# Supplementary material for: Network models of protein phosphorylation, acetylation, and ubiquitination connect metabolic and cell signaling pathways in lung cancer
Source: PLoS Comput Biol. 2023 Mar 30;19(3):e1010690. doi: 10.1371/journal.pcbi.1010690 (PMC10089347; doi:10.1371/journal.pcbi.1010690)
Supplement: S1 Table — (XLSX) [file pcbi.1010690.s016.xlsx]

## Sheet: All PTM data with ratios
PTM	H3122SEPTM.C1	H3122SEPTM.C2	H3122SEPTM.C3	H3122SEPTM.D1	H3122SEPTM.D2	H3122SEPTM.D3	H3122SEPTM.PR1	H3122SEPTM.PR2	H3122SEPTM.PR3	PC9SEPTM.D1	PC9SEPTM.D2	PC9SEPTM.D3	PC9SEPTM.E1	PC9SEPTM.E2	PC9SEPTM.E3	PC9SEPTM.PR1	PC9SEPTM.PR2	PC9SEPTM.PR3	H3122SEPTM.C1.ratio	H3122SEPTM.C2.ratio	H3122SEPTM.C3.ratio	H3122SEPTM.PR1.ratio	H3122SEPTM.PR2.ratio	H3122SEPTM.PR3.ratio	PC9SEPTM.E1.ratio	PC9SEPTM.E2.ratio	PC9SEPTM.E3.ratio	PC9SEPTM.PR1.ratio	PC9SEPTM.PR2.ratio	PC9SEPTM.PR3.ratio	H2228_Crizotinib	H2228_DMSO	H3122_Crizotinib	H3122_DMSO	HCC4006_DMSO	HCC4006_Erlotinib	HCC78_Crizotinib	HCC78_DMSO	HCC827_DMSO	HCC827_Erlotinib	PC9_DMSO	PC9_Erlotinib	H1781_Afatinib	H1781_DMSO	H2286_Dasatinib	H2286_DMSO	H3122_Crizotinib.1	H3122_DMSO.1	H366_Dasatinib
AARS ubi K747	NA	NA	NA	NA	NA	NA	NA	NA	NA	NA	NA	NA	NA	NA	NA	NA	NA	NA	NA	NA	NA	NA	NA	NA	NA	NA	NA	NA	NA	NA	NA	23.466	NA	NA	19.6614	NA	NA	NA	NA	20.6595	NA	NA	NA	NA	NA	NA	NA	NA	NA
AASDH ack K544	NA	NA	NA	NA	NA	NA	NA	NA	NA	NA	NA	NA	NA	NA	NA	NA	NA	NA	NA	NA	NA	NA	NA	NA	NA	NA	NA	NA	NA	NA	NA	NA	NA	NA	NA	NA	NA	NA	NA	NA	NA	NA	NA	NA	NA	NA	26.7418	26.8121	NA
AASDHPPT ack K151	NA	NA	NA	NA	NA	NA	NA	NA	NA	NA	NA	NA	NA	NA	NA	NA	NA	NA	NA	NA	NA	NA	NA	NA	NA	NA	NA	NA	NA	NA	24.5449	24.4446	NA	NA	23.7627	23.3022	24.8579	NA	NA	NA	NA	24.1077	19.9324	24.1984	27.6743	27.1934	NA	22.3764	27.0445
AATF ack K145	NA	NA	NA	NA	NA	NA	NA	NA	NA	NA	NA	NA	NA	NA	NA	NA	NA	NA	NA	NA	NA	NA	NA	NA	NA	NA	NA	NA	NA	NA	NA	NA	NA	22.7552	NA	NA	NA	NA	NA	NA	NA	NA	NA	NA	NA	NA	NA	NA	20.3089
ABCA1 ubi K2023	NA	NA	NA	NA	NA	NA	NA	NA	NA	NA	NA	NA	NA	NA	NA	NA	NA	NA	NA	NA	NA	NA	NA	NA	NA	NA	NA	NA	NA	NA	22.3023	24.5436	NA	NA	NA	22.3039	NA	NA	NA	NA	NA	NA	NA	NA	NA	NA	NA	NA	NA
ABCA3 p S683	NA	NA	NA	NA	NA	NA	NA	NA	NA	NA	NA	NA	NA	NA	NA	NA	NA	NA	NA	NA	NA	NA	NA	NA	NA	NA	NA	NA	NA	NA	25.8659	25.4292	26.9037	NA	20.5149	20.5655	26.2255	NA	17.5609	18.8255	26.5367	23.9588	NA	NA	NA	NA	21.4303	21.6115	NA
ABCA3 ubi K684	NA	NA	NA	NA	NA	NA	NA	NA	NA	NA	NA	NA	NA	NA	NA	NA	NA	NA	NA	NA	NA	NA	NA	NA	NA	NA	NA	NA	NA	NA	NA	22.2529	21.3678	25.0162	23.1349	22.9	NA	27.0823	22.3852	23.0477	24.5413	30.4258	25.6238	NA	26.6179	NA	29.3057	24.7392	NA
ABCB6 ubi K482	NA	NA	NA	NA	NA	NA	NA	NA	NA	NA	NA	NA	NA	NA	NA	NA	NA	NA	NA	NA	NA	NA	NA	NA	NA	NA	NA	NA	NA	NA	NA	NA	22.0554	NA	21.5019	22.6257	24.1258	NA	24.1056	23.1406	NA	NA	NA	NA	NA	NA	NA	NA	NA
ABCB6 ubi K726	20.2909	20.6648	20.1805	20.9291	20.2955	20.173	20.4353	20.2363	20.5293	NA	NA	NA	NA	NA	NA	18.2344	NA	NA	-0.214508	0.159341	-0.32499	-0.0701785	-0.26915	0.0238003	NA	NA	NA	NA	NA	NA	NA	NA	NA	NA	NA	NA	NA	NA	NA	NA	NA	NA	NA	NA	NA	NA	NA	NA	NA
ABCB6 ubi K771	18.2273	17.9101	18.722	18.8681	19.0365	18.5859	18.7798	NA	19.237	NA	NA	NA	NA	NA	NA	NA	NA	NA	-0.61469	-0.931904	-0.119985	-0.0621365	NA	0.395032	NA	NA	NA	NA	NA	NA	24.0013	25.9248	21.8087	NA	22.9562	23.1149	NA	NA	24.4252	23.3939	NA	NA	NA	NA	NA	NA	NA	22.0001	NA
ABCB6 ubi K836	NA	NA	NA	NA	NA	NA	NA	NA	NA	NA	NA	NA	NA	NA	NA	NA	NA	NA	NA	NA	NA	NA	NA	NA	NA	NA	NA	NA	NA	NA	24.8005	27.6709	23.7718	22.9237	26.1753	26.1441	NA	NA	26.4832	26.0856	22.2741	NA	NA	22.0085	NA	NA	NA	23.2388	NA
ABCC1 ubi K1502	NA	NA	NA	NA	NA	NA	NA	NA	NA	NA	NA	NA	NA	NA	NA	NA	NA	NA	NA	NA	NA	NA	NA	NA	NA	NA	NA	NA	NA	NA	22.8186	25.253	NA	NA	22.0276	NA	NA	NA	NA	NA	NA	NA	NA	NA	NA	NA	NA	NA	NA
ABCC1 ubi K280	NA	NA	NA	NA	NA	NA	NA	NA	NA	NA	NA	NA	NA	NA	NA	NA	NA	NA	NA	NA	NA	NA	NA	NA	NA	NA	NA	NA	NA	NA	NA	23.1646	NA	NA	NA	22.8827	NA	NA	NA	24.1394	NA	NA	NA	NA	NA	NA	NA	NA	NA
ABCC1 ubi K290	NA	NA	NA	NA	NA	NA	NA	NA	NA	NA	NA	NA	NA	NA	NA	NA	NA	NA	NA	NA	NA	NA	NA	NA	NA	NA	NA	NA	NA	NA	25.22	27.4333	17.0605	NA	25.0952	26.4076	NA	NA	26.1864	26.0241	NA	NA	NA	21.5047	22.8072	NA	NA	23.4796	NA
ABCC1 ubi K303	NA	NA	NA	NA	NA	NA	NA	NA	NA	NA	NA	NA	NA	NA	NA	NA	NA	NA	NA	NA	NA	NA	NA	NA	NA	NA	NA	NA	NA	NA	21.9207	23.5413	NA	NA	22.9739	23.3649	NA	NA	24.1157	NA	NA	NA	NA	NA	NA	NA	NA	NA	NA
ABCC1 ubi K496	NA	NA	NA	NA	NA	NA	NA	NA	NA	NA	NA	NA	NA	NA	NA	NA	NA	NA	NA	NA	NA	NA	NA	NA	NA	NA	NA	NA	NA	NA	25.1998	26.4321	18.6176	21.2582	NA	NA	NA	23.4779	23.9093	24.749	24.25	NA	24.7668	NA	22.7852	NA	NA	NA	NA
ABCC1 ubi K498	NA	NA	NA	NA	NA	NA	NA	NA	NA	NA	NA	NA	NA	NA	NA	NA	NA	NA	NA	NA	NA	NA	NA	NA	NA	NA	NA	NA	NA	NA	NA	NA	22.0796	NA	22.7993	22.7143	NA	NA	23.4251	NA	NA	NA	NA	NA	NA	NA	NA	NA	NA
ABCC1 ubi K636	NA	NA	NA	NA	NA	NA	NA	NA	NA	NA	NA	NA	NA	NA	NA	NA	NA	NA	NA	NA	NA	NA	NA	NA	NA	NA	NA	NA	NA	NA	NA	NA	18.9507	NA	25.1912	25.3869	NA	NA	25.7891	24.9547	NA	NA	NA	NA	NA	NA	NA	NA	NA
ABCC1 ubi K814	NA	NA	NA	NA	NA	NA	NA	NA	NA	NA	NA	NA	NA	NA	NA	NA	NA	NA	NA	NA	NA	NA	NA	NA	NA	NA	NA	NA	NA	NA	NA	25.7555	NA	NA	NA	22.2358	NA	NA	23.9981	22.8384	NA	NA	NA	NA	NA	NA	NA	NA	NA
ABCC1 ubi K891	NA	NA	NA	NA	NA	NA	NA	NA	NA	NA	NA	NA	NA	NA	NA	NA	NA	NA	NA	NA	NA	NA	NA	NA	NA	NA	NA	NA	NA	NA	24.3231	27.0591	NA	NA	24.9958	25.745	NA	NA	25.1242	24.8316	NA	NA	NA	NA	NA	NA	NA	NA	NA
ABCC1 ubi K894	NA	NA	NA	NA	NA	NA	NA	NA	NA	NA	NA	NA	NA	NA	NA	NA	NA	NA	NA	NA	NA	NA	NA	NA	NA	NA	NA	NA	NA	NA	NA	26.0337	NA	21.4947	24.6978	25.2868	NA	NA	25.7157	25.5142	NA	NA	NA	NA	NA	NA	NA	NA	NA
ABCC1 ubi K908	NA	NA	NA	NA	NA	NA	NA	NA	NA	NA	NA	NA	NA	NA	NA	NA	NA	NA	NA	NA	NA	NA	NA	NA	NA	NA	NA	NA	NA	NA	NA	26.2487	NA	NA	24.504	25.1841	NA	NA	25.7355	24.7466	21.8529	NA	NA	NA	NA	NA	NA	NA	NA
ABCC1 ubi K936	NA	NA	NA	NA	NA	NA	NA	NA	NA	NA	NA	NA	NA	NA	NA	NA	NA	NA	NA	NA	NA	NA	NA	NA	NA	NA	NA	NA	NA	NA	NA	25.0584	20.5315	NA	22.5981	24.1996	NA	NA	24.5005	NA	NA	NA	NA	NA	NA	NA	NA	NA	NA
ABCC2 ubi K947	NA	NA	NA	NA	NA	NA	NA	NA	NA	NA	NA	NA	NA	NA	NA	NA	NA	NA	NA	NA	NA	NA	NA	NA	NA	NA	NA	NA	NA	NA	NA	24.082	18.8058	NA	NA	NA	NA	NA	NA	NA	NA	NA	NA	NA	NA	NA	NA	NA	NA
ABCC3 ubi K1177	NA	NA	NA	NA	NA	NA	17.858	NA	NA	14.5613	NA	18.5391	NA	16.2174	NA	19.0048	19.8609	18.69	NA	NA	NA	NA	NA	NA	NA	-1.41051	NA	1.37688	2.23296	1.06209	NA	NA	NA	NA	NA	NA	NA	NA	NA	NA	NA	NA	NA	NA	NA	NA	NA	NA	NA
ABCC3 ubi K1498	NA	NA	NA	NA	NA	NA	NA	NA	NA	NA	NA	NA	NA	NA	NA	NA	NA	NA	NA	NA	NA	NA	NA	NA	NA	NA	NA	NA	NA	NA	22.0593	23.3056	NA	NA	22.8004	22.507	NA	NA	21.6	NA	24.7965	NA	NA	NA	NA	NA	NA	22.423	NA
ABCC3 ubi K193	NA	NA	NA	NA	17.6752	NA	NA	16.7074	NA	NA	NA	NA	NA	NA	NA	19.5484	21.3626	19.0331	NA	NA	NA	NA	-0.967827	NA	NA	NA	NA	NA	NA	NA	NA	NA	NA	NA	NA	NA	NA	NA	NA	NA	NA	NA	NA	NA	NA	NA	NA	NA	NA
ABCC3 ubi K244	14.4116	NA	NA	17.0115	NA	NA	19.4665	18.9621	19.4804	17.4947	17.6528	18.2383	17.0513	17.4444	17.5072	21.1511	21.6028	20.8781	-2.59991	NA	NA	2.455	1.95063	2.46894	-0.780645	-0.387589	-0.324791	3.31908	3.77086	3.04616	NA	NA	NA	NA	NA	NA	NA	NA	NA	NA	NA	NA	NA	NA	NA	NA	NA	NA	NA
ABCC3 ubi K278	15.6651	17.1214	17.5178	NA	NA	16.1627	19.5107	19.1076	17.201	NA	17.5966	20.8651	19.5468	NA	14.9793	15.1102	20.8686	NA	-0.497581	0.958745	1.35509	3.34801	2.94498	1.03837	-0.460775	NA	-5.02829	-4.89738	0.861046	NA	NA	25.5849	NA	NA	NA	25.8859	NA	NA	20.3696	NA	NA	NA	NA	NA	NA	NA	NA	NA	NA
ABCC3 ubi K512	NA	NA	NA	NA	NA	NA	NA	NA	NA	NA	NA	NA	NA	NA	NA	NA	NA	NA	NA	NA	NA	NA	NA	NA	NA	NA	NA	NA	NA	NA	26.4568	28.0724	23.3927	23.2277	26.9445	27.1754	27.6689	26.68	27.1087	27.1047	29.5177	29.3463	NA	22.5325	26.014	25.6105	26.5803	26.6944	25.1264
ABCC3 ubi K931	NA	NA	NA	NA	NA	NA	NA	NA	NA	NA	NA	NA	NA	NA	NA	NA	NA	NA	NA	NA	NA	NA	NA	NA	NA	NA	NA	NA	NA	NA	NA	22.9171	20.0422	NA	NA	23.7028	23.1224	NA	24.7421	24.2883	NA	NA	NA	NA	25.8211	NA	NA	NA	NA
ABCC3 ubi K938	NA	NA	NA	NA	NA	NA	NA	NA	NA	NA	NA	NA	NA	NA	NA	NA	NA	NA	NA	NA	NA	NA	NA	NA	NA	NA	NA	NA	NA	NA	NA	NA	NA	NA	23.8407	23.9282	NA	NA	24.2169	23.463	NA	NA	NA	NA	NA	NA	NA	23.1381	NA
ABCC4 ubi K1278	NA	NA	NA	NA	NA	NA	NA	NA	NA	NA	NA	NA	NA	NA	NA	NA	NA	NA	NA	NA	NA	NA	NA	NA	NA	NA	NA	NA	NA	NA	NA	22.7177	23.3672	NA	20.2542	NA	23.6992	NA	NA	NA	NA	NA	NA	NA	NA	NA	24.9188	24.405	NA
ABCC4 ubi K1289	NA	NA	NA	NA	NA	NA	NA	NA	NA	NA	NA	NA	NA	NA	NA	NA	NA	NA	NA	NA	NA	NA	NA	NA	NA	NA	NA	NA	NA	NA	NA	26.6851	25.5881	NA	26.0107	NA	NA	NA	26.3413	25.8615	25.4478	NA	NA	NA	NA	NA	NA	NA	NA
ABCC4 ubi K264	NA	22.0402	NA	NA	NA	NA	24.3829	23.8347	24.8947	NA	NA	NA	NA	NA	NA	NA	NA	NA	NA	NA	NA	NA	NA	NA	NA	NA	NA	NA	NA	NA	NA	NA	NA	NA	NA	NA	NA	NA	NA	NA	NA	NA	NA	NA	NA	NA	NA	NA	NA
ABCC4 ubi K408	NA	NA	22.7246	21.2609	20.2975	19.7158	20.8267	21.2039	21.3582	NA	NA	NA	17.5631	NA	24.0966	17.6707	NA	23.3006	NA	NA	2.15679	0.258971	0.636142	0.790378	NA	NA	NA	NA	NA	NA	NA	NA	NA	NA	NA	NA	NA	NA	NA	NA	NA	NA	NA	NA	NA	NA	NA	NA	NA
ABCC4 ubi K515	NA	NA	NA	NA	20.5339	NA	NA	NA	NA	NA	NA	NA	NA	NA	NA	NA	NA	NA	NA	NA	NA	NA	NA	NA	NA	NA	NA	NA	NA	NA	24.1955	22.7835	23.0082	22.5799	21.3568	NA	NA	NA	NA	NA	NA	NA	NA	22.0755	NA	NA	NA	25.2048	NA
ABCC4 ubi K540	20.0346	NA	NA	NA	NA	17.9677	21.9286	22.021	21.8857	NA	NA	NA	NA	NA	NA	NA	NA	NA	2.06682	NA	NA	3.96086	4.05324	3.91798	NA	NA	NA	NA	NA	NA	NA	NA	NA	NA	NA	NA	NA	NA	NA	NA	NA	NA	NA	NA	NA	NA	NA	NA	NA
ABCC4 ubi K622	NA	NA	NA	NA	NA	NA	NA	NA	NA	NA	NA	NA	NA	NA	NA	NA	NA	NA	NA	NA	NA	NA	NA	NA	NA	NA	NA	NA	NA	NA	NA	NA	22.9606	22.4915	NA	22.4543	NA	23.9838	NA	NA	21.3163	NA	NA	21.149	NA	NA	NA	NA	20.3454
ABCC4 ubi K695	NA	NA	19.3345	20.1588	NA	20.2337	21.1814	21.2002	21.167	16.8825	NA	NA	14.7772	15.1485	NA	18.595	17.219	17.6133	NA	NA	-0.862311	0.984673	1.00339	0.970193	-2.1053	-1.73398	NA	1.71253	0.336456	0.730815	NA	NA	NA	NA	NA	NA	NA	NA	NA	NA	NA	NA	NA	NA	NA	NA	NA	NA	NA
ABCC4 ubi K77	NA	NA	18.8621	18.9488	NA	NA	22.3172	21.225	21.0107	NA	NA	NA	17.6355	NA	NA	17.4741	17.8282	NA	NA	NA	-0.0866166	3.36846	2.27628	2.06191	NA	NA	NA	NA	NA	NA	NA	NA	NA	NA	NA	NA	NA	NA	NA	NA	NA	NA	NA	NA	NA	NA	NA	NA	NA
ABCC5 p Y10	NA	NA	NA	NA	NA	NA	NA	NA	NA	NA	NA	NA	NA	NA	NA	NA	NA	NA	NA	NA	NA	NA	NA	NA	NA	NA	NA	NA	NA	NA	NA	NA	NA	NA	22.4576	21.8007	NA	22.8207	18.1515	NA	22.1188	NA	22.6461	22.7784	NA	NA	19.9851	23.1308	NA
ABCD1 ubi K407; ABCD2 ubi K411	NA	NA	NA	NA	NA	NA	NA	NA	NA	NA	NA	NA	NA	NA	NA	NA	NA	NA	NA	NA	NA	NA	NA	NA	NA	NA	NA	NA	NA	NA	22.6036	22.3637	NA	NA	22.679	22.6632	NA	NA	23.4004	NA	22.8768	NA	NA	NA	NA	NA	NA	NA	NA
ABCD3 ack K260	NA	NA	NA	NA	NA	NA	NA	NA	NA	NA	NA	NA	NA	NA	NA	NA	NA	NA	NA	NA	NA	NA	NA	NA	NA	NA	NA	NA	NA	NA	NA	NA	NA	22.1986	NA	NA	NA	NA	NA	NA	NA	NA	16.7954	NA	NA	NA	NA	21.4113	NA
ABCD3 ubi K260	NA	NA	NA	NA	NA	NA	NA	NA	NA	NA	NA	NA	NA	NA	NA	NA	NA	NA	NA	NA	NA	NA	NA	NA	NA	NA	NA	NA	NA	NA	NA	21.4676	16.2544	19.9915	23.4382	22.6953	NA	NA	25.1264	22.8505	22.1849	NA	NA	NA	NA	NA	NA	NA	NA
ABCD3 ubi K576	NA	NA	NA	NA	NA	NA	NA	NA	NA	NA	NA	NA	NA	NA	NA	NA	NA	NA	NA	NA	NA	NA	NA	NA	NA	NA	NA	NA	NA	NA	NA	NA	19.9528	NA	22.4967	21.5081	NA	NA	21.4596	22.246	21.7882	NA	NA	NA	NA	NA	NA	NA	NA
ABCE1 ubi K121	17.6267	17.6553	17.899	18.9386	17.5977	17.9913	18.7095	18.5317	18.7134	14.2192	13.2493	15.8275	15.8086	NA	13.2291	15.9342	16.8359	14.8972	-0.66306	-0.634439	-0.39074	0.419775	0.241919	0.42364	0.985492	NA	-1.59404	1.11112	2.01278	0.0741043	NA	NA	NA	NA	NA	NA	NA	NA	NA	NA	NA	NA	NA	NA	NA	NA	NA	NA	NA
ABCE1 ubi K210	NA	NA	NA	NA	NA	NA	NA	NA	NA	NA	NA	NA	NA	NA	NA	NA	NA	NA	NA	NA	NA	NA	NA	NA	NA	NA	NA	NA	NA	NA	NA	NA	NA	22.2082	21.4584	NA	NA	NA	21.9397	22.1278	NA	NA	NA	NA	NA	NA	NA	NA	NA
ABCE1 ubi K250	NA	NA	NA	NA	NA	NA	NA	NA	NA	NA	NA	NA	NA	NA	NA	NA	NA	NA	NA	NA	NA	NA	NA	NA	NA	NA	NA	NA	NA	NA	NA	NA	NA	NA	23.0251	23.1917	NA	NA	23.8526	24.1491	23.4458	NA	NA	NA	NA	NA	NA	NA	NA
ABCE1 ubi K93	NA	NA	NA	NA	NA	NA	NA	NA	NA	NA	NA	NA	NA	NA	NA	NA	NA	NA	NA	NA	NA	NA	NA	NA	NA	NA	NA	NA	NA	NA	NA	NA	NA	NA	NA	NA	NA	NA	24.8933	25.2382	NA	NA	25.4448	NA	NA	NA	NA	NA	NA
ABHD10 ack K101	NA	NA	NA	NA	NA	NA	NA	NA	NA	NA	NA	NA	NA	NA	NA	NA	NA	NA	NA	NA	NA	NA	NA	NA	NA	NA	NA	NA	NA	NA	NA	NA	NA	22.1442	23.4227	NA	NA	NA	NA	NA	NA	NA	15.9019	NA	NA	NA	NA	22.5255	21.7909
ABHD11 ack K87	NA	NA	NA	NA	NA	NA	NA	NA	NA	NA	NA	NA	NA	NA	NA	NA	NA	NA	NA	NA	NA	NA	NA	NA	NA	NA	NA	NA	NA	NA	NA	NA	NA	22.3813	24.3991	23.9956	NA	NA	23.5801	NA	NA	NA	NA	NA	NA	NA	NA	NA	NA
ABHD17A ubi K92	NA	NA	NA	NA	NA	NA	NA	NA	NA	NA	NA	NA	NA	NA	NA	NA	NA	NA	NA	NA	NA	NA	NA	NA	NA	NA	NA	NA	NA	NA	NA	21.2963	18.4794	NA	22.186	22.9388	NA	NA	23.7733	22.5264	NA	NA	NA	NA	NA	NA	NA	NA	NA
ABHD2 ubi K152	NA	NA	NA	NA	NA	NA	17.4714	18.5058	18.6563	NA	NA	NA	NA	NA	NA	NA	NA	NA	NA	NA	NA	NA	NA	NA	NA	NA	NA	NA	NA	NA	NA	NA	NA	NA	NA	NA	NA	NA	NA	NA	NA	NA	NA	NA	NA	NA	NA	NA	NA
ABHD2 ubi K282	NA	NA	16.6752	17.94	18.78	17.4888	19.1206	17.9799	19.0181	19.4615	NA	NA	NA	17.7037	NA	17.9768	20.9175	19.5639	NA	NA	-1.49599	0.949374	-0.191342	0.846851	NA	-1.75783	NA	-1.48471	1.456	0.102356	NA	NA	NA	NA	NA	NA	NA	NA	NA	NA	NA	NA	NA	NA	NA	NA	NA	NA	NA
ABHD2 ubi K57	NA	NA	16.1117	NA	NA	17.8903	NA	18.4103	NA	NA	NA	NA	NA	NA	NA	NA	NA	NA	NA	NA	-1.77864	NA	0.519973	NA	NA	NA	NA	NA	NA	NA	20.6795	22.3753	21.3741	21.0105	23.651	23.2542	NA	NA	25.1278	24.2555	25.3032	23.8226	NA	17.9197	NA	NA	NA	21.3002	NA
ABHD3 ubi K288	NA	NA	NA	NA	NA	NA	NA	NA	NA	NA	NA	NA	NA	NA	NA	NA	NA	NA	NA	NA	NA	NA	NA	NA	NA	NA	NA	NA	NA	NA	NA	NA	18.8255	NA	NA	22.3338	22.8976	NA	22.6026	22.9119	21.4976	NA	NA	NA	NA	NA	NA	NA	NA
ABI1 p Y198	NA	NA	NA	NA	NA	NA	NA	NA	NA	NA	NA	NA	NA	NA	NA	NA	NA	NA	NA	NA	NA	NA	NA	NA	NA	NA	NA	NA	NA	NA	21.8783	27.0918	NA	24.6853	27.4924	26.9174	NA	28.5063	19.7521	24.4181	24.0208	20.1376	23.5334	23.0685	NA	24.2833	24.2282	26.7614	20.293
ABI1 p Y213	20.5604	21.1946	21.0284	21.3021	21.5811	21.1896	21.0116	20.9456	21.0067	18.1899	NA	19.6355	19.9894	19.8859	20.1997	19.8087	17.9056	NA	-0.806819	-0.172598	-0.338733	-0.355592	-0.421532	-0.360514	0.902675	0.799246	1.11306	0.722056	-1.18108	NA	22.028	26.4937	26.7609	26.5886	26.7507	26.1568	26.04	28.2055	17.9213	19.6535	24.8076	23.1497	26.7802	26.2182	21.0211	27.405	25.68	26.7352	NA
ABI2 p Y213	18.0791	17.8448	19.8673	19.739	21.0175	21.5655	NA	NA	NA	NA	16.9632	18.3323	NA	NA	NA	NA	NA	NA	-2.87665	-3.111	-1.08843	NA	NA	NA	NA	NA	NA	NA	NA	NA	NA	NA	NA	NA	22.0268	NA	NA	NA	19.256	22.4295	NA	NA	NA	NA	NA	24.8227	20.1708	NA	NA
ABI2 p Y371	NA	NA	NA	NA	NA	NA	NA	NA	NA	NA	NA	NA	NA	NA	NA	NA	NA	NA	NA	NA	NA	NA	NA	NA	NA	NA	NA	NA	NA	NA	NA	NA	NA	NA	NA	NA	NA	NA	NA	NA	NA	NA	19.2837	NA	NA	23.4257	21.0537	21.1905	NA
ABI2 ubi K167	NA	NA	NA	NA	NA	NA	NA	NA	NA	NA	NA	NA	NA	NA	NA	NA	NA	NA	NA	NA	NA	NA	NA	NA	NA	NA	NA	NA	NA	NA	NA	21.162	NA	NA	23.4471	23.0735	NA	NA	24.0321	23.2397	NA	NA	23.9638	NA	NA	NA	NA	NA	NA
ABL1 p T392	NA	NA	20.5134	NA	NA	20.4928	NA	NA	NA	NA	NA	NA	NA	NA	NA	NA	NA	NA	NA	NA	0.0205812	NA	NA	NA	NA	NA	NA	NA	NA	NA	NA	NA	NA	NA	NA	NA	NA	NA	NA	NA	NA	NA	NA	NA	NA	NA	NA	NA	NA
ABL1 p Y185	19.5945	20.1078	20.0651	19.4643	20.2928	20.1971	19.998	20.077	20.5099	NA	NA	NA	14.236	NA	NA	NA	NA	NA	-0.434676	0.0785971	0.0359527	-0.0311633	0.0477928	0.4807	NA	NA	NA	NA	NA	NA	NA	NA	NA	NA	NA	NA	NA	NA	NA	NA	NA	NA	19.6716	21.3544	18.4906	20.0502	20.5526	NA	19.9095
ABL1 p Y393	20.105	20.3149	19.9916	20.4505	20.9276	21.4158	20.3527	20.6125	20.7848	NA	NA	NA	NA	NA	NA	18.9211	17.142	17.0001	-0.879673	-0.669765	-0.993154	-0.63199	-0.372192	-0.199949	NA	NA	NA	NA	NA	NA	NA	NA	NA	NA	NA	NA	NA	NA	NA	NA	NA	NA	NA	NA	NA	NA	NA	NA	NA
ABL1 p Y393; ABL2 p Y439	NA	NA	NA	NA	NA	NA	NA	NA	NA	NA	NA	NA	NA	NA	NA	NA	NA	NA	NA	NA	NA	NA	NA	NA	NA	NA	NA	NA	NA	NA	NA	NA	NA	NA	20.5152	NA	22.5113	NA	18.715	NA	22.3543	19.6661	NA	NA	NA	23.9165	NA	NA	NA
ABL2 p Y718	NA	NA	NA	NA	NA	NA	NA	NA	NA	NA	NA	NA	NA	NA	NA	NA	NA	NA	NA	NA	NA	NA	NA	NA	NA	NA	NA	NA	NA	NA	NA	NA	NA	NA	20.7289	21.0785	NA	NA	18.4675	20.8627	NA	NA	19.4207	19.342	NA	21.4153	NA	NA	NA
ABLIM1 p Y357	NA	NA	NA	NA	NA	NA	NA	NA	NA	NA	NA	NA	NA	NA	NA	NA	NA	NA	NA	NA	NA	NA	NA	NA	NA	NA	NA	NA	NA	NA	NA	NA	NA	NA	27.612	25.691	22.9822	25.4407	22.1481	24.1451	22.2512	NA	22.1153	23.3408	NA	22.6975	NA	24.5337	19.8138
ABLIM1 p Y373	NA	NA	NA	NA	NA	NA	NA	NA	NA	NA	NA	NA	NA	NA	NA	NA	NA	NA	NA	NA	NA	NA	NA	NA	NA	NA	NA	NA	NA	NA	NA	NA	NA	NA	27.0632	26.5769	NA	25.692	21.236	23.4741	NA	NA	20.5727	NA	NA	21.8455	NA	24.1994	NA
ABLIM1 p Y383	NA	NA	NA	NA	NA	NA	NA	NA	NA	NA	NA	NA	NA	NA	NA	NA	NA	NA	NA	NA	NA	NA	NA	NA	NA	NA	NA	NA	NA	NA	NA	NA	NA	NA	21.5485	22.7599	23.3687	20.4281	NA	NA	NA	NA	NA	NA	NA	NA	NA	NA	NA
ABLIM1 p Y406	NA	NA	NA	NA	NA	NA	NA	NA	NA	NA	NA	NA	NA	NA	NA	NA	NA	NA	NA	NA	NA	NA	NA	NA	NA	NA	NA	NA	NA	NA	NA	NA	NA	NA	NA	21.7133	NA	22.408	NA	NA	NA	NA	NA	NA	NA	NA	20.1712	NA	NA
ABLIM1 p Y410	NA	NA	NA	NA	NA	NA	NA	NA	NA	NA	NA	NA	NA	NA	NA	NA	NA	NA	NA	NA	NA	NA	NA	NA	NA	NA	NA	NA	NA	NA	NA	NA	NA	NA	NA	23.5491	NA	21.7164	18.3638	NA	NA	NA	NA	NA	NA	NA	NA	NA	NA
ABLIM1 p Y461	NA	NA	NA	NA	NA	NA	NA	NA	NA	NA	NA	NA	NA	NA	NA	NA	NA	NA	NA	NA	NA	NA	NA	NA	NA	NA	NA	NA	NA	NA	NA	NA	NA	NA	21.2579	22.0682	NA	NA	NA	NA	NA	NA	NA	NA	NA	NA	NA	NA	NA
ABLIM1 p Y688	NA	NA	NA	NA	NA	NA	NA	NA	NA	NA	NA	NA	NA	NA	NA	NA	NA	NA	NA	NA	NA	NA	NA	NA	NA	NA	NA	NA	NA	NA	NA	NA	NA	NA	20.0672	21.0935	NA	20.0899	17.0621	NA	NA	NA	NA	NA	NA	NA	NA	NA	NA
ABLIM1 ubi K275	NA	NA	NA	NA	NA	NA	NA	NA	NA	NA	NA	NA	NA	NA	NA	NA	NA	NA	NA	NA	NA	NA	NA	NA	NA	NA	NA	NA	NA	NA	NA	NA	NA	NA	23.5796	22.5172	NA	NA	NA	24.0357	21.4117	24.4866	NA	NA	NA	NA	NA	NA	NA
ABLIM1 ubi K8	NA	NA	NA	NA	NA	NA	NA	NA	NA	NA	NA	NA	NA	NA	NA	NA	NA	NA	NA	NA	NA	NA	NA	NA	NA	NA	NA	NA	NA	NA	NA	NA	NA	NA	NA	NA	21.7873	23.1364	NA	NA	NA	NA	NA	NA	18.9532	NA	25.8776	NA	NA
ABLIM3 p S493	NA	NA	NA	NA	NA	NA	NA	NA	NA	NA	NA	NA	NA	NA	NA	NA	NA	NA	NA	NA	NA	NA	NA	NA	NA	NA	NA	NA	NA	NA	NA	26.3217	NA	NA	NA	NA	NA	NA	NA	NA	21.7407	NA	NA	NA	NA	NA	NA	NA	NA
ABLIM3 p Y487	NA	NA	NA	NA	NA	NA	NA	NA	NA	NA	NA	NA	NA	NA	NA	NA	NA	NA	NA	NA	NA	NA	NA	NA	NA	NA	NA	NA	NA	NA	NA	27.3575	NA	NA	23.8688	NA	NA	NA	20.5314	22.4219	26.0257	23.5148	NA	NA	NA	NA	NA	NA	NA
ABLIM3 p Y538	NA	NA	NA	NA	NA	NA	NA	NA	NA	NA	NA	NA	NA	NA	NA	NA	NA	NA	NA	NA	NA	NA	NA	NA	NA	NA	NA	NA	NA	NA	19.5767	26.2481	NA	NA	26.5561	25.1805	NA	NA	14.4588	23.5321	20.2746	NA	NA	NA	NA	18.4069	NA	NA	NA
ABR p Y854	NA	NA	NA	NA	NA	NA	NA	NA	NA	NA	NA	NA	NA	NA	NA	NA	NA	NA	NA	NA	NA	NA	NA	NA	NA	NA	NA	NA	NA	NA	NA	NA	NA	NA	NA	19.1931	NA	20.8491	16.7863	NA	NA	NA	NA	NA	NA	18.9311	NA	NA	NA
ABRAXAS1 ack K268	18.0688	19.5167	20.5463	20.9757	20.9561	20.5191	20.4609	20.4785	19.7766	21.1266	20.4489	15.1217	19.7749	18.6218	19.5561	NA	NA	NA	-2.76299	-1.31514	-0.285475	-0.370896	-0.35335	-1.05517	-0.481067	-1.63413	-0.699886	NA	NA	NA	NA	NA	NA	NA	NA	NA	NA	NA	NA	NA	NA	NA	NA	NA	NA	NA	NA	NA	NA
ABRAXAS1 ubi K347	NA	NA	NA	NA	NA	NA	NA	NA	NA	NA	NA	NA	NA	NA	NA	NA	NA	NA	NA	NA	NA	NA	NA	NA	NA	NA	NA	NA	NA	NA	NA	21.9441	NA	NA	20.8462	22.4227	24.7692	NA	NA	22.9125	21.3385	NA	NA	NA	NA	NA	NA	NA	NA
ABT1 ack K97	NA	NA	NA	NA	NA	NA	NA	NA	NA	NA	NA	NA	NA	NA	NA	NA	NA	NA	NA	NA	NA	NA	NA	NA	NA	NA	NA	NA	NA	NA	22.5435	25.6506	NA	20.9117	25.0958	NA	NA	NA	NA	23.9776	24.7312	NA	NA	NA	24.669	24.7537	NA	NA	NA
ABT1 ack K98	NA	NA	NA	NA	NA	NA	NA	NA	NA	NA	NA	NA	NA	NA	NA	NA	NA	NA	NA	NA	NA	NA	NA	NA	NA	NA	NA	NA	NA	NA	22.5435	25.6506	NA	20.9117	25.0958	NA	NA	NA	NA	23.9776	24.7312	NA	NA	NA	24.669	24.7537	NA	NA	NA
ACAA2 ack K25	NA	NA	NA	NA	NA	NA	NA	NA	NA	NA	NA	NA	NA	NA	NA	NA	NA	NA	NA	NA	NA	NA	NA	NA	NA	NA	NA	NA	NA	NA	NA	NA	NA	NA	NA	NA	NA	NA	NA	NA	NA	NA	NA	NA	NA	23.2436	NA	21.2733	22.7237
ACADVL ack K278	NA	NA	NA	NA	NA	NA	NA	NA	NA	NA	NA	NA	NA	NA	NA	NA	NA	NA	NA	NA	NA	NA	NA	NA	NA	NA	NA	NA	NA	NA	NA	NA	NA	NA	NA	NA	NA	NA	NA	NA	NA	NA	20.2412	22.814	26.6549	26.4988	NA	23.389	24.7721
ACADVL ack K331	NA	NA	NA	NA	NA	NA	NA	NA	NA	NA	NA	NA	NA	NA	NA	NA	NA	NA	NA	NA	NA	NA	NA	NA	NA	NA	NA	NA	NA	NA	NA	NA	NA	NA	NA	NA	NA	NA	NA	NA	NA	NA	NA	NA	NA	20.4164	19.493	19.7186	NA
ACAP2 p Y742	NA	NA	NA	NA	NA	NA	NA	NA	NA	NA	NA	NA	NA	NA	NA	NA	NA	NA	NA	NA	NA	NA	NA	NA	NA	NA	NA	NA	NA	NA	NA	NA	NA	22.0367	21.8356	22.0058	NA	23.3719	16.8529	21.5504	23.0349	20.7699	NA	NA	19.9269	NA	NA	21.6747	NA
ACAP2 p Y750	NA	NA	NA	NA	NA	NA	NA	NA	NA	NA	NA	NA	NA	NA	NA	NA	NA	NA	NA	NA	NA	NA	NA	NA	NA	NA	NA	NA	NA	NA	NA	23.3028	NA	NA	NA	23.5462	NA	23.1596	19.0238	21.7282	21.8467	NA	NA	NA	NA	21.1435	NA	21.74	NA
ACAT1 ack K124	NA	NA	NA	NA	NA	NA	NA	NA	NA	NA	NA	NA	NA	NA	NA	NA	NA	NA	NA	NA	NA	NA	NA	NA	NA	NA	NA	NA	NA	NA	26.9982	NA	24.1837	NA	NA	NA	26.1921	24.4847	23.3553	NA	23.4308	23.2204	NA	NA	NA	NA	NA	NA	22.1869
ACAT1 ack K174	NA	NA	NA	NA	NA	NA	NA	NA	NA	NA	NA	NA	NA	NA	NA	NA	NA	NA	NA	NA	NA	NA	NA	NA	NA	NA	NA	NA	NA	NA	24.8395	NA	NA	NA	NA	NA	25.0153	NA	NA	NA	NA	NA	NA	NA	27.0673	25.8495	22.2478	22.68	24.6393
ACAT1 ack K181	NA	NA	NA	NA	NA	NA	NA	NA	NA	NA	NA	NA	NA	NA	NA	NA	NA	NA	NA	NA	NA	NA	NA	NA	NA	NA	NA	NA	NA	NA	22.2752	NA	NA	NA	NA	NA	NA	NA	NA	NA	NA	NA	NA	NA	NA	21.4111	NA	NA	21.4078
ACAT1 ack K190	NA	NA	NA	NA	NA	NA	NA	NA	NA	NA	NA	NA	NA	NA	NA	NA	NA	NA	NA	NA	NA	NA	NA	NA	NA	NA	NA	NA	NA	NA	27.9731	NA	NA	NA	NA	24.2971	26.4274	25.4173	NA	NA	NA	NA	NA	NA	NA	25.1611	NA	24.4713	25.2712
ACAT1 ack K202	NA	NA	NA	NA	NA	NA	NA	NA	NA	NA	NA	NA	NA	NA	NA	NA	NA	NA	NA	NA	NA	NA	NA	NA	NA	NA	NA	NA	NA	NA	25.3482	NA	NA	22.8155	NA	24.6626	26.0769	26.6444	NA	NA	NA	NA	NA	NA	NA	NA	NA	NA	NA
ACBD3 ubi K386	18.1427	18.4024	18.7023	20.1383	18.8075	18.4311	18.292	18.2143	18.1686	NA	17.322	17.797	17.6601	16.4713	16.6587	NA	NA	NA	-1.17939	-0.919726	-0.619779	-1.0301	-1.10776	-1.15347	0.0811727	-1.10762	-0.920221	NA	NA	NA	NA	21.1699	20.4905	NA	22.5946	23.0505	25.5964	NA	24.8436	23.7677	20.9452	NA	NA	NA	NA	NA	NA	NA	NA
ACBD3 ubi K507	NA	NA	NA	NA	NA	NA	NA	NA	NA	NA	NA	NA	NA	NA	NA	NA	NA	NA	NA	NA	NA	NA	NA	NA	NA	NA	NA	NA	NA	NA	21.5138	21.4328	NA	NA	22.6242	23.266	NA	NA	23.4907	23.1476	22.4392	NA	NA	NA	NA	NA	NA	NA	NA
ACIN1 ack K238	NA	NA	NA	NA	NA	NA	NA	NA	NA	NA	NA	NA	NA	NA	NA	NA	NA	NA	NA	NA	NA	NA	NA	NA	NA	NA	NA	NA	NA	NA	21.8288	NA	NA	24.0107	NA	21.3681	NA	NA	NA	NA	NA	NA	NA	NA	NA	NA	NA	NA	NA
ACKR3 ubi K362	NA	NA	NA	NA	NA	NA	NA	NA	NA	NA	NA	NA	NA	NA	NA	NA	NA	NA	NA	NA	NA	NA	NA	NA	NA	NA	NA	NA	NA	NA	NA	22.6803	NA	NA	20.8181	22.5642	NA	NA	23.2648	23.0396	22.4704	NA	NA	NA	NA	NA	NA	NA	NA
ACLY ack K259	NA	NA	NA	NA	NA	NA	NA	NA	NA	NA	NA	NA	NA	NA	NA	NA	NA	NA	NA	NA	NA	NA	NA	NA	NA	NA	NA	NA	NA	NA	NA	NA	22.4127	NA	NA	NA	NA	NA	NA	NA	NA	NA	19.1542	22.1909	NA	19.0817	NA	NA	20.2697
ACLY ack K554	17.4081	17.6989	NA	17.7717	NA	17.9282	17.8097	NA	17.1919	15.7492	14.9749	15.0361	15.5225	15.3189	15.6572	NA	NA	NA	-0.444026	-0.153223	NA	-0.0423852	NA	-0.660212	0.224289	0.0206644	0.358989	NA	NA	NA	21.4917	23.3744	26.3443	26.2894	19.9078	24.8359	25.7992	27.006	22.1945	23.9798	20.7387	21.3949	NA	24.5857	21.8049	22.4238	25.0227	24.8937	24.1396
ACLY ack K962	NA	NA	NA	NA	NA	NA	NA	NA	NA	NA	NA	NA	NA	NA	NA	NA	NA	NA	NA	NA	NA	NA	NA	NA	NA	NA	NA	NA	NA	NA	NA	24.6913	26.176	22.2631	NA	NA	NA	22.6876	NA	NA	24.7785	NA	18.4353	21.8964	21.204	NA	20.2367	NA	21.2361
ACLY p Y682	21.0022	21.019	21.0687	18.8276	19.1543	NA	NA	NA	19.1186	16.9379	16.2736	14.5632	16.6591	17.3069	16.4357	NA	17.3042	NA	2.00198	2.01885	2.06856	NA	NA	0.118366	0.439211	1.08702	0.215805	NA	1.08434	NA	23.8725	25.9815	NA	26.5797	NA	NA	NA	22.5757	NA	20.124	NA	NA	23.3363	24.557	21.9214	22.2575	25.8963	25.6868	NA
ACLY ubi K488	NA	NA	NA	NA	NA	NA	NA	NA	NA	NA	NA	NA	NA	NA	NA	NA	NA	NA	NA	NA	NA	NA	NA	NA	NA	NA	NA	NA	NA	NA	NA	NA	NA	NA	19.1154	NA	NA	NA	22.7554	21.9806	21.1903	NA	NA	NA	NA	NA	NA	NA	NA
ACLY ubi K991	NA	NA	17.0837	19.6152	18.0189	18.1564	NA	17.7252	17.7002	NA	NA	NA	NA	NA	NA	NA	NA	NA	NA	NA	-1.70743	NA	-1.06591	-1.09096	NA	NA	NA	NA	NA	NA	NA	NA	NA	NA	NA	NA	NA	NA	NA	NA	NA	NA	NA	NA	NA	NA	NA	NA	NA
ACO1 ubi K79	NA	NA	NA	NA	NA	NA	NA	NA	NA	NA	NA	NA	NA	NA	NA	NA	NA	NA	NA	NA	NA	NA	NA	NA	NA	NA	NA	NA	NA	NA	NA	20.4541	NA	20.6423	NA	20.0439	NA	NA	23.417	22.5954	NA	24.2498	NA	NA	NA	NA	NA	NA	NA
ACO2 ack K370	NA	NA	NA	NA	NA	NA	NA	NA	NA	NA	NA	NA	NA	NA	NA	NA	NA	NA	NA	NA	NA	NA	NA	NA	NA	NA	NA	NA	NA	NA	NA	NA	NA	23.4962	NA	NA	NA	NA	NA	NA	NA	NA	NA	NA	NA	21.5836	NA	23.1584	NA
ACO2 ack K520	NA	NA	NA	NA	NA	NA	NA	NA	NA	NA	NA	NA	NA	NA	NA	NA	NA	NA	NA	NA	NA	NA	NA	NA	NA	NA	NA	NA	NA	NA	22.1516	NA	NA	24.6362	NA	22.2612	NA	NA	NA	NA	NA	NA	NA	22.9106	NA	NA	NA	23.2367	NA
ACOT13 ack K127	20.6188	20.7512	21.0645	20.7341	21.15	20.0669	20.91	21.0534	20.7188	18.0614	NA	NA	NA	NA	NA	NA	NA	NA	-0.0977704	0.0346311	0.347902	0.193415	0.33684	0.00219471	NA	NA	NA	NA	NA	NA	NA	NA	NA	NA	NA	NA	NA	NA	NA	NA	NA	NA	NA	NA	NA	NA	NA	NA	NA
ACOT7 ack K168	NA	NA	NA	NA	NA	NA	NA	NA	NA	NA	NA	NA	NA	NA	NA	NA	NA	NA	NA	NA	NA	NA	NA	NA	NA	NA	NA	NA	NA	NA	NA	NA	NA	NA	NA	NA	NA	NA	NA	NA	NA	NA	NA	NA	21.5381	22.4065	NA	NA	NA
ACOT7 ack K172	NA	NA	NA	NA	NA	NA	NA	NA	NA	NA	NA	NA	NA	NA	NA	NA	NA	NA	NA	NA	NA	NA	NA	NA	NA	NA	NA	NA	NA	NA	NA	NA	NA	22.523	NA	21.6608	NA	NA	NA	NA	NA	NA	NA	NA	NA	NA	NA	NA	21.4023
ACOT7 ack K283	NA	NA	NA	NA	NA	NA	NA	NA	NA	NA	NA	NA	NA	NA	NA	NA	NA	NA	NA	NA	NA	NA	NA	NA	NA	NA	NA	NA	NA	NA	NA	NA	NA	NA	NA	NA	NA	NA	NA	NA	NA	NA	NA	NA	NA	NA	NA	NA	22.7176
ACOT7 ack K78	NA	NA	NA	NA	NA	NA	NA	NA	NA	NA	NA	NA	NA	NA	NA	NA	NA	NA	NA	NA	NA	NA	NA	NA	NA	NA	NA	NA	NA	NA	19.8307	NA	NA	NA	18.1095	NA	20.367	21.0699	23.2542	NA	23.3703	23.0031	NA	NA	NA	NA	NA	NA	NA
ACOT7 p Y194	20.5351	20.7505	17.9433	18.8742	18.9169	18.6251	20.134	19.7875	18.2199	NA	18.8427	18.9892	20.7258	NA	NA	NA	21.5368	NA	1.72409	1.93952	-0.86773	1.32293	0.976519	-0.591155	1.80804	NA	NA	NA	2.61903	NA	NA	NA	NA	NA	NA	NA	NA	NA	NA	NA	NA	NA	NA	NA	NA	NA	NA	NA	NA
ACOT9 ack K103	NA	NA	NA	NA	17.1378	16.4823	17.2769	17.3441	16.8407	20.3705	17.903	17.9662	15.6443	15.9964	14.8942	18.4378	17.8257	NA	NA	NA	NA	0.429898	0.497108	-0.00626758	-3.59512	-3.24305	-4.34515	-0.801615	-1.41367	NA	24.176	NA	NA	21.587	NA	23.3996	NA	NA	NA	NA	NA	NA	19.4485	NA	NA	NA	NA	21.8565	NA
ACOT9 ack K156	NA	NA	NA	NA	NA	NA	NA	NA	NA	NA	NA	NA	NA	NA	NA	NA	NA	NA	NA	NA	NA	NA	NA	NA	NA	NA	NA	NA	NA	NA	20.1275	22.1521	19.6449	NA	21.2671	21.7901	22.5192	22.1561	21.4813	23.0267	NA	NA	NA	NA	NA	17.0391	NA	16.8914	18.7848
ACOT9 ack K292	NA	NA	NA	NA	NA	NA	NA	NA	NA	NA	NA	NA	NA	NA	NA	NA	NA	NA	NA	NA	NA	NA	NA	NA	NA	NA	NA	NA	NA	NA	NA	NA	NA	NA	NA	NA	NA	NA	NA	NA	NA	NA	NA	NA	NA	NA	NA	NA	21.9357
ACOX1 ack K437	NA	NA	NA	NA	NA	NA	NA	NA	NA	NA	NA	NA	NA	NA	NA	NA	NA	NA	NA	NA	NA	NA	NA	NA	NA	NA	NA	NA	NA	NA	NA	NA	23.4556	22.2499	26.4593	23.4328	25.0236	NA	NA	NA	NA	NA	NA	NA	NA	NA	NA	NA	NA
ACOX1 p Y629	NA	NA	NA	NA	NA	NA	NA	NA	NA	NA	NA	NA	NA	NA	NA	NA	NA	NA	NA	NA	NA	NA	NA	NA	NA	NA	NA	NA	NA	NA	NA	NA	22.7174	23.2299	NA	NA	NA	NA	NA	NA	NA	NA	18.3508	20.6906	NA	NA	21.9891	21.3549	NA
ACOX3 ack K291	NA	NA	NA	NA	NA	NA	NA	NA	NA	NA	NA	NA	NA	NA	NA	NA	NA	NA	NA	NA	NA	NA	NA	NA	NA	NA	NA	NA	NA	NA	NA	NA	NA	NA	NA	NA	NA	NA	NA	NA	NA	NA	NA	NA	NA	NA	NA	NA	21.6157
ACP1 p T85	16.9399	17.5063	16.7399	17.7403	18.2306	17.7746	15.2467	NA	NA	NA	NA	NA	NA	NA	NA	NA	NA	NA	-0.993156	-0.426807	-1.19316	-2.68633	NA	NA	NA	NA	NA	NA	NA	NA	NA	NA	NA	NA	NA	NA	NA	NA	NA	NA	NA	NA	NA	NA	NA	NA	NA	NA	NA
ACP1 p Y88	NA	NA	NA	NA	NA	NA	NA	NA	NA	NA	NA	NA	NA	NA	NA	NA	NA	NA	NA	NA	NA	NA	NA	NA	NA	NA	NA	NA	NA	NA	NA	NA	22.1482	22.2795	NA	NA	NA	NA	NA	NA	NA	NA	NA	NA	NA	NA	18.3632	NA	NA
ACSL3 ack K679	NA	NA	NA	NA	NA	NA	NA	NA	NA	NA	NA	NA	NA	NA	NA	NA	NA	NA	NA	NA	NA	NA	NA	NA	NA	NA	NA	NA	NA	NA	NA	NA	NA	NA	NA	NA	NA	NA	NA	NA	NA	NA	NA	NA	NA	NA	NA	19.7668	NA
ACSL3 ubi K220	NA	NA	NA	NA	NA	NA	21.1852	21.1794	21.1957	NA	NA	NA	NA	NA	NA	18.8352	19.3877	17.611	NA	NA	NA	NA	NA	NA	NA	NA	NA	NA	NA	NA	NA	NA	NA	NA	NA	NA	NA	NA	NA	NA	NA	NA	NA	NA	NA	NA	NA	NA	NA
ACSL3 ubi K392	NA	NA	20.2648	NA	NA	NA	20.6494	18.6488	19.3016	NA	NA	NA	NA	NA	NA	NA	NA	NA	NA	NA	NA	NA	NA	NA	NA	NA	NA	NA	NA	NA	NA	NA	NA	NA	NA	NA	NA	NA	NA	NA	NA	NA	NA	NA	NA	NA	NA	NA	NA
ACSL3 ubi K422	NA	17.1889	NA	NA	15.3429	17.457	20.759	NA	16.5322	19.2992	18.9037	15.0339	NA	17.9372	NA	17.6542	NA	NA	NA	0.432094	NA	4.00216	NA	-0.224665	NA	-0.634869	NA	-0.91778	NA	NA	NA	NA	NA	NA	NA	NA	NA	NA	NA	NA	NA	NA	NA	NA	NA	NA	NA	NA	NA
ACSL3 ubi K547	NA	16.981	NA	14.46	NA	17.8874	15.7438	15.3253	18.8501	17.7702	NA	NA	NA	NA	NA	16.674	18.0725	15.9404	NA	-0.0346389	NA	-1.27184	-1.6904	1.83439	NA	NA	NA	-1.0962	0.302305	-1.82979	NA	22.1386	NA	NA	NA	19.5658	NA	NA	NA	20.1342	21.3754	NA	NA	NA	NA	NA	NA	NA	NA
ACSL4 ubi K124	NA	NA	NA	NA	NA	NA	NA	NA	NA	NA	NA	NA	NA	NA	NA	NA	NA	NA	NA	NA	NA	NA	NA	NA	NA	NA	NA	NA	NA	NA	NA	NA	NA	21.0009	19.7216	NA	NA	21.9177	23.2391	21.2751	NA	NA	NA	NA	22.4256	NA	NA	20.0391	NA
ACSL4 ubi K354	NA	NA	NA	NA	NA	NA	NA	NA	NA	NA	NA	NA	NA	NA	NA	NA	NA	NA	NA	NA	NA	NA	NA	NA	NA	NA	NA	NA	NA	NA	NA	21.8903	18.0356	NA	23.5801	23.1359	NA	NA	24.61	24.8276	22.9749	NA	NA	NA	NA	NA	NA	NA	NA
ACSL4 ubi K401	NA	18.2692	16.8728	19.8571	19.0332	18.7953	18.1026	16.983	18.5576	NA	NA	NA	NA	16.6337	NA	NA	NA	NA	NA	-1.03428	-2.43066	-1.20086	-2.32042	-0.745852	NA	NA	NA	NA	NA	NA	NA	NA	NA	NA	NA	NA	NA	NA	NA	NA	NA	NA	NA	NA	NA	NA	NA	NA	NA
ACSL4 ubi K498	NA	NA	NA	NA	NA	NA	NA	NA	NA	NA	NA	NA	NA	NA	NA	NA	NA	NA	NA	NA	NA	NA	NA	NA	NA	NA	NA	NA	NA	NA	NA	NA	NA	NA	23.5962	NA	NA	NA	25.0654	24.3271	NA	NA	NA	NA	22.851	NA	NA	21.3328	NA
ACSL4 ubi K500	NA	NA	NA	NA	NA	NA	NA	NA	NA	NA	NA	NA	NA	NA	NA	NA	NA	NA	NA	NA	NA	NA	NA	NA	NA	NA	NA	NA	NA	NA	NA	NA	20.6413	21.9362	23.5156	23.1377	NA	NA	24.9602	23.3298	23.2434	NA	NA	NA	NA	NA	NA	21.629	NA
ACSL4 ubi K651	NA	NA	NA	NA	NA	NA	NA	NA	NA	NA	NA	NA	NA	NA	NA	NA	NA	NA	NA	NA	NA	NA	NA	NA	NA	NA	NA	NA	NA	NA	NA	NA	NA	NA	NA	NA	NA	NA	22.4111	22.3936	23.7026	NA	NA	NA	NA	NA	NA	21.6116	NA
ACSL4 ubi K661	NA	NA	21.0907	22.4289	21.6076	21.7473	NA	NA	19.8759	20.644	NA	NA	NA	NA	NA	NA	NA	NA	NA	NA	-0.883791	NA	NA	-2.09859	NA	NA	NA	NA	NA	NA	NA	NA	NA	NA	NA	NA	NA	NA	NA	NA	NA	NA	NA	NA	NA	NA	NA	NA	NA
ACSL4 ubi K702	NA	NA	20.0024	NA	NA	19.2805	NA	NA	NA	NA	NA	NA	NA	NA	NA	NA	NA	16.1405	NA	NA	0.721912	NA	NA	NA	NA	NA	NA	NA	NA	NA	NA	NA	NA	NA	NA	NA	NA	NA	NA	NA	NA	NA	NA	NA	NA	NA	NA	NA	NA
ACSS2 ack K418	19.2747	18.7159	NA	19.2407	19.1156	18.9017	19.3811	18.9359	19.015	NA	NA	NA	NA	NA	NA	14.6161	NA	NA	0.181995	-0.376853	NA	0.288417	-0.156775	-0.0776879	NA	NA	NA	NA	NA	NA	24.0736	24.9056	25.2523	25.747	NA	23.7266	24.9217	NA	NA	NA	23.7556	NA	22.8472	25.3853	NA	NA	25.4696	26.2002	25.4249
ACTB ack K113; ACTG1 ack K113	NA	NA	NA	NA	NA	NA	NA	NA	NA	NA	NA	NA	NA	NA	NA	NA	NA	NA	NA	NA	NA	NA	NA	NA	NA	NA	NA	NA	NA	NA	20.564	NA	NA	NA	NA	23.8647	NA	NA	NA	NA	NA	NA	NA	22.2913	NA	NA	NA	NA	NA
ACTB ack K191; ACTG1 ack K191; ACTG2 ack K192; ACTC1 ack K193; ACTA1 ack K193; ACTBL2 ack K192	NA	NA	NA	NA	NA	NA	NA	NA	NA	NA	NA	NA	NA	NA	NA	NA	NA	NA	NA	NA	NA	NA	NA	NA	NA	NA	NA	NA	NA	NA	NA	NA	NA	17.7428	NA	25.5739	NA	NA	28.1224	NA	NA	NA	19.9043	NA	22.7851	23.7481	22.7915	21.2661	21.3252
ACTB ack K215; ACTG1 ack K215; POTEE ack K915	NA	NA	NA	NA	NA	NA	NA	NA	NA	NA	NA	NA	NA	NA	NA	NA	NA	NA	NA	NA	NA	NA	NA	NA	NA	NA	NA	NA	NA	NA	27.0957	26.9061	25.0352	25.0925	27.2852	26.526	26.7715	26.5819	26.3978	26.6811	26.8848	26.1892	19.8653	22.8594	22.0179	23.0773	21.3148	19.8867	24.5831
ACTB ack K238; ACTG1 ack K238; POTEE ack K938	NA	NA	NA	NA	NA	NA	NA	NA	NA	NA	NA	NA	NA	NA	NA	NA	NA	NA	NA	NA	NA	NA	NA	NA	NA	NA	NA	NA	NA	NA	21.3994	23.6838	22.6844	NA	22.8145	21.887	22.3746	23.8374	20.5212	23.0145	21.4062	21.5869	NA	NA	NA	NA	NA	NA	19.3464
ACTB ack K284; ACTG1 ack K284	NA	NA	NA	NA	NA	NA	NA	NA	NA	NA	NA	NA	NA	NA	NA	NA	NA	NA	NA	NA	NA	NA	NA	NA	NA	NA	NA	NA	NA	NA	NA	24.675	NA	NA	NA	NA	NA	NA	24.0675	24.8036	NA	NA	NA	NA	NA	NA	NA	NA	NA
ACTB ack K326; ACTG1 ack K326; ACTG2 ack K327; ACTC1 ack K328; ACTA1 ack K328	NA	NA	NA	NA	NA	NA	NA	NA	NA	NA	NA	NA	NA	NA	NA	NA	NA	NA	NA	NA	NA	NA	NA	NA	NA	NA	NA	NA	NA	NA	28.4583	28.7668	27.3954	28.4934	29.3556	29.8635	28.5449	28.3342	28.6191	29.1382	28.4616	27.7515	26.0681	28.7022	28.5279	28.0668	27.8862	27.9238	29.5312
ACTB ack K50; ACTG1 ack K50; ACTG2 ack K51; ACTC1 ack K52; ACTA1 ack K52	NA	NA	NA	NA	NA	NA	NA	NA	NA	NA	NA	NA	NA	NA	NA	NA	NA	NA	NA	NA	NA	NA	NA	NA	NA	NA	NA	NA	NA	NA	NA	NA	NA	NA	24.0704	NA	22.6045	NA	NA	22.7908	23.6754	NA	NA	NA	NA	NA	NA	NA	NA
ACTB ack K61; ACTG1 ack K61; ACTG2 ack K62; ACTC1 ack K63; ACTA1 ack K63	NA	NA	NA	NA	NA	NA	NA	NA	NA	NA	NA	NA	NA	NA	NA	NA	NA	NA	NA	NA	NA	NA	NA	NA	NA	NA	NA	NA	NA	NA	26.136	26.5933	NA	25.9499	27.3608	28.0051	25.7255	26.1012	26.9209	26.5728	25.488	25.3322	18.5936	23.5148	NA	NA	25.5491	25.6453	26.3243
ACTB ack K68; ACTG1 ack K68	NA	NA	NA	NA	NA	NA	NA	NA	NA	NA	NA	NA	NA	NA	NA	NA	NA	NA	NA	NA	NA	NA	NA	NA	NA	NA	NA	NA	NA	NA	26.9952	23.7623	26.2829	25.6894	28.1472	28.5666	25.3272	26.9618	27.2929	27.5765	NA	NA	17.7127	26.0402	20.1065	NA	22.7324	23.45	24.9363
ACTB ack K84; ACTG1 ack K84	NA	NA	NA	NA	NA	NA	NA	NA	NA	NA	NA	NA	NA	NA	NA	NA	NA	NA	NA	NA	NA	NA	NA	NA	NA	NA	NA	NA	NA	NA	21.1083	NA	NA	NA	20.5567	NA	20.4971	NA	21.0467	NA	20.9851	22.5065	NA	NA	NA	NA	NA	NA	NA
ACTB p Y188; ACTG1 p Y188; ACTG2 p Y189; ACTC1 p Y190; ACTA1 p Y190; ACTBL2 p Y189	NA	NA	NA	NA	NA	NA	NA	NA	NA	NA	NA	NA	NA	NA	NA	NA	NA	NA	NA	NA	NA	NA	NA	NA	NA	NA	NA	NA	NA	NA	NA	20.9418	22.2506	23.6815	NA	19.1725	NA	NA	NA	NA	NA	NA	19.3931	NA	17.4994	17.8806	22.716	22.2408	19.4798
ACTB p Y198; ACTG1 p Y198	NA	NA	NA	NA	NA	NA	NA	NA	NA	NA	NA	NA	NA	NA	NA	NA	NA	NA	NA	NA	NA	NA	NA	NA	NA	NA	NA	NA	NA	NA	20.4382	NA	NA	NA	21.4965	21.6955	21.3024	NA	19.208	21.4991	21.945	NA	21.6838	23.4631	20.2105	21.3082	22.504	21.479	21.5317
ACTB p Y218; ACTG1 p Y218; POTEE p Y918	NA	NA	NA	NA	NA	NA	NA	NA	NA	NA	NA	NA	NA	NA	NA	NA	NA	NA	NA	NA	NA	NA	NA	NA	NA	NA	NA	NA	NA	NA	NA	25.6596	NA	24.865	21.53	23.2036	NA	22.415	18.8297	NA	20.1614	NA	NA	NA	18.7736	NA	22.4652	20.9347	20.3688
ACTB p Y294; ACTG1 p Y294	NA	NA	NA	NA	NA	NA	NA	NA	NA	NA	NA	NA	NA	NA	NA	NA	NA	NA	NA	NA	NA	NA	NA	NA	NA	NA	NA	NA	NA	NA	24.5085	26.5325	25.2942	26.9058	23.5147	25.1828	24.9154	19.9097	16.7039	23.462	22.1597	21.8471	25.2758	24.9142	22.8061	23.7744	26.4648	26.3855	24.9014
ACTB ubi K113; ACTG1 ubi K113	NA	NA	NA	NA	NA	NA	NA	NA	NA	NA	NA	NA	NA	NA	NA	NA	NA	NA	NA	NA	NA	NA	NA	NA	NA	NA	NA	NA	NA	NA	22.9142	24.5996	22.9401	22.7009	25.3026	24.7279	26.4431	NA	26.3198	26.5797	23.6516	NA	NA	NA	NA	NA	NA	23.2184	NA
ACTB ubi K191; ACTG1 ubi K191; ACTG2 ubi K192; ACTC1 ubi K193; ACTA1 ubi K193; ACTBL2 ubi K192	NA	NA	NA	NA	NA	NA	NA	NA	NA	NA	NA	NA	NA	NA	NA	NA	NA	NA	NA	NA	NA	NA	NA	NA	NA	NA	NA	NA	NA	NA	26.138	26.1863	24.4854	22.888	25.1505	27.2987	26.1533	27.0392	25.6075	26.3745	24.7064	24.6364	25.1338	20.6927	24.5573	19.332	27.0355	24.3527	24.4187
ACTB ubi K215; ACTG1 ubi K215; POTEE ubi K915	NA	NA	NA	NA	NA	NA	NA	NA	NA	NA	NA	NA	NA	NA	NA	NA	NA	NA	NA	NA	NA	NA	NA	NA	NA	NA	NA	NA	NA	NA	24.6196	26.7042	20.2736	NA	26.7747	26.9785	25.5428	26.0594	27.5153	26.8816	26.4664	24.6934	NA	NA	NA	21.669	NA	NA	25.5096
ACTB ubi K238; ACTG1 ubi K238; POTEE ubi K938	NA	NA	NA	NA	NA	NA	NA	NA	NA	NA	NA	NA	NA	NA	NA	NA	NA	NA	NA	NA	NA	NA	NA	NA	NA	NA	NA	NA	NA	NA	21.1797	23.4616	NA	NA	22.4066	23.8192	NA	NA	22.7219	21.001	NA	NA	NA	NA	NA	NA	NA	NA	NA
ACTB ubi K291; ACTG1 ubi K291	NA	NA	NA	NA	NA	NA	NA	NA	NA	NA	NA	NA	NA	NA	NA	NA	NA	NA	NA	NA	NA	NA	NA	NA	NA	NA	NA	NA	NA	NA	24.8551	26.098	22.4518	NA	27.5493	27.2537	24.8116	NA	27.52	27.9538	26.8706	25.9803	NA	23.9138	23.7171	NA	NA	24.6284	24.9933
ACTB ubi K315; ACTG1 ubi K315; ACTG2 ubi K316; ACTC1 ubi K317; ACTA1 ubi K317	NA	NA	NA	NA	NA	NA	NA	NA	NA	NA	NA	NA	NA	NA	NA	NA	NA	NA	NA	NA	NA	NA	NA	NA	NA	NA	NA	NA	NA	NA	NA	24.6135	18.3955	NA	25.3687	26.1167	NA	NA	26.8356	26.5132	26.0879	25.3841	NA	NA	NA	NA	NA	NA	NA
ACTB ubi K326; ACTG1 ubi K326; ACTG2 ubi K327; ACTC1 ubi K328; ACTA1 ubi K328	NA	NA	NA	NA	NA	NA	NA	NA	NA	NA	NA	NA	NA	NA	NA	NA	NA	NA	NA	NA	NA	NA	NA	NA	NA	NA	NA	NA	NA	NA	24.7581	25.6714	NA	21.612	25.9978	26.2286	26.3785	26.6732	NA	27.2103	NA	NA	24.2266	NA	NA	NA	24.4719	NA	NA
ACTB ubi K328; ACTG1 ubi K328; ACTG2 ubi K329; ACTC1 ubi K330; ACTA1 ubi K330	NA	NA	NA	NA	NA	NA	NA	NA	NA	NA	NA	NA	NA	NA	NA	NA	NA	NA	NA	NA	NA	NA	NA	NA	NA	NA	NA	NA	NA	NA	NA	25.2899	23.412	NA	26.6453	25.7345	NA	NA	27.4141	NA	25.2463	NA	NA	23.6906	24.9164	NA	24.8956	25.3417	25.5768
ACTB ubi K50; ACTG1 ubi K50; ACTG2 ubi K51; ACTC1 ubi K52; ACTA1 ubi K52	NA	NA	NA	NA	NA	NA	NA	NA	NA	NA	NA	NA	NA	NA	NA	NA	NA	NA	NA	NA	NA	NA	NA	NA	NA	NA	NA	NA	NA	NA	NA	25.4129	23.8131	NA	24.6974	26.1764	26.9898	25.8039	27.0031	27.0607	24.2792	25.8189	NA	NA	NA	NA	NA	NA	NA
ACTB ubi K61; ACTG1 ubi K61; ACTG2 ubi K62; ACTC1 ubi K63; ACTA1 ubi K63	NA	NA	NA	NA	NA	NA	NA	NA	NA	NA	NA	NA	NA	NA	NA	NA	NA	NA	NA	NA	NA	NA	NA	NA	NA	NA	NA	NA	NA	NA	24.4091	25.8772	23.4136	NA	25.7725	26.5679	27.0415	24.9316	26.8959	27.6804	25.4097	25.7387	NA	NA	NA	NA	NA	NA	NA
ACTBL2 p Y88	NA	15.0863	NA	NA	NA	NA	NA	NA	NA	23.0443	21.8992	22.0736	23.525	21.6857	22.1712	NA	NA	NA	NA	NA	NA	NA	NA	NA	1.09304	-0.746293	-0.260815	NA	NA	NA	NA	NA	NA	NA	NA	NA	NA	NA	NA	NA	NA	NA	NA	NA	NA	NA	NA	NA	NA
ACTBL2 ubi K329	20.4465	20.6107	20.3294	21.9064	20.9892	20.5601	21.7018	22.0922	21.9332	NA	NA	NA	NA	NA	NA	NA	NA	NA	-0.818119	-0.653989	-0.935232	0.437137	0.827599	0.668525	NA	NA	NA	NA	NA	NA	NA	NA	NA	NA	NA	NA	NA	NA	NA	NA	NA	NA	NA	NA	NA	NA	NA	NA	NA
ACTC1 ack K70; ACTA1 ack K70	NA	NA	NA	NA	NA	NA	NA	NA	NA	NA	NA	NA	NA	NA	NA	NA	NA	NA	NA	NA	NA	NA	NA	NA	NA	NA	NA	NA	NA	NA	23.6537	24.0704	23.4505	NA	23.679	23.5489	22.2222	23.0603	22.6932	NA	23.71	24.0864	NA	NA	NA	NA	NA	NA	18.3915
ACTC1 ubi K86; ACTA1 ubi K86	NA	NA	NA	NA	NA	NA	NA	NA	NA	NA	NA	NA	NA	NA	NA	NA	NA	NA	NA	NA	NA	NA	NA	NA	NA	NA	NA	NA	NA	NA	NA	NA	NA	NA	22.141	22.816	NA	NA	24.1434	21.4182	25.6437	27.0206	NA	NA	19.2313	NA	NA	18.0751	18.8531
ACTG1 ack K326; ACTA1 ack K328	21.4609	21.0215	22.6526	22.9946	22.7086	22.6152	22.7679	22.7027	22.8529	23.2854	22.8084	22.9957	21.9382	21.4395	22.3171	21.8363	21.8441	21.4762	-1.32107	-1.76052	-0.129395	-0.0141517	-0.0792933	0.0708636	-1.10514	-1.60382	-0.726205	-1.20697	-1.19919	-1.56709	NA	NA	NA	NA	NA	NA	NA	NA	NA	NA	NA	NA	NA	NA	NA	NA	NA	NA	NA
ACTG1 ack K61; ACTA1 ack K63	22.4274	22.3691	22.1784	22.9048	22.038	22.5266	23.2174	22.5032	22.828	24.1417	22.706	24.2886	22.7014	21.9747	23.6543	21.2296	23.0241	21.5117	-0.10523	-0.163508	-0.354227	0.684816	-0.0293625	0.295412	-1.16389	-1.89058	-0.211	-2.63564	-0.841164	-2.35359	NA	NA	NA	NA	NA	NA	NA	NA	NA	NA	NA	NA	NA	NA	NA	NA	NA	NA	NA
ACTG1 p Y198	21.6281	21.6478	21.2523	21.4114	20.8412	21.7759	21.7313	21.6295	21.2917	20.5026	20.3985	20.8023	20.0768	19.4524	19.4356	19.5543	20.2697	21.369	0.235589	0.255306	-0.140216	0.338727	0.236946	-0.100821	-0.50138	-1.12577	-1.14256	-1.02382	-0.308412	0.790873	NA	NA	NA	NA	NA	NA	NA	NA	NA	NA	NA	NA	NA	NA	NA	NA	NA	NA	NA
ACTG1 p Y294	NA	21.4279	21.7097	NA	21.9922	21.2969	21.2115	21.5619	NA	18.9405	20.1405	20.3281	19.4705	20.4003	NA	20.4269	20.8332	19.6986	NA	-0.258125	0.0236645	-0.474513	-0.124101	NA	-0.449095	0.480669	NA	0.507216	0.913579	-0.220992	NA	NA	NA	NA	NA	NA	NA	NA	NA	NA	NA	NA	NA	NA	NA	NA	NA	NA	NA
ACTG1 p Y53; ACTA1 p Y55	18.8088	19.9212	19.3907	19.8036	19.5589	20.3971	18.5871	19.7108	19.4789	19.6434	19.3429	20.4145	18.5339	18.6564	19.2442	19.2262	19.9272	19.7596	-1.15525	-0.0428565	-0.573375	-1.37696	-0.253184	-0.485109	-1.33954	-1.21702	-0.629168	-0.647262	0.0537481	-0.113823	NA	NA	NA	NA	NA	NA	NA	NA	NA	NA	NA	NA	NA	NA	NA	NA	NA	NA	NA
ACTG1 ubi K191; ACTA1 ubi K193; ACTBL2 ubi K192	17.4683	17.8821	17.8777	15.8262	15.5331	15.58	17.6804	17.699	17.8453	15.2799	16.6801	16.0664	16.0144	16.1181	15.8076	16.6815	17.3377	17.4805	1.81598	2.22981	2.22544	2.02817	2.04669	2.19303	-0.103857	-0.000243388	-0.310721	0.563238	1.21939	1.36216	NA	NA	NA	NA	NA	NA	NA	NA	NA	NA	NA	NA	NA	NA	NA	NA	NA	NA	NA
ACTG1 ubi K326; ACTA1 ubi K328	21.328	20.7223	20.082	NA	NA	21.0056	NA	21.5966	NA	21.2388	20.7397	NA	NA	19.6952	20.0717	NA	NA	19.6043	0.322408	-0.283262	-0.923596	NA	0.591003	NA	NA	-1.31554	-0.938957	NA	NA	-1.40639	NA	NA	NA	NA	NA	NA	NA	NA	NA	NA	NA	NA	NA	NA	NA	NA	NA	NA	NA
ACTG1 ubi K328; ACTA1 ubi K330	17.757	NA	18.055	20.3028	20.0389	19.5497	18.8616	19.6916	19.8561	19.7642	18.1344	NA	NA	16.9554	16.9833	NA	18.4847	18.2358	-2.23951	NA	-1.94158	-1.13495	-0.304977	-0.140397	NA	-2.2128	-2.18488	NA	-0.683499	-0.932373	NA	NA	NA	NA	NA	NA	NA	NA	NA	NA	NA	NA	NA	NA	NA	NA	NA	NA	NA
ACTG1 ubi K50; ACTA1 ubi K52	19.7191	20.7031	20.2702	21.4741	20.5919	19.8371	20.7645	20.5684	20.9272	NA	19.5876	21.4944	19.4955	NA	18.7717	19.2971	20.3524	18.849	-1.06849	-0.084478	-0.517407	-0.0230667	-0.219153	0.139618	-1.33998	NA	-2.0638	-1.53843	-0.48309	-1.98648	NA	NA	NA	NA	NA	NA	NA	NA	NA	NA	NA	NA	NA	NA	NA	NA	NA	NA	NA
ACTG1 ubi K61; ACTA1 ubi K63	21.9764	22.647	21.769	22.0235	22.2957	21.3658	22.4848	22.0918	23.5209	21.3745	21.5458	21.6853	20.5475	20.2076	20.7545	20.3509	20.7825	19.9692	0.0311725	0.701773	-0.17624	0.539567	0.146584	1.57563	-0.99328	-1.33321	-0.786317	-1.18988	-0.758286	-1.57158	NA	NA	NA	NA	NA	NA	NA	NA	NA	NA	NA	NA	NA	NA	NA	NA	NA	NA	NA
ACTG2 ack K216; ACTC1 ack K217; ACTA1 ack K217	NA	NA	NA	NA	NA	NA	NA	NA	NA	NA	NA	NA	NA	NA	NA	NA	NA	NA	NA	NA	NA	NA	NA	NA	NA	NA	NA	NA	NA	NA	20.6605	NA	NA	NA	20.3605	19.2797	19.4571	NA	NA	22.6196	NA	NA	18.4671	NA	19.5304	NA	NA	NA	NA
ACTG2 ack K239; ACTC1 ack K240; ACTA1 ack K240	NA	NA	NA	NA	NA	NA	NA	NA	NA	NA	NA	NA	NA	NA	NA	NA	NA	NA	NA	NA	NA	NA	NA	NA	NA	NA	NA	NA	NA	NA	21.3439	21.8974	20.7023	NA	23.3299	22.5923	22.4695	21.8581	22.0769	22.2962	NA	23.3526	NA	NA	NA	18.1102	NA	NA	20.0953
ACTG2 ack K69	NA	NA	NA	NA	NA	NA	NA	NA	NA	NA	NA	NA	NA	NA	NA	NA	NA	NA	NA	NA	NA	NA	NA	NA	NA	NA	NA	NA	NA	NA	NA	NA	NA	NA	NA	NA	23.8353	NA	22.5608	NA	25.8217	NA	19.1985	NA	NA	20.4244	NA	24.1398	NA
ACTG2 ubi K69; ACTC1 ubi K70; ACTA1 ubi K70	NA	NA	NA	NA	NA	NA	NA	NA	NA	NA	NA	NA	NA	NA	NA	NA	NA	NA	NA	NA	NA	NA	NA	NA	NA	NA	NA	NA	NA	NA	21.999	23.106	NA	NA	22.6246	23.7867	25.2266	23.3372	NA	24.1511	NA	NA	NA	NA	NA	NA	NA	NA	NA
ACTN1 ack K214	NA	NA	NA	NA	NA	NA	NA	NA	NA	NA	NA	NA	NA	NA	NA	NA	NA	NA	NA	NA	NA	NA	NA	NA	NA	NA	NA	NA	NA	NA	NA	NA	NA	NA	21.1796	NA	NA	NA	NA	NA	NA	NA	NA	NA	NA	NA	NA	NA	17.6044
ACTN1 p Y193	NA	NA	NA	NA	NA	17.6432	NA	NA	NA	19.5534	NA	NA	19.9444	17.8748	19.2346	18.819	18.2425	19.1469	NA	NA	NA	NA	NA	NA	0.390977	-1.67854	-0.318756	-0.734343	-1.31091	-0.4065	NA	NA	NA	NA	NA	NA	NA	NA	NA	NA	NA	NA	24.0426	25.4371	NA	23.0824	NA	NA	NA
ACTN1 ubi K195	NA	NA	NA	NA	NA	NA	NA	NA	NA	NA	NA	NA	NA	NA	NA	NA	NA	NA	NA	NA	NA	NA	NA	NA	NA	NA	NA	NA	NA	NA	NA	NA	NA	22.1862	22.635	21.975	24.9547	NA	24.7144	24.1848	20.2307	25.2714	NA	NA	NA	NA	25.8388	22.1647	NA
ACTN1 ubi K413	NA	NA	NA	NA	NA	NA	NA	NA	NA	NA	NA	NA	NA	NA	NA	NA	NA	NA	NA	NA	NA	NA	NA	NA	NA	NA	NA	NA	NA	NA	NA	NA	NA	NA	NA	20.9123	NA	NA	24.1666	22.2741	NA	NA	NA	NA	NA	NA	NA	NA	NA
ACTN4 ack K125	NA	NA	NA	NA	NA	NA	NA	NA	NA	NA	NA	NA	NA	NA	NA	NA	NA	NA	NA	NA	NA	NA	NA	NA	NA	NA	NA	NA	NA	NA	NA	NA	NA	NA	NA	NA	NA	NA	NA	NA	NA	NA	NA	20.6882	NA	NA	NA	NA	21.7903
ACTN4 ack K233	NA	NA	NA	NA	NA	NA	NA	NA	NA	NA	NA	NA	NA	NA	NA	NA	NA	NA	NA	NA	NA	NA	NA	NA	NA	NA	NA	NA	NA	NA	19.2152	NA	22.2666	21.3953	NA	NA	23.0927	23.1538	22.4585	NA	21.7864	20.5098	NA	NA	NA	21.1745	NA	NA	NA
ACTN4 ack K859	NA	NA	NA	NA	NA	NA	NA	NA	NA	NA	NA	NA	NA	NA	NA	NA	NA	NA	NA	NA	NA	NA	NA	NA	NA	NA	NA	NA	NA	NA	NA	NA	NA	NA	NA	NA	NA	NA	NA	NA	NA	NA	NA	20.5193	NA	NA	NA	NA	NA
ACTN4 p Y212	NA	NA	NA	NA	NA	NA	NA	NA	NA	NA	NA	NA	NA	NA	NA	NA	NA	NA	NA	NA	NA	NA	NA	NA	NA	NA	NA	NA	NA	NA	NA	NA	NA	NA	NA	NA	NA	NA	NA	NA	NA	NA	NA	NA	NA	20.4215	NA	19.439	NA
ACTN4 p Y265; ACTN1 p Y246	NA	NA	NA	NA	NA	NA	NA	NA	NA	NA	NA	NA	NA	NA	NA	NA	NA	NA	NA	NA	NA	NA	NA	NA	NA	NA	NA	NA	NA	NA	22.5808	25.3701	22.4938	22.879	NA	22.5252	21.9138	23.7711	18.6605	16.5945	22.0838	19.3875	24.5887	25.7771	23.7616	23.517	22.541	22.5431	24.2442
ACTN4 ubi K214	NA	NA	NA	NA	NA	NA	NA	NA	NA	NA	NA	NA	NA	NA	NA	NA	NA	NA	NA	NA	NA	NA	NA	NA	NA	NA	NA	NA	NA	NA	NA	NA	19.2215	NA	22.8096	22.0158	NA	NA	23.9739	22.4301	NA	NA	NA	NA	NA	NA	NA	NA	NA
ACTN4 ubi K331	NA	NA	NA	NA	NA	NA	NA	NA	NA	NA	NA	NA	NA	NA	NA	NA	NA	NA	NA	NA	NA	NA	NA	NA	NA	NA	NA	NA	NA	NA	NA	NA	NA	NA	23.6271	22.8702	NA	NA	23.9683	23.9152	NA	NA	NA	NA	NA	NA	NA	NA	NA
ACTN4 ubi K350; ACTN1 ubi K331; ACTN2 ubi K338	NA	NA	NA	NA	NA	NA	NA	NA	NA	NA	NA	NA	NA	NA	NA	NA	NA	NA	NA	NA	NA	NA	NA	NA	NA	NA	NA	NA	NA	NA	23.3395	24.0186	NA	NA	24.6247	24.6589	NA	NA	25.2556	24.3681	NA	NA	NA	NA	NA	NA	NA	NA	NA
ACTN4 ubi K450	NA	NA	NA	NA	NA	NA	NA	NA	NA	NA	NA	NA	NA	NA	NA	NA	NA	NA	NA	NA	NA	NA	NA	NA	NA	NA	NA	NA	NA	NA	NA	NA	NA	NA	21.3476	21.9883	NA	NA	22.4803	22.5679	NA	NA	NA	NA	NA	NA	NA	NA	NA
ACTN4 ubi K54; ACTN1 ubi K35; ACTN2 ubi K42; ACTN3 ubi K49	NA	NA	NA	NA	NA	NA	NA	NA	NA	NA	NA	NA	NA	NA	NA	NA	NA	NA	NA	NA	NA	NA	NA	NA	NA	NA	NA	NA	NA	NA	NA	21.7739	NA	NA	22.2056	22.6959	NA	NA	23.6074	22.3251	NA	NA	NA	NA	NA	NA	NA	NA	NA
ACTR10 p Y4	17.9168	18.1654	17.6717	18.6107	NA	NA	NA	NA	18.5043	NA	NA	NA	NA	NA	NA	NA	NA	NA	-0.693897	-0.445321	-0.938976	NA	NA	-0.106382	NA	NA	NA	NA	NA	NA	NA	NA	NA	NA	NA	NA	NA	NA	NA	NA	NA	NA	NA	NA	NA	NA	NA	NA	NA
ACTR1B ack K32; ACTR1A ack K32	NA	NA	NA	NA	NA	NA	NA	NA	NA	NA	NA	NA	NA	NA	NA	NA	NA	NA	NA	NA	NA	NA	NA	NA	NA	NA	NA	NA	NA	NA	23.4972	NA	NA	21.9673	NA	NA	22.6828	NA	NA	NA	NA	NA	NA	23.7783	NA	NA	NA	NA	20.3688
ACTR2 ack K299	NA	NA	NA	NA	NA	NA	NA	NA	NA	NA	NA	NA	NA	NA	NA	NA	NA	NA	NA	NA	NA	NA	NA	NA	NA	NA	NA	NA	NA	NA	NA	NA	NA	NA	NA	NA	NA	NA	NA	NA	NA	NA	NA	NA	NA	NA	NA	NA	23.1003
ACTR2 ubi K106	NA	NA	NA	NA	NA	NA	NA	NA	NA	NA	NA	NA	NA	NA	NA	NA	NA	NA	NA	NA	NA	NA	NA	NA	NA	NA	NA	NA	NA	NA	NA	NA	NA	21.1885	NA	NA	NA	NA	22.3064	21.2112	NA	NA	NA	NA	NA	NA	26.5533	NA	NA
ACTR2 ubi K118	NA	NA	NA	NA	NA	NA	NA	NA	NA	NA	NA	NA	NA	NA	NA	NA	NA	NA	NA	NA	NA	NA	NA	NA	NA	NA	NA	NA	NA	NA	NA	NA	22.1425	22.2331	21.1828	22.7786	NA	NA	NA	NA	NA	NA	NA	NA	NA	NA	NA	NA	NA
ACTR2 ubi K46	20.2228	19.7332	18.4349	16.1167	20.8194	20.8614	18.6852	20.0251	20.7127	18.0134	NA	NA	NA	NA	16.6085	NA	NA	NA	-0.0598991	-0.549501	-1.84772	-1.59745	-0.25757	0.43006	NA	NA	-1.40487	NA	NA	NA	NA	21.8551	20.8564	NA	21.483	21.8703	NA	NA	23.6154	22.2809	22.8454	NA	NA	NA	NA	NA	NA	NA	NA
ACTR2 ubi K97	NA	NA	NA	NA	NA	NA	NA	NA	NA	NA	NA	NA	NA	NA	NA	NA	NA	NA	NA	NA	NA	NA	NA	NA	NA	NA	NA	NA	NA	NA	NA	21.0591	NA	NA	22.652	21.5832	NA	NA	23.6454	23.1335	NA	NA	NA	NA	NA	NA	NA	NA	NA
ACTR3 ack K348	NA	NA	NA	NA	NA	NA	NA	NA	NA	NA	NA	NA	NA	NA	NA	NA	NA	NA	NA	NA	NA	NA	NA	NA	NA	NA	NA	NA	NA	NA	NA	NA	NA	20.9214	NA	NA	NA	NA	NA	23.0346	NA	NA	NA	20.7687	NA	NA	NA	21.1934	NA
ACTR3 ack K75	NA	NA	NA	NA	NA	NA	NA	NA	NA	NA	NA	NA	NA	NA	NA	NA	NA	NA	NA	NA	NA	NA	NA	NA	NA	NA	NA	NA	NA	NA	NA	NA	NA	21.8291	NA	NA	NA	NA	NA	NA	NA	NA	NA	NA	NA	NA	20.8007	NA	22.41
ACTR3 p Y231	NA	NA	NA	NA	NA	NA	NA	NA	NA	NA	NA	NA	NA	NA	NA	NA	NA	NA	NA	NA	NA	NA	NA	NA	NA	NA	NA	NA	NA	NA	NA	NA	NA	NA	19.9707	NA	NA	21.4585	NA	19.2754	NA	NA	18.808	NA	17.2189	18.1947	23.2007	21.7578	NA
ACTR3 ubi K251	NA	NA	NA	NA	NA	NA	NA	NA	NA	NA	NA	NA	NA	NA	NA	NA	NA	NA	NA	NA	NA	NA	NA	NA	NA	NA	NA	NA	NA	NA	NA	24.5833	17.7467	NA	NA	NA	NA	NA	NA	NA	21.098	NA	NA	NA	NA	NA	NA	NA	NA
ACTR3 ubi K254	NA	NA	NA	NA	NA	NA	NA	NA	NA	NA	NA	NA	NA	NA	NA	NA	NA	NA	NA	NA	NA	NA	NA	NA	NA	NA	NA	NA	NA	NA	NA	NA	NA	NA	20.5793	22.2144	NA	NA	24.1037	25.1536	21.7341	NA	NA	NA	NA	NA	NA	NA	NA
ACTR3 ubi K75	NA	NA	NA	NA	NA	NA	NA	NA	NA	NA	NA	NA	NA	NA	NA	NA	NA	NA	NA	NA	NA	NA	NA	NA	NA	NA	NA	NA	NA	NA	NA	NA	NA	NA	NA	22.7186	NA	NA	24.1842	23.9939	NA	NA	NA	NA	NA	NA	NA	NA	NA
ACTR5 p Y564	NA	NA	NA	NA	NA	NA	NA	NA	NA	NA	NA	NA	NA	NA	NA	NA	NA	NA	NA	NA	NA	NA	NA	NA	NA	NA	NA	NA	NA	NA	21.62	NA	23.4311	26.1413	NA	NA	NA	NA	NA	NA	NA	NA	NA	NA	NA	NA	25.4273	25.8851	NA
ACTR6 ack K260	18.5852	18.5433	18.288	19.1708	18.9969	18.3406	18.6327	18.9192	18.3889	20.7106	19.526	19.1855	19.2248	15.4359	19.5827	NA	NA	NA	-0.292806	-0.334678	-0.58998	-0.24532	0.04121	-0.489097	-0.7387	-4.52764	-0.380846	NA	NA	NA	22.8186	NA	23.8187	24.9677	NA	NA	NA	NA	NA	NA	NA	NA	NA	NA	NA	NA	NA	24.2938	NA
ADAM10 p Y741	18.2163	18.0795	16.1821	17.8446	17.8462	17.8335	17.9536	17.9634	18.0452	18.653	18.047	18.2828	18.9338	18.1638	17.5163	18.2662	16.7385	18.259	0.374912	0.238095	-1.65931	0.112185	0.121928	0.203731	0.584437	-0.185647	-0.833109	-0.0832497	-1.61095	-0.0904294	NA	NA	NA	NA	21.8556	NA	NA	NA	NA	21.0455	21.7441	19.3821	NA	NA	NA	20.6481	20.9684	20.3227	NA
ADAM10 ubi K721	NA	NA	NA	NA	NA	NA	NA	NA	NA	NA	NA	NA	NA	NA	NA	NA	NA	NA	NA	NA	NA	NA	NA	NA	NA	NA	NA	NA	NA	NA	NA	NA	18.2485	NA	22.3853	23.7085	NA	NA	24.2213	24.6372	NA	NA	NA	NA	NA	NA	NA	NA	NA
ADAM17 ubi K728	NA	NA	NA	NA	NA	NA	NA	NA	NA	NA	NA	NA	NA	NA	NA	NA	NA	NA	NA	NA	NA	NA	NA	NA	NA	NA	NA	NA	NA	NA	NA	21.8773	NA	NA	21.7883	22.8703	NA	NA	21.5016	NA	20.9884	NA	NA	NA	NA	NA	NA	21.8201	NA
ADAM19 ubi K741	NA	NA	NA	NA	NA	NA	NA	NA	NA	NA	NA	NA	NA	NA	NA	NA	NA	NA	NA	NA	NA	NA	NA	NA	NA	NA	NA	NA	NA	NA	NA	NA	NA	NA	20.987	21.1877	NA	NA	24.4321	22.7251	NA	NA	NA	NA	NA	NA	NA	NA	NA
ADAM19 ubi K785	NA	NA	NA	NA	NA	NA	NA	NA	NA	NA	NA	NA	NA	NA	NA	NA	NA	NA	NA	NA	NA	NA	NA	NA	NA	NA	NA	NA	NA	NA	NA	NA	NA	NA	NA	20.5102	NA	NA	23.6484	NA	NA	NA	NA	NA	NA	NA	24.328	NA	NA
ADAM9 p S752	NA	NA	NA	NA	NA	NA	NA	NA	NA	NA	NA	NA	NA	NA	NA	NA	NA	NA	NA	NA	NA	NA	NA	NA	NA	NA	NA	NA	NA	NA	NA	NA	NA	NA	NA	NA	NA	NA	NA	NA	NA	NA	20.2989	22.9316	NA	NA	NA	NA	NA
ADAM9 p S758	NA	NA	NA	NA	NA	NA	NA	NA	NA	NA	NA	NA	NA	NA	NA	NA	NA	NA	NA	NA	NA	NA	NA	NA	NA	NA	NA	NA	NA	NA	21.9837	25.4736	NA	NA	27.6271	26.1369	23.7795	27.2117	19.3523	22.9436	25.2942	20.5991	NA	23.0087	NA	23.963	24.5671	26.8355	18.4027
ADAM9 p T761	NA	18.931	19.5065	19.9852	19.9478	19.5797	19.8208	19.1468	20.1129	20.902	NA	18.8887	15.7869	17.6655	22.0577	NA	NA	21.6226	NA	-0.917857	-0.342345	-0.0279799	-0.70197	0.264125	-4.43433	-2.55571	1.83644	NA	NA	1.40133	23.7609	27.8909	25.5147	24.5483	27.2317	27.9154	26.6022	29.0271	23.0062	23.3523	26.3793	24.2909	24.6812	25.6032	19.7769	25.1258	27.2295	28.4009	18.4027
ADAM9 p Y736	NA	NA	NA	NA	NA	NA	NA	NA	NA	NA	NA	NA	NA	NA	NA	NA	NA	NA	NA	NA	NA	NA	NA	NA	NA	NA	NA	NA	NA	NA	NA	NA	NA	NA	21.8751	NA	NA	NA	18.257	NA	NA	NA	NA	NA	NA	19.8128	23.8005	NA	NA
ADAM9 p Y769	22.5381	18.931	21.8145	23.1773	23.3458	22.6607	23.0613	23.1984	21.824	23.5211	22.7839	23.6999	23.6832	23.516	23.7897	23.2999	24.1816	24.5659	-0.551445	-4.15854	-1.27498	-0.028215	0.108852	-1.26547	0.297166	0.129999	0.403717	-0.0861663	0.795561	1.17985	24.1691	28.4438	26.4822	24.5483	28.6911	28.5088	27.6188	29.2629	23.4435	25.3916	26.6221	24.9533	25.5804	25.7397	21.7416	25.5052	27.3885	28.6514	20.8846
ADAM9 p Y778	NA	NA	NA	NA	NA	NA	NA	NA	NA	NA	NA	NA	NA	NA	NA	NA	NA	NA	NA	NA	NA	NA	NA	NA	NA	NA	NA	NA	NA	NA	20.3345	24.7064	NA	NA	26.2926	25.9001	23.7703	25.4849	20.2638	23.0162	21.5692	18.9946	22.1611	23.2119	NA	NA	24.4196	25.0902	19.2075
ADAM9 p Y815	NA	NA	NA	NA	NA	NA	NA	NA	NA	NA	NA	NA	NA	NA	NA	NA	NA	NA	NA	NA	NA	NA	NA	NA	NA	NA	NA	NA	NA	NA	NA	25.916	NA	25.1753	28.1872	28.0405	25.0592	27.9361	19.1475	16.167	NA	NA	NA	NA	23.6154	23.6802	24.7792	NA	NA
ADAM9 ubi K741	17.4674	17.394	18.1345	19.7357	16.9834	17.5152	18.5311	18.2936	17.7512	15.4031	15.5272	NA	18.6731	16.565	18.4205	17.9935	18.7671	16.963	-1.13011	-1.20351	-0.462957	-0.0664349	-0.303912	-0.846331	3.20664	1.09852	2.95403	2.52702	3.3006	1.49646	NA	25.4023	NA	NA	24.4291	25.2671	NA	23.2425	25.2204	26.1455	NA	NA	NA	NA	NA	NA	NA	NA	NA
ADAM9 ubi K781	NA	NA	NA	NA	NA	NA	NA	NA	NA	NA	NA	NA	NA	NA	NA	NA	NA	NA	NA	NA	NA	NA	NA	NA	NA	NA	NA	NA	NA	NA	NA	24.6786	NA	NA	21.3799	22.9989	NA	NA	24.4262	NA	23.5147	NA	NA	NA	NA	NA	NA	NA	NA
ADAP1 p Y284	NA	NA	NA	NA	NA	NA	NA	NA	NA	NA	NA	NA	NA	NA	NA	NA	NA	NA	NA	NA	NA	NA	NA	NA	NA	NA	NA	NA	NA	NA	NA	NA	NA	20.1668	NA	NA	NA	NA	NA	NA	NA	NA	NA	NA	NA	NA	NA	NA	NA
ADAR ack K669	NA	NA	NA	NA	NA	NA	NA	NA	NA	NA	NA	NA	NA	NA	NA	NA	NA	NA	NA	NA	NA	NA	NA	NA	NA	NA	NA	NA	NA	NA	NA	NA	NA	23.3991	NA	21.1694	NA	NA	NA	26.8893	NA	NA	NA	NA	NA	NA	NA	NA	NA
ADAT1 ubi K365	NA	NA	NA	NA	NA	NA	NA	NA	NA	NA	NA	NA	NA	NA	NA	NA	NA	NA	NA	NA	NA	NA	NA	NA	NA	NA	NA	NA	NA	NA	NA	22.9345	NA	NA	22.7043	NA	NA	NA	23.5966	23.9378	23.7775	NA	NA	NA	NA	NA	NA	NA	NA
ADCY7 ubi K899	NA	NA	NA	NA	NA	NA	NA	NA	NA	NA	NA	NA	NA	NA	NA	NA	NA	NA	NA	NA	NA	NA	NA	NA	NA	NA	NA	NA	NA	NA	NA	22.0088	NA	NA	22.7868	23.2177	NA	NA	23.6086	22.0809	NA	NA	NA	NA	NA	NA	NA	NA	NA
ADCY9 p Y1287	NA	NA	NA	NA	NA	NA	NA	NA	NA	NA	NA	NA	NA	NA	NA	NA	NA	NA	NA	NA	NA	NA	NA	NA	NA	NA	NA	NA	NA	NA	NA	25.0806	NA	NA	25.857	25.1182	NA	25.56	20.2895	22.9522	NA	NA	NA	NA	NA	NA	NA	23.1207	NA
ADCY9 ubi K1218	NA	NA	NA	NA	NA	NA	NA	NA	NA	NA	NA	NA	NA	NA	NA	NA	NA	NA	NA	NA	NA	NA	NA	NA	NA	NA	NA	NA	NA	NA	18.4497	23.385	22.814	NA	24.6308	25.0344	NA	NA	24.7997	23.7479	NA	NA	25.1567	24.181	NA	23.2421	NA	23.719	NA
ADCY9 ubi K699	NA	NA	NA	NA	NA	NA	NA	NA	NA	NA	NA	NA	NA	NA	NA	NA	NA	NA	NA	NA	NA	NA	NA	NA	NA	NA	NA	NA	NA	NA	NA	22.2501	18.8803	NA	22.8639	23.5163	NA	NA	23.8484	22.1451	NA	NA	NA	21.3056	NA	NA	NA	NA	NA
ADD1 p Y550	NA	NA	NA	NA	NA	NA	NA	NA	NA	NA	NA	NA	NA	NA	NA	NA	NA	NA	NA	NA	NA	NA	NA	NA	NA	NA	NA	NA	NA	NA	NA	NA	NA	NA	NA	NA	NA	22.1672	NA	NA	NA	NA	NA	NA	NA	NA	NA	20.8935	NA
ADD3 p Y446	NA	NA	NA	NA	NA	NA	NA	NA	NA	NA	NA	NA	NA	NA	NA	NA	NA	NA	NA	NA	NA	NA	NA	NA	NA	NA	NA	NA	NA	NA	NA	NA	NA	NA	NA	NA	NA	22.978	16.9796	20.3827	NA	NA	NA	NA	NA	NA	22.8289	23.9179	18.9126
ADGRF4 ubi K689	NA	NA	NA	NA	NA	NA	NA	NA	NA	NA	NA	NA	NA	NA	NA	NA	NA	NA	NA	NA	NA	NA	NA	NA	NA	NA	NA	NA	NA	NA	NA	NA	NA	NA	NA	NA	NA	NA	22.6044	NA	NA	NA	NA	NA	NA	NA	23.8412	NA	NA
ADGRF5 ubi K198	NA	NA	NA	NA	NA	15.9187	17.2269	18.5968	18.28	NA	NA	NA	NA	NA	NA	NA	NA	NA	NA	NA	NA	1.30823	2.67813	2.36133	NA	NA	NA	NA	NA	NA	NA	NA	NA	NA	NA	NA	NA	NA	NA	NA	NA	NA	NA	NA	NA	NA	NA	NA	NA
ADGRG1 ubi K673	21.7411	19.0628	20.9215	23.015	20.3213	21.8376	22.6714	23.3472	21.5455	14.1541	18.5395	NA	18.8016	NA	NA	17.7129	19.5833	17.2516	-0.36406	-3.04228	-1.18361	0.566279	1.24207	-0.559606	1.19461	NA	NA	0.105965	1.97639	-0.355382	NA	NA	NA	NA	NA	NA	NA	NA	NA	NA	NA	NA	NA	NA	NA	NA	NA	NA	NA
ADGRG6 p Y1172	NA	NA	NA	NA	NA	NA	NA	NA	NA	NA	NA	NA	NA	NA	NA	NA	NA	NA	NA	NA	NA	NA	NA	NA	NA	NA	NA	NA	NA	NA	NA	NA	NA	NA	20.7102	20.9099	NA	20.6241	NA	NA	NA	NA	19.5028	NA	18.6402	19.9893	21.5385	22.3109	19.1655
ADGRL1 p Y1385	NA	NA	NA	NA	NA	NA	NA	NA	NA	NA	NA	NA	NA	NA	NA	NA	NA	NA	NA	NA	NA	NA	NA	NA	NA	NA	NA	NA	NA	NA	NA	NA	NA	NA	NA	21.083	NA	NA	NA	NA	NA	NA	NA	NA	NA	NA	NA	20.9603	NA
ADGRL1 p Y1440	NA	NA	NA	NA	NA	NA	NA	NA	NA	NA	NA	NA	NA	NA	NA	NA	NA	NA	NA	NA	NA	NA	NA	NA	NA	NA	NA	NA	NA	NA	NA	NA	NA	NA	NA	20.9654	NA	NA	NA	NA	NA	NA	NA	NA	17.2266	NA	NA	22.5086	17.5317
ADGRL2 p Y1372	17.0795	17.7007	NA	NA	NA	17.3653	17.391	17.2595	17.3821	18.5633	17.5988	18.3832	18.8838	18.6782	18.9647	18.3185	18.6637	18.936	-0.285771	0.3354	NA	0.025703	-0.105811	0.0168202	0.645354	0.439777	0.726271	0.0800758	0.425293	0.697548	NA	NA	NA	23.7912	22.7355	24.0178	NA	23.2512	19.074	21.4352	21.4835	NA	NA	NA	20.4838	22.3785	20.9727	23.5503	NA
ADGRL2 p Y1406	18.6314	18.4929	17.9687	18.6531	17.5374	17.8588	19.0765	19.055	18.7569	19.994	19.3802	19.7539	14.8502	NA	20.1888	20.6337	NA	19.5193	0.536124	0.397534	-0.126605	0.981212	0.959733	0.661549	-4.88085	NA	0.457783	0.902657	NA	-0.21172	NA	NA	NA	NA	NA	NA	NA	NA	NA	20.8122	22.2358	NA	NA	NA	21.4109	23.2721	18.6626	20.4927	18.1151
ADGRL2 p Y1433	NA	NA	NA	NA	NA	NA	NA	NA	NA	NA	NA	NA	NA	NA	NA	NA	NA	NA	NA	NA	NA	NA	NA	NA	NA	NA	NA	NA	NA	NA	NA	NA	NA	NA	21.8458	21.6478	NA	22.6023	NA	18.4667	NA	NA	NA	NA	21.9679	21.47	21.8741	22.4675	18.8235
ADIPOR1 ubi K126	NA	NA	NA	NA	17.8031	14.4606	21.6124	20.4852	NA	NA	NA	NA	NA	NA	NA	NA	NA	NA	NA	NA	NA	4.67366	3.54648	NA	NA	NA	NA	NA	NA	NA	NA	NA	NA	NA	NA	NA	NA	NA	NA	NA	NA	NA	NA	NA	NA	NA	NA	NA	NA
ADIRF ack K70	18.0622	17.4528	17.3604	21.6939	19.4695	19.372	19.8142	17.4885	19.6499	22.586	NA	19.101	15.75	19.0336	20.456	19.0462	18.4167	NA	-2.5465	-3.15589	-3.24829	-0.794467	-3.12021	-0.958826	-5.95942	-2.67586	-1.25342	-2.66324	-3.29274	NA	22.9378	NA	NA	25.5828	NA	NA	NA	NA	NA	NA	NA	NA	NA	22.6108	NA	NA	NA	NA	NA
ADNP ack K807	NA	NA	NA	NA	NA	NA	NA	NA	NA	NA	NA	NA	NA	NA	NA	NA	NA	NA	NA	NA	NA	NA	NA	NA	NA	NA	NA	NA	NA	NA	NA	NA	25.0902	NA	NA	23.821	NA	NA	NA	NA	NA	NA	NA	NA	NA	NA	23.3303	23.832	NA
ADNP ubi K65	NA	NA	NA	NA	NA	NA	NA	NA	NA	NA	NA	NA	NA	NA	NA	NA	NA	NA	NA	NA	NA	NA	NA	NA	NA	NA	NA	NA	NA	NA	NA	NA	NA	NA	23.2578	23.3094	NA	NA	24.1021	23.4809	NA	NA	NA	NA	NA	NA	NA	NA	NA
ADNP2 ack K1084	NA	NA	NA	NA	NA	NA	NA	NA	NA	NA	NA	NA	NA	NA	NA	NA	NA	NA	NA	NA	NA	NA	NA	NA	NA	NA	NA	NA	NA	NA	NA	NA	NA	NA	NA	NA	NA	NA	NA	NA	NA	NA	NA	NA	26.6096	26.3811	NA	24.5842	NA
ADRM1 ubi K21	NA	19.9177	20.6032	22.935	21.7346	22.0419	20.9702	22.2062	22.7252	14.9651	NA	NA	NA	NA	NA	15.2746	NA	NA	NA	-2.41326	-1.72769	-1.36075	-0.124725	0.394292	NA	NA	NA	0.309545	NA	NA	24.9247	26.8241	22.8382	22.7642	26.8634	26.7465	25.2242	24.8216	27.8938	27.9842	26.545	24.856	NA	21.4546	NA	NA	NA	NA	NA
ADRM1 ubi K34	NA	23.0783	22.7963	24.7806	24.1075	23.4639	23.9697	23.5524	24.0768	NA	NA	NA	NA	NA	NA	NA	NA	NA	NA	-1.13779	-1.4198	-0.24647	-0.663696	-0.139375	NA	NA	NA	NA	NA	NA	26.991	28.6083	24.8097	24.8503	27.1125	27.3286	29.371	28.0059	28.8624	28.8118	28.7076	28.1429	25.4303	24.36	26.0847	NA	24.439	25.7268	25.7273
ADRM1 ubi K42	20.9489	15.9938	NA	19.7505	19.3569	20.1255	NA	NA	17.1365	21.673	NA	NA	NA	NA	21.227	23.2063	NA	NA	1.17073	-3.78433	NA	NA	NA	-2.64164	NA	NA	-0.446016	1.53331	NA	NA	NA	NA	NA	NA	NA	NA	NA	NA	NA	NA	NA	NA	NA	NA	NA	NA	NA	NA	NA
ADRM1 ubi K83	NA	NA	NA	NA	NA	NA	NA	NA	NA	NA	NA	NA	NA	NA	NA	NA	NA	NA	NA	NA	NA	NA	NA	NA	NA	NA	NA	NA	NA	NA	NA	21.0449	NA	NA	23.8521	24.0304	NA	NA	23.8331	23.6269	NA	NA	NA	NA	NA	NA	NA	NA	NA
ADSL ack K295	NA	NA	NA	NA	NA	NA	NA	NA	NA	NA	NA	NA	NA	NA	NA	NA	NA	NA	NA	NA	NA	NA	NA	NA	NA	NA	NA	NA	NA	NA	NA	NA	NA	24.228	NA	21.8777	20.9435	NA	NA	23.1387	NA	NA	NA	NA	NA	NA	NA	NA	NA
ADSL p Y21	NA	NA	NA	NA	NA	NA	NA	NA	NA	NA	NA	NA	NA	NA	NA	NA	NA	NA	NA	NA	NA	NA	NA	NA	NA	NA	NA	NA	NA	NA	NA	NA	NA	NA	NA	NA	NA	NA	NA	NA	NA	NA	NA	NA	NA	20.452	NA	NA	NA
ADSS ubi K173	NA	NA	NA	NA	NA	NA	NA	NA	NA	NA	NA	NA	NA	NA	NA	NA	NA	NA	NA	NA	NA	NA	NA	NA	NA	NA	NA	NA	NA	NA	NA	NA	NA	NA	22.9861	22.4843	NA	NA	25.1532	23.6143	NA	NA	NA	NA	NA	NA	22.9236	NA	NA
AFAP1L2 p S414	NA	NA	NA	NA	NA	NA	NA	NA	NA	23.9504	22.2161	NA	22.289	22.5229	23.4172	NA	22.7071	22.7162	NA	NA	NA	NA	NA	NA	-1.04047	-0.806596	0.0877317	NA	-0.622362	-0.613289	25.5519	26.772	NA	24.1029	NA	NA	24.7025	24.4142	18.0865	NA	26.3279	23.6374	NA	NA	20.1162	NA	20.6021	NA	28.2152
AFAP1L2 p Y301	NA	NA	NA	NA	NA	NA	NA	NA	NA	NA	NA	NA	NA	NA	NA	NA	NA	NA	NA	NA	NA	NA	NA	NA	NA	NA	NA	NA	NA	NA	NA	NA	NA	NA	23.1203	24.0586	NA	22.9326	18.0204	22.3111	NA	NA	NA	NA	NA	18.4735	NA	NA	20.0591
AFAP1L2 p Y383	NA	NA	NA	NA	NA	NA	NA	NA	NA	19.4068	19.3869	20.289	19.6514	20.1049	19.5555	19.5722	20.1619	20.7904	NA	NA	NA	NA	NA	NA	-0.107588	0.345871	-0.203468	-0.186789	0.402873	1.03139	NA	NA	NA	NA	NA	NA	NA	NA	NA	NA	NA	NA	NA	NA	NA	18.5926	NA	NA	23.2125
AFAP1L2 p Y413	16.4095	16.5222	NA	NA	NA	NA	NA	NA	15.9695	NA	23.0763	22.5802	NA	23.2098	NA	17.843	NA	NA	NA	NA	NA	NA	NA	NA	NA	0.360309	NA	-5.00652	NA	NA	20.5967	NA	NA	NA	NA	NA	NA	NA	NA	NA	NA	NA	NA	NA	NA	NA	NA	22.6522	26.6955
AFAP1L2 p Y459	NA	NA	NA	NA	NA	NA	NA	NA	NA	NA	NA	NA	NA	NA	NA	NA	NA	NA	NA	NA	NA	NA	NA	NA	NA	NA	NA	NA	NA	NA	NA	23.1553	NA	NA	NA	23.0199	NA	NA	20.2888	22.6372	NA	NA	NA	NA	NA	NA	NA	NA	NA
AFAP1L2 p Y537	NA	NA	NA	NA	NA	NA	NA	NA	NA	NA	NA	NA	NA	NA	NA	NA	NA	NA	NA	NA	NA	NA	NA	NA	NA	NA	NA	NA	NA	NA	NA	NA	24.5183	24.7219	23.0786	23.5309	NA	24.4081	NA	20.8262	NA	NA	NA	NA	NA	NA	NA	NA	NA
AFAP1L2 p Y56	NA	NA	NA	NA	NA	NA	NA	NA	NA	NA	NA	NA	NA	NA	NA	NA	NA	NA	NA	NA	NA	NA	NA	NA	NA	NA	NA	NA	NA	NA	21.1481	NA	NA	NA	25.0061	23.9297	22.4992	26.336	19.6324	22.3617	23.564	21.8275	NA	NA	NA	20.6287	NA	NA	19.8809
AFDN p Y1230	21.3649	20.9929	21.0194	21.7751	21.3707	21.6425	21.9364	21.9591	21.8053	21.5018	20.5835	21.0547	21.1096	20.7266	NA	21.6674	20.6299	20.8247	-0.24089	-0.612836	-0.586361	0.33061	0.353364	0.199498	0.0148039	-0.368254	NA	0.572552	-0.464966	-0.270144	21.425	27.757	24.0737	26.8312	28.6195	28.0684	24.4554	28.58	23.7609	25.5845	23.2706	21.3331	25.7121	25.3094	22.005	23.4907	24.5493	27.3582	20.5757
AFDN p Y1252	NA	NA	NA	NA	NA	NA	NA	NA	NA	NA	NA	NA	NA	NA	NA	NA	NA	NA	NA	NA	NA	NA	NA	NA	NA	NA	NA	NA	NA	NA	NA	NA	NA	NA	NA	NA	NA	NA	18.9888	NA	NA	NA	NA	NA	NA	NA	NA	23.7999	NA
AFDN p Y1285	NA	NA	NA	NA	NA	NA	NA	NA	NA	NA	NA	NA	NA	NA	NA	NA	NA	NA	NA	NA	NA	NA	NA	NA	NA	NA	NA	NA	NA	NA	NA	NA	NA	NA	22.9241	22.5088	NA	23.5766	18.3105	NA	NA	NA	NA	20.7503	NA	19.3429	18.4418	19.9105	NA
AFDN p Y1497	NA	NA	NA	NA	NA	NA	NA	NA	NA	NA	NA	NA	NA	NA	NA	NA	NA	NA	NA	NA	NA	NA	NA	NA	NA	NA	NA	NA	NA	NA	NA	25.4624	NA	NA	26.5089	24.5999	NA	26.8553	21.5328	23.2356	20.1286	NA	21.2376	22.9689	21.8187	23.0376	23.5606	26.0949	NA
AFDN p Y986	NA	NA	NA	NA	NA	NA	NA	NA	NA	NA	NA	NA	NA	NA	NA	NA	NA	NA	NA	NA	NA	NA	NA	NA	NA	NA	NA	NA	NA	NA	NA	21.0323	NA	21.2665	21.4548	22.5055	NA	NA	NA	NA	NA	NA	NA	NA	NA	NA	NA	NA	NA
AFF1 ack K582	18.6582	19.1473	19.3936	21.8055	19.5554	NA	NA	19.6051	19.612	NA	NA	16.892	NA	15.7057	NA	NA	18.3814	NA	-2.42253	-1.9334	-1.6871	NA	-1.47567	-1.46873	NA	-1.18633	NA	NA	1.48942	NA	NA	NA	NA	NA	NA	NA	NA	NA	NA	NA	NA	NA	NA	NA	NA	NA	NA	NA	NA
AFF4 ack K122	NA	NA	NA	19.5573	15.8209	16.9556	NA	NA	NA	20.3113	NA	16.8826	17.3714	NA	17.7889	17.537	18.4661	NA	NA	NA	NA	NA	NA	NA	-2.06807	NA	-1.65052	-1.90241	-0.973311	NA	NA	NA	NA	NA	NA	NA	NA	NA	NA	NA	NA	NA	NA	NA	NA	NA	NA	NA	NA
AFF4 ack K572	17.3497	17.7278	17.5037	20.6366	17.5727	19.2851	NA	19.4296	18.6361	NA	NA	NA	NA	NA	NA	NA	NA	NA	-2.29789	-1.9198	-2.14391	NA	-0.217993	-1.01152	NA	NA	NA	NA	NA	NA	NA	NA	NA	NA	NA	NA	NA	NA	NA	NA	NA	NA	NA	NA	NA	NA	NA	NA	NA
AGFG1 p Y327	NA	NA	NA	NA	NA	NA	NA	NA	NA	NA	NA	NA	NA	NA	NA	NA	NA	NA	NA	NA	NA	NA	NA	NA	NA	NA	NA	NA	NA	NA	NA	25.5276	NA	25.1001	24.2061	NA	NA	24.9318	18.8178	22.4238	NA	NA	19.2442	NA	NA	NA	22.5519	NA	NA
AGK p Y224	NA	NA	NA	NA	NA	NA	NA	NA	NA	NA	NA	NA	NA	NA	NA	NA	NA	NA	NA	NA	NA	NA	NA	NA	NA	NA	NA	NA	NA	NA	NA	NA	NA	NA	NA	NA	NA	NA	NA	NA	NA	NA	NA	19.4867	19.4194	19.7416	NA	NA	NA
AGL p Y584	19.0533	19.2139	18.5387	18.6859	19.2108	19.6696	19.293	18.0974	19.3769	NA	NA	NA	NA	17.946	16.7607	14.2374	NA	NA	-0.190483	-0.0299183	-0.705122	0.0491927	-1.14636	0.133118	NA	NA	NA	NA	NA	NA	NA	NA	NA	NA	NA	NA	NA	NA	NA	NA	NA	NA	NA	NA	NA	NA	NA	NA	NA
AGPAT5 ubi K183	NA	NA	NA	NA	NA	NA	NA	NA	NA	NA	NA	NA	NA	NA	NA	NA	NA	NA	NA	NA	NA	NA	NA	NA	NA	NA	NA	NA	NA	NA	NA	21.5559	19.7353	NA	NA	20.1592	NA	NA	21.2166	20.2767	21.3365	NA	NA	NA	NA	NA	NA	NA	NA
AGPS p Y645	NA	NA	NA	NA	NA	NA	NA	NA	NA	NA	NA	NA	NA	NA	NA	NA	NA	NA	NA	NA	NA	NA	NA	NA	NA	NA	NA	NA	NA	NA	NA	NA	NA	NA	19.6839	NA	NA	NA	NA	NA	NA	NA	NA	NA	18.8924	19.7582	21.3927	22.2667	NA
AGR2 ack K165	NA	NA	NA	NA	NA	NA	NA	NA	NA	NA	NA	NA	NA	NA	NA	NA	NA	NA	NA	NA	NA	NA	NA	NA	NA	NA	NA	NA	NA	NA	NA	NA	NA	NA	NA	NA	NA	NA	NA	NA	NA	NA	NA	NA	NA	NA	22.6834	22.7614	NA
AGR2 ubi K39	NA	NA	NA	NA	NA	NA	NA	NA	NA	NA	NA	NA	NA	NA	NA	NA	NA	NA	NA	NA	NA	NA	NA	NA	NA	NA	NA	NA	NA	NA	NA	NA	26.4238	26.721	NA	19.8952	NA	NA	20.601	NA	NA	NA	NA	NA	NA	NA	22.0059	NA	NA
AGR2 ubi K95	21.3005	20.0837	21.0145	21.344	NA	NA	21.3292	19.5163	16.7888	NA	NA	NA	NA	NA	NA	NA	NA	NA	-0.0434925	-1.2603	-0.329498	-0.0148177	-1.82772	-4.55526	NA	NA	NA	NA	NA	NA	NA	NA	27.9099	27.7877	21.6003	NA	NA	NA	NA	NA	NA	NA	NA	NA	NA	NA	NA	NA	NA
AGTPBP1 ack K715	19.2378	15.2669	20.9395	21.7142	20.9519	20.9604	20.6778	20.7246	20.9972	18.2927	NA	14.3328	17.2166	NA	14.3235	15.8136	15.4445	NA	-2.01742	-5.98833	-0.315772	-0.577503	-0.530645	-0.258065	-0.166004	NA	-3.05908	-1.569	-1.93808	NA	NA	NA	NA	NA	NA	NA	NA	NA	NA	NA	NA	NA	NA	NA	NA	NA	NA	NA	NA
AGTRAP p Y133	NA	NA	NA	NA	NA	NA	NA	NA	NA	NA	NA	NA	NA	NA	NA	NA	NA	NA	NA	NA	NA	NA	NA	NA	NA	NA	NA	NA	NA	NA	NA	22.7348	NA	NA	21.3682	22.2974	NA	23.7969	NA	NA	22.9504	NA	22.2849	22.2936	NA	NA	24.7662	23.9849	NA
AHCTF1 ubi K2092	NA	NA	NA	NA	NA	NA	NA	NA	NA	NA	NA	NA	NA	NA	NA	NA	NA	NA	NA	NA	NA	NA	NA	NA	NA	NA	NA	NA	NA	NA	NA	NA	18.3641	NA	21.3506	21.9371	NA	NA	NA	NA	NA	NA	23.4164	NA	NA	NA	NA	20.4002	NA
AHCY ack K188	NA	NA	NA	NA	NA	NA	NA	NA	NA	NA	NA	NA	NA	NA	NA	NA	NA	NA	NA	NA	NA	NA	NA	NA	NA	NA	NA	NA	NA	NA	22.0601	NA	NA	23.3358	NA	NA	NA	NA	NA	NA	NA	NA	16.8837	NA	NA	NA	NA	21.1998	NA
AHCY ack K401	NA	NA	NA	NA	NA	NA	NA	NA	NA	NA	NA	NA	NA	NA	NA	NA	NA	NA	NA	NA	NA	NA	NA	NA	NA	NA	NA	NA	NA	NA	NA	NA	NA	22.9048	NA	NA	NA	NA	NA	NA	NA	NA	NA	NA	NA	NA	NA	NA	NA
AHCY ack K408	NA	NA	NA	NA	NA	NA	NA	NA	NA	NA	NA	NA	NA	NA	NA	NA	NA	NA	NA	NA	NA	NA	NA	NA	NA	NA	NA	NA	NA	NA	NA	NA	NA	NA	NA	22.4274	NA	NA	NA	21.1644	NA	NA	NA	NA	NA	NA	NA	NA	23.5904
AHCY p Y193	19.8458	20.0617	20.4221	19.5632	18.9081	19.8055	NA	17.7481	19.5815	NA	NA	NA	NA	NA	NA	NA	NA	NA	0.372988	0.588794	0.949277	NA	-1.72473	0.108607	NA	NA	NA	NA	NA	NA	NA	NA	NA	NA	NA	NA	NA	NA	NA	NA	NA	NA	19.4459	20.5677	NA	18.355	21.3528	20.1265	18.4989
AHCY ubi K188	20.3079	20.0915	19.4489	21.491	21.2058	20.3333	19.5298	20.2722	20.3741	NA	NA	NA	NA	NA	NA	NA	20.0503	NA	-0.780088	-0.996481	-1.63908	-1.55824	-0.815832	-0.713878	NA	NA	NA	NA	NA	NA	NA	21.6641	22.4157	NA	22.7636	22.8974	NA	NA	23.3568	23.4003	23.2795	NA	NA	NA	NA	NA	NA	NA	NA
AHCY ubi K46	18.7637	17.9982	18.1544	19.5965	18.8986	18.9618	18.6909	NA	18.1426	NA	NA	NA	NA	NA	NA	NA	NA	NA	-0.424516	-1.19003	-1.03382	-0.497277	NA	-1.04557	NA	NA	NA	NA	NA	NA	NA	NA	NA	NA	NA	NA	NA	NA	NA	NA	NA	NA	NA	NA	NA	NA	NA	NA	NA
AHNAK ack K2589	NA	NA	NA	NA	NA	NA	NA	NA	NA	NA	NA	NA	NA	NA	NA	NA	NA	NA	NA	NA	NA	NA	NA	NA	NA	NA	NA	NA	NA	NA	NA	NA	NA	NA	NA	20.2895	NA	NA	NA	NA	22.819	NA	NA	NA	NA	NA	NA	21.2134	NA
AHNAK ack K891	NA	NA	NA	NA	NA	NA	NA	NA	NA	NA	NA	NA	NA	NA	NA	NA	NA	NA	NA	NA	NA	NA	NA	NA	NA	NA	NA	NA	NA	NA	NA	NA	NA	NA	NA	NA	NA	NA	NA	NA	NA	NA	19.3527	NA	NA	NA	NA	22.2421	NA
AHNAK p S5841	NA	NA	NA	NA	NA	NA	NA	NA	NA	21.6441	17.9654	21.9539	18.008	19.8696	NA	17.9042	17.6227	19.4323	NA	NA	NA	NA	NA	NA	-3.26376	-1.40218	NA	-3.36755	-3.64909	-1.83951	NA	24.9646	NA	NA	26.3703	26.7793	22.4209	25.1966	18.07	23.5733	20.0896	NA	19.41	21.5978	22.8824	NA	NA	21.6475	17.6114
AHNAK p T126	NA	NA	NA	NA	NA	NA	NA	NA	NA	NA	NA	NA	NA	NA	NA	NA	NA	NA	NA	NA	NA	NA	NA	NA	NA	NA	NA	NA	NA	NA	17.5023	NA	NA	NA	21.466	NA	20.4232	NA	17.1679	19.0089	NA	16.9659	NA	NA	NA	NA	NA	NA	NA
AHNAK p Y121	NA	NA	NA	NA	NA	NA	NA	NA	NA	NA	NA	NA	NA	NA	NA	NA	NA	NA	NA	NA	NA	NA	NA	NA	NA	NA	NA	NA	NA	NA	18.3745	22.81	NA	NA	23.3358	22.6219	20.4232	22.8768	18.3615	20.4422	19.1477	17.2324	NA	NA	NA	NA	NA	NA	NA
AHNAK p Y1469	NA	NA	NA	NA	NA	NA	NA	NA	NA	NA	NA	NA	NA	NA	NA	NA	NA	NA	NA	NA	NA	NA	NA	NA	NA	NA	NA	NA	NA	NA	21.4677	28.8831	NA	NA	30.6824	30.6787	25.1951	29.3545	25.7265	28.0013	22.9114	21.1157	24.5705	23.9946	18.0295	22.2268	22.4122	24.4728	20.7299
AHNAK p Y160	NA	NA	NA	16.8518	NA	16.0203	16.7953	16.1379	17.0377	20.025	NA	NA	18.9222	NA	19.2815	20.0727	19.4218	19.0224	NA	NA	NA	0.300157	-0.357268	0.542569	-1.10285	NA	-0.743521	0.0477192	-0.603252	-1.0026	NA	26.2142	NA	NA	27.0433	26.6558	NA	26.3523	NA	NA	NA	NA	20.2092	21.615	NA	22.8721	21.8667	23.1577	21.5691
AHNAK p Y5089	NA	NA	NA	NA	NA	NA	NA	NA	NA	NA	NA	NA	NA	NA	NA	NA	NA	NA	NA	NA	NA	NA	NA	NA	NA	NA	NA	NA	NA	NA	NA	21.1064	NA	NA	21.4213	20.4723	NA	20.0952	NA	16.5245	17.6173	NA	NA	NA	19.0338	18.892	NA	NA	NA
AHNAK p Y5836	NA	NA	NA	NA	NA	NA	NA	NA	NA	21.6441	20.6535	21.9539	18.008	19.8696	NA	17.9042	17.6227	20.9787	NA	NA	NA	NA	NA	NA	-3.50676	-1.64519	NA	-3.61056	-3.8921	-0.536098	21.4604	28.6921	NA	NA	30.2465	29.4108	24.9612	28.1528	25.2757	26.9322	23.9563	21.0608	20.8798	22.5251	23.3635	24.5479	21.8102	24.1025	21.1386
AHNAK p Y61	NA	NA	NA	NA	NA	NA	NA	NA	NA	NA	NA	NA	NA	NA	NA	NA	NA	NA	NA	NA	NA	NA	NA	NA	NA	NA	NA	NA	NA	NA	NA	25.1597	NA	NA	24.2353	23.6141	NA	21.9043	20.0971	21.0228	NA	NA	NA	NA	NA	NA	NA	NA	NA
AHNAK p Y715	18.0901	18.8428	18.4301	20.3659	19.9485	20.0029	20.3355	19.9178	19.4849	22.8218	20.9582	22.3765	22.6099	22.3308	22.549	22.7962	22.6802	22.5396	-2.02787	-1.2752	-1.68783	0.217478	-0.200197	-0.633091	0.366481	0.0873577	0.305556	0.552717	0.436748	0.296157	23.9628	29.4587	NA	NA	31.0795	31.0854	26.5553	29.7722	26.2489	28.4381	24.675	22.8396	24.9909	24.4738	21.6949	23.5174	21.2368	24.9424	21.7326
AHNAK p Y836	NA	NA	NA	NA	NA	NA	NA	NA	NA	NA	NA	NA	NA	NA	NA	NA	NA	NA	NA	NA	NA	NA	NA	NA	NA	NA	NA	NA	NA	NA	NA	28.7667	NA	NA	29.1551	28.6137	NA	28.8877	24.4576	26.1667	21.6265	19.8089	NA	21.627	19.5578	21.7496	22.9841	22.0046	20.0953
AHNAK p Y964	NA	NA	NA	NA	NA	NA	NA	NA	NA	20.5171	19.3311	19.7161	19.0537	19.9272	19.6773	20.0837	20.2772	19.8419	NA	NA	NA	NA	NA	NA	-0.888145	-0.01464	-0.264468	0.141845	0.335393	-0.0998986	22.0601	28.5487	NA	NA	30.4021	30.1446	24.0486	29.0373	24.9046	27.367	23.8675	22.081	21.9009	22.2461	20.5046	22.8299	20.1518	24.0498	19.2525
AHNAK ubi K1077	NA	NA	NA	NA	NA	NA	NA	NA	NA	NA	NA	NA	NA	NA	NA	NA	NA	NA	NA	NA	NA	NA	NA	NA	NA	NA	NA	NA	NA	NA	NA	21.9048	NA	NA	NA	NA	NA	NA	24.005	24.0833	NA	NA	NA	19.5999	NA	NA	NA	NA	NA
AHNAK ubi K1111	NA	NA	NA	NA	NA	NA	NA	NA	NA	NA	NA	NA	NA	NA	NA	NA	NA	NA	NA	NA	NA	NA	NA	NA	NA	NA	NA	NA	NA	NA	NA	NA	NA	NA	23.908	24.258	NA	NA	22.7364	NA	NA	NA	NA	NA	NA	NA	NA	NA	NA
AHNAK ubi K1161	NA	NA	NA	NA	NA	NA	NA	NA	NA	NA	NA	NA	NA	NA	NA	NA	NA	NA	NA	NA	NA	NA	NA	NA	NA	NA	NA	NA	NA	NA	21.5481	22.6777	NA	NA	21.1254	NA	NA	NA	NA	NA	NA	NA	NA	NA	NA	NA	NA	NA	NA
AHNAK ubi K1205	NA	NA	NA	NA	NA	NA	NA	NA	NA	NA	NA	NA	NA	NA	NA	NA	NA	NA	NA	NA	NA	NA	NA	NA	NA	NA	NA	NA	NA	NA	NA	22.4695	NA	NA	23.958	22.611	NA	NA	24.5705	23.6118	NA	NA	NA	NA	NA	NA	NA	NA	NA
AHNAK ubi K263	NA	NA	NA	NA	NA	NA	NA	NA	NA	NA	NA	NA	NA	NA	NA	NA	NA	NA	NA	NA	NA	NA	NA	NA	NA	NA	NA	NA	NA	NA	NA	22.9813	NA	NA	21.8814	23.5094	NA	NA	24.5924	23.591	NA	NA	NA	NA	NA	NA	NA	NA	NA
AHNAK ubi K3363	NA	NA	NA	NA	NA	NA	NA	NA	NA	NA	NA	NA	NA	NA	NA	NA	NA	NA	NA	NA	NA	NA	NA	NA	NA	NA	NA	NA	NA	NA	NA	NA	NA	NA	23.5573	NA	NA	NA	24.9152	24.9979	NA	NA	NA	NA	NA	NA	NA	20.7465	NA
AHNAK ubi K3681	NA	NA	NA	NA	NA	NA	NA	NA	NA	NA	NA	NA	NA	NA	NA	NA	NA	NA	NA	NA	NA	NA	NA	NA	NA	NA	NA	NA	NA	NA	NA	NA	NA	NA	20.8952	21.4545	NA	NA	23.0041	23.5189	23.3584	NA	NA	NA	NA	NA	NA	NA	NA
AHNAK ubi K371	NA	NA	NA	NA	NA	NA	NA	NA	NA	NA	NA	NA	NA	NA	NA	NA	NA	NA	NA	NA	NA	NA	NA	NA	NA	NA	NA	NA	NA	NA	21.1815	NA	NA	NA	23.6046	22.4541	NA	NA	24.2823	NA	NA	NA	NA	NA	NA	NA	NA	NA	NA
AHNAK ubi K4905	NA	NA	NA	NA	NA	NA	NA	NA	NA	NA	NA	NA	NA	NA	NA	NA	NA	NA	NA	NA	NA	NA	NA	NA	NA	NA	NA	NA	NA	NA	NA	NA	NA	NA	23.5118	22.2014	24.732	NA	22.6825	22.4312	NA	NA	NA	NA	NA	NA	NA	NA	NA
AHNAK ubi K5209	NA	NA	NA	NA	NA	NA	NA	NA	NA	NA	NA	NA	NA	NA	NA	NA	NA	NA	NA	NA	NA	NA	NA	NA	NA	NA	NA	NA	NA	NA	NA	23.0933	18.3025	NA	23.3266	NA	NA	NA	22.484	NA	22.2788	NA	NA	NA	NA	NA	NA	NA	NA
AHNAK ubi K530	NA	NA	NA	NA	NA	NA	NA	NA	NA	NA	NA	NA	NA	NA	NA	NA	NA	NA	NA	NA	NA	NA	NA	NA	NA	NA	NA	NA	NA	NA	22.4136	22.8417	16.3277	NA	23.1825	23.2561	NA	NA	25.1233	24.058	22.2645	NA	NA	NA	NA	NA	NA	NA	NA
AHNAK ubi K5381	NA	NA	NA	NA	NA	NA	NA	NA	NA	NA	NA	NA	NA	NA	NA	NA	NA	NA	NA	NA	NA	NA	NA	NA	NA	NA	NA	NA	NA	NA	NA	NA	NA	NA	22.2261	21.9017	NA	NA	23.7361	23.0256	NA	NA	NA	NA	NA	NA	NA	NA	NA
AHNAK ubi K5528	NA	NA	NA	NA	NA	NA	NA	NA	NA	NA	NA	NA	NA	NA	NA	NA	NA	NA	NA	NA	NA	NA	NA	NA	NA	NA	NA	NA	NA	NA	NA	20.8709	NA	NA	21.6026	21.7731	NA	NA	22.7081	22.3998	21.3848	NA	NA	NA	NA	NA	NA	NA	NA
AHNAK ubi K800	NA	NA	NA	NA	NA	NA	NA	NA	NA	NA	NA	NA	NA	NA	NA	NA	NA	NA	NA	NA	NA	NA	NA	NA	NA	NA	NA	NA	NA	NA	NA	NA	NA	NA	21.7586	21.5354	NA	NA	23.1069	NA	NA	NA	NA	NA	NA	NA	NA	NA	NA
AHNAK ubi K891	NA	NA	NA	NA	NA	NA	NA	NA	NA	NA	NA	NA	NA	NA	NA	NA	NA	NA	NA	NA	NA	NA	NA	NA	NA	NA	NA	NA	NA	NA	NA	NA	NA	NA	23.0669	NA	NA	NA	24.0577	NA	23.1362	NA	NA	20.8026	NA	NA	NA	NA	NA
AHNAK ubi K942	NA	NA	NA	NA	NA	NA	NA	NA	NA	16.5723	18.7315	18.9821	18.3202	16.8731	17.6255	NA	18.0053	NA	NA	NA	NA	NA	NA	NA	-0.0974896	-1.54458	-0.792177	NA	-0.412369	NA	NA	NA	NA	NA	NA	NA	NA	NA	NA	NA	NA	NA	NA	NA	NA	NA	NA	NA	NA
AHNAK2 p Y4795	NA	NA	NA	NA	NA	NA	NA	NA	NA	NA	NA	NA	NA	NA	NA	NA	NA	NA	NA	NA	NA	NA	NA	NA	NA	NA	NA	NA	NA	NA	NA	25.9643	NA	NA	25.2925	24.7538	NA	NA	19.7473	NA	NA	NA	18.5232	NA	NA	15.0313	NA	20.2174	15.9435
AHNAK2 p Y5516	NA	NA	NA	NA	NA	NA	NA	NA	NA	NA	NA	NA	NA	NA	NA	NA	NA	NA	NA	NA	NA	NA	NA	NA	NA	NA	NA	NA	NA	NA	NA	25.8896	NA	23.0728	24.993	24.2895	NA	22.1732	19.6418	22.4296	NA	NA	NA	NA	NA	NA	NA	22.5026	18.4012
AHNAK2 ubi K149	NA	NA	NA	NA	NA	NA	NA	NA	NA	NA	NA	NA	NA	NA	NA	NA	NA	NA	NA	NA	NA	NA	NA	NA	NA	NA	NA	NA	NA	NA	NA	22.6333	21.2808	22.0024	21.9825	NA	NA	NA	NA	21.9823	NA	NA	NA	22.4959	NA	NA	NA	NA	NA
AHNAK2 ubi K793	NA	NA	NA	NA	NA	NA	NA	NA	NA	NA	NA	NA	NA	NA	NA	NA	NA	NA	NA	NA	NA	NA	NA	NA	NA	NA	NA	NA	NA	NA	20.0684	24.2917	19.7374	NA	NA	21.3982	NA	NA	NA	NA	NA	NA	NA	NA	NA	NA	NA	NA	NA
AHR ubi K544	NA	NA	NA	NA	NA	NA	NA	NA	NA	NA	NA	NA	NA	NA	NA	NA	NA	NA	NA	NA	NA	NA	NA	NA	NA	NA	NA	NA	NA	NA	20.4701	22.4411	18.5521	NA	20.9613	21.6515	NA	NA	21.6957	21.0167	NA	NA	NA	NA	NA	NA	NA	NA	NA
AHR ubi K560	NA	NA	NA	NA	NA	NA	NA	20.9505	21.4653	NA	NA	NA	NA	NA	NA	NA	NA	NA	NA	NA	NA	NA	NA	NA	NA	NA	NA	NA	NA	NA	NA	22.8029	20.4779	NA	23.29	17.8764	NA	NA	NA	NA	NA	NA	NA	NA	NA	NA	NA	NA	NA
AHR ubi K641	NA	NA	NA	NA	NA	NA	NA	NA	NA	NA	NA	NA	NA	NA	NA	NA	NA	NA	NA	NA	NA	NA	NA	NA	NA	NA	NA	NA	NA	NA	NA	NA	NA	NA	22.2307	21.8496	NA	NA	22.8444	NA	NA	NA	NA	NA	NA	NA	NA	NA	NA
AHR ubi K88	NA	NA	NA	NA	NA	NA	NA	NA	NA	NA	NA	NA	NA	NA	NA	NA	NA	NA	NA	NA	NA	NA	NA	NA	NA	NA	NA	NA	NA	NA	NA	NA	NA	NA	23.4289	22.7679	NA	NA	23.0245	22.4584	NA	NA	NA	NA	NA	NA	NA	NA	NA
AHSA1 ack K203	17.8186	18.2872	18.3395	19.8915	19.7298	19.0782	18.3999	18.0576	18.5251	23.5645	19.5441	20.8873	20.4256	20.1918	20.2746	20.6435	21.2867	19.6631	-1.78838	-1.3198	-1.2675	-1.2071	-1.54938	-1.08186	-1.83841	-2.07219	-1.98938	-1.62045	-0.977298	-2.6009	19.7952	NA	NA	21.6468	NA	22.0911	NA	NA	NA	NA	22.5657	NA	17.8572	NA	NA	NA	NA	NA	NA
AHSA1 ack K212	NA	NA	NA	NA	NA	NA	NA	NA	NA	NA	NA	NA	NA	NA	NA	NA	NA	NA	NA	NA	NA	NA	NA	NA	NA	NA	NA	NA	NA	NA	NA	NA	NA	NA	NA	NA	NA	NA	NA	NA	NA	NA	20.1254	22.383	NA	NA	NA	NA	22.0978
AIFM1 ack K446	NA	NA	NA	NA	NA	NA	NA	NA	NA	NA	NA	NA	NA	NA	NA	NA	NA	NA	NA	NA	NA	NA	NA	NA	NA	NA	NA	NA	NA	NA	NA	NA	NA	21.1673	23.1195	NA	NA	NA	23.3277	NA	26.2576	26.5282	NA	NA	NA	NA	NA	NA	NA
AIFM1 ubi K189	NA	NA	NA	NA	NA	NA	NA	NA	NA	NA	NA	NA	NA	NA	NA	NA	NA	NA	NA	NA	NA	NA	NA	NA	NA	NA	NA	NA	NA	NA	NA	NA	NA	NA	21.9749	21.4245	NA	NA	21.5798	22.6003	NA	NA	NA	NA	NA	NA	NA	NA	NA
AIMP1 ack K214	NA	NA	NA	NA	NA	NA	NA	NA	NA	NA	NA	NA	NA	NA	NA	NA	NA	NA	NA	NA	NA	NA	NA	NA	NA	NA	NA	NA	NA	NA	NA	NA	NA	NA	NA	NA	NA	22.172	NA	NA	NA	NA	NA	19.2096	NA	NA	NA	NA	20.7231
AIMP1 ubi K312	21.1155	20.5071	20.6485	21.8177	20.9485	20.9036	20.6429	20.5459	20.2772	NA	NA	NA	NA	15.8617	NA	NA	NA	NA	-0.172564	-0.780952	-0.639485	-0.64514	-0.742121	-1.01082	NA	NA	NA	NA	NA	NA	NA	NA	NA	NA	NA	NA	NA	NA	NA	NA	NA	NA	NA	NA	NA	NA	NA	NA	NA
AIMP2 ubi K70	NA	NA	NA	NA	NA	NA	NA	NA	NA	NA	NA	NA	NA	NA	NA	NA	NA	NA	NA	NA	NA	NA	NA	NA	NA	NA	NA	NA	NA	NA	NA	NA	NA	NA	19.6456	20.0931	NA	NA	23.0409	22.5047	21.0509	NA	NA	NA	NA	NA	NA	NA	NA
AIP p Y202	18.4539	18.4996	18.1078	18.0353	18.3435	18.7928	17.6605	18.1502	18.1508	15.8976	15.1068	15.1354	NA	15.1845	14.8938	NA	14.7954	15.2981	0.0294421	0.0752163	-0.31666	-0.763898	-0.274185	-0.27359	NA	-0.244253	-0.535004	NA	-0.633349	-0.130646	NA	NA	NA	NA	NA	NA	NA	NA	NA	NA	NA	NA	NA	NA	NA	NA	NA	NA	NA
AIP p Y203	18.4539	18.4996	18.1078	18.0353	18.3435	18.7928	17.6605	18.1502	18.1508	15.8976	15.1068	15.1354	NA	15.1845	14.8938	NA	14.7954	15.2981	0.0294421	0.0752163	-0.31666	-0.763898	-0.274185	-0.27359	NA	-0.244253	-0.535004	NA	-0.633349	-0.130646	NA	NA	NA	NA	NA	NA	NA	NA	NA	NA	NA	NA	NA	NA	NA	NA	NA	NA	NA
AJM1 p Y469	16.8905	17.174	14.4136	17.7755	17.9348	18.1381	18.1811	18.2471	18.355	NA	NA	NA	NA	13.412	14.5597	NA	NA	NA	-1.06655	-0.783119	-3.54346	0.223986	0.290023	0.39794	NA	NA	NA	NA	NA	NA	NA	NA	NA	NA	NA	NA	NA	NA	NA	NA	NA	NA	NA	NA	NA	19.4283	NA	20.649	NA
AK2 p Y12	17.7588	17.6974	17.2011	NA	NA	NA	NA	17.159	NA	NA	16.9379	17.4868	NA	15.3131	NA	NA	NA	NA	NA	NA	NA	NA	NA	NA	NA	-1.9252	NA	NA	NA	NA	NA	NA	NA	NA	NA	NA	NA	NA	NA	NA	NA	NA	NA	NA	NA	NA	NA	NA	NA
AK2 p Y190	NA	NA	NA	NA	NA	NA	NA	NA	NA	NA	NA	NA	NA	NA	NA	NA	NA	NA	NA	NA	NA	NA	NA	NA	NA	NA	NA	NA	NA	NA	NA	NA	NA	NA	NA	NA	NA	NA	NA	NA	NA	NA	NA	NA	18.9244	20.5809	22.916	22.5956	NA
AK3 ack K80	NA	NA	NA	NA	NA	NA	NA	NA	NA	NA	NA	NA	NA	NA	NA	NA	NA	NA	NA	NA	NA	NA	NA	NA	NA	NA	NA	NA	NA	NA	20.3579	21.9589	22.422	NA	22.0322	24.5265	23.4668	23.2342	22.6827	NA	23.4831	21.0433	NA	NA	20.9373	22.1165	NA	NA	NA
AK4 ack K186	NA	NA	NA	NA	NA	NA	NA	NA	NA	NA	NA	NA	NA	NA	NA	NA	NA	NA	NA	NA	NA	NA	NA	NA	NA	NA	NA	NA	NA	NA	21.1779	NA	NA	NA	21.9653	23.0582	21.5183	NA	NA	23.4819	NA	NA	NA	NA	23.4194	24.3931	NA	22.0678	22.6978
AKAP2 p Y204	NA	NA	NA	NA	NA	NA	NA	NA	NA	NA	NA	NA	NA	NA	NA	NA	NA	NA	NA	NA	NA	NA	NA	NA	NA	NA	NA	NA	NA	NA	NA	NA	NA	NA	20.8293	21.4748	NA	NA	NA	NA	NA	NA	NA	NA	NA	NA	NA	NA	NA
AKR1B1 ack K12	NA	NA	NA	NA	NA	NA	NA	NA	NA	NA	NA	NA	NA	NA	NA	NA	NA	NA	NA	NA	NA	NA	NA	NA	NA	NA	NA	NA	NA	NA	NA	NA	NA	NA	24.7439	NA	NA	NA	22.5503	23.1222	NA	NA	NA	NA	NA	NA	NA	NA	NA
AKR1B1 ack K22	NA	NA	NA	NA	NA	NA	NA	NA	NA	NA	NA	NA	NA	NA	NA	NA	NA	NA	NA	NA	NA	NA	NA	NA	NA	NA	NA	NA	NA	NA	NA	NA	NA	NA	NA	NA	NA	NA	NA	NA	24.5869	24.1584	NA	NA	NA	NA	NA	NA	19.9882
AKR1B1 ack K78	NA	NA	NA	NA	NA	NA	NA	NA	NA	NA	NA	NA	NA	NA	NA	NA	NA	NA	NA	NA	NA	NA	NA	NA	NA	NA	NA	NA	NA	NA	21.7532	21.7574	NA	NA	NA	NA	NA	NA	NA	NA	24.6271	24.8194	NA	NA	NA	NA	NA	NA	18.7167
AKR1B1 ack K86	NA	NA	NA	NA	NA	NA	NA	NA	NA	NA	NA	NA	NA	NA	NA	NA	NA	NA	NA	NA	NA	NA	NA	NA	NA	NA	NA	NA	NA	NA	NA	NA	NA	NA	NA	NA	NA	NA	NA	NA	26.8064	25.9527	NA	NA	NA	NA	NA	22.1475	NA
AKR1B1 p Y190	NA	NA	NA	NA	NA	NA	NA	NA	NA	17.7261	20.2049	19.2621	20.3337	21.0534	21.5905	NA	NA	21.5929	NA	NA	NA	NA	NA	NA	0.94857	1.66824	2.2054	NA	NA	2.20777	NA	NA	NA	NA	NA	NA	NA	NA	NA	NA	NA	NA	NA	NA	NA	NA	NA	NA	NA
AKR1B1 p Y49	NA	NA	NA	NA	NA	NA	NA	NA	NA	19.6939	16.8908	19.2202	17.4894	19.1185	19.9041	20.8914	16.5554	17.9014	NA	NA	NA	NA	NA	NA	-1.51747	0.111626	0.8972	1.88451	-2.45149	-1.10554	NA	NA	NA	NA	NA	NA	NA	NA	NA	NA	NA	NA	NA	NA	NA	NA	NA	NA	NA
AKR1B1 ubi K12	NA	NA	NA	NA	NA	NA	NA	NA	NA	NA	NA	NA	NA	NA	NA	NA	NA	NA	NA	NA	NA	NA	NA	NA	NA	NA	NA	NA	NA	NA	NA	NA	NA	NA	NA	NA	NA	NA	NA	NA	28.7623	27.2472	NA	NA	NA	NA	NA	NA	NA
AKR1B1 ubi K243	NA	NA	NA	NA	NA	NA	NA	NA	NA	20.8666	20.2028	20.1119	19.8477	17.3869	19.5852	18.8506	19.758	NA	NA	NA	NA	NA	NA	NA	-0.587036	-3.04783	-0.849585	-1.58415	-0.676696	NA	NA	NA	NA	NA	NA	NA	NA	NA	20.3396	NA	26.9771	26.7039	NA	NA	NA	NA	NA	NA	NA
AKR1B1 ubi K263	NA	NA	NA	NA	NA	NA	NA	NA	15.723	22.8303	22.2961	21.2243	21.2952	20.0123	20.9877	20.1451	19.9608	20.2357	NA	NA	NA	NA	NA	NA	-0.963813	-2.24678	-1.27135	-2.11392	-2.29828	-2.02337	NA	NA	NA	NA	20.7563	NA	NA	NA	20.3722	19.8598	27.933	24.905	NA	19.461	NA	NA	NA	NA	NA
AKR1B1 ubi K308	NA	NA	NA	NA	NA	NA	NA	NA	NA	NA	NA	NA	NA	NA	NA	NA	NA	NA	NA	NA	NA	NA	NA	NA	NA	NA	NA	NA	NA	NA	NA	21.379	NA	NA	NA	NA	NA	NA	NA	NA	26.4563	25.2985	NA	NA	NA	NA	NA	NA	NA
AKR1C2 ack K246; AKR1C1 ack K246	NA	NA	NA	NA	NA	NA	NA	NA	NA	NA	NA	NA	NA	NA	NA	NA	NA	NA	NA	NA	NA	NA	NA	NA	NA	NA	NA	NA	NA	NA	NA	19.2534	NA	NA	20.0983	NA	21.8073	19.6174	NA	NA	21.2959	NA	NA	NA	NA	NA	NA	NA	NA
AKR1C2 ack K9; AKR1C1 ack K9	NA	NA	NA	NA	NA	NA	NA	NA	NA	NA	NA	NA	NA	NA	NA	NA	NA	NA	NA	NA	NA	NA	NA	NA	NA	NA	NA	NA	NA	NA	25.5652	26.2106	NA	NA	NA	NA	NA	NA	NA	NA	22.2187	NA	NA	NA	NA	NA	NA	NA	NA
AKR1C2 ubi K153	NA	NA	NA	NA	NA	NA	NA	NA	NA	NA	NA	NA	NA	NA	NA	NA	NA	NA	NA	NA	NA	NA	NA	NA	NA	NA	NA	NA	NA	NA	NA	20.585	NA	NA	NA	NA	NA	21.312	21.426	NA	NA	NA	NA	NA	NA	NA	NA	NA	NA
AKR1C2 ubi K179	NA	NA	NA	NA	NA	NA	NA	NA	NA	NA	NA	NA	NA	NA	NA	NA	NA	NA	NA	NA	NA	NA	NA	NA	NA	NA	NA	NA	NA	NA	20.4728	22.5014	NA	NA	NA	NA	NA	NA	NA	NA	20.7338	NA	NA	NA	NA	NA	NA	NA	NA
AKR1C2 ubi K185; AKR1C1 ubi K185	NA	NA	NA	NA	NA	NA	NA	NA	NA	NA	NA	NA	NA	NA	NA	NA	NA	NA	NA	NA	NA	NA	NA	NA	NA	NA	NA	NA	NA	NA	NA	23.6159	NA	NA	NA	NA	NA	NA	NA	NA	22.5685	NA	NA	NA	NA	NA	NA	NA	NA
AKR1C2 ubi K294; AKR1C1 ubi K294	NA	NA	NA	NA	NA	NA	NA	NA	NA	NA	NA	NA	NA	NA	NA	NA	NA	NA	NA	NA	NA	NA	NA	NA	NA	NA	NA	NA	NA	NA	21.3092	21.6792	NA	NA	NA	NA	NA	NA	NA	NA	NA	NA	NA	NA	NA	NA	23.4457	NA	NA
AKR1C3 ack K246	NA	NA	NA	NA	NA	NA	NA	NA	NA	NA	NA	NA	NA	NA	NA	23.8369	NA	NA	NA	NA	NA	NA	NA	NA	NA	NA	NA	NA	NA	NA	24.0187	26.7764	NA	21.626	NA	NA	NA	NA	NA	NA	23.6944	22.6652	NA	NA	NA	NA	19.7999	20.999	NA
AKR1C3 ack K270; AKR1C1 ack K270	NA	NA	NA	NA	NA	NA	NA	15.7938	NA	21.6081	15.1922	19.2628	18.9045	19.4137	19.7263	NA	20.6859	19.4267	NA	NA	NA	NA	NA	NA	-1.39191	-0.882644	-0.5701	NA	0.389564	-0.869699	NA	NA	NA	NA	NA	NA	NA	NA	NA	NA	NA	NA	NA	NA	NA	NA	NA	NA	NA
AKR1C3 ack K270; AKR1C2 ack K270; AKR1C1 ack K270	NA	NA	NA	NA	NA	NA	NA	NA	NA	NA	NA	NA	NA	NA	NA	NA	NA	NA	NA	NA	NA	NA	NA	NA	NA	NA	NA	NA	NA	NA	25.1429	23.9434	NA	NA	NA	NA	NA	NA	NA	NA	NA	NA	19.7973	NA	NA	NA	NA	NA	NA
AKR1C3 ubi K270; AKR1C2 ubi K270; AKR1C1 ubi K270	NA	NA	NA	NA	NA	NA	NA	NA	NA	NA	NA	NA	NA	NA	NA	NA	NA	NA	NA	NA	NA	NA	NA	NA	NA	NA	NA	NA	NA	NA	22.7578	23.7626	NA	NA	NA	NA	NA	NA	NA	NA	23.3703	23.4553	NA	NA	NA	NA	NA	NA	NA
AKR1D1 ack K71	NA	NA	NA	NA	NA	NA	NA	NA	NA	NA	NA	NA	NA	NA	NA	NA	NA	NA	NA	NA	NA	NA	NA	NA	NA	NA	NA	NA	NA	NA	NA	NA	NA	27.4304	27.6093	NA	NA	NA	NA	24.0926	22.5563	29.1567	17.0926	23.9849	24.2844	24.7517	24.975	28.1966	23.9692
ALCAM ubi K572	22.5201	21.9743	21.6268	22.838	22.3918	NA	21.3777	20.0013	21.543	17.9959	NA	17.2752	16.7312	NA	20.5176	NA	NA	16.1382	-0.111919	-0.657735	-1.00523	-1.25434	-2.63078	-1.08902	-0.948891	NA	2.83751	NA	NA	-1.54185	NA	NA	24.6252	22.8697	24.5966	25.5903	NA	NA	25.2049	25.7321	NA	NA	NA	NA	NA	NA	NA	21.5924	NA
ALCAM ubi K573	21.8703	21.9743	21.6268	23.3243	21.9824	20.6608	19.7268	21.2964	19.0665	17.9959	NA	17.2752	16.7312	NA	20.5176	NA	NA	16.1382	-0.503439	-0.399464	-0.746955	-2.64696	-1.07736	-3.30728	-0.948891	NA	2.83751	NA	NA	-1.54185	NA	NA	22.3991	20.8224	NA	21.8639	24.1172	NA	22.5549	NA	NA	NA	NA	NA	NA	NA	NA	NA	NA
ALCAM ubi K580	NA	NA	NA	NA	NA	NA	NA	NA	NA	NA	NA	NA	NA	NA	NA	NA	NA	NA	NA	NA	NA	NA	NA	NA	NA	NA	NA	NA	NA	NA	NA	19.8996	21.0952	19.9724	20.1056	21.5714	NA	21.1323	22.7686	23.0099	NA	NA	NA	NA	NA	NA	18.3281	NA	NA
ALDH18A1 ack K550	NA	NA	NA	NA	NA	NA	NA	NA	NA	NA	NA	NA	NA	NA	NA	NA	NA	NA	NA	NA	NA	NA	NA	NA	NA	NA	NA	NA	NA	NA	22.751	NA	NA	NA	NA	21.8116	22.7775	21.8445	NA	NA	NA	NA	NA	NA	21.4346	21.5728	19.7383	NA	19.121
ALDH1A3 ack K378	NA	NA	NA	NA	NA	NA	NA	NA	NA	19.8427	19.0804	14.9739	14.5513	16.6214	17.8413	NA	NA	NA	NA	NA	NA	NA	NA	NA	-4.40582	-2.33569	-1.11586	NA	NA	NA	NA	NA	NA	NA	NA	NA	NA	NA	NA	NA	NA	NA	NA	NA	NA	NA	NA	NA	NA
ALDH1A3 p Y327	NA	NA	NA	NA	NA	NA	NA	NA	NA	NA	NA	NA	NA	NA	NA	NA	NA	NA	NA	NA	NA	NA	NA	NA	NA	NA	NA	NA	NA	NA	NA	NA	NA	NA	NA	NA	NA	NA	NA	NA	NA	NA	NA	NA	NA	NA	NA	NA	NA
ALDH1A3 p Y437	NA	NA	NA	NA	NA	NA	NA	NA	NA	NA	NA	NA	NA	NA	NA	NA	NA	NA	NA	NA	NA	NA	NA	NA	NA	NA	NA	NA	NA	NA	NA	NA	NA	NA	NA	NA	NA	NA	NA	NA	NA	NA	NA	NA	NA	NA	NA	NA	18.8487
ALDH1A3 p Y492	NA	NA	NA	NA	NA	NA	NA	NA	NA	NA	NA	NA	NA	NA	NA	NA	NA	NA	NA	NA	NA	NA	NA	NA	NA	NA	NA	NA	NA	NA	NA	NA	NA	NA	NA	NA	NA	NA	NA	NA	NA	NA	NA	NA	NA	NA	NA	NA	NA
ALDH1A3 ubi K360	NA	NA	NA	NA	NA	NA	NA	17.2963	18.9164	20.8366	22.9945	23.2787	21.3993	20.8061	NA	NA	15.9608	NA	NA	NA	NA	NA	NA	NA	-1.29821	-1.8914	NA	NA	-6.64386	NA	NA	NA	18.1629	NA	NA	19.5094	NA	NA	21.3506	NA	22.5278	23.9487	NA	NA	NA	NA	NA	NA	NA
ALDH1A3 ubi K374	NA	NA	NA	NA	NA	NA	NA	NA	NA	18.8818	NA	NA	15.9378	NA	18.4244	NA	19.1621	NA	NA	NA	NA	NA	NA	NA	-2.94405	NA	-0.457417	NA	0.280303	NA	NA	NA	NA	NA	NA	NA	NA	NA	NA	NA	NA	NA	NA	NA	NA	NA	NA	NA	NA
ALDH1B1 ack K155	NA	NA	NA	NA	NA	NA	NA	NA	NA	NA	NA	NA	NA	NA	NA	NA	NA	NA	NA	NA	NA	NA	NA	NA	NA	NA	NA	NA	NA	NA	NA	23.8798	26.6788	22.5834	25.6498	NA	24.8587	NA	26.4938	26.5102	25.1841	NA	NA	NA	NA	NA	NA	NA	NA
ALDH1B1 ack K383	NA	NA	NA	NA	NA	NA	NA	NA	NA	NA	NA	NA	NA	NA	NA	NA	NA	NA	NA	NA	NA	NA	NA	NA	NA	NA	NA	NA	NA	NA	23.4328	NA	NA	20.669	NA	22.493	NA	NA	NA	NA	NA	NA	NA	NA	NA	NA	NA	NA	NA
ALDH6A1 ack K87	NA	NA	NA	NA	NA	NA	NA	NA	NA	NA	NA	NA	NA	NA	NA	NA	NA	NA	NA	NA	NA	NA	NA	NA	NA	NA	NA	NA	NA	NA	23.0212	NA	NA	22.2457	NA	NA	NA	NA	NA	23.3324	NA	NA	NA	NA	NA	NA	NA	NA	NA
ALDH9A1 ubi K68	21.5826	21.6712	21.9008	22.912	22.2429	21.8751	22.1704	21.9769	22.3982	NA	NA	NA	NA	NA	NA	NA	NA	NA	-0.825941	-0.737393	-0.507734	-0.238156	-0.431648	-0.0103766	NA	NA	NA	NA	NA	NA	24.1506	26.4864	23.4722	23.3063	24.5463	24.6836	27.8672	26.9997	26.6192	26.515	NA	NA	NA	NA	NA	NA	NA	NA	NA
ALDOA ack K108	22.1568	22.199	22.9969	23.2979	23.4177	22.9924	22.0145	22.8965	22.5271	22.5295	21.2665	21.8625	18.0472	17.9744	18.2434	21.1563	21.5005	NA	-1.09007	-1.04787	-0.250007	-1.23236	-0.35035	-0.719737	-3.93051	-4.00325	-3.73429	-0.821345	-0.477238	NA	NA	NA	NA	NA	NA	NA	NA	NA	NA	NA	NA	NA	NA	NA	NA	NA	NA	NA	NA
ALDOA ack K111	17.6952	18.2203	17.8135	17.2476	18.7697	16.8902	19.5053	NA	19.324	19.1412	16.7002	15.8018	16.218	15.9782	17.8174	NA	19.1895	NA	-0.185467	0.339626	-0.0671996	1.62465	NA	1.44336	-1.69766	-1.93748	-0.0982675	NA	1.27379	NA	25.598	25.0635	NA	25.666	22.2577	25.9349	26.631	26.7603	23.9496	25.1047	NA	NA	NA	25.4689	NA	NA	NA	NA	27.0401
ALDOA ack K13	19.7946	19.006	18.2068	21.0659	19.6622	18.8946	19.5047	19.4759	19.0124	21.2412	14.9167	19.6427	14.9502	17.8365	18.1715	17.3072	19.6231	19.5501	-0.364352	-1.153	-1.9522	-0.654257	-0.683042	-1.1466	-5.13115	-2.24485	-1.90988	-2.77415	-0.458276	-0.531326	24.5688	25.5073	NA	25.0278	25.5691	25.6821	26.8059	26.5866	25.8053	NA	23.3608	25.0175	NA	22.3532	NA	NA	22.2209	NA	25.0204
ALDOA ack K147; ALDOC ack K147	22.5156	16.0322	16.0391	22.5497	23.6893	24.8657	24.4507	24.8201	24.7677	22.3838	22.6412	23.1682	14.8827	22.0965	15.1695	22.9027	23.4418	21.9201	-1.48169	-6.64386	-6.64386	0.453407	0.822742	0.770368	-6.64386	-0.672305	-6.64386	0.133809	0.672912	-0.848708	28.2939	28.6832	27.9791	29.6105	28.2096	28.6727	29.4865	29.1708	27.9968	28.2214	NA	27.333	17.3051	26.4263	28.6638	27.0468	28.9462	29.3241	29.3821
ALDOA ack K153	16.1111	17.6476	16.0181	16.9707	16.6376	15.9143	16.3219	NA	16.0319	18.3753	16.8444	NA	17.4093	NA	17.7662	19.9337	17.8552	NA	-0.460289	1.07622	-0.55327	-0.249476	NA	-0.539553	-0.394773	NA	-0.0379141	2.12965	0.0511164	NA	NA	24.9538	24.9188	22.8855	24.9556	25.3073	26.1442	25.838	25.507	24.4013	24.8411	25.2954	NA	NA	NA	NA	NA	NA	NA
ALDOA ack K200; ALDOC ack K200	NA	NA	NA	NA	NA	NA	NA	NA	NA	NA	NA	NA	NA	NA	NA	NA	NA	NA	NA	NA	NA	NA	NA	NA	NA	NA	NA	NA	NA	NA	25.984	NA	25.1585	NA	26.129	NA	NA	26.8437	NA	25.0796	26.0002	26.5223	18.1321	NA	NA	NA	NA	23.0027	NA
ALDOA ack K208; ALDOC ack K208	NA	NA	NA	NA	NA	NA	NA	NA	NA	NA	NA	NA	NA	NA	NA	NA	NA	NA	NA	NA	NA	NA	NA	NA	NA	NA	NA	NA	NA	NA	23.9852	23.835	NA	22.928	25.078	NA	NA	24.2285	NA	NA	22.5687	NA	NA	NA	NA	NA	NA	NA	NA
ALDOA ack K230	NA	NA	NA	NA	NA	NA	NA	NA	NA	NA	NA	NA	NA	NA	NA	NA	NA	NA	NA	NA	NA	NA	NA	NA	NA	NA	NA	NA	NA	NA	23.2534	NA	NA	24.0761	NA	23.7441	24.5729	NA	NA	NA	25.2481	NA	NA	NA	NA	NA	NA	23.8524	NA
ALDOA ack K294	NA	NA	NA	NA	NA	NA	NA	NA	NA	NA	NA	NA	NA	NA	NA	NA	NA	NA	NA	NA	NA	NA	NA	NA	NA	NA	NA	NA	NA	NA	23.7707	NA	NA	NA	23.23	24.1279	NA	23.309	21.7114	NA	NA	NA	NA	NA	NA	NA	NA	NA	NA
ALDOA ack K312	NA	20.5785	20.5459	NA	NA	NA	19.1483	20.3889	NA	NA	NA	NA	NA	NA	NA	NA	NA	NA	NA	NA	NA	NA	NA	NA	NA	NA	NA	NA	NA	NA	20.1018	NA	NA	21.377	NA	22.6248	NA	NA	NA	NA	NA	NA	NA	20.794	NA	NA	NA	21.7984	24.6508
ALDOA ack K342	NA	NA	NA	NA	NA	NA	NA	NA	NA	NA	NA	NA	NA	NA	NA	NA	NA	NA	NA	NA	NA	NA	NA	NA	NA	NA	NA	NA	NA	NA	25.2533	24.0133	NA	21.9416	NA	24.7099	25.2981	24.74	NA	NA	NA	NA	NA	NA	NA	NA	NA	NA	22.5621
ALDOA ack K42	19.8454	19.2835	18.9079	19.3117	20.678	20.0561	20.8686	20.6595	20.209	18.0914	NA	13.6883	16.0954	NA	17.891	19.2118	18.7747	NA	-0.27456	-0.836483	-1.21206	0.748676	0.539555	0.0890024	-1.06262	NA	0.732901	2.05374	1.6166	NA	27.3347	27.3961	24.0863	28.1784	27.2127	27.9494	28.234	27.6009	27.2575	27.8871	NA	26.0199	23.3105	26.4182	27.6612	26.8141	28.1568	27.4516	28.5023
ALDOA ack K99	NA	NA	NA	NA	NA	NA	NA	NA	NA	21.3768	16.9658	NA	NA	NA	NA	NA	NA	NA	NA	NA	NA	NA	NA	NA	NA	NA	NA	NA	NA	NA	24.3418	NA	NA	24.4827	NA	24.7903	24.7036	24.5819	24.7877	23.2352	NA	NA	NA	NA	NA	NA	NA	23.105	23.5984
ALDOA p Y204; ALDOC p Y204	21.883	21.7817	21.6641	21.2738	21.3894	21.6631	22.0213	21.712	21.4794	18.6896	17.9066	17.7301	18.7038	18.014	17.9042	19.0211	NA	16.9615	0.431565	0.330208	0.212619	0.569825	0.260525	0.0278844	0.531972	-0.157845	-0.267683	0.849196	NA	-1.21038	NA	NA	NA	NA	NA	NA	NA	NA	NA	NA	NA	NA	NA	NA	NA	NA	NA	NA	NA
ALDOA p Y3	18.4217	19.9403	18.4299	NA	NA	19.0917	18.9725	18.5818	19.4745	19.5099	18.7756	19.5596	16.5586	17.4479	17.1936	19.0847	16.5018	16.5025	-0.670061	0.848615	-0.661865	-0.119224	-0.509892	0.382803	-2.76485	-1.8755	-2.12982	-0.238745	-2.82163	-2.82087	NA	NA	NA	NA	NA	NA	NA	NA	NA	NA	NA	NA	NA	NA	NA	NA	NA	NA	NA
ALDOA p Y5	21.2657	21.5224	21.4239	21.0539	20.7329	21.1448	20.9958	21.5015	21.0044	NA	NA	NA	19.419	NA	18.2092	NA	19.8356	18.2768	0.277926	0.534628	0.436152	0.0079795	0.513715	0.0165783	NA	NA	NA	NA	NA	NA	NA	NA	NA	NA	21.1917	NA	NA	NA	18.1203	NA	NA	NA	19.9175	NA	19.0131	19.7665	24.1647	24.246	20.2913
ALDOA ubi K108	20.3973	21.3904	20.8389	22.0948	21.8065	21.715	21.9626	21.9051	20.7363	18.7504	20.1862	NA	20.0971	17.8587	18.431	19.9692	20.1507	19.0188	-1.48405	-0.490963	-1.0424	0.0812593	0.0238093	-1.14503	0.457137	-1.78128	-1.20901	0.329159	0.510657	-0.621243	NA	NA	16.131	NA	NA	21.4535	NA	NA	24.6782	23.8092	NA	NA	NA	NA	NA	NA	NA	NA	NA
ALDOA ubi K111	NA	NA	NA	NA	NA	NA	NA	NA	NA	NA	NA	NA	NA	NA	NA	NA	NA	NA	NA	NA	NA	NA	NA	NA	NA	NA	NA	NA	NA	NA	22.127	23.2778	21.2331	NA	23.2388	24.3122	NA	NA	25.127	23.6985	23.1351	NA	NA	20.6149	NA	NA	NA	24.304	NA
ALDOA ubi K13	NA	NA	NA	NA	NA	NA	NA	NA	NA	NA	NA	NA	NA	NA	NA	NA	NA	NA	NA	NA	NA	NA	NA	NA	NA	NA	NA	NA	NA	NA	NA	NA	NA	NA	NA	NA	NA	NA	NA	23.4578	21.3855	NA	NA	NA	NA	NA	24.4841	NA	NA
ALDOA ubi K147; ALDOC ubi K147	NA	NA	NA	NA	NA	NA	NA	NA	NA	NA	NA	NA	NA	NA	NA	NA	NA	NA	NA	NA	NA	NA	NA	NA	NA	NA	NA	NA	NA	NA	NA	22.882	19.8742	NA	24.9442	25.0024	NA	NA	27.0938	26.9155	23.6172	NA	NA	NA	NA	NA	NA	NA	NA
ALDOA ubi K153	NA	NA	NA	NA	NA	NA	NA	NA	NA	NA	NA	NA	NA	NA	NA	NA	NA	NA	NA	NA	NA	NA	NA	NA	NA	NA	NA	NA	NA	NA	21.6066	24.1866	20.577	NA	22.9875	23.2063	NA	24.6813	24.6793	24.018	23.6426	NA	NA	NA	NA	NA	NA	NA	NA
ALDOA ubi K200; ALDOC ubi K200	NA	NA	NA	NA	NA	NA	NA	NA	NA	NA	NA	NA	NA	NA	NA	NA	NA	NA	NA	NA	NA	NA	NA	NA	NA	NA	NA	NA	NA	NA	23.5076	26.0003	20.12	NA	25.3157	25.5224	25.2476	NA	26.8866	26.4682	25.7352	NA	NA	NA	NA	NA	NA	23.4373	NA
ALDOA ubi K208; ALDOC ubi K208	NA	NA	NA	NA	NA	NA	NA	NA	NA	NA	NA	NA	NA	NA	NA	NA	NA	NA	NA	NA	NA	NA	NA	NA	NA	NA	NA	NA	NA	NA	NA	NA	NA	NA	24.4815	NA	NA	NA	25.8263	24.6723	NA	23.2185	NA	NA	NA	NA	NA	NA	NA
ALDOA ubi K28	NA	NA	NA	NA	NA	NA	NA	NA	NA	NA	NA	NA	NA	NA	NA	NA	NA	NA	NA	NA	NA	NA	NA	NA	NA	NA	NA	NA	NA	NA	NA	NA	19.8243	NA	24.2985	24.303	24.2721	NA	26.3837	24.5366	24.6017	24.0437	NA	NA	NA	NA	NA	22.1435	NA
ALDOA ubi K312	NA	NA	NA	NA	NA	NA	NA	NA	NA	NA	NA	NA	NA	NA	NA	NA	NA	NA	NA	NA	NA	NA	NA	NA	NA	NA	NA	NA	NA	NA	NA	21.1407	16.4174	NA	21.9434	22.0185	NA	NA	24.2493	NA	23.4007	NA	NA	NA	NA	NA	NA	22.394	NA
ALDOA ubi K322	21.5364	21.2156	20.9064	21.9544	21.2607	20.8823	20.2672	20.1708	20.8634	23.3519	23.4062	23.764	22.335	21.46	22.9978	20.3452	16.1726	19.2927	0.100697	-0.220076	-0.529263	-1.16847	-1.26485	-0.572214	-1.18429	-2.05931	-0.521465	-3.17404	-6.64386	-4.22659	NA	23.036	NA	21.8662	23.9705	23.9428	25.713	NA	26.5077	26.3343	28.6859	28.9543	NA	NA	NA	NA	NA	NA	NA
ALDOA ubi K330	NA	NA	NA	NA	NA	NA	NA	NA	NA	NA	NA	NA	NA	NA	NA	NA	NA	NA	NA	NA	NA	NA	NA	NA	NA	NA	NA	NA	NA	NA	NA	NA	NA	19.8187	NA	NA	NA	NA	NA	22.2855	25.8529	26.4339	NA	NA	NA	NA	NA	NA	NA
ALDOA ubi K342	NA	NA	NA	NA	NA	NA	NA	NA	NA	NA	NA	NA	NA	NA	NA	NA	NA	NA	NA	NA	NA	NA	NA	NA	NA	NA	NA	NA	NA	NA	NA	25.1302	NA	NA	23.4879	24.5563	NA	NA	25.8411	25.408	27.2048	26.1331	NA	NA	NA	NA	NA	NA	NA
ALDOA ubi K42	20.2111	NA	21.0769	21.4895	19.424	20.2193	17.3982	20.7063	19.856	NA	NA	NA	NA	NA	NA	NA	NA	NA	-0.418907	NA	0.446819	-3.23188	0.076288	-0.774056	NA	NA	NA	NA	NA	NA	23.1813	24.9841	21.0657	NA	25.1722	25.1328	NA	NA	26.7882	26.7078	26.1251	NA	NA	NA	NA	NA	NA	22.8574	NA
ALDOA ubi K99	NA	NA	NA	NA	NA	NA	NA	NA	NA	NA	NA	NA	NA	NA	NA	NA	NA	NA	NA	NA	NA	NA	NA	NA	NA	NA	NA	NA	NA	NA	NA	NA	19.0188	NA	25.0454	25.6963	24.6183	NA	27.654	27.2473	22.7885	NA	NA	NA	NA	NA	NA	NA	NA
ALDOC ack K111	NA	NA	NA	NA	NA	NA	NA	NA	NA	NA	NA	NA	NA	NA	NA	NA	NA	NA	NA	NA	NA	NA	NA	NA	NA	NA	NA	NA	NA	NA	NA	NA	NA	22.2219	NA	NA	NA	22.7474	NA	NA	NA	NA	21.3271	25.0667	26.0435	25.3608	NA	23.5541	26.2559
ALDOC ack K42	15.5518	14.4173	13.8458	17.7182	15.6879	16.5549	17.3457	16.987	17.0039	NA	NA	NA	NA	NA	NA	NA	NA	NA	-1.33956	-2.47403	-3.04557	0.45435	0.0956556	0.112522	NA	NA	NA	NA	NA	NA	NA	NA	NA	NA	NA	NA	NA	NA	NA	NA	NA	NA	NA	NA	NA	NA	NA	NA	NA
ALG10 p T405	NA	NA	NA	NA	NA	NA	NA	NA	NA	NA	NA	NA	NA	NA	NA	NA	NA	NA	NA	NA	NA	NA	NA	NA	NA	NA	NA	NA	NA	NA	NA	NA	NA	NA	NA	NA	NA	NA	NA	NA	NA	21.1191	20.8932	NA	NA	NA	NA	NA	NA
ALG2 ubi K397	NA	NA	NA	NA	NA	NA	NA	NA	NA	NA	NA	NA	NA	NA	NA	NA	NA	NA	NA	NA	NA	NA	NA	NA	NA	NA	NA	NA	NA	NA	20.8246	NA	NA	NA	NA	21.126	NA	NA	20.4666	NA	22.2812	NA	22.7095	NA	NA	NA	NA	NA	NA
ALG8 ubi K223	17.1866	16.9806	NA	NA	NA	17.9377	18.7023	16.7267	19.5241	NA	NA	NA	NA	NA	NA	NA	NA	NA	-0.751075	-0.957087	NA	0.764581	-1.211	1.58642	NA	NA	NA	NA	NA	NA	NA	NA	NA	NA	NA	NA	NA	NA	NA	NA	NA	NA	NA	NA	NA	NA	NA	NA	NA
ALK p Y1078	20.7208	20.1695	NA	22.2717	22.6763	22.9694	22.2533	22.1491	22.496	NA	NA	NA	NA	NA	NA	NA	NA	NA	-1.94617	-2.49747	NA	-0.413691	-0.517909	-0.170988	NA	NA	NA	NA	NA	NA	NA	24.5024	NA	27.0415	NA	NA	NA	NA	NA	NA	NA	NA	NA	NA	NA	NA	23.4525	27.1822	NA
ALK p Y1092	NA	NA	NA	NA	NA	NA	NA	NA	NA	NA	NA	NA	NA	NA	NA	NA	NA	NA	NA	NA	NA	NA	NA	NA	NA	NA	NA	NA	NA	NA	NA	NA	NA	NA	NA	NA	NA	NA	NA	NA	NA	NA	NA	NA	NA	NA	20.4925	25.284	NA
ALK p Y1096	NA	21.8291	22.0291	24.2042	24.6145	24.7092	24.7601	24.6942	24.7281	NA	NA	NA	NA	NA	NA	NA	NA	NA	NA	-2.69633	-2.49627	0.234769	0.168856	0.20276	NA	NA	NA	NA	NA	NA	NA	28.1968	26.6866	29.8598	NA	NA	NA	NA	NA	NA	NA	NA	NA	NA	NA	NA	25.6561	29.6501	NA
ALK p Y1131	NA	NA	NA	NA	NA	NA	NA	NA	NA	NA	NA	NA	NA	NA	NA	NA	NA	NA	NA	NA	NA	NA	NA	NA	NA	NA	NA	NA	NA	NA	NA	NA	NA	24.461	NA	NA	NA	NA	NA	NA	NA	NA	NA	NA	NA	NA	NA	23.7431	NA
ALK p Y1278	NA	NA	NA	NA	NA	NA	NA	NA	NA	NA	NA	NA	NA	NA	NA	NA	NA	NA	NA	NA	NA	NA	NA	NA	NA	NA	NA	NA	NA	NA	NA	NA	NA	24.2907	NA	NA	NA	NA	NA	NA	NA	NA	NA	NA	NA	NA	24.4074	26.281	NA
ALK p Y1283	NA	NA	NA	NA	NA	NA	NA	NA	NA	NA	NA	NA	NA	NA	NA	NA	NA	NA	NA	NA	NA	NA	NA	NA	NA	NA	NA	NA	NA	NA	NA	NA	NA	24.2907	NA	NA	NA	NA	NA	NA	NA	NA	NA	NA	NA	NA	24.4074	26.281	NA
ALK p Y1359	20.3372	20.9348	20.347	21.1793	21.7308	21.7743	22.8388	23.0258	23.3573	NA	NA	NA	NA	NA	NA	NA	NA	NA	-1.24849	-0.650872	-1.2387	1.25314	1.44007	1.77161	NA	NA	NA	NA	NA	NA	NA	NA	NA	NA	21.7884	NA	20.4866	NA	NA	NA	NA	NA	NA	NA	NA	NA	NA	19.9583	NA
ALK p Y1507	18.9968	24.2064	24.1944	24.2735	26.1441	25.402	24.859	24.804	24.318	NA	NA	NA	NA	NA	NA	NA	NA	NA	-6.46639	-1.2568	-1.26878	-0.604152	-0.659237	-1.14523	NA	NA	NA	NA	NA	NA	24.6894	29.4271	28.8954	30.7803	NA	NA	NA	NA	NA	NA	NA	NA	NA	NA	NA	NA	27.5619	29.5487	NA
ALK p Y1584	17.721	17.6718	17.7231	20.5259	NA	NA	21.0496	NA	17.1151	NA	NA	NA	NA	NA	NA	NA	NA	NA	-2.80489	-2.85409	-2.80279	0.52367	NA	-3.4108	NA	NA	NA	NA	NA	NA	NA	27.0451	NA	27.9523	NA	23.8175	NA	NA	NA	NA	NA	NA	NA	NA	NA	NA	NA	27.3558	NA
ALK p Y1586	17.1102	17.2553	17.1259	NA	21.0962	20.9546	20.5229	NA	NA	NA	NA	NA	NA	NA	NA	NA	NA	NA	-3.91695	-3.77184	-3.90128	-0.504274	NA	NA	NA	NA	NA	NA	NA	NA	NA	26.87	NA	28.052	NA	23.8175	NA	NA	NA	NA	NA	NA	NA	NA	NA	NA	NA	27.8266	NA
ALK p Y1604	NA	NA	NA	NA	NA	NA	NA	NA	NA	NA	NA	NA	NA	NA	NA	NA	NA	NA	NA	NA	NA	NA	NA	NA	NA	NA	NA	NA	NA	NA	NA	26.6148	NA	27.3768	NA	23.8175	NA	NA	NA	NA	NA	NA	NA	NA	NA	NA	NA	27.1833	NA
ALPP p T53	NA	NA	NA	NA	NA	NA	NA	NA	NA	NA	NA	NA	NA	NA	NA	NA	NA	NA	NA	NA	NA	NA	NA	NA	NA	NA	NA	NA	NA	NA	NA	NA	NA	NA	NA	NA	NA	NA	18.7758	NA	22.151	NA	NA	21.3497	NA	NA	21.4413	NA	19.0658
ALPP ubi K46	NA	NA	NA	NA	NA	NA	NA	NA	NA	NA	NA	18.2249	NA	NA	NA	18.9419	20.2184	17.7264	NA	NA	NA	NA	NA	NA	NA	NA	NA	0.716993	1.99358	-0.498464	NA	NA	NA	NA	NA	NA	NA	NA	NA	NA	NA	NA	NA	NA	NA	NA	NA	NA	NA
ALS2CL p Y826	NA	NA	NA	NA	NA	NA	NA	NA	NA	NA	NA	NA	NA	NA	NA	NA	NA	NA	NA	NA	NA	NA	NA	NA	NA	NA	NA	NA	NA	NA	21.0444	NA	NA	NA	NA	NA	NA	NA	NA	NA	NA	NA	NA	18.0298	NA	NA	NA	NA	NA
ALYREF ack K14	NA	NA	NA	NA	NA	NA	NA	NA	NA	NA	NA	NA	NA	NA	NA	NA	NA	NA	NA	NA	NA	NA	NA	NA	NA	NA	NA	NA	NA	NA	NA	NA	23.08	21.3192	NA	NA	23.3185	NA	22.7079	22.1836	24.1656	NA	NA	NA	19.6436	NA	21.9093	23.2748	20.8183
ALYREF ack K235	19.9119	17.4663	16.4866	19.0942	16.9506	18.5175	17.3759	NA	17.1424	17.6084	NA	15.7253	NA	NA	NA	NA	NA	NA	1.47908	-0.966554	-1.94617	-1.05687	NA	-1.2904	NA	NA	NA	NA	NA	NA	NA	NA	NA	NA	NA	NA	NA	NA	NA	NA	NA	NA	NA	NA	NA	NA	NA	NA	NA
ALYREF ack K4	NA	NA	NA	NA	NA	NA	NA	NA	NA	NA	NA	NA	NA	NA	NA	NA	NA	NA	NA	NA	NA	NA	NA	NA	NA	NA	NA	NA	NA	NA	NA	27.902	29.757	21.3192	28.3607	NA	27.952	26.8486	27.8393	28.3101	27.1123	27.6891	NA	NA	19.6436	NA	21.9093	23.2748	20.8183
ALYREF ack K86	NA	NA	NA	NA	NA	NA	NA	NA	NA	NA	NA	NA	NA	NA	NA	NA	NA	NA	NA	NA	NA	NA	NA	NA	NA	NA	NA	NA	NA	NA	NA	NA	23.9399	24.5358	NA	NA	NA	NA	NA	NA	NA	24.2671	NA	NA	NA	NA	21.9674	NA	NA
ALYREF ubi K235	NA	NA	NA	NA	NA	NA	NA	NA	NA	NA	NA	NA	NA	NA	NA	NA	NA	NA	NA	NA	NA	NA	NA	NA	NA	NA	NA	NA	NA	NA	NA	NA	17.1903	NA	22.7249	23.0834	NA	NA	22.1609	NA	NA	NA	NA	NA	NA	NA	NA	NA	NA
AMBN ack K5	NA	NA	NA	NA	NA	NA	NA	NA	NA	NA	NA	NA	NA	NA	NA	NA	NA	NA	NA	NA	NA	NA	NA	NA	NA	NA	NA	NA	NA	NA	23.5593	24.5544	23.5681	24.8606	25.8683	25.9411	24.711	25.2141	24.5563	24.233	24.42	24.0284	NA	NA	NA	NA	NA	22.5796	NA
AMD1 ubi K291	NA	NA	NA	NA	NA	NA	NA	NA	NA	NA	NA	NA	NA	NA	NA	NA	NA	NA	NA	NA	NA	NA	NA	NA	NA	NA	NA	NA	NA	NA	NA	22.3898	16.7912	NA	21.3485	NA	NA	NA	22.9589	22.5214	22.8457	NA	NA	NA	NA	NA	NA	NA	NA
AMER3 ack K7	NA	NA	NA	NA	NA	NA	NA	NA	NA	NA	20.4964	20.8297	NA	NA	NA	20.2647	19.2672	NA	NA	NA	NA	NA	NA	NA	NA	NA	NA	-0.407923	-1.40547	NA	NA	NA	NA	NA	NA	NA	NA	NA	NA	NA	NA	NA	NA	NA	NA	NA	NA	NA	NA
AMIGO2 ubi K498	NA	NA	NA	NA	NA	NA	NA	NA	NA	NA	NA	NA	NA	NA	NA	NA	NA	NA	NA	NA	NA	NA	NA	NA	NA	NA	NA	NA	NA	NA	NA	22.1745	NA	NA	23.4316	22.7523	NA	NA	24.5741	24.8117	20.784	NA	NA	NA	NA	NA	NA	NA	NA
AMIGO2 ubi K503	NA	NA	NA	NA	NA	NA	NA	NA	NA	NA	NA	NA	NA	NA	NA	NA	NA	NA	NA	NA	NA	NA	NA	NA	NA	NA	NA	NA	NA	NA	NA	21.5709	NA	NA	23.0724	22.7702	NA	NA	24.6625	24.578	NA	NA	NA	NA	NA	NA	NA	NA	NA
AMOTL1 ubi K195	NA	NA	NA	NA	NA	NA	NA	NA	NA	NA	NA	NA	NA	NA	NA	NA	NA	NA	NA	NA	NA	NA	NA	NA	NA	NA	NA	NA	NA	NA	NA	NA	NA	NA	21.0464	20.6813	NA	NA	23.5053	22.4715	24.98	NA	NA	NA	NA	NA	NA	NA	NA
AMOTL2 ubi K100	NA	NA	NA	NA	NA	NA	NA	NA	NA	NA	NA	NA	NA	NA	NA	NA	NA	NA	NA	NA	NA	NA	NA	NA	NA	NA	NA	NA	NA	NA	NA	21.074	NA	NA	NA	22.4458	NA	NA	23.599	23.173	NA	NA	NA	NA	NA	NA	NA	NA	NA
ANAPC5 ubi K289	NA	NA	NA	NA	NA	NA	NA	NA	NA	NA	NA	NA	NA	NA	NA	NA	NA	NA	NA	NA	NA	NA	NA	NA	NA	NA	NA	NA	NA	NA	NA	22.1535	NA	NA	21.624	NA	NA	NA	22.9902	22.1083	NA	NA	NA	NA	NA	NA	NA	NA	NA
ANAPC7 ack K263	18.2165	18.4013	18.6449	19.0637	16.4315	18.0322	18.8963	NA	19.008	17.8972	NA	NA	NA	NA	NA	16.8378	NA	NA	0.0148676	0.199655	0.443243	0.694691	NA	0.806365	NA	NA	NA	-1.05948	NA	NA	NA	NA	NA	NA	NA	NA	NA	NA	NA	NA	NA	NA	NA	22.8956	NA	NA	NA	23.6675	NA
ANAPC7 ack K462	NA	NA	NA	NA	NA	NA	NA	NA	NA	NA	NA	NA	NA	NA	NA	NA	NA	NA	NA	NA	NA	NA	NA	NA	NA	NA	NA	NA	NA	NA	30.6441	29.9498	NA	26.9345	29.6656	30.8617	28.2271	28.3578	NA	26.9997	18.1023	NA	22.4395	28.0986	23.5589	26.2361	27.8966	29.3165	24.7443
ANK3 ack K4327	NA	NA	NA	NA	NA	NA	NA	NA	NA	NA	NA	NA	NA	NA	NA	NA	NA	NA	NA	NA	NA	NA	NA	NA	NA	NA	NA	NA	NA	NA	21.8226	NA	NA	26.088	NA	23.5806	NA	NA	NA	NA	NA	NA	NA	NA	NA	NA	24.3207	25.7751	NA
ANK3 p Y533	19.3382	NA	NA	19.4144	19.2493	NA	17.7802	18.7322	NA	17.6224	17.2971	17.5035	16.9272	17.8553	17.7746	21.0614	17.3702	17.2075	0.00392891	NA	NA	-1.55404	-0.601995	NA	-0.553349	0.374824	0.294031	3.58085	-0.110365	-0.272995	NA	23.8444	25.4972	26.4987	NA	23.7054	22.4867	22.3028	19.2897	NA	22.9388	20.7018	25.0809	25.2619	NA	NA	26.1221	26.4757	NA
ANK3 p Y575	NA	NA	NA	NA	NA	NA	NA	NA	NA	NA	NA	NA	NA	NA	NA	NA	NA	NA	NA	NA	NA	NA	NA	NA	NA	NA	NA	NA	NA	NA	NA	NA	NA	NA	NA	NA	NA	NA	NA	NA	NA	NA	NA	NA	NA	NA	20.5592	20.8675	NA
ANK3 p Y632	18.4765	17.7128	17.9663	18.1836	18.4374	18.3838	17.1052	17.5014	18.5149	NA	NA	NA	NA	NA	NA	NA	NA	NA	0.137544	-0.626236	-0.372685	-1.23377	-0.837556	0.175871	NA	NA	NA	NA	NA	NA	NA	NA	NA	NA	NA	NA	NA	NA	NA	NA	NA	NA	NA	NA	NA	NA	NA	NA	NA
ANKFY1 ubi K636	NA	NA	NA	NA	NA	NA	NA	NA	NA	NA	NA	NA	NA	NA	NA	NA	NA	NA	NA	NA	NA	NA	NA	NA	NA	NA	NA	NA	NA	NA	NA	23.729	NA	NA	NA	NA	NA	NA	22.6088	23.5235	22.9704	NA	NA	NA	NA	NA	NA	NA	NA
ANKFY1 ubi K858	NA	NA	NA	NA	NA	NA	NA	NA	NA	NA	NA	NA	NA	NA	NA	NA	NA	NA	NA	NA	NA	NA	NA	NA	NA	NA	NA	NA	NA	NA	NA	NA	NA	22.2375	NA	19.3811	27.1118	25.3818	NA	NA	25.898	25.2911	NA	NA	NA	NA	NA	NA	NA
ANKRD11 ubi K1529	NA	NA	NA	NA	NA	NA	NA	NA	NA	NA	NA	NA	NA	NA	NA	NA	NA	NA	NA	NA	NA	NA	NA	NA	NA	NA	NA	NA	NA	NA	NA	NA	NA	NA	NA	22.553	23.4795	28.493	NA	NA	NA	NA	NA	NA	NA	NA	NA	NA	NA
ANKRD11 ubi K1531	NA	NA	NA	NA	NA	NA	NA	NA	NA	NA	NA	NA	NA	NA	NA	NA	NA	NA	NA	NA	NA	NA	NA	NA	NA	NA	NA	NA	NA	NA	NA	NA	NA	NA	NA	22.553	23.4795	28.493	NA	NA	NA	NA	NA	NA	NA	NA	NA	NA	NA
ANKRD11 ubi K1533	NA	NA	NA	NA	NA	NA	NA	NA	NA	NA	NA	NA	NA	NA	NA	NA	NA	NA	NA	NA	NA	NA	NA	NA	NA	NA	NA	NA	NA	NA	NA	NA	NA	NA	NA	22.553	23.4795	28.493	NA	NA	NA	NA	NA	NA	NA	NA	NA	NA	NA
ANKRD13A ubi K219	NA	NA	NA	NA	NA	NA	NA	NA	NA	NA	NA	NA	NA	NA	NA	NA	NA	NA	NA	NA	NA	NA	NA	NA	NA	NA	NA	NA	NA	NA	NA	22.7047	15.7328	NA	22.9924	18.3967	24.8764	NA	24.7321	24.1866	NA	24.11	23.6208	NA	NA	NA	24.1766	NA	NA
ANKRD13A ubi K247	NA	NA	NA	NA	NA	NA	NA	NA	NA	NA	NA	NA	NA	NA	NA	NA	NA	NA	NA	NA	NA	NA	NA	NA	NA	NA	NA	NA	NA	NA	20.7456	22.4381	21.2024	NA	22.8722	23.3404	24.0059	NA	25.1758	24.9614	22.8238	NA	NA	20.3445	21.8962	NA	NA	NA	NA
ANKRD13A ubi K257	20.1493	20.0396	20.2684	NA	NA	19.0748	22.3847	21.3361	19.832	21.102	20.4879	21.0872	20.1588	17.1919	20.6178	19.5016	19.7563	19.4871	1.07458	0.964831	1.19362	3.30994	2.26132	0.757228	-0.760445	-3.72737	-0.301479	-1.41767	-1.16298	-1.43219	NA	24.7395	NA	NA	23.7614	21.2699	NA	NA	25.095	22.2449	23.0054	NA	NA	NA	NA	NA	NA	NA	NA
ANKRD13A ubi K27	NA	NA	NA	NA	NA	NA	NA	NA	NA	NA	NA	NA	NA	NA	NA	NA	NA	NA	NA	NA	NA	NA	NA	NA	NA	NA	NA	NA	NA	NA	NA	23.8854	18.5578	21.3238	24.4113	25.3161	24.7898	NA	25.3126	24.04	22.71	NA	NA	NA	NA	NA	NA	NA	NA
ANKRD13A ubi K563	NA	NA	NA	NA	NA	NA	NA	NA	NA	NA	NA	NA	NA	NA	NA	NA	NA	NA	NA	NA	NA	NA	NA	NA	NA	NA	NA	NA	NA	NA	NA	22.1902	17.4093	NA	20.7288	24.7953	22.6708	23.8389	24.0955	23.5742	20.4659	NA	NA	NA	NA	NA	NA	NA	17.2333
ANKRD13D ubi K51	NA	NA	NA	NA	NA	NA	NA	NA	NA	NA	NA	NA	NA	NA	NA	NA	NA	NA	NA	NA	NA	NA	NA	NA	NA	NA	NA	NA	NA	NA	NA	NA	NA	NA	NA	NA	NA	21.8101	23.3454	21.5417	NA	NA	NA	NA	NA	NA	NA	NA	NA
ANKRD26 p Y296	NA	NA	NA	NA	NA	NA	NA	15.8406	NA	20.3014	18.5023	18.5907	19.7148	19.821	19.5699	19.3393	20.0728	20.2852	NA	NA	NA	NA	NA	NA	0.326713	0.432951	0.181868	-0.0487612	0.684707	0.897156	NA	NA	NA	NA	NA	NA	NA	NA	NA	NA	NA	NA	NA	NA	NA	NA	NA	NA	NA
ANKRD39 p Y65	NA	NA	NA	NA	NA	NA	NA	NA	NA	NA	NA	NA	NA	NA	NA	NA	NA	NA	NA	NA	NA	NA	NA	NA	NA	NA	NA	NA	NA	NA	NA	NA	NA	NA	NA	NA	NA	20.9419	NA	NA	NA	NA	NA	NA	NA	NA	NA	NA	NA
ANKRD46 ubi K137	NA	NA	NA	NA	NA	NA	NA	NA	NA	NA	NA	NA	NA	NA	NA	NA	NA	NA	NA	NA	NA	NA	NA	NA	NA	NA	NA	NA	NA	NA	NA	NA	NA	19.4584	23.2012	23.4958	NA	NA	23.6742	22.7671	21.0091	NA	NA	NA	NA	NA	NA	NA	NA
ANKS1A p Y427	NA	NA	NA	NA	NA	NA	NA	NA	NA	NA	NA	NA	NA	NA	NA	NA	NA	NA	NA	NA	NA	NA	NA	NA	NA	NA	NA	NA	NA	NA	NA	NA	NA	NA	20.5771	NA	NA	21.7915	18.6009	NA	NA	NA	NA	19.6495	NA	NA	NA	17.5156	NA
ANKS1A p Y455	NA	NA	NA	NA	NA	NA	17.4951	NA	NA	NA	18.8094	14.3051	18.1563	NA	18.9555	18.1817	19.1358	NA	NA	NA	NA	NA	NA	NA	0.284733	NA	1.08385	0.31004	1.26419	NA	NA	NA	NA	NA	20.8837	NA	NA	20.7469	18.6024	NA	NA	NA	20.3874	20.704	18.3096	NA	20.752	21.182	NA
ANKS1A p Y834	NA	NA	NA	NA	NA	NA	NA	NA	NA	NA	NA	NA	NA	NA	NA	NA	NA	NA	NA	NA	NA	NA	NA	NA	NA	NA	NA	NA	NA	NA	NA	NA	NA	NA	NA	21.0383	NA	NA	18.9886	20.2745	NA	NA	NA	NA	NA	20.8413	NA	20.5436	NA
ANLN p Y671	NA	NA	NA	NA	NA	NA	NA	NA	NA	NA	NA	NA	NA	NA	NA	NA	NA	NA	NA	NA	NA	NA	NA	NA	NA	NA	NA	NA	NA	NA	NA	23.8065	NA	NA	23.907	22.9672	NA	21.2383	NA	20.8172	NA	NA	NA	NA	NA	NA	NA	NA	NA
ANLN p Y676	NA	NA	NA	NA	NA	NA	NA	NA	NA	NA	NA	NA	NA	NA	NA	NA	NA	NA	NA	NA	NA	NA	NA	NA	NA	NA	NA	NA	NA	NA	NA	22.6721	NA	NA	21.554	21.9829	NA	NA	NA	20.3872	NA	NA	NA	NA	17.2154	NA	NA	NA	NA
ANO1 p Y51	NA	NA	NA	NA	NA	NA	NA	NA	NA	NA	20.7937	20.85	20.6907	20.7305	20.6883	20.457	NA	20.7675	NA	NA	NA	NA	NA	NA	-0.131427	-0.09162	-0.133816	-0.365115	NA	-0.0546588	NA	NA	NA	NA	NA	NA	NA	NA	NA	NA	NA	NA	NA	NA	NA	NA	NA	NA	NA
ANO1 p Y7	17.4506	18.6728	17.7649	18.807	18.6243	19.0593	17.6804	18.2411	NA	22.6925	22.3165	22.6754	22.1987	21.6206	22.2292	22.6601	22.5228	22.7121	-1.39067	-0.168492	-1.0764	-1.16083	-0.600155	NA	-0.372877	-0.950948	-0.342377	0.088496	-0.0487746	0.140486	18.37	25.9086	NA	NA	22.8424	23.3592	NA	NA	NA	22.463	25.1718	NA	NA	NA	NA	NA	NA	19.6939	NA
ANO1 ubi K927	NA	NA	NA	NA	NA	NA	NA	19.5607	16.5824	18.937	20.6402	NA	17.7334	NA	NA	NA	18.5789	NA	NA	NA	NA	NA	NA	NA	-2.29317	NA	NA	NA	-1.44764	NA	NA	NA	NA	NA	NA	NA	NA	NA	NA	NA	NA	NA	NA	NA	NA	NA	NA	NA	NA
ANO6 ubi K56	NA	NA	NA	NA	NA	NA	NA	NA	NA	NA	NA	NA	NA	NA	NA	NA	NA	NA	NA	NA	NA	NA	NA	NA	NA	NA	NA	NA	NA	NA	21.6373	23.757	20.6118	NA	25.576	26.1349	NA	24.4952	26.0764	25.8925	24.4133	NA	NA	19.8352	NA	NA	NA	23.7448	NA
ANO6 ubi K888	NA	NA	NA	NA	NA	NA	NA	NA	NA	NA	NA	NA	NA	NA	NA	NA	NA	NA	NA	NA	NA	NA	NA	NA	NA	NA	NA	NA	NA	NA	NA	22.0238	20.3803	20.6232	22.6808	23.2727	NA	NA	22.7551	22.8769	NA	NA	NA	NA	NA	NA	NA	NA	NA
ANO6 ubi K908	NA	NA	NA	NA	NA	NA	NA	NA	NA	NA	NA	NA	NA	NA	NA	NA	NA	NA	NA	NA	NA	NA	NA	NA	NA	NA	NA	NA	NA	NA	NA	NA	NA	NA	22.5627	24.0434	NA	NA	22.7604	NA	NA	NA	NA	NA	NA	NA	NA	NA	NA
ANP32A p Y148; ANP32B p Y148	NA	NA	NA	NA	NA	NA	NA	NA	NA	NA	NA	NA	NA	NA	NA	NA	NA	NA	NA	NA	NA	NA	NA	NA	NA	NA	NA	NA	NA	NA	NA	NA	NA	NA	NA	NA	NA	NA	16.9293	NA	NA	NA	21.2707	NA	NA	NA	20.9577	19.7306	NA
ANP32B ack K116	NA	NA	NA	NA	NA	NA	NA	NA	NA	NA	NA	NA	NA	NA	NA	NA	NA	NA	NA	NA	NA	NA	NA	NA	NA	NA	NA	NA	NA	NA	25.8287	23.7322	NA	22.3509	NA	23.6767	23.4613	NA	NA	NA	NA	NA	NA	20.6001	NA	NA	NA	NA	NA
ANP32B ack K86	NA	NA	NA	NA	NA	NA	NA	NA	NA	NA	NA	NA	NA	NA	NA	NA	NA	NA	NA	NA	NA	NA	NA	NA	NA	NA	NA	NA	NA	NA	20.3949	26.4146	24.6171	NA	NA	NA	NA	NA	NA	NA	22.061	NA	NA	NA	20.262	NA	NA	NA	NA
ANP32E ack K254	NA	NA	NA	NA	NA	NA	NA	NA	NA	NA	NA	NA	NA	NA	NA	NA	NA	NA	NA	NA	NA	NA	NA	NA	NA	NA	NA	NA	NA	NA	NA	NA	NA	25.3589	NA	NA	NA	NA	NA	NA	NA	NA	NA	24.6432	NA	NA	NA	24.7567	22.2489
ANP32E ubi K116	NA	NA	NA	NA	NA	NA	NA	NA	NA	NA	NA	NA	NA	NA	NA	NA	NA	NA	NA	NA	NA	NA	NA	NA	NA	NA	NA	NA	NA	NA	NA	21.6512	NA	NA	21.1795	NA	NA	NA	22.3797	22.5671	NA	NA	NA	NA	NA	NA	NA	20.327	NA
ANTXR1 ubi K374	NA	NA	NA	NA	NA	NA	NA	NA	NA	NA	NA	NA	NA	NA	NA	NA	NA	NA	NA	NA	NA	NA	NA	NA	NA	NA	NA	NA	NA	NA	NA	NA	20.5717	NA	21.69	21.3257	NA	NA	22.8734	NA	NA	NA	23.3972	NA	NA	NA	NA	NA	NA
ANTXR1 ubi K419	NA	NA	NA	NA	NA	NA	NA	NA	NA	NA	NA	NA	NA	NA	NA	NA	NA	NA	NA	NA	NA	NA	NA	NA	NA	NA	NA	NA	NA	NA	NA	22.4301	21.3876	NA	21.5853	22.496	NA	NA	NA	19.9219	NA	NA	NA	NA	NA	NA	NA	NA	NA
ANTXR2 p Y381; ANTXR1 p Y383	NA	NA	NA	NA	NA	NA	NA	NA	NA	NA	NA	NA	NA	NA	NA	NA	NA	NA	NA	NA	NA	NA	NA	NA	NA	NA	NA	NA	NA	NA	NA	NA	NA	NA	22.1576	20.9155	NA	NA	NA	NA	NA	NA	NA	NA	19.3786	NA	21.3227	22.0807	NA
ANTXR2 ubi K371	NA	17.394	18.5407	20.8185	19.1001	19.7143	NA	NA	17.0701	NA	NA	NA	NA	NA	NA	NA	NA	NA	NA	-2.66256	-1.51582	NA	NA	-2.98641	NA	NA	NA	NA	NA	NA	NA	NA	NA	NA	22.5212	24.1826	23.1571	NA	24.1449	NA	NA	NA	NA	NA	NA	NA	NA	NA	NA
ANTXR2 ubi K372	NA	NA	NA	NA	NA	NA	NA	NA	NA	NA	NA	NA	NA	NA	NA	NA	NA	NA	NA	NA	NA	NA	NA	NA	NA	NA	NA	NA	NA	NA	NA	NA	20.5717	NA	21.69	21.3257	NA	NA	22.8734	NA	NA	NA	23.3972	NA	NA	NA	NA	NA	NA
ANTXR2 ubi K443	NA	NA	NA	NA	NA	NA	NA	NA	NA	NA	NA	NA	NA	NA	NA	NA	NA	NA	NA	NA	NA	NA	NA	NA	NA	NA	NA	NA	NA	NA	NA	21.7501	22.3657	NA	NA	22.7173	NA	NA	20.3752	23.19	NA	NA	NA	NA	NA	NA	NA	NA	NA
ANXA1 ack K113	NA	NA	NA	NA	NA	NA	NA	NA	NA	NA	NA	NA	NA	NA	NA	NA	NA	NA	NA	NA	NA	NA	NA	NA	NA	NA	NA	NA	NA	NA	20.8545	22.2378	NA	NA	19.9173	21.7549	20.8682	NA	23.077	22.4922	NA	NA	NA	NA	NA	NA	NA	NA	NA
ANXA1 ack K128	NA	NA	NA	NA	NA	NA	NA	NA	NA	NA	NA	NA	NA	NA	NA	NA	NA	NA	NA	NA	NA	NA	NA	NA	NA	NA	NA	NA	NA	NA	NA	NA	NA	NA	NA	NA	20.5625	NA	NA	NA	NA	NA	NA	NA	NA	NA	NA	NA	19.8473
ANXA1 ack K166	NA	NA	NA	NA	NA	NA	NA	NA	NA	NA	NA	NA	NA	NA	NA	NA	NA	NA	NA	NA	NA	NA	NA	NA	NA	NA	NA	NA	NA	NA	NA	NA	NA	NA	NA	NA	NA	NA	NA	NA	NA	NA	NA	22.6699	NA	NA	NA	NA	24.312
ANXA1 ack K257	NA	NA	NA	NA	NA	NA	NA	NA	NA	NA	NA	NA	NA	NA	NA	NA	NA	NA	NA	NA	NA	NA	NA	NA	NA	NA	NA	NA	NA	NA	NA	NA	NA	NA	NA	NA	NA	NA	NA	NA	NA	NA	NA	NA	NA	NA	NA	NA	23.7263
ANXA1 ack K312	17.2744	17.7066	19.8442	18.1436	17.5886	17.5072	17.9374	17.6124	16.9151	NA	NA	16.2901	15.4329	14.6559	16.1801	NA	NA	16.3462	-0.500835	-0.0685865	2.06893	0.162154	-0.162816	-0.860163	-0.85714	-1.63415	-0.109969	NA	NA	0.0561119	27.7774	28.162	NA	23.5066	27.1945	27.6798	29.6431	29.4671	27.798	27.4402	NA	NA	19.322	26.3406	25.8623	25.1472	NA	NA	29.1367
ANXA1 ack K317	NA	NA	NA	NA	NA	NA	NA	NA	NA	NA	NA	NA	NA	NA	NA	NA	NA	NA	NA	NA	NA	NA	NA	NA	NA	NA	NA	NA	NA	NA	NA	24.0958	24.1866	NA	NA	NA	NA	25.0279	NA	NA	NA	NA	NA	NA	NA	NA	NA	NA	NA
ANXA1 ack K71	NA	NA	NA	NA	NA	NA	NA	NA	NA	NA	NA	NA	NA	NA	NA	NA	NA	NA	NA	NA	NA	NA	NA	NA	NA	NA	NA	NA	NA	NA	23.588	NA	NA	NA	NA	NA	NA	NA	NA	NA	NA	NA	NA	NA	20.6712	NA	NA	NA	22.5956
ANXA1 ack K97	NA	NA	NA	NA	NA	NA	NA	NA	NA	NA	NA	NA	NA	NA	NA	NA	NA	NA	NA	NA	NA	NA	NA	NA	NA	NA	NA	NA	NA	NA	25.3903	24.7543	NA	NA	23.0765	23.8594	25.3326	24.2746	NA	22.929	NA	NA	NA	22.4905	NA	NA	NA	NA	24.9188
ANXA1 p Y21	NA	NA	NA	NA	NA	NA	NA	NA	NA	NA	NA	NA	NA	NA	NA	NA	NA	NA	NA	NA	NA	NA	NA	NA	NA	NA	NA	NA	NA	NA	NA	24.3346	NA	NA	21.0655	NA	NA	22.6132	NA	NA	NA	NA	NA	NA	NA	20.5774	NA	NA	NA
ANXA1 p Y335	NA	NA	NA	NA	NA	NA	NA	NA	NA	NA	NA	NA	NA	NA	NA	NA	NA	NA	NA	NA	NA	NA	NA	NA	NA	NA	NA	NA	NA	NA	NA	21.71	NA	NA	NA	NA	NA	NA	NA	NA	NA	NA	NA	NA	NA	NA	NA	NA	NA
ANXA1 p Y39	NA	NA	NA	NA	NA	NA	NA	NA	NA	NA	NA	NA	NA	NA	NA	NA	NA	NA	NA	NA	NA	NA	NA	NA	NA	NA	NA	NA	NA	NA	NA	22.4648	NA	NA	NA	22.2124	NA	NA	NA	NA	NA	NA	19.588	NA	NA	NA	NA	NA	22.3065
ANXA1 ubi K166	NA	NA	NA	NA	NA	NA	NA	NA	NA	NA	NA	NA	NA	NA	NA	NA	NA	NA	NA	NA	NA	NA	NA	NA	NA	NA	NA	NA	NA	NA	21.4266	23.3181	NA	NA	22.1744	22.0628	23.7579	NA	24.1846	23.1404	NA	NA	NA	NA	NA	NA	NA	NA	NA
ANXA1 ubi K214	NA	NA	NA	NA	NA	NA	NA	NA	NA	NA	NA	NA	NA	NA	NA	NA	NA	NA	NA	NA	NA	NA	NA	NA	NA	NA	NA	NA	NA	NA	NA	24.6291	NA	NA	22.2815	NA	NA	NA	23.8243	NA	NA	NA	NA	NA	NA	NA	NA	NA	NA
ANXA1 ubi K257	NA	NA	NA	NA	NA	NA	NA	NA	NA	NA	NA	NA	NA	NA	NA	NA	NA	NA	NA	NA	NA	NA	NA	NA	NA	NA	NA	NA	NA	NA	19.0786	23.2943	NA	NA	22.5043	NA	NA	24.6562	21.8805	NA	NA	NA	NA	18.9129	NA	NA	NA	NA	NA
ANXA1 ubi K26	NA	NA	NA	NA	NA	NA	NA	NA	NA	NA	NA	NA	NA	NA	NA	NA	NA	NA	NA	NA	NA	NA	NA	NA	NA	NA	NA	NA	NA	NA	23.3464	27.4655	NA	NA	NA	NA	NA	NA	25.116	25.2862	NA	NA	NA	NA	NA	NA	NA	NA	NA
ANXA1 ubi K274	NA	NA	NA	NA	NA	NA	NA	NA	NA	NA	NA	NA	NA	NA	NA	NA	NA	NA	NA	NA	NA	NA	NA	NA	NA	NA	NA	NA	NA	NA	NA	23.1838	NA	NA	21.4695	21.135	NA	NA	23.4889	23.3867	NA	NA	NA	NA	NA	NA	24.2105	NA	NA
ANXA1 ubi K287	NA	NA	NA	NA	NA	NA	NA	NA	NA	NA	NA	NA	NA	NA	NA	NA	NA	NA	NA	NA	NA	NA	NA	NA	NA	NA	NA	NA	NA	NA	NA	22.3558	NA	18.0946	NA	NA	NA	NA	22.1474	NA	NA	NA	NA	NA	NA	NA	NA	NA	NA
ANXA1 ubi K29	NA	NA	NA	NA	NA	NA	NA	NA	NA	NA	NA	NA	NA	NA	NA	NA	NA	NA	NA	NA	NA	NA	NA	NA	NA	NA	NA	NA	NA	NA	19.9416	27.2274	NA	NA	21.6618	21.7028	NA	NA	24.6892	23.9987	NA	NA	NA	NA	NA	NA	NA	NA	NA
ANXA1 ubi K312	NA	NA	NA	NA	NA	NA	NA	NA	NA	NA	NA	NA	NA	NA	NA	NA	NA	NA	NA	NA	NA	NA	NA	NA	NA	NA	NA	NA	NA	NA	19.7593	24.2257	NA	NA	19.504	20.7934	NA	NA	NA	NA	NA	NA	NA	NA	NA	NA	NA	NA	NA
ANXA1 ubi K332	NA	NA	NA	NA	NA	NA	NA	NA	NA	NA	NA	NA	NA	NA	NA	NA	NA	NA	NA	NA	NA	NA	NA	NA	NA	NA	NA	NA	NA	NA	NA	23.711	NA	NA	NA	NA	NA	NA	24.7176	24.226	NA	NA	NA	NA	NA	NA	NA	NA	NA
ANXA1 ubi K58	NA	NA	NA	NA	NA	NA	NA	NA	NA	NA	NA	NA	NA	NA	NA	NA	NA	NA	NA	NA	NA	NA	NA	NA	NA	NA	NA	NA	NA	NA	21.6516	24.117	NA	NA	NA	NA	22.7794	21.8023	20.6369	20.8361	NA	NA	NA	NA	NA	NA	NA	NA	NA
ANXA11 ack K255	18.7033	18.542	18.3379	18.9306	18.4176	18.4484	18.2907	18.1352	17.9248	19.5309	18.5474	18.612	18.378	17.0538	NA	18.7033	18.3392	NA	0.084626	-0.0766551	-0.280772	-0.327997	-0.483451	-0.693887	-0.592684	-1.91694	NA	-0.267453	-0.63155	NA	NA	NA	NA	NA	NA	NA	18.8661	20.0982	20.1897	21.1453	19.8012	NA	18.224	22.1083	22.3594	21.7301	22.1676	NA	22.7553
ANXA11 p S480	17.7262	18.9092	19.2069	18.0906	17.8621	17.9417	18.8322	18.9217	18.569	17.3152	16.9728	17.6264	17.1535	16.4498	NA	17.8148	17.2295	16.6751	-0.241757	0.941231	1.23895	0.864221	0.953748	0.601004	-0.175757	-0.879479	NA	0.485478	-0.0998283	-0.654229	NA	NA	NA	NA	NA	NA	NA	NA	NA	NA	NA	NA	NA	NA	NA	NA	NA	NA	NA
ANXA11 p Y279	NA	NA	NA	NA	NA	NA	NA	NA	NA	NA	NA	NA	NA	NA	NA	NA	NA	NA	NA	NA	NA	NA	NA	NA	NA	NA	NA	NA	NA	NA	NA	19.1959	21.5052	21.1413	NA	NA	NA	NA	NA	NA	NA	NA	NA	NA	NA	NA	18.9912	20.3327	15.8143
ANXA11 p Y482	17.5702	NA	18.5977	NA	NA	NA	19.6341	NA	18.5249	NA	NA	NA	NA	NA	NA	NA	NA	NA	NA	NA	NA	NA	NA	NA	NA	NA	NA	NA	NA	NA	NA	NA	NA	NA	NA	NA	NA	NA	NA	NA	NA	NA	NA	NA	NA	NA	21.6973	20.2296	NA
ANXA2 ack K227	15.8684	18.1756	17.6182	18.8128	18.9036	18.0142	18.0906	17.9934	17.5453	NA	NA	NA	NA	NA	NA	NA	14.9734	NA	-2.75993	-0.452765	-1.01016	-0.53775	-0.634933	-1.08303	NA	NA	NA	NA	NA	NA	NA	NA	NA	NA	NA	NA	NA	NA	NA	NA	NA	NA	NA	NA	NA	NA	NA	NA	NA
ANXA2 ack K266	NA	NA	NA	NA	NA	NA	NA	NA	NA	NA	NA	NA	NA	NA	NA	NA	NA	NA	NA	NA	NA	NA	NA	NA	NA	NA	NA	NA	NA	NA	24.4987	21.0523	NA	NA	19.1989	21.9907	NA	NA	23.7159	NA	NA	21.6102	NA	NA	NA	NA	NA	NA	NA
ANXA2 ack K302	NA	18.8499	NA	NA	NA	NA	NA	NA	12.9572	19.5464	16.1335	18.1218	18.562	16.0429	18.5549	18.2842	17.0115	NA	NA	NA	NA	NA	NA	NA	0.0482362	-2.47088	0.0411919	-0.229546	-1.50225	NA	NA	NA	NA	NA	NA	NA	NA	NA	NA	NA	NA	NA	NA	NA	NA	NA	NA	NA	NA
ANXA2 p Y238	18.2927	18.8943	18.9944	18.5095	18.4865	17.91	17.1136	18.4942	18.3794	20.0589	18.8905	18.5337	19.2512	19.644	20.1685	18.951	19.7258	19.7338	-0.0347024	0.566982	0.666988	-1.21375	0.166853	0.0520679	-0.0645362	0.328208	0.85274	-0.36478	0.410008	0.418056	NA	NA	NA	NA	NA	NA	NA	NA	NA	NA	NA	NA	NA	NA	NA	NA	NA	NA	NA
ANXA2 p Y24	24.7192	25.4984	24.6693	25.5026	NA	25.2916	24.8031	24.7177	24.427	26.767	26.4127	26.4682	27.1216	25.8276	26.448	25.7947	26.3601	26.3588	-0.681715	0.0974887	-0.731616	-0.597809	-0.683205	-0.973886	0.563717	-0.730239	-0.109841	-0.763222	-0.197786	-0.199051	NA	NA	NA	NA	NA	NA	NA	NA	NA	NA	NA	NA	NA	NA	NA	NA	NA	NA	NA
ANXA2 p Y30	19.4251	20.6628	20.2308	21.4573	20.7947	21.6747	21.3573	21.1776	20.986	22.1864	21.1364	22.3498	21.9705	22.3404	22.8703	22.5852	NA	22.8374	-1.92977	-0.692003	-1.12401	0.00245446	-0.17723	-0.368842	-0.0109842	0.358829	0.888792	0.603646	NA	0.855868	NA	NA	NA	NA	NA	NA	NA	NA	NA	NA	NA	NA	NA	NA	NA	NA	NA	NA	NA
ANXA2 p Y316	NA	20.7257	20.0506	20.1233	20.2511	20.0447	20.4727	20.5664	NA	17.4464	17.2633	17.3105	17.5178	17.1304	15.7351	NA	NA	NA	NA	0.583484	-0.0916702	0.330457	0.424211	NA	0.175587	-0.211801	-1.60714	NA	NA	NA	NA	NA	NA	NA	NA	NA	NA	NA	NA	NA	NA	NA	NA	NA	NA	NA	NA	NA	NA
ANXA2 p Y317	19.0067	19.5947	NA	18.4747	19.1132	19.3703	19.4668	NA	NA	NA	NA	NA	NA	NA	NA	NA	NA	NA	-0.0261564	0.561843	NA	0.433952	NA	NA	NA	NA	NA	NA	NA	NA	NA	NA	NA	NA	NA	NA	NA	NA	NA	NA	NA	NA	NA	NA	NA	NA	NA	NA	NA
ANXA2 ubi K152	19.341	19.0482	19.0231	20.1261	19.6188	19.5655	17.0929	NA	19.0984	NA	NA	NA	NA	NA	NA	NA	NA	NA	-0.452086	-0.744814	-0.769954	-2.70014	NA	-0.694653	NA	NA	NA	NA	NA	NA	NA	NA	NA	NA	NA	NA	NA	NA	NA	NA	NA	NA	NA	NA	NA	NA	NA	NA	NA
ANXA2 ubi K204	20.5268	NA	22.2105	22.2603	22.2774	22.0446	20.9408	21.0165	20.8904	17.8917	18.8457	18.2847	18.7568	18.5075	16.1488	18.1378	18.0079	17.8769	-1.67115	NA	0.0125993	-1.25713	-1.18142	-1.30752	0.362511	0.113167	-2.24555	-0.256496	-0.386386	-0.517449	NA	23.4124	21.745	NA	24.6264	NA	NA	NA	26.224	26.1629	NA	NA	NA	NA	NA	NA	24.5186	NA	NA
ANXA2 ubi K266	NA	NA	NA	NA	NA	NA	NA	NA	NA	NA	NA	NA	NA	NA	NA	NA	NA	NA	NA	NA	NA	NA	NA	NA	NA	NA	NA	NA	NA	NA	24.9961	25.9534	21.0839	19.4456	24.1067	26.8271	25.6892	24.6706	26.6532	24.848	23.8453	22.6371	19.8234	NA	23.8238	21.9502	NA	18.4128	22.5672
ANXA2 ubi K49	21.8984	21.8452	21.8295	22.487	22.5361	21.8616	17.0734	NA	17.1937	NA	NA	NA	16.957	NA	NA	NA	NA	NA	-0.427376	-0.480642	-0.496274	-5.25243	NA	-5.13211	NA	NA	NA	NA	NA	NA	25.3714	26.6955	22.6575	23.2465	26.8541	27.3537	NA	26.1338	28.6113	28.1499	26.2032	25.4421	NA	24.5854	25.4622	25.8906	24.0705	26.2273	25.376
ANXA2P2 ack K104; ANXA2 ack K104	NA	NA	NA	NA	NA	NA	NA	NA	NA	NA	NA	NA	NA	NA	NA	NA	NA	NA	NA	NA	NA	NA	NA	NA	NA	NA	NA	NA	NA	NA	25.2868	22.2824	NA	NA	20.9723	22.8396	23.2981	23.883	26.8092	26.6807	25.2126	23.7425	20.0757	23.3668	NA	24.4327	22.8985	21.5101	25.0709
ANXA2P2 ack K115; ANXA2 ack K115	NA	NA	NA	NA	NA	NA	NA	NA	NA	NA	NA	NA	NA	NA	NA	NA	NA	NA	NA	NA	NA	NA	NA	NA	NA	NA	NA	NA	NA	NA	24.0656	24.8052	NA	22.5182	NA	25.4681	NA	NA	NA	25.1268	NA	NA	17.1106	22.3619	NA	NA	NA	NA	24.1786
ANXA2P2 ack K119; ANXA2 ack K119	NA	NA	NA	NA	NA	NA	NA	NA	NA	NA	NA	NA	NA	NA	NA	NA	NA	NA	NA	NA	NA	NA	NA	NA	NA	NA	NA	NA	NA	NA	NA	NA	NA	NA	NA	NA	NA	NA	NA	24.5867	NA	NA	NA	NA	NA	NA	NA	NA	20.8967
ANXA2P2 ack K152; ANXA2 ack K152	NA	NA	NA	NA	NA	NA	NA	NA	NA	NA	NA	NA	NA	NA	NA	NA	NA	NA	NA	NA	NA	NA	NA	NA	NA	NA	NA	NA	NA	NA	24.6875	24.4331	NA	23.0015	24.8653	25.2414	23.568	23.7903	NA	22.7206	24.0944	NA	19.7367	23.0924	24.513	23.6748	25.716	26.089	24.0902
ANXA2P2 ack K157; ANXA2 ack K157	NA	NA	NA	NA	NA	NA	NA	NA	NA	NA	NA	NA	NA	NA	NA	NA	NA	NA	NA	NA	NA	NA	NA	NA	NA	NA	NA	NA	NA	NA	25.2373	25.5536	NA	22.0771	25.1814	25.8398	24.3389	23.5226	24.3292	23.4964	NA	NA	21.3217	23.9095	NA	24.3065	22.1896	23.5258	24.8568
ANXA2P2 ack K176; ANXA2 ack K176	NA	NA	NA	NA	NA	NA	NA	NA	NA	NA	NA	NA	NA	NA	NA	NA	NA	NA	NA	NA	NA	NA	NA	NA	NA	NA	NA	NA	NA	NA	24.337	25.2195	NA	21.1179	24.7584	25.4572	24.5606	NA	NA	24.0914	NA	NA	18.5563	22.431	NA	NA	NA	21.9136	24.811
ANXA2P2 ack K227; ANXA2 ack K227	NA	NA	NA	NA	NA	NA	NA	NA	NA	NA	NA	NA	NA	NA	NA	NA	NA	NA	NA	NA	NA	NA	NA	NA	NA	NA	NA	NA	NA	NA	24.9185	24.5563	NA	23.5624	NA	25.017	25.0786	24.5741	NA	23.8892	23.1667	NA	19.4074	23.2279	NA	23.4148	NA	23.3633	24.4218
ANXA2P2 ack K302; ANXA2 ack K302	NA	NA	NA	NA	NA	NA	NA	NA	NA	NA	NA	NA	NA	NA	NA	NA	NA	NA	NA	NA	NA	NA	NA	NA	NA	NA	NA	NA	NA	NA	26.766	25.7999	NA	NA	22.8149	NA	23.6382	NA	24.7556	NA	NA	NA	22.2193	21.1385	26.1319	24.4942	NA	24.1226	26.4384
ANXA2P2 ack K324; ANXA2 ack K324	NA	NA	NA	NA	NA	NA	NA	NA	NA	NA	NA	NA	NA	NA	NA	NA	NA	NA	NA	NA	NA	NA	NA	NA	NA	NA	NA	NA	NA	NA	23.0899	NA	NA	NA	NA	23.6238	NA	NA	NA	NA	NA	NA	NA	NA	NA	NA	NA	NA	22.3731
ANXA2P2 ack K47; ANXA2 ack K47	NA	NA	NA	NA	NA	NA	NA	NA	NA	NA	NA	NA	NA	NA	NA	NA	NA	NA	NA	NA	NA	NA	NA	NA	NA	NA	NA	NA	NA	NA	22.3898	NA	NA	24.352	26.1889	24.5906	26.3367	25.3752	26.8397	25.3248	NA	NA	21.0031	25.2335	26.4051	25.8813	25.5014	25.0405	25.8917
ANXA2P2 ack K88; ANXA2 ack K88	NA	NA	NA	NA	NA	NA	NA	NA	NA	NA	NA	NA	NA	NA	NA	NA	NA	NA	NA	NA	NA	NA	NA	NA	NA	NA	NA	NA	NA	NA	20.3586	19.4755	NA	NA	NA	20.3823	NA	20.2522	21.4166	NA	NA	21.5096	NA	NA	NA	NA	NA	NA	NA
ANXA2P2 p S26; ANXA2 p S26	NA	NA	NA	NA	NA	NA	NA	NA	NA	NA	NA	NA	NA	NA	NA	NA	NA	NA	NA	NA	NA	NA	NA	NA	NA	NA	NA	NA	NA	NA	NA	NA	NA	NA	NA	NA	NA	21.857	22.2401	NA	NA	NA	NA	NA	NA	NA	NA	22.2358	NA
ANXA2P2 p Y238; ANXA2 p Y238	NA	NA	NA	NA	NA	NA	NA	NA	NA	NA	NA	NA	NA	NA	NA	NA	NA	NA	NA	NA	NA	NA	NA	NA	NA	NA	NA	NA	NA	NA	21.968	25.4495	NA	NA	25.2789	24.6684	24.26	25.3254	21.1117	23.1066	25.1273	23.6372	23.6608	23.3741	20.5449	22.6395	23.799	24.3783	21.6069
ANXA2P2 p Y24; ANXA2 p Y24	NA	NA	NA	NA	NA	NA	NA	NA	NA	NA	NA	NA	NA	NA	NA	NA	NA	NA	NA	NA	NA	NA	NA	NA	NA	NA	NA	NA	NA	NA	27.8175	30.5738	27.3107	28.7166	30.602	31.3243	29.6768	29.8231	26.4564	28.9631	29.0939	27.7223	27.9905	28.2136	27.0776	29.3505	29.4984	30.9492	26.8212
ANXA2P2 p Y30; ANXA2 p Y30	NA	NA	NA	NA	NA	NA	NA	NA	NA	NA	NA	NA	NA	NA	NA	NA	NA	NA	NA	NA	NA	NA	NA	NA	NA	NA	NA	NA	NA	NA	24.2431	27.37	NA	24.3081	26.9122	26.3786	25.1061	26.4737	19.3592	23.8936	24.863	22.6978	24.4247	24.9832	23.0254	24.8718	25.7682	26.0684	22.9782
ANXA2P2 p Y316; ANXA2 p Y316	NA	NA	NA	NA	NA	NA	NA	NA	NA	NA	NA	NA	NA	NA	NA	NA	NA	NA	NA	NA	NA	NA	NA	NA	NA	NA	NA	NA	NA	NA	20.788	NA	NA	NA	21.1716	NA	NA	20.3639	15.6047	NA	NA	NA	18.8718	21.3183	21.0246	22.0041	25.5345	25.2201	19.8293
ANXA2P2 p Y317; ANXA2 p Y317	NA	NA	NA	NA	NA	NA	NA	NA	NA	NA	NA	NA	NA	NA	NA	NA	NA	NA	NA	NA	NA	NA	NA	NA	NA	NA	NA	NA	NA	NA	22.3478	24.2638	NA	NA	22.2027	23.8755	21.9081	21.8204	19.6707	22.6701	NA	19.4122	23.4997	22.5638	22.9683	22.6665	24.996	24.8307	22.2779
ANXA2P2 p Y318; ANXA2 p Y318	NA	NA	NA	NA	NA	NA	NA	NA	NA	NA	NA	NA	NA	NA	NA	NA	NA	NA	NA	NA	NA	NA	NA	NA	NA	NA	NA	NA	NA	NA	NA	NA	NA	NA	20.4726	NA	NA	19.9769	NA	21.4985	NA	NA	19.6818	NA	19.413	NA	NA	22.2338	20.807
ANXA2P2 p Y333; ANXA2 p Y333	NA	NA	NA	NA	NA	NA	NA	NA	NA	NA	NA	NA	NA	NA	NA	NA	NA	NA	NA	NA	NA	NA	NA	NA	NA	NA	NA	NA	NA	NA	NA	NA	NA	NA	NA	NA	NA	NA	NA	NA	NA	NA	NA	NA	NA	NA	19.8869	19.6124	NA
ANXA2P2 ubi K104; ANXA2 ubi K104	NA	NA	NA	NA	NA	NA	NA	NA	NA	NA	NA	NA	NA	NA	NA	NA	NA	NA	NA	NA	NA	NA	NA	NA	NA	NA	NA	NA	NA	NA	24.6118	25.7171	17.3264	NA	24.7982	24.8149	NA	NA	23.5015	24.7997	23.0339	NA	NA	15.4304	20.2115	NA	NA	18.7725	19.9934
ANXA2P2 ubi K115; ANXA2 ubi K115	NA	NA	NA	NA	NA	NA	NA	NA	NA	NA	NA	NA	NA	NA	NA	NA	NA	NA	NA	NA	NA	NA	NA	NA	NA	NA	NA	NA	NA	NA	NA	22.0944	17.6969	NA	25.2191	25.5578	NA	NA	27.2033	27.1615	NA	22.8926	NA	NA	NA	NA	NA	NA	NA
ANXA2P2 ubi K119; ANXA2 ubi K119	NA	NA	NA	NA	NA	NA	NA	NA	NA	NA	NA	NA	NA	NA	NA	NA	NA	NA	NA	NA	NA	NA	NA	NA	NA	NA	NA	NA	NA	NA	23.4992	NA	23.0972	23.3343	25.7888	25.6311	NA	NA	26.3258	26.6172	21.2251	NA	NA	20.6999	NA	NA	24.9163	25.5177	23.4278
ANXA2P2 ubi K152; ANXA2 ubi K152	NA	NA	NA	NA	NA	NA	NA	NA	NA	NA	NA	NA	NA	NA	NA	NA	NA	NA	NA	NA	NA	NA	NA	NA	NA	NA	NA	NA	NA	NA	NA	23.1822	22.0628	21.0601	NA	23.472	NA	22.8274	25.294	NA	NA	NA	NA	NA	NA	NA	NA	NA	NA
ANXA2P2 ubi K157; ANXA2 ubi K157	NA	NA	NA	NA	NA	NA	NA	NA	NA	NA	NA	NA	NA	NA	NA	NA	NA	NA	NA	NA	NA	NA	NA	NA	NA	NA	NA	NA	NA	NA	NA	22.91	NA	NA	21.7522	22.8842	NA	NA	23.6041	23.6773	NA	NA	NA	NA	NA	NA	NA	NA	NA
ANXA2P2 ubi K176; ANXA2 ubi K176	NA	NA	NA	NA	NA	NA	NA	NA	NA	NA	NA	NA	NA	NA	NA	NA	NA	NA	NA	NA	NA	NA	NA	NA	NA	NA	NA	NA	NA	NA	NA	NA	NA	NA	25.0583	25.5194	NA	NA	26.3132	25.8592	NA	NA	NA	NA	NA	NA	NA	NA	NA
ANXA2P2 ubi K212; ANXA2 ubi K212	NA	NA	NA	NA	NA	NA	NA	NA	NA	NA	NA	NA	NA	NA	NA	NA	NA	NA	NA	NA	NA	NA	NA	NA	NA	NA	NA	NA	NA	NA	NA	NA	NA	NA	23.0199	NA	NA	NA	24.0193	23.7625	20.7331	NA	NA	NA	NA	NA	NA	NA	NA
ANXA2P2 ubi K227; ANXA2 ubi K227	NA	NA	NA	NA	NA	NA	NA	NA	NA	NA	NA	NA	NA	NA	NA	NA	NA	NA	NA	NA	NA	NA	NA	NA	NA	NA	NA	NA	NA	NA	NA	20.3561	NA	NA	22.4438	22.8456	NA	NA	24.248	20.2221	NA	NA	NA	NA	NA	NA	NA	22.0011	NA
ANXA2P2 ubi K233; ANXA2 ubi K233	NA	NA	NA	NA	NA	NA	NA	NA	NA	NA	NA	NA	NA	NA	NA	NA	NA	NA	NA	NA	NA	NA	NA	NA	NA	NA	NA	NA	NA	NA	NA	NA	NA	NA	NA	NA	NA	NA	23.6287	24.5232	NA	22.594	NA	19.438	NA	NA	NA	NA	NA
ANXA2P2 ubi K313; ANXA2 ubi K313	NA	NA	NA	NA	NA	NA	NA	NA	NA	NA	NA	NA	NA	NA	NA	NA	NA	NA	NA	NA	NA	NA	NA	NA	NA	NA	NA	NA	NA	NA	21.4893	23.1878	19.9583	NA	22.7393	23.8919	NA	NA	24.5173	23.269	21.9427	NA	NA	NA	NA	NA	NA	NA	NA
ANXA2P2 ubi K324; ANXA2 ubi K324	NA	NA	NA	NA	NA	NA	NA	NA	NA	NA	NA	NA	NA	NA	NA	NA	NA	NA	NA	NA	NA	NA	NA	NA	NA	NA	NA	NA	NA	NA	22.8304	25.2981	22.6105	NA	25.4203	25.6857	NA	25.1514	26.1779	26.2336	24.1344	NA	NA	20.8251	NA	NA	NA	23.9888	NA
ANXA2P2 ubi K329; ANXA2 ubi K329	NA	NA	NA	NA	NA	NA	NA	NA	NA	NA	NA	NA	NA	NA	NA	NA	NA	NA	NA	NA	NA	NA	NA	NA	NA	NA	NA	NA	NA	NA	22.0276	23.9298	21.5245	NA	24.2096	24.3558	NA	NA	24.8551	25.3528	23.3173	NA	NA	NA	NA	NA	NA	NA	NA
ANXA3 ack K137	NA	NA	NA	NA	NA	NA	NA	NA	NA	NA	NA	NA	NA	NA	NA	NA	NA	NA	NA	NA	NA	NA	NA	NA	NA	NA	NA	NA	NA	NA	NA	NA	NA	NA	NA	NA	NA	NA	NA	NA	NA	NA	NA	20.5033	NA	NA	NA	NA	22.3628
ANXA3 ubi K210	NA	NA	NA	NA	NA	NA	NA	NA	NA	NA	NA	NA	NA	NA	NA	NA	NA	NA	NA	NA	NA	NA	NA	NA	NA	NA	NA	NA	NA	NA	20.2112	23.0577	NA	NA	24.3764	23.6586	NA	23.1109	24.3938	24.963	24.8646	NA	NA	NA	NA	NA	NA	NA	NA
ANXA4 p Y296	NA	NA	NA	NA	NA	NA	NA	NA	NA	NA	NA	NA	NA	NA	NA	NA	NA	NA	NA	NA	NA	NA	NA	NA	NA	NA	NA	NA	NA	NA	NA	NA	NA	NA	NA	NA	NA	NA	NA	NA	NA	NA	NA	NA	NA	NA	21.4191	21.3997	NA
ANXA5 ack K70	NA	NA	NA	NA	NA	NA	NA	NA	NA	NA	NA	NA	NA	NA	NA	NA	NA	NA	NA	NA	NA	NA	NA	NA	NA	NA	NA	NA	NA	NA	21.8056	19.6805	NA	NA	NA	20.0228	19.6423	21.0412	21.2393	21.2754	NA	NA	18.6179	20.7515	20.6193	20.3811	18.7258	NA	20.3468
ANXA5 ack K76	NA	NA	NA	NA	NA	NA	NA	NA	NA	NA	NA	NA	NA	NA	NA	NA	NA	NA	NA	NA	NA	NA	NA	NA	NA	NA	NA	NA	NA	NA	NA	NA	NA	NA	NA	NA	NA	NA	NA	NA	NA	NA	NA	20.3606	20.4493	20.9012	NA	NA	21.5332
ANXA5 ack K86	NA	NA	NA	NA	NA	NA	NA	NA	NA	NA	NA	NA	NA	NA	NA	NA	NA	NA	NA	NA	NA	NA	NA	NA	NA	NA	NA	NA	NA	NA	21.7813	23.1026	NA	NA	NA	NA	NA	NA	NA	21.1264	NA	NA	NA	NA	NA	NA	NA	NA	NA
ANXA5 ack K97	NA	NA	NA	NA	NA	NA	NA	NA	NA	NA	NA	NA	NA	NA	NA	NA	NA	NA	NA	NA	NA	NA	NA	NA	NA	NA	NA	NA	NA	NA	21.3888	22.0967	21.7415	21.5496	NA	23.4822	NA	NA	NA	23.7105	NA	NA	19.11	23.4358	NA	NA	NA	22.8133	23.2469
ANXA5 p Y297	NA	NA	NA	NA	NA	NA	NA	NA	NA	NA	NA	NA	NA	NA	NA	NA	NA	NA	NA	NA	NA	NA	NA	NA	NA	NA	NA	NA	NA	NA	NA	20.8914	NA	21.2058	NA	NA	NA	NA	NA	NA	NA	NA	NA	NA	NA	NA	19.2864	NA	NA
ANXA5 p Y94	NA	NA	NA	NA	NA	NA	NA	NA	NA	NA	NA	NA	NA	NA	NA	NA	NA	NA	NA	NA	NA	NA	NA	NA	NA	NA	NA	NA	NA	NA	NA	NA	NA	NA	19.5489	NA	NA	NA	18.2145	19.9772	20.5531	20.4019	21.0209	23.0482	21.4832	21.4969	20.9624	NA	21.3958
ANXA5 ubi K108	NA	NA	NA	NA	NA	NA	NA	NA	NA	NA	NA	NA	NA	NA	NA	NA	NA	NA	NA	NA	NA	NA	NA	NA	NA	NA	NA	NA	NA	NA	NA	NA	NA	NA	NA	NA	26.8135	NA	23.5736	22.0762	NA	26.2926	25.1203	NA	NA	NA	NA	NA	NA
ANXA5 ubi K29	NA	NA	NA	NA	NA	NA	NA	NA	NA	NA	NA	NA	NA	NA	NA	NA	NA	NA	NA	NA	NA	NA	NA	NA	NA	NA	NA	NA	NA	NA	NA	23.3736	NA	NA	22.7284	22.0939	NA	NA	23.8663	23.7743	NA	NA	NA	NA	23.1264	NA	NA	21.6796	21.5771
ANXA5 ubi K76	NA	NA	NA	NA	NA	NA	NA	NA	NA	NA	NA	NA	NA	NA	NA	NA	NA	NA	NA	NA	NA	NA	NA	NA	NA	NA	NA	NA	NA	NA	17.3206	21.9807	NA	NA	NA	NA	NA	NA	NA	NA	NA	NA	NA	NA	24.0397	NA	NA	NA	NA
ANXA5 ubi K97	NA	NA	NA	NA	NA	NA	NA	NA	NA	NA	NA	NA	NA	NA	NA	NA	NA	NA	NA	NA	NA	NA	NA	NA	NA	NA	NA	NA	NA	NA	NA	NA	NA	NA	22.6718	23.4378	NA	NA	25.0051	24.3519	NA	NA	NA	NA	NA	NA	NA	NA	NA
ANXA6 ack K418	NA	NA	NA	NA	NA	NA	NA	NA	NA	NA	NA	NA	NA	NA	NA	NA	NA	NA	NA	NA	NA	NA	NA	NA	NA	NA	NA	NA	NA	NA	NA	NA	NA	NA	NA	NA	NA	NA	NA	NA	NA	NA	NA	NA	22.2196	21.5882	21.2446	21.0082	20.1988
ANXA6 ack K75	NA	NA	NA	NA	NA	NA	NA	NA	NA	NA	NA	NA	NA	NA	NA	NA	NA	NA	NA	NA	NA	NA	NA	NA	NA	NA	NA	NA	NA	NA	NA	19.0468	NA	NA	NA	NA	NA	NA	NA	NA	NA	NA	NA	NA	19.1061	18.6825	NA	NA	17.3884
ANXA7 ubi K430	NA	NA	NA	NA	NA	NA	NA	NA	NA	NA	NA	NA	NA	NA	NA	NA	NA	NA	NA	NA	NA	NA	NA	NA	NA	NA	NA	NA	NA	NA	NA	NA	NA	NA	NA	21.615	NA	NA	22.9464	21.896	NA	NA	NA	NA	NA	NA	NA	NA	NA
AP1AR p Y165	NA	NA	NA	NA	NA	NA	NA	NA	NA	NA	NA	NA	NA	NA	NA	NA	NA	NA	NA	NA	NA	NA	NA	NA	NA	NA	NA	NA	NA	NA	NA	NA	NA	NA	19.0068	20.712	NA	NA	NA	NA	NA	NA	NA	NA	NA	19.0989	18.4807	19.0567	NA
AP1AR ubi K101	NA	NA	NA	NA	NA	NA	NA	NA	NA	NA	NA	NA	NA	NA	NA	NA	NA	NA	NA	NA	NA	NA	NA	NA	NA	NA	NA	NA	NA	NA	NA	NA	NA	23.901	NA	NA	26.2363	NA	NA	NA	NA	NA	NA	NA	NA	NA	NA	NA	NA
AP1G1 ubi K362	NA	18.7444	15.9829	18.8881	15.2999	NA	19.6006	19.633	19.7383	NA	18.9366	19.785	18.4535	17.9931	17.5806	19.2808	18.3258	17.8519	NA	0.741023	-2.02038	1.59723	1.62965	1.73498	-0.96885	-1.42918	-1.84171	-0.141515	-1.09647	-1.57038	NA	NA	NA	NA	NA	NA	NA	NA	NA	NA	NA	NA	NA	NA	NA	NA	NA	NA	NA
AP1G2 p Y567	NA	NA	NA	NA	NA	NA	NA	NA	NA	NA	NA	NA	NA	NA	NA	NA	NA	NA	NA	NA	NA	NA	NA	NA	NA	NA	NA	NA	NA	NA	NA	NA	NA	NA	19.5833	NA	NA	19.8327	NA	NA	NA	NA	NA	NA	NA	NA	NA	21.2308	NA
AP1M1 ubi K326	21.7277	21.3027	21.1843	22.0383	21.0403	20.9523	20.1589	20.2494	19.9624	NA	NA	NA	NA	NA	NA	NA	NA	NA	0.294912	-0.130081	-0.248562	-1.27388	-1.18345	-1.47045	NA	NA	NA	NA	NA	NA	NA	NA	NA	NA	NA	NA	NA	NA	NA	NA	NA	NA	NA	NA	NA	NA	NA	NA	NA
AP1M2 ubi K326	22.082	21.807	22.0721	22.4367	21.0685	NA	21.6365	21.2462	21.1898	NA	NA	NA	NA	NA	NA	NA	NA	NA	0.17297	-0.10205	0.163041	-0.27256	-0.662866	-0.719289	NA	NA	NA	NA	NA	NA	NA	NA	NA	NA	NA	NA	NA	NA	NA	NA	NA	NA	NA	NA	NA	NA	NA	NA	NA
AP2A1 ack K177	NA	NA	NA	NA	NA	NA	NA	NA	NA	NA	NA	NA	NA	NA	NA	NA	NA	NA	NA	NA	NA	NA	NA	NA	NA	NA	NA	NA	NA	NA	NA	NA	NA	NA	NA	NA	NA	NA	NA	NA	NA	NA	NA	23.3761	NA	22.1526	NA	NA	24.1547
AP2A1 p Y777	NA	NA	NA	NA	NA	NA	NA	NA	NA	NA	NA	NA	NA	NA	NA	NA	NA	NA	NA	NA	NA	NA	NA	NA	NA	NA	NA	NA	NA	NA	NA	NA	NA	NA	18.1102	18.9889	NA	19.7084	NA	NA	NA	NA	NA	NA	18.0106	19.3006	21.5424	21.3682	18.5459
AP2A2 ubi K631	NA	NA	NA	NA	NA	NA	NA	NA	NA	NA	NA	NA	NA	NA	NA	NA	NA	NA	NA	NA	NA	NA	NA	NA	NA	NA	NA	NA	NA	NA	NA	NA	18.8889	20.2858	NA	23.2367	23.7059	NA	23.44	NA	NA	NA	NA	NA	25.5523	NA	NA	NA	NA
AP2B1 p Y737	NA	NA	NA	NA	NA	NA	NA	NA	NA	NA	NA	NA	NA	NA	NA	NA	NA	NA	NA	NA	NA	NA	NA	NA	NA	NA	NA	NA	NA	NA	22.6364	23.5828	NA	22.9018	NA	NA	NA	NA	NA	NA	NA	NA	NA	NA	NA	NA	23.5739	24.0195	NA
AP2B1 p Y888; AP1B1 p Y897	NA	NA	NA	NA	NA	NA	NA	NA	NA	NA	NA	NA	NA	NA	NA	NA	NA	NA	NA	NA	NA	NA	NA	NA	NA	NA	NA	NA	NA	NA	NA	NA	NA	NA	NA	NA	NA	NA	NA	NA	NA	NA	NA	NA	NA	NA	22.261	22.0576	NA
AP2B1 ubi K12; AP1B1 ubi K12	19.3721	19.7358	19.1874	20.2084	19.5711	19.1247	18.0729	18.3638	18.6029	16.2159	NA	18.4616	NA	18.1102	NA	NA	16.4274	NA	-0.331795	0.0319546	-0.516471	-1.63103	-1.34005	-1.10101	NA	0.372579	NA	NA	-1.31028	NA	NA	NA	NA	NA	NA	NA	NA	NA	NA	NA	NA	NA	NA	NA	NA	NA	NA	NA	NA
AP2B1 ubi K131; AP1B1 ubi K131	NA	NA	NA	NA	NA	NA	NA	NA	NA	NA	NA	NA	NA	NA	NA	NA	NA	NA	NA	NA	NA	NA	NA	NA	NA	NA	NA	NA	NA	NA	NA	23.1142	20.7964	NA	NA	23.974	NA	23.1777	24.4058	NA	22.0429	NA	NA	NA	NA	NA	NA	NA	NA
AP2M1 ubi K224	20.0806	20.7096	20.5575	21.8989	20.96	21.1308	20.1519	20.0678	20.3781	NA	NA	NA	NA	NA	NA	NA	NA	NA	-1.30979	-0.680795	-0.832821	-1.23843	-1.3226	-1.01229	NA	NA	NA	NA	NA	NA	NA	NA	NA	NA	NA	NA	NA	NA	NA	NA	NA	NA	NA	NA	NA	NA	NA	NA	NA
AP2M1 ubi K238	NA	NA	NA	NA	NA	NA	NA	NA	NA	NA	NA	NA	NA	NA	NA	NA	NA	NA	NA	NA	NA	NA	NA	NA	NA	NA	NA	NA	NA	NA	NA	23.5892	21.5721	21.2365	22.1757	NA	NA	NA	24.3132	NA	23.388	NA	NA	NA	NA	NA	NA	NA	NA
AP2S1 ubi K130	16.8044	18.2161	17.4035	18.9454	18.4623	18.0356	20.7203	20.2812	20.8379	17.5079	20.7361	20.5518	19.0867	18.9848	19.5852	20.9439	22.2021	20.1859	-1.7245	-0.312747	-1.12536	2.19145	1.75239	2.30901	-1.05488	-1.15677	-0.556371	0.802316	2.06054	0.0443438	NA	NA	NA	NA	NA	NA	NA	NA	NA	NA	NA	NA	NA	NA	NA	NA	NA	NA	NA
AP2S1 ubi K133	NA	NA	NA	NA	NA	NA	NA	NA	NA	NA	NA	NA	NA	NA	NA	NA	NA	NA	NA	NA	NA	NA	NA	NA	NA	NA	NA	NA	NA	NA	21.4206	NA	20.7813	NA	24.1371	24.2198	NA	24.7517	24.6044	24.9839	25.0796	24.7022	NA	NA	NA	22.9502	NA	NA	NA
AP2S1 ubi K18	NA	NA	NA	NA	NA	NA	NA	NA	NA	NA	NA	NA	NA	NA	NA	NA	NA	NA	NA	NA	NA	NA	NA	NA	NA	NA	NA	NA	NA	NA	NA	NA	NA	NA	21.6909	21.1644	NA	NA	23.0594	NA	22.3757	NA	NA	NA	NA	NA	NA	NA	NA
AP2S1 ubi K45	17.7627	17.0333	19.234	19.2659	NA	16.5564	19.9307	19.6748	19.7801	19.4839	19.3337	19.283	18.5951	17.5985	NA	NA	21.5887	19.0133	-0.708468	-1.43786	0.762887	1.45957	1.20364	1.30892	-0.774305	-1.77095	NA	NA	2.21927	-0.35611	NA	23.0177	NA	NA	23.4339	22.4065	NA	NA	24.8066	NA	24.7341	NA	NA	NA	NA	NA	NA	NA	NA
AP3D1 p Y682	NA	NA	NA	NA	NA	NA	NA	NA	NA	NA	NA	NA	NA	NA	NA	NA	NA	NA	NA	NA	NA	NA	NA	NA	NA	NA	NA	NA	NA	NA	NA	NA	NA	NA	NA	NA	NA	NA	NA	NA	NA	NA	NA	NA	NA	NA	22.0819	NA	NA
APBB2 p Y164	NA	NA	NA	NA	NA	NA	NA	NA	NA	NA	NA	NA	NA	NA	NA	NA	NA	NA	NA	NA	NA	NA	NA	NA	NA	NA	NA	NA	NA	NA	NA	21.8892	NA	NA	21.8964	20.5038	NA	20.7801	17.1315	NA	NA	NA	NA	NA	17.4476	NA	NA	NA	NA
APC p Y2645	NA	NA	NA	NA	NA	NA	NA	NA	NA	NA	NA	NA	NA	NA	NA	NA	NA	NA	NA	NA	NA	NA	NA	NA	NA	NA	NA	NA	NA	NA	NA	NA	NA	NA	NA	NA	NA	22.6379	NA	19.8811	NA	NA	NA	NA	22.9156	NA	20.0137	20.3964	16.4925
APC p Y316	NA	NA	NA	NA	NA	NA	NA	NA	NA	NA	NA	NA	NA	NA	NA	NA	NA	NA	NA	NA	NA	NA	NA	NA	NA	NA	NA	NA	NA	NA	NA	20.3982	NA	NA	NA	NA	NA	21.2813	NA	NA	NA	NA	NA	NA	NA	NA	NA	NA	NA
APC2 p Y427	NA	NA	NA	NA	NA	NA	NA	NA	NA	NA	NA	NA	NA	NA	NA	NA	NA	NA	NA	NA	NA	NA	NA	NA	NA	NA	NA	NA	NA	NA	NA	NA	NA	NA	22.4334	NA	NA	NA	19.4591	NA	NA	23.0425	NA	NA	NA	NA	NA	NA	NA
APEH ubi K131	NA	NA	NA	NA	NA	NA	NA	NA	NA	NA	NA	NA	NA	NA	NA	NA	NA	NA	NA	NA	NA	NA	NA	NA	NA	NA	NA	NA	NA	NA	NA	18.7127	NA	NA	22.2585	21.2203	NA	NA	NA	NA	NA	NA	NA	NA	NA	NA	NA	NA	NA
APEH ubi K180	NA	NA	NA	NA	NA	NA	NA	NA	NA	NA	NA	NA	NA	NA	NA	NA	NA	NA	NA	NA	NA	NA	NA	NA	NA	NA	NA	NA	NA	NA	22.0639	22.7639	20.8249	NA	21.8704	21.4219	NA	NA	23.4886	22.6666	NA	NA	NA	NA	NA	NA	NA	NA	NA
APEX1 ack K24	NA	NA	NA	NA	NA	NA	NA	NA	NA	NA	NA	NA	NA	NA	NA	NA	NA	NA	NA	NA	NA	NA	NA	NA	NA	NA	NA	NA	NA	NA	NA	NA	NA	22.4166	NA	NA	NA	NA	NA	NA	NA	NA	NA	22.8026	NA	NA	NA	NA	NA
APEX2 ubi K338	NA	NA	NA	NA	NA	NA	NA	NA	NA	NA	NA	NA	NA	NA	NA	NA	NA	NA	NA	NA	NA	NA	NA	NA	NA	NA	NA	NA	NA	NA	NA	21.3928	NA	NA	22.7945	22.8409	NA	NA	24.3084	24.004	24.3152	NA	NA	NA	NA	NA	NA	NA	NA
APH1A p Y256	NA	NA	NA	NA	NA	NA	NA	NA	NA	NA	NA	NA	NA	NA	NA	NA	NA	NA	NA	NA	NA	NA	NA	NA	NA	NA	NA	NA	NA	NA	20.4228	NA	NA	NA	25.5468	24.2696	NA	25.9199	16.6194	19.2269	NA	NA	NA	NA	NA	NA	24.4357	25.6544	NA
APH1A ubi K95	16.1785	18.0587	17.2773	19.4373	18.6131	NA	20.3277	20.0014	19.8491	NA	NA	NA	NA	NA	NA	17.482	NA	16.2186	-2.90481	-1.0246	-1.80599	1.24438	0.918106	0.765756	NA	NA	NA	NA	NA	NA	NA	NA	NA	NA	NA	NA	NA	NA	NA	NA	NA	NA	NA	NA	NA	NA	NA	NA	NA
APH1A ubi K96	18.5342	19.4241	17.2773	18.7434	18.955	NA	22.0627	21.7381	21.9937	NA	NA	NA	NA	NA	NA	17.482	14.8192	18.8725	-0.318907	0.571023	-1.57576	3.2096	2.88507	3.14061	NA	NA	NA	NA	NA	NA	NA	NA	NA	NA	NA	NA	NA	NA	NA	NA	NA	NA	NA	NA	NA	NA	NA	NA	NA
APLP2 p Y750	NA	NA	NA	NA	NA	NA	NA	NA	NA	NA	NA	NA	NA	NA	NA	NA	NA	NA	NA	NA	NA	NA	NA	NA	NA	NA	NA	NA	NA	NA	20.297	26.3326	NA	NA	23.7419	22.5375	23.8391	26.8253	NA	21.4375	NA	NA	21.6339	21.1939	NA	21.4489	NA	21.3743	NA
APLP2 p Y755	NA	18.8294	18.5684	18.6629	19.4714	19.0785	17.4446	19.018	17.8185	NA	NA	NA	NA	NA	NA	NA	NA	NA	NA	-0.278894	-0.539911	-1.66374	-0.0903526	-1.28987	NA	NA	NA	NA	NA	NA	NA	24.2705	NA	NA	NA	NA	NA	23.4692	NA	NA	NA	NA	NA	NA	NA	19.1813	NA	NA	NA
APLP2 p Y757	NA	NA	NA	NA	NA	NA	NA	NA	NA	NA	NA	NA	NA	NA	NA	NA	NA	NA	NA	NA	NA	NA	NA	NA	NA	NA	NA	NA	NA	NA	NA	23.5303	NA	NA	21.8642	NA	NA	23.2049	NA	18.2077	NA	NA	21.1898	21.1939	NA	NA	NA	21.3743	NA
APLP2 ubi K744	NA	NA	NA	NA	NA	NA	NA	NA	NA	NA	NA	NA	NA	NA	NA	NA	NA	NA	NA	NA	NA	NA	NA	NA	NA	NA	NA	NA	NA	NA	NA	26.375	22.648	21.8754	23.1074	24.7931	26.8646	25.1924	26.0482	26.0134	NA	NA	NA	NA	NA	NA	NA	NA	NA
APLP2 ubi K756	NA	NA	NA	NA	NA	NA	NA	NA	NA	NA	NA	NA	NA	NA	NA	NA	NA	NA	NA	NA	NA	NA	NA	NA	NA	NA	NA	NA	NA	NA	24.3262	26.5047	21.9958	20.9265	24.1212	24.5556	26.4985	25.3388	25.4105	26.0048	25.8761	NA	NA	20.7497	23.7448	NA	NA	22.9474	NA
APOB ack K2141	NA	NA	NA	NA	NA	NA	NA	NA	NA	NA	NA	NA	NA	NA	NA	NA	NA	NA	NA	NA	NA	NA	NA	NA	NA	NA	NA	NA	NA	NA	NA	20.9159	25.6318	NA	22.3488	NA	23.925	22.8358	24.7519	24.5611	22.543	23.4726	NA	NA	NA	NA	NA	NA	NA
APOB ubi K2147	NA	NA	NA	NA	NA	NA	NA	NA	NA	NA	NA	NA	NA	NA	NA	NA	NA	NA	NA	NA	NA	NA	NA	NA	NA	NA	NA	NA	NA	NA	NA	NA	NA	NA	NA	NA	25.8444	22.4971	NA	NA	NA	25.1408	26.3707	NA	20.6053	NA	27.8341	NA	NA
APOB ubi K2148	NA	NA	NA	NA	NA	NA	NA	NA	NA	NA	NA	NA	NA	NA	NA	NA	NA	NA	NA	NA	NA	NA	NA	NA	NA	NA	NA	NA	NA	NA	NA	NA	NA	NA	NA	NA	25.8444	22.4971	NA	NA	NA	25.1408	26.3707	NA	20.6053	NA	27.8341	NA	NA
APOBEC3B ubi K320	NA	NA	NA	NA	NA	NA	NA	NA	NA	NA	NA	NA	NA	NA	NA	NA	NA	NA	NA	NA	NA	NA	NA	NA	NA	NA	NA	NA	NA	NA	21.108	21.0834	17.0319	NA	22.2557	22.2185	NA	21.067	22.258	22.6174	26.5245	26.0435	NA	NA	23.0524	NA	NA	22.9106	NA
APOL2 ubi K193	NA	NA	NA	NA	NA	NA	NA	NA	NA	NA	NA	NA	NA	NA	NA	NA	NA	NA	NA	NA	NA	NA	NA	NA	NA	NA	NA	NA	NA	NA	NA	NA	NA	NA	20.7949	22.487	NA	NA	22.2566	22.1252	NA	NA	NA	NA	NA	NA	NA	21.8709	NA
APOL2 ubi K83	NA	NA	NA	NA	NA	NA	NA	NA	NA	NA	NA	NA	NA	NA	NA	NA	NA	NA	NA	NA	NA	NA	NA	NA	NA	NA	NA	NA	NA	NA	18.4519	19.2713	NA	NA	21.6728	20.4809	NA	NA	21.7637	21.2691	NA	NA	NA	NA	NA	NA	NA	NA	NA
APP p T761	NA	NA	NA	NA	NA	NA	NA	NA	NA	NA	NA	NA	NA	NA	NA	NA	NA	NA	NA	NA	NA	NA	NA	NA	NA	NA	NA	NA	NA	NA	NA	22.7092	NA	22.6254	21.986	22.2259	NA	23.9271	18.3296	20.7939	NA	NA	23.3151	23.722	NA	NA	22.7829	22.5582	NA
APP p Y757	NA	NA	NA	NA	NA	NA	NA	NA	NA	NA	NA	NA	NA	NA	NA	NA	NA	NA	NA	NA	NA	NA	NA	NA	NA	NA	NA	NA	NA	NA	20.4956	NA	NA	NA	23.2701	23.7988	NA	NA	NA	21.8744	NA	NA	21.0559	23.3253	NA	19.9873	21.8575	21.8665	NA
APP ubi K751	20.1238	19.4832	19.0939	22.3972	19.8027	19.3133	21.3042	19.3446	21.3997	NA	16.7668	NA	NA	17.842	18.6751	17.3061	18.799	NA	-1.04859	-1.68912	-2.0785	0.131829	-1.8278	0.227378	NA	1.07524	1.9083	0.539266	2.03218	NA	24.0565	26.0566	23.3407	22.5727	25.7387	26.1631	25.4167	NA	27.3984	26.9265	25.8308	NA	NA	23.7391	NA	NA	NA	NA	NA
APP ubi K763	NA	NA	NA	NA	NA	NA	NA	NA	NA	NA	NA	NA	NA	NA	NA	NA	NA	NA	NA	NA	NA	NA	NA	NA	NA	NA	NA	NA	NA	NA	NA	22.6768	NA	NA	24.491	23.2926	NA	NA	25.3478	25.5376	23.7393	NA	NA	20.8309	NA	NA	NA	NA	NA
APRT p Y60	NA	NA	NA	NA	NA	NA	NA	NA	NA	NA	NA	NA	NA	NA	NA	NA	NA	NA	NA	NA	NA	NA	NA	NA	NA	NA	NA	NA	NA	NA	NA	NA	NA	NA	NA	NA	NA	NA	NA	NA	NA	NA	NA	NA	15.9288	NA	NA	NA	NA
AQP3 ubi K287	NA	NA	NA	NA	NA	NA	NA	NA	NA	NA	NA	NA	NA	NA	NA	NA	NA	NA	NA	NA	NA	NA	NA	NA	NA	NA	NA	NA	NA	NA	NA	NA	23.6755	21.6377	NA	NA	NA	NA	14.0101	NA	NA	NA	NA	NA	NA	NA	NA	NA	NA
ARAF p Y155	NA	NA	NA	NA	NA	NA	NA	NA	NA	NA	NA	NA	NA	NA	NA	NA	NA	NA	NA	NA	NA	NA	NA	NA	NA	NA	NA	NA	NA	NA	NA	NA	NA	NA	22.4197	22.5635	NA	NA	19.2769	21.5158	NA	NA	NA	NA	NA	NA	NA	21.6717	NA
ARAP1 p Y504	20.5929	19.9716	15.5358	20.2288	20.4382	20.6591	20.6687	20.7355	19.49	NA	NA	NA	NA	NA	NA	NA	NA	NA	0.140188	-0.481086	-4.9169	0.216016	0.282737	-0.962692	NA	NA	NA	NA	NA	NA	NA	NA	NA	NA	NA	NA	NA	NA	NA	NA	NA	NA	NA	NA	NA	NA	22.1036	22.159	NA
ARAP1 p Y737	NA	NA	NA	NA	NA	NA	NA	NA	NA	NA	NA	NA	NA	NA	NA	NA	NA	NA	NA	NA	NA	NA	NA	NA	NA	NA	NA	NA	NA	NA	NA	NA	NA	NA	20.8495	NA	NA	23.2542	NA	NA	NA	NA	NA	NA	NA	19.4061	21.9214	23.8211	18.8053
ARAP1 p Y975	NA	NA	NA	NA	NA	NA	NA	NA	NA	NA	NA	NA	NA	NA	NA	NA	NA	NA	NA	NA	NA	NA	NA	NA	NA	NA	NA	NA	NA	NA	NA	22.1355	NA	25.2521	NA	NA	NA	NA	NA	NA	NA	NA	NA	NA	NA	NA	NA	21.1782	NA
ARAP2 p Y334	NA	NA	NA	NA	NA	NA	NA	NA	NA	NA	NA	NA	NA	NA	NA	NA	NA	NA	NA	NA	NA	NA	NA	NA	NA	NA	NA	NA	NA	NA	NA	NA	NA	21.4487	NA	NA	20.8007	22.4394	NA	NA	NA	NA	NA	NA	NA	NA	NA	NA	NA
ARAP2 p Y473	NA	NA	NA	NA	NA	18.3159	NA	NA	NA	NA	19.4893	20.3527	NA	20.3248	NA	21.5966	19.156	NA	NA	NA	NA	NA	NA	NA	NA	0.340109	NA	1.61191	-0.828666	NA	NA	NA	NA	NA	25.0152	NA	NA	26.6625	18.3224	23.3002	24.0514	NA	23.3342	24.1945	NA	NA	22.5855	NA	NA
ARAP2 p Y77	NA	NA	NA	NA	NA	NA	NA	NA	NA	NA	NA	NA	NA	NA	NA	NA	NA	NA	NA	NA	NA	NA	NA	NA	NA	NA	NA	NA	NA	NA	NA	NA	NA	NA	20.0992	21.4716	NA	23.059	18.3632	20.6606	19.6029	NA	NA	20.9659	NA	17.5375	19.5941	20.9716	NA
ARCN1 ubi K142	NA	NA	NA	NA	NA	NA	NA	NA	NA	NA	NA	NA	NA	NA	NA	NA	NA	NA	NA	NA	NA	NA	NA	NA	NA	NA	NA	NA	NA	NA	NA	21.8084	19.5661	NA	21.9591	NA	NA	NA	24.2207	22.5292	22.7066	NA	NA	NA	NA	NA	NA	NA	NA
ARCN1 ubi K323	18.1351	19.4492	NA	21.54	19.1835	NA	NA	NA	NA	NA	NA	NA	NA	NA	NA	NA	NA	NA	-2.66216	-1.3481	NA	NA	NA	NA	NA	NA	NA	NA	NA	NA	NA	NA	NA	NA	NA	NA	NA	NA	NA	NA	NA	NA	NA	NA	NA	NA	NA	NA	NA
AREL1 ack K360	NA	NA	NA	NA	NA	NA	NA	NA	NA	NA	NA	NA	NA	NA	NA	NA	NA	NA	NA	NA	NA	NA	NA	NA	NA	NA	NA	NA	NA	NA	NA	NA	NA	NA	NA	NA	26.2695	24.5944	NA	26.7261	26.3672	23.8728	NA	NA	NA	NA	NA	NA	NA
ARF3 ubi K127; ARF1 ubi K127	NA	NA	NA	NA	NA	NA	NA	NA	NA	NA	NA	NA	NA	NA	NA	NA	NA	NA	NA	NA	NA	NA	NA	NA	NA	NA	NA	NA	NA	NA	NA	NA	NA	NA	23.8126	23.5959	NA	NA	24.8232	23.8327	23.7594	NA	NA	NA	NA	NA	NA	NA	NA
ARF3 ubi K142; ARF1 ubi K142	NA	NA	NA	NA	NA	NA	NA	NA	NA	NA	NA	NA	NA	NA	NA	NA	NA	NA	NA	NA	NA	NA	NA	NA	NA	NA	NA	NA	NA	NA	NA	23.0581	NA	NA	22.3896	23.9063	NA	NA	NA	23.3627	23.3496	NA	NA	NA	NA	NA	NA	NA	NA
ARF3 ubi K73; ARF1 ubi K73	NA	NA	NA	NA	NA	NA	NA	NA	NA	NA	NA	NA	NA	NA	NA	NA	NA	NA	NA	NA	NA	NA	NA	NA	NA	NA	NA	NA	NA	NA	22.7134	24.1096	NA	NA	23.8149	24.0413	NA	NA	23.8469	23.8145	NA	NA	NA	NA	NA	NA	24.7005	NA	NA
ARF4 ubi K109	NA	NA	NA	NA	NA	NA	NA	NA	NA	NA	NA	NA	NA	NA	NA	NA	NA	NA	NA	NA	NA	NA	NA	NA	NA	NA	NA	NA	NA	NA	NA	NA	20.0843	NA	22.7094	22.8598	NA	NA	21.4691	22.3883	NA	NA	NA	NA	NA	NA	NA	NA	NA
ARF6 ubi K58	NA	NA	NA	NA	NA	NA	NA	NA	NA	NA	NA	NA	NA	NA	NA	NA	NA	NA	NA	NA	NA	NA	NA	NA	NA	NA	NA	NA	NA	NA	NA	NA	NA	NA	22.8155	22.5445	NA	NA	22.7708	NA	NA	NA	NA	NA	NA	NA	NA	NA	NA
ARF6 ubi K69	NA	NA	NA	NA	NA	NA	NA	NA	NA	NA	NA	NA	NA	NA	NA	NA	NA	NA	NA	NA	NA	NA	NA	NA	NA	NA	NA	NA	NA	NA	22.0814	24.1388	17.5241	NA	24.9352	24.6276	24.2902	23.7532	24.5766	24.686	22.4692	NA	NA	20.1293	NA	NA	NA	23.0954	NA
ARFGAP1 p Y208	NA	NA	NA	NA	NA	NA	NA	NA	NA	NA	NA	NA	NA	NA	NA	NA	NA	NA	NA	NA	NA	NA	NA	NA	NA	NA	NA	NA	NA	NA	NA	20.1249	21.3283	21.6508	22.7903	21.8715	NA	21.7938	NA	NA	NA	NA	NA	NA	NA	NA	NA	NA	NA
ARFGAP3 ack K229	24.3979	24.007	23.9547	25.0244	NA	25.0965	NA	NA	NA	22.4328	NA	NA	NA	NA	NA	NA	NA	NA	-0.662979	-1.0539	-1.1062	NA	NA	NA	NA	NA	NA	NA	NA	NA	NA	NA	NA	NA	NA	NA	NA	NA	NA	NA	NA	NA	NA	NA	NA	NA	NA	NA	NA
ARFGAP3 p Y432	NA	NA	NA	NA	NA	NA	NA	NA	NA	NA	NA	NA	NA	NA	NA	NA	NA	NA	NA	NA	NA	NA	NA	NA	NA	NA	NA	NA	NA	NA	NA	NA	NA	NA	20.1134	19.8828	NA	20.0473	NA	19.0761	NA	NA	NA	NA	19.6658	19.6733	20.0633	20.3089	18.0259
ARFGAP3 p Y473	NA	NA	NA	NA	NA	NA	NA	NA	NA	NA	NA	NA	NA	NA	NA	NA	NA	NA	NA	NA	NA	NA	NA	NA	NA	NA	NA	NA	NA	NA	NA	22.6759	NA	NA	23.3187	24.0732	NA	24.5972	19.6444	21.4991	NA	NA	NA	NA	NA	NA	NA	NA	23.3187
ARHGAP1 ubi K212	19.5033	18.7523	15.9371	17.6495	17.3478	17.0981	19.3432	NA	17.1358	NA	NA	NA	NA	NA	NA	NA	NA	NA	2.12054	1.3695	-1.4457	1.96036	NA	-0.24698	NA	NA	NA	NA	NA	NA	NA	NA	NA	NA	NA	NA	NA	NA	NA	NA	NA	NA	NA	NA	NA	NA	NA	NA	NA
ARHGAP12 p S240	NA	NA	NA	NA	NA	NA	NA	NA	NA	19.1063	19.2151	21.561	19.6661	19.6291	NA	20.9203	NA	21.9681	NA	NA	NA	NA	NA	NA	-0.773726	-0.810736	NA	0.480533	NA	1.52831	21.0305	25.0453	NA	26.7801	20.5315	25.7131	24.5813	25.5332	19.6962	24.1694	23.4068	21.1318	25.1804	NA	NA	NA	24.2258	25.7257	NA
ARHGAP12 p T230	NA	NA	NA	NA	NA	NA	NA	NA	NA	NA	NA	21.561	NA	NA	NA	NA	NA	21.1557	NA	NA	NA	NA	NA	NA	NA	NA	NA	NA	NA	-0.405371	NA	NA	NA	25.0659	20.5315	24.6837	NA	NA	16.9146	NA	NA	NA	23.2564	NA	NA	21.8329	24.2258	NA	NA
ARHGAP12 p T231	NA	NA	NA	NA	NA	NA	NA	NA	NA	19.1063	19.2151	21.561	19.6661	19.6291	NA	20.9203	NA	21.9681	NA	NA	NA	NA	NA	NA	-0.773726	-0.810736	NA	0.480533	NA	1.52831	21.0305	25.0453	NA	26.2556	NA	24.7419	24.5813	25.5332	17.3039	23.6038	23.4068	NA	25.2339	NA	NA	21.8329	NA	25.4998	NA
ARHGAP12 p Y243	NA	NA	NA	NA	NA	NA	NA	NA	NA	19.1063	19.2151	21.561	19.6661	19.6291	NA	20.9203	NA	21.9681	NA	NA	NA	NA	NA	NA	-0.773726	-0.810736	NA	0.480533	NA	1.52831	21.0305	25.0453	NA	26.7801	20.5315	25.7131	24.5813	25.5332	19.6962	24.1694	23.4068	21.1318	25.2339	NA	NA	21.8329	24.2258	25.7257	NA
ARHGAP12 p Y355	NA	NA	NA	NA	NA	NA	NA	NA	NA	NA	NA	NA	NA	NA	NA	NA	NA	NA	NA	NA	NA	NA	NA	NA	NA	NA	NA	NA	NA	NA	NA	NA	NA	NA	22.7243	22.9898	NA	NA	18.735	21.2164	NA	NA	18.9453	NA	NA	NA	NA	21.6134	NA
ARHGAP21 p Y394	NA	NA	NA	NA	NA	NA	NA	NA	NA	NA	NA	NA	NA	NA	NA	NA	NA	NA	NA	NA	NA	NA	NA	NA	NA	NA	NA	NA	NA	NA	NA	NA	NA	NA	18.9392	20.6778	NA	NA	NA	NA	NA	18.6717	20.2212	21.0933	NA	NA	NA	NA	NA
ARHGAP22 ubi K260	NA	NA	NA	NA	NA	NA	NA	NA	NA	NA	NA	NA	NA	NA	NA	NA	NA	NA	NA	NA	NA	NA	NA	NA	NA	NA	NA	NA	NA	NA	NA	NA	NA	NA	23.4748	21.9257	NA	NA	22.1046	22.3633	NA	NA	NA	NA	NA	NA	NA	NA	NA
ARHGAP32 p T1675	NA	NA	NA	NA	NA	NA	NA	NA	NA	NA	NA	NA	NA	NA	NA	NA	NA	NA	NA	NA	NA	NA	NA	NA	NA	NA	NA	NA	NA	NA	NA	NA	NA	NA	NA	NA	NA	NA	NA	NA	NA	NA	20.8968	21.8956	NA	19.1573	22.0578	25.5129	NA
ARHGAP32 p Y1520	19.8739	18.7624	19.4964	20.4787	19.5425	20.369	19.9909	20.378	NA	18.734	NA	18.2283	NA	NA	16.6007	17.2724	14.9825	16.1267	-0.312254	-1.42379	-0.689724	-0.195245	0.19182	NA	NA	NA	-1.90251	-1.2308	-3.52065	-2.37645	NA	NA	NA	NA	NA	NA	NA	NA	NA	NA	NA	NA	NA	NA	NA	NA	NA	NA	NA
ARHGAP32 p Y1537	NA	17.0487	14.8897	18.6078	18.273	18.6708	19.0711	18.576	19.1358	NA	NA	NA	NA	NA	NA	NA	NA	NA	NA	-1.47878	-3.63772	0.543591	0.0485366	0.608349	NA	NA	NA	NA	NA	NA	NA	NA	NA	NA	NA	NA	NA	NA	NA	NA	NA	NA	NA	NA	NA	NA	NA	NA	NA
ARHGAP32 p Y1557	18.7437	19.3977	18.3854	19.6565	19.5909	20.328	20.7577	20.9499	20.5759	15.5086	15.6608	16.3981	16.9988	16.5169	17.1236	16.1171	16.9781	16.0239	-1.15494	-0.501015	-1.51322	0.859055	1.05118	0.677241	1.08832	0.606414	1.21312	0.206593	1.06759	0.113447	NA	NA	NA	NA	21.906	21.8511	22.9781	24.7128	19.7268	17.4722	NA	18.2112	NA	22.1017	19.6653	NA	23.9048	24.8959	18.5117
ARHGAP32 p Y1702	NA	NA	NA	NA	NA	NA	NA	NA	NA	NA	NA	NA	NA	NA	NA	NA	NA	NA	NA	NA	NA	NA	NA	NA	NA	NA	NA	NA	NA	NA	NA	NA	NA	NA	NA	NA	NA	20.5114	18.6591	NA	NA	NA	NA	21.9888	NA	16.774	18.4961	23.6683	NA
ARHGAP32 p Y1739	NA	NA	NA	NA	NA	NA	NA	NA	NA	NA	NA	NA	NA	NA	NA	NA	NA	NA	NA	NA	NA	NA	NA	NA	NA	NA	NA	NA	NA	NA	NA	NA	NA	NA	20.6088	20.5719	NA	22.933	18.941	NA	NA	NA	19.0345	22.0354	NA	NA	20.871	21.9705	NA
ARHGAP32 p Y1788	NA	NA	NA	NA	NA	NA	NA	NA	NA	NA	NA	NA	NA	NA	NA	NA	NA	NA	NA	NA	NA	NA	NA	NA	NA	NA	NA	NA	NA	NA	NA	NA	NA	24.6187	NA	22.605	NA	23.2829	NA	17.0614	NA	NA	18.6674	NA	NA	NA	NA	23.6073	NA
ARHGAP35 p S1106	NA	NA	NA	NA	NA	NA	NA	NA	NA	19.9022	NA	20.5936	NA	NA	NA	20.8644	NA	NA	NA	NA	NA	NA	NA	NA	NA	NA	NA	0.575468	NA	NA	NA	NA	NA	NA	NA	NA	NA	NA	NA	NA	NA	NA	NA	NA	NA	NA	NA	NA	NA
ARHGAP35 p Y1087	NA	NA	NA	NA	NA	NA	NA	NA	NA	NA	NA	NA	NA	NA	NA	NA	NA	NA	NA	NA	NA	NA	NA	NA	NA	NA	NA	NA	NA	NA	21.6061	26.5248	25.6462	26.2517	NA	23.2232	19.7801	23.5051	20.0987	23.5193	NA	21.0304	25.4284	26.1928	18.7327	24.1884	24.7884	23.5401	NA
ARHGAP35 p Y1105	23.7137	23.8472	23.5516	24.5155	24.5487	24.6926	24.3953	24.1098	24.0857	23.6942	23.223	24.091	23.6523	21.9298	23.8443	23.7012	23.5277	24.0875	-0.874014	-0.740551	-1.03606	-0.192413	-0.477917	-0.502045	-0.0600521	-1.78258	0.131919	-0.0111025	-0.184596	0.375178	23.4467	27.0681	25.7775	26.7149	25.9461	26.5078	24.7589	25.2689	18.3378	24.971	24.754	22.3385	26.6168	26.7645	24.337	26.6016	25.4555	NA	23.6267
ARHGAP39 p S169	NA	NA	NA	NA	NA	NA	NA	NA	NA	NA	NA	NA	NA	NA	NA	NA	NA	NA	NA	NA	NA	NA	NA	NA	NA	NA	NA	NA	NA	NA	NA	NA	NA	NA	22.1349	NA	NA	22.0355	17.145	NA	NA	NA	21.9816	21.0915	NA	NA	NA	NA	NA
ARHGAP39 p S384	NA	NA	NA	NA	NA	NA	NA	NA	NA	NA	NA	NA	NA	NA	NA	NA	NA	NA	NA	NA	NA	NA	NA	NA	NA	NA	NA	NA	NA	NA	NA	NA	NA	NA	21.457	NA	NA	21.0513	NA	NA	NA	NA	NA	NA	NA	NA	NA	NA	NA
ARHGAP39 p Y183	NA	NA	NA	NA	NA	NA	NA	NA	NA	NA	NA	NA	NA	NA	NA	NA	NA	NA	NA	NA	NA	NA	NA	NA	NA	NA	NA	NA	NA	NA	NA	NA	NA	NA	24.2398	NA	NA	24.3697	17.6344	18.4716	NA	NA	24.8079	23.1545	NA	NA	NA	NA	NA
ARHGAP39 p Y394	NA	NA	NA	NA	NA	NA	NA	NA	NA	NA	NA	NA	NA	NA	NA	NA	NA	NA	NA	NA	NA	NA	NA	NA	NA	NA	NA	NA	NA	NA	NA	NA	NA	NA	21.457	22.3952	NA	21.0513	19.2054	17.3601	NA	NA	24.5073	23.9423	18.0277	19.9694	22.2142	23.0837	18.4161
ARHGAP39 p Y427	NA	NA	NA	NA	NA	NA	NA	NA	NA	NA	NA	NA	NA	NA	NA	NA	NA	NA	NA	NA	NA	NA	NA	NA	NA	NA	NA	NA	NA	NA	NA	NA	NA	NA	22.2542	NA	NA	21.9772	NA	20.9278	NA	NA	21.5399	22.0347	NA	18.6939	22.4516	21.7664	NA
ARHGAP39 p Y448	16.8311	17.6325	17.053	17.0927	15.8869	16.7021	17.4676	17.1797	17.5545	17.1847	17.3712	18.0136	NA	NA	NA	16.0166	NA	17.7095	0.188245	0.989631	0.410191	0.824782	0.536876	0.91166	NA	NA	NA	-1.55192	NA	0.140964	NA	NA	NA	25.887	26.2762	26.0646	NA	26.4215	NA	NA	NA	NA	27.0952	27.1173	18.7838	21.879	24.2598	25.5805	NA
ARHGAP42 p Y376	NA	NA	NA	NA	NA	NA	NA	NA	NA	NA	NA	NA	NA	NA	NA	NA	NA	NA	NA	NA	NA	NA	NA	NA	NA	NA	NA	NA	NA	NA	NA	24.4087	NA	21.7715	NA	22.0195	NA	22.1871	18.4099	20.0193	22.2792	NA	NA	NA	19.9566	22.3055	NA	21.6654	NA
ARHGAP5 p Y1019	NA	NA	NA	NA	NA	NA	NA	NA	NA	NA	NA	NA	NA	NA	NA	NA	NA	NA	NA	NA	NA	NA	NA	NA	NA	NA	NA	NA	NA	NA	NA	NA	NA	NA	20.5559	NA	NA	NA	NA	17.432	NA	NA	NA	NA	NA	NA	NA	21.204	NA
ARHGAP5 p Y1091	NA	NA	NA	NA	NA	NA	NA	NA	NA	NA	NA	NA	NA	NA	NA	NA	NA	NA	NA	NA	NA	NA	NA	NA	NA	NA	NA	NA	NA	NA	NA	23.5782	NA	24.6433	25.3691	24.1708	NA	23.452	NA	24.2084	NA	NA	NA	21.0167	NA	NA	23.6108	25.1391	NA
ARHGAP5 p Y1109	NA	NA	NA	NA	NA	NA	NA	NA	NA	NA	NA	NA	NA	NA	NA	NA	NA	NA	NA	NA	NA	NA	NA	NA	NA	NA	NA	NA	NA	NA	NA	NA	NA	NA	21.7661	22.2475	NA	21.5301	NA	20.9719	NA	NA	NA	NA	18.1309	20.1951	23.3499	25.6087	NA
ARHGDIA ack K127	NA	NA	NA	NA	NA	NA	NA	NA	NA	NA	NA	NA	NA	NA	NA	NA	NA	NA	NA	NA	NA	NA	NA	NA	NA	NA	NA	NA	NA	NA	21.593	NA	24.3097	21.3492	NA	NA	NA	NA	NA	23.512	NA	NA	NA	19.7198	NA	NA	NA	NA	NA
ARHGDIA ack K141	NA	NA	NA	NA	NA	NA	NA	NA	NA	NA	NA	NA	NA	NA	NA	NA	NA	NA	NA	NA	NA	NA	NA	NA	NA	NA	NA	NA	NA	NA	NA	NA	NA	22.904	NA	23.0977	NA	NA	NA	NA	NA	NA	NA	NA	NA	NA	NA	NA	20.4092
ARHGDIA ack K178	22.1087	21.4295	21.5563	21.8009	21.3733	21.9588	21.5224	21.72	22.4775	18.4283	NA	NA	15.8916	14.1273	15.5861	NA	NA	NA	0.377209	-0.30205	-0.175258	-0.209126	-0.0115087	0.745975	-2.53673	-4.30106	-2.84219	NA	NA	NA	NA	NA	NA	NA	NA	NA	NA	NA	NA	NA	NA	NA	NA	NA	NA	NA	NA	NA	NA
ARHGDIA p Y133	20.7754	20.7911	20.3656	19.5648	20.1162	20.7413	20.2102	20.5395	20.656	NA	NA	NA	NA	NA	18.4998	17.6026	NA	17.4632	0.555052	0.570689	0.145212	-0.0102298	0.319085	0.435621	NA	NA	NA	NA	NA	NA	NA	NA	NA	NA	NA	NA	NA	NA	NA	NA	NA	NA	NA	NA	NA	NA	NA	NA	NA
ARHGDIA ubi K127	NA	NA	NA	NA	NA	NA	NA	NA	NA	NA	NA	NA	NA	NA	NA	NA	NA	NA	NA	NA	NA	NA	NA	NA	NA	NA	NA	NA	NA	NA	NA	20.4421	NA	NA	NA	NA	NA	NA	24.4718	NA	22.656	NA	NA	NA	NA	NA	NA	NA	NA
ARHGDIA ubi K33	NA	NA	NA	NA	NA	NA	NA	NA	NA	NA	NA	NA	NA	NA	NA	NA	NA	NA	NA	NA	NA	NA	NA	NA	NA	NA	NA	NA	NA	NA	NA	21.7454	NA	NA	NA	22.4707	NA	NA	21.6398	NA	NA	NA	NA	NA	NA	NA	NA	NA	NA
ARHGDIB ack K4	NA	NA	NA	NA	NA	NA	NA	NA	NA	NA	NA	NA	NA	NA	NA	NA	NA	NA	NA	NA	NA	NA	NA	NA	NA	NA	NA	NA	NA	NA	NA	NA	NA	NA	23.1751	NA	23.3922	NA	NA	23.9616	23.1621	NA	NA	NA	NA	NA	NA	NA	NA
ARHGEF1 ubi K263	18.4886	16.9456	17.9415	18.3245	15.8762	16.1327	NA	NA	14.5669	NA	NA	NA	NA	NA	NA	NA	NA	NA	1.26141	-0.281516	0.714361	NA	NA	-2.66027	NA	NA	NA	NA	NA	NA	NA	NA	NA	NA	NA	NA	NA	NA	NA	NA	NA	NA	NA	NA	NA	NA	NA	NA	NA
ARHGEF10 p Y1307	NA	NA	NA	NA	NA	NA	NA	NA	NA	NA	NA	NA	NA	NA	NA	NA	NA	NA	NA	NA	NA	NA	NA	NA	NA	NA	NA	NA	NA	NA	NA	NA	NA	NA	NA	NA	NA	22.2121	16.0509	NA	NA	NA	NA	NA	NA	19.4973	NA	NA	NA
ARHGEF10L p Y152	NA	NA	NA	NA	NA	NA	NA	NA	NA	NA	NA	NA	NA	NA	NA	NA	NA	NA	NA	NA	NA	NA	NA	NA	NA	NA	NA	NA	NA	NA	20.3114	NA	NA	NA	21.0321	21.9108	21.7295	NA	NA	NA	22.2846	NA	NA	NA	NA	NA	23.1801	23.4545	15.6266
ARHGEF12 p Y66	NA	NA	NA	NA	NA	NA	NA	NA	NA	NA	NA	NA	NA	NA	NA	NA	NA	NA	NA	NA	NA	NA	NA	NA	NA	NA	NA	NA	NA	NA	NA	NA	NA	NA	20.8029	NA	NA	22.9913	NA	NA	NA	NA	NA	18.4747	NA	NA	NA	NA	NA
ARHGEF16 p S208	NA	NA	NA	NA	NA	NA	NA	NA	NA	NA	NA	NA	NA	NA	NA	NA	NA	NA	NA	NA	NA	NA	NA	NA	NA	NA	NA	NA	NA	NA	NA	NA	NA	NA	22.1832	22.6493	NA	NA	18.0185	17.0896	21.5344	NA	NA	NA	NA	NA	NA	23.3748	NA
ARHGEF16 p Y216	NA	NA	NA	NA	NA	NA	NA	NA	NA	NA	NA	NA	NA	NA	NA	NA	NA	NA	NA	NA	NA	NA	NA	NA	NA	NA	NA	NA	NA	NA	NA	NA	NA	NA	22.1832	22.6493	NA	NA	18.0185	17.0896	21.5344	NA	NA	NA	NA	NA	NA	23.3748	NA
ARHGEF2 p Y894	NA	NA	NA	NA	NA	NA	NA	NA	NA	NA	NA	NA	NA	NA	NA	NA	NA	NA	NA	NA	NA	NA	NA	NA	NA	NA	NA	NA	NA	NA	NA	22.3785	NA	24.3623	NA	NA	NA	20.5709	NA	NA	NA	NA	21.6969	NA	20.4121	20.1984	NA	22.7358	18.4711
ARHGEF26 p Y380	NA	NA	NA	NA	NA	NA	NA	NA	NA	NA	NA	NA	NA	NA	NA	NA	NA	NA	NA	NA	NA	NA	NA	NA	NA	NA	NA	NA	NA	NA	NA	NA	NA	NA	NA	NA	NA	26.1165	NA	NA	NA	NA	19.7849	21.9039	NA	NA	NA	NA	NA
ARHGEF33 ack K289	NA	NA	NA	NA	NA	NA	NA	NA	NA	NA	NA	NA	NA	NA	NA	NA	NA	NA	NA	NA	NA	NA	NA	NA	NA	NA	NA	NA	NA	NA	NA	NA	NA	NA	18.9665	20.2543	NA	NA	21.3514	19.6514	NA	20.2651	NA	NA	NA	NA	NA	NA	NA
ARHGEF40 p Y242	NA	NA	NA	NA	NA	NA	NA	NA	NA	NA	NA	NA	NA	NA	NA	NA	NA	NA	NA	NA	NA	NA	NA	NA	NA	NA	NA	NA	NA	NA	20.3278	24.3777	NA	NA	22.8303	22.7359	NA	NA	NA	22.0337	NA	21.1131	NA	NA	NA	NA	NA	NA	NA
ARHGEF5 p S652	NA	NA	NA	NA	NA	NA	NA	NA	NA	NA	NA	NA	NA	NA	NA	NA	NA	NA	NA	NA	NA	NA	NA	NA	NA	NA	NA	NA	NA	NA	21.7583	24.1832	NA	NA	28.4255	26.7626	25.7961	28.8772	22.5308	24.7949	24.4968	19.8495	NA	25.8844	NA	NA	23.8867	25.568	17.9857
ARHGEF5 p Y1097	NA	NA	NA	NA	NA	NA	NA	NA	NA	NA	NA	NA	NA	NA	NA	NA	NA	NA	NA	NA	NA	NA	NA	NA	NA	NA	NA	NA	NA	NA	NA	NA	NA	NA	23.6322	NA	22.5284	23.925	15.5712	20.4902	23.4997	NA	18.5862	25.7875	19.2285	NA	21.2173	21.3244	NA
ARHGEF5 p Y1100	NA	NA	NA	NA	NA	NA	NA	NA	NA	NA	NA	NA	NA	NA	NA	NA	NA	NA	NA	NA	NA	NA	NA	NA	NA	NA	NA	NA	NA	NA	NA	NA	NA	NA	21.3357	NA	NA	20.7988	NA	NA	NA	NA	NA	23.5822	18.952	NA	NA	NA	NA
ARHGEF5 p Y1140	NA	NA	NA	NA	NA	NA	19.6598	18.2824	18.7453	NA	NA	NA	NA	NA	NA	NA	NA	NA	NA	NA	NA	NA	NA	NA	NA	NA	NA	NA	NA	NA	NA	NA	NA	NA	NA	NA	NA	NA	NA	NA	NA	NA	NA	NA	NA	NA	NA	NA	NA
ARHGEF5 p Y1273	NA	NA	NA	NA	NA	NA	NA	NA	NA	NA	NA	NA	NA	NA	NA	NA	NA	NA	NA	NA	NA	NA	NA	NA	NA	NA	NA	NA	NA	NA	NA	NA	NA	NA	NA	NA	NA	NA	NA	NA	NA	NA	NA	NA	NA	NA	22.85	23.1145	NA
ARHGEF5 p Y1370	23.4126	23.8941	23.9895	23.254	23.6557	24.018	23.0549	23.3625	23.2999	18.5288	17.5383	17.2278	18.5728	17.0532	NA	19.1573	17.9808	18.1581	-0.263391	0.218136	0.313451	-0.62108	-0.313451	-0.376083	0.696046	-0.82361	NA	1.28052	0.10398	0.281329	NA	NA	NA	NA	NA	NA	NA	NA	NA	NA	NA	NA	NA	NA	NA	NA	23.0057	22.9548	NA
ARHGEF5 p Y656	18.3379	18.1591	18.1074	21.2195	21.4676	21.363	20.7759	21.0297	20.806	20.3855	19.5944	19.6327	16.3432	NA	16.9618	NA	NA	NA	-3.01575	-3.19455	-3.24618	-0.577739	-0.323895	-0.547602	-3.57589	NA	-2.9573	NA	NA	NA	21.7583	24.1832	NA	NA	27.8345	27.63	24.6664	29.0794	23.8892	24.8281	24.4968	19.8495	21.6739	24.3617	20.8199	20.938	24.0767	26.3121	21.3767
ARHGEF5 p Y836	NA	NA	NA	NA	NA	NA	NA	NA	NA	NA	NA	NA	NA	NA	NA	NA	NA	NA	NA	NA	NA	NA	NA	NA	NA	NA	NA	NA	NA	NA	NA	NA	NA	NA	23.7322	23.7821	NA	24.8588	19.3608	21.6346	NA	NA	NA	23.1042	19.2768	NA	NA	21.3216	NA
ARID1A ack K1612	15.7498	17.1119	17.8268	20.1655	16.0674	NA	18.0627	19.4417	19.1631	NA	NA	NA	17.0231	16.4172	NA	NA	NA	NA	-3.4976	-2.13543	-1.42059	-1.18465	0.194296	-0.0842884	NA	NA	NA	NA	NA	NA	NA	NA	NA	23.6513	NA	NA	NA	24.8682	NA	NA	NA	NA	NA	NA	NA	NA	NA	23.0622	NA
ARID1A ack K1662	NA	NA	NA	NA	NA	NA	NA	NA	NA	NA	NA	NA	NA	NA	NA	NA	NA	NA	NA	NA	NA	NA	NA	NA	NA	NA	NA	NA	NA	NA	NA	NA	NA	25.111	NA	23.9428	NA	NA	NA	NA	NA	NA	NA	22.3575	NA	NA	NA	22.7726	NA
ARID1A ack K1830	NA	NA	NA	NA	NA	NA	NA	NA	NA	NA	NA	NA	NA	NA	NA	NA	NA	NA	NA	NA	NA	NA	NA	NA	NA	NA	NA	NA	NA	NA	NA	NA	NA	23.8893	22.7423	23.4789	NA	NA	NA	NA	NA	NA	NA	NA	NA	NA	NA	NA	NA
ARID1A ack K250	21.5377	NA	21.3488	21.411	22.2995	20.4931	20.6525	21.7749	21.6553	19.6531	18.6375	17.8287	NA	16.9598	NA	NA	16.5544	NA	-0.0455292	NA	-0.234474	-0.930778	0.191592	0.0720249	NA	-1.93777	NA	NA	-2.34321	NA	21.6609	NA	NA	24.9505	NA	23.6843	NA	NA	NA	NA	NA	NA	NA	NA	NA	NA	NA	NA	NA
ARID1A ack K980	20.1388	20.0809	21.3671	23.6377	22.9558	23.1574	21.7412	20.666	16.9382	NA	NA	NA	NA	NA	NA	NA	NA	NA	-3.14058	-3.19848	-1.91223	-1.53814	-2.61337	-6.34112	NA	NA	NA	NA	NA	NA	NA	NA	NA	NA	NA	NA	NA	NA	NA	NA	NA	NA	NA	NA	NA	NA	NA	NA	NA
ARID1B ack K1904	NA	NA	NA	NA	NA	NA	NA	NA	NA	NA	NA	NA	NA	NA	NA	NA	NA	NA	NA	NA	NA	NA	NA	NA	NA	NA	NA	NA	NA	NA	NA	NA	NA	24.1544	NA	NA	NA	NA	NA	NA	NA	NA	21.2963	20.8814	NA	NA	NA	23.3397	20.5215
ARID4B ack K904	NA	NA	NA	NA	NA	NA	NA	NA	NA	NA	NA	NA	NA	NA	NA	NA	NA	NA	NA	NA	NA	NA	NA	NA	NA	NA	NA	NA	NA	NA	NA	NA	NA	26.3012	NA	NA	NA	NA	NA	NA	23.3061	NA	NA	24.348	NA	21.8068	24.7767	26.7489	22.9277
ARIH1 ubi K144	NA	NA	NA	NA	NA	NA	NA	NA	NA	NA	NA	NA	NA	NA	NA	NA	NA	NA	NA	NA	NA	NA	NA	NA	NA	NA	NA	NA	NA	NA	NA	24.9698	22.5318	21.9549	24.5924	24.9279	26.7396	NA	26.734	26.511	26.3266	26.3702	NA	NA	NA	NA	26.0614	21.4264	NA
ARIH1 ubi K257	NA	NA	NA	NA	NA	NA	NA	NA	NA	NA	NA	NA	NA	NA	NA	NA	NA	NA	NA	NA	NA	NA	NA	NA	NA	NA	NA	NA	NA	NA	NA	NA	NA	NA	NA	NA	NA	NA	23.6892	22.0539	NA	NA	NA	NA	NA	NA	NA	NA	25.6604
ARIH1 ubi K274	NA	NA	NA	NA	NA	NA	NA	NA	NA	NA	NA	NA	NA	NA	NA	NA	NA	NA	NA	NA	NA	NA	NA	NA	NA	NA	NA	NA	NA	NA	NA	20.6139	NA	NA	NA	NA	NA	NA	24.1837	22.0857	NA	NA	25.6046	NA	NA	NA	26.0736	NA	NA
ARIH1 ubi K316	NA	NA	NA	NA	NA	NA	NA	NA	NA	NA	NA	NA	NA	NA	NA	NA	NA	NA	NA	NA	NA	NA	NA	NA	NA	NA	NA	NA	NA	NA	NA	24.8559	NA	21.158	24.9707	24.5374	NA	23.7307	26.1806	26.4824	24.6944	NA	NA	NA	NA	NA	NA	NA	NA
ARIH2 ubi K259	NA	NA	NA	NA	NA	NA	NA	NA	NA	NA	NA	NA	NA	NA	NA	NA	NA	NA	NA	NA	NA	NA	NA	NA	NA	NA	NA	NA	NA	NA	NA	NA	NA	NA	19.1374	NA	NA	NA	22.8435	21.333	NA	NA	NA	NA	NA	NA	NA	NA	NA
ARIH2 ubi K377	NA	NA	NA	NA	NA	NA	NA	NA	NA	NA	NA	NA	NA	NA	NA	NA	NA	NA	NA	NA	NA	NA	NA	NA	NA	NA	NA	NA	NA	NA	NA	21.5864	NA	NA	NA	22.0803	NA	NA	24.7121	23.4548	24.414	NA	NA	NA	NA	NA	NA	NA	NA
ARL14EP ubi K257	NA	NA	NA	NA	NA	NA	NA	NA	NA	NA	NA	NA	NA	NA	NA	NA	NA	NA	NA	NA	NA	NA	NA	NA	NA	NA	NA	NA	NA	NA	NA	22.8385	NA	NA	20.5737	21.392	NA	NA	NA	23.137	NA	NA	NA	NA	NA	NA	NA	NA	NA
ARL15 ubi K157	NA	NA	NA	NA	NA	NA	NA	NA	NA	NA	NA	NA	NA	NA	NA	NA	NA	NA	NA	NA	NA	NA	NA	NA	NA	NA	NA	NA	NA	NA	NA	NA	21.4291	NA	23.6887	24.5804	NA	23.9289	23.535	22.7803	NA	NA	NA	20.0122	NA	NA	23.4828	23.455	NA
ARL2 ubi K71	NA	NA	NA	NA	NA	NA	NA	NA	NA	NA	NA	NA	NA	NA	NA	NA	NA	NA	NA	NA	NA	NA	NA	NA	NA	NA	NA	NA	NA	NA	NA	25.6551	18.1843	NA	22.0889	22.8688	NA	NA	24.7592	22.5358	26.3937	25.6537	NA	NA	23.2495	NA	NA	NA	NA
ARL6IP1 ack K96	NA	NA	NA	NA	NA	NA	NA	NA	NA	NA	NA	NA	NA	NA	NA	NA	NA	NA	NA	NA	NA	NA	NA	NA	NA	NA	NA	NA	NA	NA	22.5193	NA	NA	NA	NA	22.3438	NA	NA	NA	NA	NA	NA	NA	NA	NA	NA	NA	21.7882	NA
ARL6IP1 ubi K114	NA	NA	NA	NA	NA	NA	NA	NA	NA	NA	NA	NA	NA	NA	NA	NA	NA	NA	NA	NA	NA	NA	NA	NA	NA	NA	NA	NA	NA	NA	NA	24.7215	NA	NA	NA	20.7241	24.5185	NA	NA	NA	NA	NA	NA	NA	NA	NA	NA	NA	NA
ARL6IP1 ubi K96	18.8383	19.3353	19.8056	21.049	20.2032	19.6434	17.5214	17.4177	20.374	15.9524	NA	19.0573	NA	NA	NA	NA	17.8477	NA	-1.57716	-1.08015	-0.609906	-2.89405	-2.99776	-0.0415085	NA	NA	NA	NA	-0.368223	NA	24.3674	25.7406	22.6499	22.5606	24.7906	23.8438	NA	NA	24.9055	24.342	23.9291	NA	NA	NA	NA	NA	NA	NA	NA
ARL6IP5 p Y182	NA	NA	NA	NA	NA	NA	NA	NA	NA	NA	NA	NA	NA	NA	NA	NA	NA	NA	NA	NA	NA	NA	NA	NA	NA	NA	NA	NA	NA	NA	NA	NA	NA	NA	NA	NA	NA	NA	NA	NA	NA	NA	NA	23.5236	19.3041	19.0457	22.4694	21.7837	NA
ARL6IP5 ubi K158	NA	NA	NA	NA	20.7074	20.3076	20.3551	20.93	21.08	17.4969	NA	NA	NA	18.5768	NA	NA	NA	19.0115	NA	NA	NA	-0.166216	0.408704	0.558749	NA	1.07991	NA	NA	NA	1.51458	NA	NA	NA	NA	22.9512	23.4394	24.4609	24.501	NA	NA	NA	NA	NA	NA	25.0614	NA	NA	21.2277	NA
ARL8A ubi K141	NA	NA	NA	NA	NA	NA	NA	NA	NA	NA	NA	NA	NA	NA	NA	NA	NA	NA	NA	NA	NA	NA	NA	NA	NA	NA	NA	NA	NA	NA	NA	26.7187	22.6839	NA	25.9052	NA	NA	NA	28.5794	27.0157	22.9585	NA	NA	NA	NA	NA	NA	NA	NA
ARL8B ubi K141	18.8683	18.5873	18.9774	20.7938	17.2304	16.9998	17.9654	18.6232	19.2575	19.8443	17.2769	17.9475	18.1668	17.1418	17.6117	17.3934	17.1671	16.9617	-0.550454	-0.831471	-0.441363	-1.45343	-0.795549	-0.161321	-0.615823	-1.64086	-1.17096	-1.38928	-1.61555	-1.82095	24.5553	27.5743	25.3542	26.6407	28.742	28.7487	27.4612	26.172	29.5843	29.397	25.538	25.9712	26.7256	25.5367	27.4496	26.9589	25.6233	27.8277	25.5421
ARL8B ubi K146	NA	NA	NA	NA	NA	NA	NA	NA	NA	NA	NA	NA	NA	NA	NA	NA	NA	NA	NA	NA	NA	NA	NA	NA	NA	NA	NA	NA	NA	NA	NA	20.9225	20.7243	NA	NA	22.0014	NA	NA	22.9379	23.0373	22.3888	NA	NA	NA	NA	NA	NA	NA	NA
ARMCX3 ubi K182	NA	NA	NA	NA	NA	NA	NA	NA	NA	NA	NA	NA	NA	NA	NA	NA	NA	NA	NA	NA	NA	NA	NA	NA	NA	NA	NA	NA	NA	NA	21.6535	NA	20.9809	20.2367	23.1464	23.0289	NA	NA	22.9967	21.8765	22.4689	NA	NA	NA	NA	NA	NA	NA	NA
ARPC2 ack K275	NA	NA	NA	NA	NA	NA	NA	NA	NA	NA	NA	NA	NA	NA	NA	NA	NA	NA	NA	NA	NA	NA	NA	NA	NA	NA	NA	NA	NA	NA	NA	NA	NA	NA	NA	NA	NA	NA	NA	NA	NA	NA	19.2258	20.4575	NA	NA	NA	NA	22.1824
ARPC2 ubi K117	NA	NA	NA	NA	NA	NA	NA	NA	NA	NA	NA	NA	NA	NA	NA	NA	NA	NA	NA	NA	NA	NA	NA	NA	NA	NA	NA	NA	NA	NA	NA	NA	NA	NA	NA	NA	NA	NA	23.0578	21.9055	22.8778	NA	NA	NA	NA	NA	NA	NA	NA
ARPC3 p Y47	NA	NA	NA	NA	NA	NA	NA	NA	NA	NA	NA	NA	NA	NA	NA	NA	NA	NA	NA	NA	NA	NA	NA	NA	NA	NA	NA	NA	NA	NA	18.5421	21.4133	22.9947	23.2886	19.867	20.7488	20.5963	20.5679	NA	19.6231	20.3541	NA	20.2642	20.6617	19.3057	NA	21.0311	21.0549	18.7967
ARPC3 ubi K29	21.1825	21.0222	21.2104	21.4452	21.3531	19.5934	22.0195	21.9332	21.8163	19.0103	NA	NA	18.1482	15.7721	18.491	18.5145	18.7263	16.8883	0.174837	0.0144578	0.202752	1.01185	0.925461	0.808571	-0.862161	-3.23827	-0.519361	-0.49587	-0.28405	-2.12198	NA	NA	NA	NA	NA	NA	NA	NA	NA	NA	NA	NA	NA	NA	NA	NA	NA	NA	NA
ARRB1 p Y63	NA	NA	NA	NA	NA	NA	NA	NA	NA	NA	NA	NA	NA	NA	NA	NA	NA	NA	NA	NA	NA	NA	NA	NA	NA	NA	NA	NA	NA	NA	NA	NA	NA	NA	NA	NA	NA	NA	NA	NA	NA	NA	NA	NA	NA	NA	22.6713	NA	NA
ARRDC3 p Y382	NA	NA	NA	NA	NA	NA	NA	NA	NA	NA	NA	NA	NA	NA	NA	NA	NA	NA	NA	NA	NA	NA	NA	NA	NA	NA	NA	NA	NA	NA	NA	NA	NA	NA	NA	NA	NA	NA	NA	NA	NA	NA	NA	NA	NA	NA	19.8097	20.0429	NA
ARVCF p Y201	19.3393	18.9231	19.0411	20.2969	19.8168	19.4128	20.0262	19.6796	NA	16.9576	NA	NA	17.1165	NA	18.8152	NA	17.9418	NA	-0.548199	-0.964331	-0.846349	0.138718	-0.207832	NA	0.158901	NA	1.85751	NA	0.984158	NA	NA	NA	NA	NA	NA	NA	NA	NA	NA	NA	NA	NA	NA	NA	NA	NA	NA	NA	NA
ASAP2 p Y724	NA	NA	NA	NA	NA	NA	NA	NA	NA	NA	NA	NA	NA	NA	NA	NA	NA	NA	NA	NA	NA	NA	NA	NA	NA	NA	NA	NA	NA	NA	NA	NA	23.8453	NA	NA	21.4646	22.6604	20.2952	NA	NA	NA	NA	NA	NA	NA	NA	NA	NA	NA
ASCC3 ack K572	NA	NA	NA	NA	NA	NA	NA	NA	NA	NA	NA	NA	NA	NA	NA	NA	NA	NA	NA	NA	NA	NA	NA	NA	NA	NA	NA	NA	NA	NA	NA	NA	NA	25.0099	NA	25.0478	22.8323	NA	25.0196	NA	NA	NA	NA	NA	NA	NA	NA	NA	NA
ASCC3 p Y438	19.1154	18.8549	NA	18.5366	20.062	19.8843	19.6276	18.5239	19.5134	NA	NA	17.7715	NA	17.4171	NA	NA	NA	NA	-0.519579	-0.780147	NA	-0.00741093	-1.11115	-0.121607	NA	-0.35445	NA	NA	NA	NA	NA	NA	NA	NA	NA	NA	NA	NA	NA	NA	NA	NA	NA	NA	NA	NA	NA	NA	NA
ASH1L p Y1995	NA	18.3518	NA	17.1124	NA	NA	NA	16.1598	NA	18.3361	NA	20.0009	NA	19.2113	14.705	NA	NA	19.8162	NA	1.23944	NA	NA	-0.952566	NA	NA	-0.185067	-4.69137	NA	NA	0.419755	NA	NA	NA	NA	NA	NA	NA	NA	NA	NA	NA	NA	NA	NA	NA	NA	NA	NA	NA
ASL ack K69	NA	NA	NA	NA	NA	NA	NA	NA	NA	NA	NA	NA	NA	NA	NA	NA	NA	NA	NA	NA	NA	NA	NA	NA	NA	NA	NA	NA	NA	NA	20.1293	NA	NA	NA	NA	20.1073	20.9671	22.2602	NA	NA	NA	NA	NA	NA	NA	NA	16.4088	NA	NA
ASPH ubi K110	19.0745	18.6626	19.9186	20.0584	19.8752	19.3063	19.9556	19.9385	20.3138	NA	NA	NA	15.1333	NA	NA	14.8879	15.235	NA	-0.706102	-1.11793	0.138018	0.174989	0.157911	0.533224	NA	NA	NA	NA	NA	NA	NA	NA	NA	NA	NA	NA	NA	NA	NA	NA	NA	NA	NA	NA	NA	NA	NA	NA	NA
ASPM ubi K373	NA	NA	16.0563	16.923	NA	NA	24.1146	24.3442	24.6901	NA	NA	NA	NA	NA	NA	NA	NA	14.0206	NA	NA	-0.866688	6.64386	6.64386	6.64386	NA	NA	NA	NA	NA	NA	NA	NA	NA	NA	NA	NA	NA	NA	NA	NA	NA	NA	NA	NA	NA	NA	NA	NA	NA
ASS1 ubi K121	NA	NA	NA	NA	NA	NA	NA	NA	NA	NA	NA	NA	NA	NA	NA	NA	NA	NA	NA	NA	NA	NA	NA	NA	NA	NA	NA	NA	NA	NA	NA	NA	NA	NA	NA	19.5446	NA	NA	22.8545	23.5362	NA	NA	NA	NA	NA	NA	NA	NA	NA
ASXL1 ubi K351	NA	19.5978	20.7844	22.2684	21.1427	21.463	20.8278	20.566	20.8005	NA	NA	NA	18.0332	NA	NA	NA	NA	NA	NA	-2.10746	-0.920902	-0.877514	-1.1393	-0.904749	NA	NA	NA	NA	NA	NA	NA	24.5954	23.118	21.5123	22.9406	23.8761	23.8676	NA	25.1108	25.5988	26.1119	NA	NA	NA	NA	NA	NA	21.9084	NA
ASXL2 ack K1271	15.2064	14.2111	NA	19.924	19.8047	18.8649	NA	NA	NA	NA	14.2295	NA	NA	17.3905	NA	17.4648	18.4732	NA	-4.39606	-5.3913	NA	NA	NA	NA	NA	3.16104	NA	3.23526	4.24373	NA	NA	NA	24.1591	23.884	NA	NA	NA	NA	NA	NA	NA	NA	NA	NA	NA	NA	NA	24.1514	NA
ASXL2 ubi K370	21.7947	20.825	17.4845	23.1942	22.023	21.5695	18.2696	17.2771	16.9539	19.9861	19.2322	16.4845	19.1558	17.3688	17.9958	17.9227	17.059	17.2706	-0.63694	-1.60665	-4.94714	-4.16198	-5.15454	-5.47774	0.00511411	-1.78188	-1.15496	-1.22798	-2.09175	-1.8801	23.3952	25.8106	24.8482	25.1933	25.6263	25.0531	NA	25.2974	25.6283	25.5795	26.4866	26.4647	NA	23.5486	NA	23.3628	NA	26.1237	NA
ATAD1 ubi K263	NA	NA	NA	NA	NA	NA	NA	NA	NA	NA	NA	NA	NA	NA	NA	NA	NA	NA	NA	NA	NA	NA	NA	NA	NA	NA	NA	NA	NA	NA	NA	20.7365	19.2347	19.3953	NA	21.467	NA	NA	NA	23.47	NA	NA	26.2093	NA	NA	NA	NA	NA	NA
ATAD3A ack K539	NA	NA	NA	NA	NA	NA	NA	NA	NA	NA	NA	NA	NA	NA	NA	NA	NA	NA	NA	NA	NA	NA	NA	NA	NA	NA	NA	NA	NA	NA	NA	NA	NA	NA	NA	NA	NA	NA	NA	NA	NA	NA	NA	21.1836	26.1231	24.7856	24.331	24.4136	NA
ATF4 ack K267	NA	NA	NA	NA	NA	NA	18.8188	19.425	19.4496	NA	NA	NA	NA	NA	17.0917	18.1994	19.112	NA	NA	NA	NA	NA	NA	NA	NA	NA	NA	NA	NA	NA	NA	NA	NA	NA	NA	NA	NA	NA	NA	NA	NA	NA	NA	NA	NA	NA	NA	NA	NA
ATF7IP ubi K597	NA	NA	NA	NA	NA	NA	NA	NA	NA	NA	NA	NA	NA	NA	NA	NA	NA	NA	NA	NA	NA	NA	NA	NA	NA	NA	NA	NA	NA	NA	NA	NA	NA	NA	22.9285	20.4851	NA	NA	22.9203	NA	NA	NA	NA	NA	NA	NA	NA	NA	NA
ATG101 p Y164	18.2989	18.0386	16.2829	18.1088	18.297	18.3602	18.7704	NA	17.3095	NA	NA	NA	NA	NA	NA	NA	NA	NA	0.039699	-0.2206	-1.97637	0.511159	NA	-0.949782	NA	NA	NA	NA	NA	NA	NA	NA	NA	NA	21.0219	NA	NA	NA	NA	NA	NA	NA	NA	NA	NA	NA	21.3294	NA	NA
ATG3 p Y18	NA	NA	NA	NA	NA	NA	NA	NA	NA	NA	NA	NA	NA	NA	NA	NA	NA	NA	NA	NA	NA	NA	NA	NA	NA	NA	NA	NA	NA	NA	NA	23.6348	21.9405	22.9603	24.4837	24.0457	NA	23.85	18.8896	22.0144	NA	NA	21.0022	NA	NA	22.0063	19.5398	22.0481	NA
ATIC ack K266	NA	NA	NA	NA	NA	NA	NA	NA	NA	NA	NA	NA	NA	NA	NA	NA	NA	NA	NA	NA	NA	NA	NA	NA	NA	NA	NA	NA	NA	NA	NA	NA	NA	NA	NA	NA	NA	NA	NA	NA	NA	NA	NA	NA	NA	22.3677	NA	NA	21.4707
ATIC ack K331	NA	NA	NA	NA	NA	NA	NA	NA	NA	NA	NA	NA	NA	NA	NA	NA	NA	NA	NA	NA	NA	NA	NA	NA	NA	NA	NA	NA	NA	NA	20.7452	NA	NA	22.1973	NA	NA	NA	NA	NA	NA	NA	NA	NA	NA	23.4598	21.1781	21.0672	22.1046	21.9945
ATIC ack K356	NA	NA	NA	NA	NA	NA	NA	NA	NA	NA	NA	NA	NA	NA	NA	NA	NA	NA	NA	NA	NA	NA	NA	NA	NA	NA	NA	NA	NA	NA	NA	NA	NA	22.7131	NA	NA	NA	NA	NA	NA	NA	NA	NA	20.4516	22.7688	23.3006	21.7871	21.4001	21.387
ATIC p Y104	22.6103	22.5174	22.2779	21.2111	22.1237	22.0337	21.935	21.7788	21.6536	NA	NA	NA	NA	NA	NA	NA	NA	NA	0.766575	0.673689	0.434208	0.0913375	-0.0649236	-0.19011	NA	NA	NA	NA	NA	NA	21.1182	22.3291	25.6246	23.969	NA	NA	NA	19.2105	NA	NA	NA	NA	NA	NA	NA	17.8212	24.9476	24.4259	17.2219
ATIC p Y208	NA	NA	NA	NA	NA	NA	NA	NA	NA	NA	NA	NA	NA	NA	NA	NA	NA	NA	NA	NA	NA	NA	NA	NA	NA	NA	NA	NA	NA	NA	NA	NA	NA	23.9754	21.6663	22.3257	NA	22.1245	NA	17.394	NA	NA	NA	22.499	21.6897	21.8346	21.7778	22.0038	20.9596
ATIC p Y290	NA	NA	NA	NA	NA	NA	NA	NA	NA	NA	NA	NA	NA	NA	NA	NA	NA	NA	NA	NA	NA	NA	NA	NA	NA	NA	NA	NA	NA	NA	NA	NA	NA	NA	NA	NA	NA	NA	16.3294	NA	NA	NA	NA	NA	18.7618	19.4921	21.709	21.0568	NA
ATIC ubi K408	NA	NA	NA	19.9294	16.9395	NA	NA	NA	18.1055	15.5965	16.9951	17.3277	17.3399	16.8576	17.3192	NA	17.3067	16.5089	NA	NA	NA	NA	NA	-0.994991	0.529987	0.0476743	0.509324	NA	0.496809	-0.300969	NA	NA	NA	NA	NA	NA	NA	NA	NA	NA	NA	NA	NA	NA	NA	NA	NA	NA	NA
ATIC ubi K66	NA	NA	NA	NA	NA	NA	NA	NA	NA	NA	NA	NA	NA	NA	NA	NA	NA	NA	NA	NA	NA	NA	NA	NA	NA	NA	NA	NA	NA	NA	NA	21.7453	NA	NA	24.4118	23.2902	NA	NA	26.8246	NA	NA	NA	NA	NA	NA	NA	NA	NA	NA
ATL3 ubi K234	NA	NA	NA	NA	NA	NA	NA	NA	NA	NA	NA	NA	NA	NA	NA	NA	NA	NA	NA	NA	NA	NA	NA	NA	NA	NA	NA	NA	NA	NA	22.2511	22.9947	NA	NA	20.8997	NA	NA	NA	NA	NA	NA	NA	NA	NA	NA	NA	NA	NA	NA
ATL3 ubi K239	NA	NA	NA	NA	NA	NA	NA	NA	NA	NA	NA	NA	NA	NA	NA	NA	NA	NA	NA	NA	NA	NA	NA	NA	NA	NA	NA	NA	NA	NA	NA	23.6103	19.8969	19.28	NA	NA	NA	NA	NA	23.252	NA	NA	NA	NA	NA	NA	NA	NA	NA
ATN1 ack K641	NA	18.7732	NA	20.3982	21.1847	18.15	NA	NA	NA	19.1304	NA	NA	NA	NA	17.0409	14.3875	NA	NA	NA	-1.59358	NA	NA	NA	NA	NA	NA	-2.0895	-4.74284	NA	NA	NA	NA	NA	NA	NA	NA	NA	NA	NA	NA	NA	NA	NA	NA	NA	NA	NA	NA	NA
ATOX1 ubi K60	NA	NA	NA	NA	NA	NA	NA	NA	NA	NA	NA	NA	NA	NA	NA	NA	NA	NA	NA	NA	NA	NA	NA	NA	NA	NA	NA	NA	NA	NA	NA	21.7924	NA	NA	23.1416	22.3563	NA	NA	25.7371	23.9318	NA	NA	NA	NA	23.0507	NA	NA	NA	NA
ATP11A ubi K590	20.9509	20.893	20.6847	21.7099	21.031	21.0607	21.6678	21.6548	22.3321	NA	16.8981	NA	NA	NA	16.6892	NA	NA	NA	-0.351758	-0.409684	-0.617958	0.365136	0.352065	1.02944	NA	NA	-0.208852	NA	NA	NA	NA	24.3208	17.6895	22.0738	22.196	23.6003	NA	NA	23.847	22.6499	NA	23.5482	NA	NA	NA	NA	24.6551	NA	NA
ATP11A ubi K626	NA	NA	NA	NA	NA	NA	NA	NA	NA	NA	NA	NA	NA	NA	NA	NA	NA	NA	NA	NA	NA	NA	NA	NA	NA	NA	NA	NA	NA	NA	NA	NA	21.9752	NA	NA	NA	NA	NA	NA	21.0622	NA	NA	NA	NA	NA	NA	NA	NA	23.1605
ATP11A ubi K678	18.1944	18.7652	NA	20.9292	18.3617	19.3649	19.9421	19.4246	19.8914	NA	17.9136	17.8174	17.9165	18.1238	NA	16.4757	NA	15.9603	-1.7413	-1.17054	NA	0.00633004	-0.511131	-0.0443636	0.0502358	0.25753	NA	-1.39058	NA	-1.90599	NA	19.3831	17.4172	NA	23.3965	22.7164	25.7052	24.8835	24.9426	23.7644	23.7484	NA	NA	NA	NA	NA	26.2463	25.3517	NA
ATP11A ubi K716	18.2136	NA	15.338	19.7859	18.5788	18.0664	18.7098	19.5983	19.4457	NA	NA	NA	NA	NA	NA	NA	NA	NA	-0.783712	NA	-3.65932	-0.287485	0.60095	0.448414	NA	NA	NA	NA	NA	NA	NA	NA	NA	NA	NA	NA	NA	NA	NA	NA	NA	NA	NA	NA	NA	NA	NA	NA	NA
ATP11A ubi K804	NA	NA	NA	NA	NA	NA	19.162	19.2684	20.1198	NA	NA	NA	NA	NA	NA	NA	NA	NA	NA	NA	NA	NA	NA	NA	NA	NA	NA	NA	NA	NA	NA	NA	NA	NA	NA	NA	NA	NA	NA	NA	NA	NA	NA	NA	NA	NA	NA	NA	NA
ATP11A ubi K812	NA	15.5531	NA	15.8523	16.685	16.5565	20.4318	19.995	20.4761	NA	NA	NA	NA	NA	NA	NA	NA	NA	NA	-0.855105	NA	4.02364	3.5868	4.0679	NA	NA	NA	NA	NA	NA	NA	NA	NA	NA	NA	NA	NA	NA	NA	NA	NA	NA	NA	NA	NA	NA	NA	NA	NA
ATP11B ubi K638	NA	NA	NA	NA	NA	NA	NA	NA	NA	NA	NA	NA	NA	NA	NA	NA	NA	NA	NA	NA	NA	NA	NA	NA	NA	NA	NA	NA	NA	NA	NA	21.8466	18.812	NA	21.9725	23.1231	21.9577	NA	24.5658	23.2613	NA	NA	NA	NA	NA	NA	NA	NA	NA
ATP13A1 p Y690	NA	NA	NA	NA	NA	NA	NA	NA	NA	NA	NA	NA	NA	NA	NA	NA	NA	NA	NA	NA	NA	NA	NA	NA	NA	NA	NA	NA	NA	NA	20.7522	NA	NA	NA	NA	NA	NA	NA	NA	NA	NA	NA	19.1309	20.2738	NA	NA	20.1169	20.1397	NA
ATP13A1 ubi K435	NA	NA	NA	NA	NA	NA	17.7461	18.34	17.6232	18.2286	17.0365	NA	NA	NA	NA	NA	18.2547	NA	NA	NA	NA	NA	NA	NA	NA	NA	NA	NA	0.502302	NA	NA	NA	NA	NA	NA	NA	NA	NA	NA	NA	NA	NA	NA	NA	NA	NA	NA	NA	NA
ATP13A2 ubi K804	NA	NA	NA	NA	NA	NA	NA	NA	NA	NA	NA	NA	NA	NA	NA	NA	NA	NA	NA	NA	NA	NA	NA	NA	NA	NA	NA	NA	NA	NA	20.9227	22.7659	NA	NA	NA	22.8451	NA	NA	23.4695	23.3863	NA	NA	NA	NA	NA	NA	NA	NA	NA
ATP13A3 ubi K174	NA	NA	NA	NA	NA	NA	NA	NA	NA	NA	NA	NA	NA	NA	NA	NA	NA	NA	NA	NA	NA	NA	NA	NA	NA	NA	NA	NA	NA	NA	NA	21.2022	19.5722	NA	NA	NA	NA	NA	NA	NA	22.8303	NA	NA	NA	NA	NA	NA	NA	NA
ATP13A3 ubi K342	NA	NA	NA	NA	NA	NA	NA	NA	NA	NA	NA	NA	NA	NA	NA	NA	NA	NA	NA	NA	NA	NA	NA	NA	NA	NA	NA	NA	NA	NA	NA	NA	NA	NA	22.3599	21.5629	NA	NA	23.4305	NA	NA	NA	NA	NA	NA	NA	NA	NA	NA
ATP13A3 ubi K389	NA	16.3196	NA	NA	NA	NA	NA	20.3915	20.0075	18.9191	15.9505	18.4079	19.0316	18.3664	18.4474	19.6444	20.3986	18.6728	NA	NA	NA	NA	NA	NA	0.826073	0.160887	0.241904	1.4389	2.19315	0.467291	NA	NA	NA	NA	NA	NA	NA	NA	NA	NA	NA	NA	NA	NA	NA	NA	NA	NA	NA
ATP1A1 p Y260	NA	23.2564	23.079	NA	NA	24.4104	22.2196	22.7758	NA	22.3928	21.8612	21.8626	23.5865	16.4493	20.9617	NA	22.1034	22.0218	NA	-1.15404	-1.3314	-2.19084	-1.63465	NA	1.52508	-5.61207	-1.09971	NA	0.0420675	-0.0395342	NA	NA	NA	27.7192	23.8464	23.9346	NA	NA	19.9656	NA	19.7158	NA	20.1111	NA	22.4295	NA	22.0636	NA	NA
ATP1A1 p Y542	NA	NA	NA	NA	NA	NA	NA	NA	NA	NA	NA	NA	NA	NA	NA	NA	NA	NA	NA	NA	NA	NA	NA	NA	NA	NA	NA	NA	NA	NA	18.5311	23.0051	24.8122	25.6017	21.0584	20.9966	NA	NA	NA	17.3158	NA	NA	NA	NA	16.6412	NA	NA	20.0691	18.1075
ATP1A1 p Y55	24.144	25.1669	24.8112	24.5111	24.575	25.3351	24.9024	25.111	24.8091	24.4256	25.0472	24.9641	25.0882	24.0944	24.3181	23.5714	23.8006	24.1896	-0.714013	0.308821	-0.0468337	0.0443416	0.252965	-0.0489426	0.250795	-0.74301	-0.519289	-1.26597	-1.03684	-0.647795	NA	NA	NA	25.7426	22.1695	22.7725	NA	NA	NA	22.9502	20.5125	21.2999	18.7965	19.1702	NA	NA	21.3097	NA	NA
ATP1A1 ubi K1019	17.8466	17.795	18.3562	19.352	17.8427	18.2808	19.2271	18.6088	18.906	21.8	19.6769	22.4663	18.3297	NA	22.086	22.5354	20.6903	17.1687	-0.790123	-0.841744	-0.280527	0.590409	-0.0278773	0.269274	-3.37923	NA	0.377017	0.826453	-1.01863	-4.54028	NA	NA	NA	NA	NA	NA	NA	NA	NA	NA	NA	NA	NA	NA	NA	NA	NA	NA	NA
ATP1A1 ubi K162; ATP1A3 ubi K152; ATP1A4 ubi K170	NA	NA	NA	NA	NA	NA	NA	NA	NA	NA	NA	NA	NA	NA	NA	NA	NA	NA	NA	NA	NA	NA	NA	NA	NA	NA	NA	NA	NA	NA	NA	NA	19.4036	NA	NA	NA	NA	24.745	NA	NA	26.1406	25.9756	NA	NA	NA	NA	NA	23.8819	NA
ATP1A1 ubi K177	NA	NA	NA	NA	NA	NA	NA	NA	NA	NA	NA	NA	NA	NA	NA	NA	NA	NA	NA	NA	NA	NA	NA	NA	NA	NA	NA	NA	NA	NA	22.8793	24.3548	NA	NA	23.3585	NA	NA	NA	NA	21.2938	NA	NA	NA	20.7629	NA	NA	NA	22.1741	NA
ATP1A1 ubi K21	19.8717	18.8262	18.6825	20.8618	19.5074	18.892	NA	NA	18.418	NA	NA	NA	18.7807	NA	NA	NA	NA	NA	-0.12438	-1.16994	-1.31362	NA	NA	-1.57807	NA	NA	NA	NA	NA	NA	NA	NA	NA	NA	NA	NA	NA	NA	NA	NA	NA	NA	NA	NA	NA	NA	NA	NA	NA
ATP1A1 ubi K212	NA	17.8019	NA	21.2057	20.3032	20.3694	20.3643	NA	17.0421	20.6183	19.9222	20.8734	NA	18.6982	15.0309	NA	21.7779	19.6188	NA	-2.88581	NA	-0.323395	NA	-3.64564	NA	-1.82609	-5.49336	NA	1.25368	-0.905393	NA	NA	NA	22.758	22.7882	NA	NA	NA	24.2992	22.6814	25.8197	NA	NA	NA	NA	NA	NA	NA	NA
ATP1A1 ubi K22	19.8717	18.8262	18.6825	20.8618	19.5074	18.892	NA	NA	18.418	NA	NA	NA	18.7807	NA	NA	NA	NA	NA	-0.12438	-1.16994	-1.31362	NA	NA	-1.57807	NA	NA	NA	NA	NA	NA	NA	NA	NA	NA	NA	NA	NA	NA	NA	NA	NA	NA	NA	NA	NA	NA	NA	NA	NA
ATP1A1 ubi K444	NA	NA	NA	NA	NA	NA	NA	NA	NA	NA	NA	NA	NA	NA	NA	NA	NA	NA	NA	NA	NA	NA	NA	NA	NA	NA	NA	NA	NA	NA	21.6076	NA	22.1995	19.7887	22.7175	NA	NA	NA	NA	NA	25.8079	24.1225	NA	NA	NA	NA	NA	NA	NA
ATP1A1 ubi K45	NA	NA	NA	NA	NA	NA	NA	NA	NA	NA	NA	NA	NA	NA	NA	NA	NA	NA	NA	NA	NA	NA	NA	NA	NA	NA	NA	NA	NA	NA	NA	NA	18.9936	NA	22.8601	NA	24.0893	NA	24.1687	23.0651	23.7381	NA	NA	NA	NA	NA	NA	NA	NA
ATP1A1 ubi K468	NA	NA	NA	NA	NA	NA	NA	NA	NA	NA	NA	NA	NA	NA	NA	NA	NA	NA	NA	NA	NA	NA	NA	NA	NA	NA	NA	NA	NA	NA	NA	22.6507	21.5934	20.9565	23.7862	23.8356	NA	NA	24.3473	23.4227	26.6814	26.0121	NA	NA	NA	NA	NA	NA	NA
ATP1A1 ubi K494	NA	NA	NA	NA	NA	NA	NA	NA	NA	NA	NA	NA	NA	NA	NA	NA	NA	NA	NA	NA	NA	NA	NA	NA	NA	NA	NA	NA	NA	NA	NA	NA	20.7632	NA	NA	NA	NA	NA	NA	NA	24.5429	24.1189	NA	NA	NA	NA	NA	NA	NA
ATP1A1 ubi K526	NA	NA	NA	NA	NA	NA	NA	NA	NA	NA	NA	NA	NA	NA	NA	NA	NA	NA	NA	NA	NA	NA	NA	NA	NA	NA	NA	NA	NA	NA	18.0304	24.6479	18.9571	NA	23.538	23.1825	27.9647	25.356	22.9204	NA	24.661	NA	NA	NA	NA	NA	NA	NA	NA
ATP1A1 ubi K605; ATP1A3 ubi K595; ATP1A2 ubi K602	NA	NA	NA	NA	NA	NA	NA	NA	NA	NA	NA	NA	NA	NA	NA	NA	NA	NA	NA	NA	NA	NA	NA	NA	NA	NA	NA	NA	NA	NA	NA	NA	18.4901	20.7165	NA	NA	NA	NA	24.5172	25.0522	25.8907	NA	NA	NA	NA	NA	NA	NA	NA
ATP1A1 ubi K625; ATP1A3 ubi K615; ATP1A2 ubi K622; ATP12A ubi K640; ATP1A4 ubi K631	NA	NA	NA	NA	NA	NA	NA	NA	NA	NA	NA	NA	NA	NA	NA	NA	NA	NA	NA	NA	NA	NA	NA	NA	NA	NA	NA	NA	NA	NA	NA	20.2956	NA	NA	19.5053	NA	NA	NA	21.4728	NA	25.1752	23.9175	NA	NA	NA	NA	NA	NA	NA
ATP1A1 ubi K629	17.6081	17.9053	17.5509	16.652	18.068	17.1366	18.136	17.4614	18.2987	NA	NA	16.7757	NA	16.8676	16.8932	NA	21.2315	21.5859	0.199712	0.496964	0.142568	0.727674	0.0530987	0.890375	NA	0.0919034	0.117494	NA	4.45574	4.81018	NA	NA	NA	NA	NA	NA	NA	NA	NA	NA	NA	NA	NA	NA	NA	NA	NA	NA	NA
ATP1A1 ubi K629; ATP1A3 ubi K619; ATP1A2 ubi K626	NA	NA	NA	NA	NA	NA	NA	NA	NA	NA	NA	NA	NA	NA	NA	NA	NA	NA	NA	NA	NA	NA	NA	NA	NA	NA	NA	NA	NA	NA	NA	NA	21.1394	NA	22.8555	23.2005	NA	NA	21.5883	23.3137	25.9591	25.0689	NA	NA	NA	NA	NA	NA	NA
ATP1A1 ubi K661	18.7845	19.0476	19.0629	20.1771	19.311	18.7997	17.522	19.5829	19.4618	19.6938	19.4728	19.811	20.02	18.8773	19.6996	19.0233	20.0017	19.0819	-0.758889	-0.495807	-0.480473	-2.02138	0.0395354	-0.0815682	0.354072	-0.788613	0.0337375	-0.642594	0.33579	-0.583989	NA	NA	NA	NA	NA	22.0281	NA	NA	23.0604	NA	NA	23.9017	NA	NA	NA	NA	NA	NA	NA
ATP1A1 ubi K671	NA	NA	NA	NA	NA	NA	NA	NA	NA	NA	NA	NA	NA	NA	NA	NA	NA	NA	NA	NA	NA	NA	NA	NA	NA	NA	NA	NA	NA	NA	21.3016	23.0866	18.0475	21.6832	23.2072	23.2148	NA	23.139	22.7471	23.6547	24.5688	NA	NA	NA	NA	NA	NA	23.6	NA
ATP1A1 ubi K683	NA	NA	NA	NA	NA	NA	NA	NA	NA	NA	NA	NA	NA	NA	NA	NA	NA	NA	NA	NA	NA	NA	NA	NA	NA	NA	NA	NA	NA	NA	23.1308	23.1233	17.8246	NA	23.8011	24.2107	NA	NA	23.2383	23.3809	25.5339	23.7992	NA	NA	NA	NA	NA	22.3918	NA
ATP1A1 ubi K698; ATP1A3 ubi K688; ATP1A2 ubi K695; ATP12A ubi K713; ATP1A4 ubi K704	NA	NA	NA	NA	NA	NA	NA	NA	NA	NA	NA	NA	NA	NA	NA	NA	NA	NA	NA	NA	NA	NA	NA	NA	NA	NA	NA	NA	NA	NA	NA	NA	20.8521	NA	NA	19.9025	NA	NA	NA	NA	25.6128	NA	NA	NA	NA	NA	NA	NA	NA
ATP1A1 ubi K726; ATP1A3 ubi K716; ATP1A2 ubi K723	NA	NA	NA	NA	NA	NA	NA	NA	NA	NA	NA	NA	NA	NA	NA	NA	NA	NA	NA	NA	NA	NA	NA	NA	NA	NA	NA	NA	NA	NA	NA	21.12	NA	NA	20.5619	NA	NA	NA	21.9758	NA	25.7223	NA	NA	NA	NA	NA	NA	NA	NA
ATP1A1 ubi K840	19.1487	16.9792	18.154	17.8808	18.2809	NA	19.1652	18.5684	18.7485	15.772	20.4035	20.7329	17.7866	17.3213	17.7643	18.5114	19.8373	18.0955	1.05402	-1.11544	0.0592967	1.07052	0.473687	0.653774	-2.23161	-2.69692	-2.25392	-1.50681	-0.180909	-1.92266	NA	NA	NA	NA	NA	NA	NA	NA	22.6653	NA	26.5772	25.8402	NA	NA	NA	NA	NA	NA	NA
ATP1A1 ubi K843	NA	NA	NA	NA	NA	NA	23.3309	22.4672	NA	NA	19.7426	21.9463	20.8902	17.9684	22.0464	NA	23.7478	16.6758	NA	NA	NA	NA	NA	NA	-0.339476	-3.26127	0.816667	NA	2.51806	-4.55394	NA	NA	NA	NA	NA	NA	NA	NA	NA	NA	NA	NA	NA	NA	NA	NA	NA	NA	NA
ATP1A1 ubi K9	20.7581	20.6207	20.3416	20.9469	21.1116	20.9257	19.9705	19.5461	19.5714	20.2464	19.7919	21.303	19.2675	18.397	19.8427	18.3726	17.2786	17.1419	-0.239037	-0.376434	-0.655488	-1.02661	-1.45108	-1.42572	-1.32368	-2.1941	-0.748453	-2.21851	-3.31256	-3.44923	NA	24.9269	23.089	19.8859	25.4448	25.0687	NA	NA	25.6171	26.2321	24.4615	NA	NA	NA	NA	NA	NA	NA	NA
ATP2A2 ack K436; ATP2A3 ack K436	NA	NA	NA	NA	NA	NA	NA	NA	NA	NA	NA	NA	NA	NA	NA	NA	NA	NA	NA	NA	NA	NA	NA	NA	NA	NA	NA	NA	NA	NA	NA	NA	NA	NA	NA	NA	NA	NA	NA	NA	NA	20.4459	NA	21.4241	NA	20.3431	NA	NA	15.9577
ATP2A2 ack K451	NA	NA	NA	NA	NA	NA	NA	NA	NA	NA	NA	NA	NA	NA	NA	NA	NA	NA	NA	NA	NA	NA	NA	NA	NA	NA	NA	NA	NA	NA	21.0179	NA	NA	17.37	21.8315	20.8276	NA	20.6829	NA	NA	NA	20.9211	NA	NA	NA	19.5413	NA	NA	NA
ATP2A2 ubi K451	NA	NA	NA	NA	NA	NA	NA	NA	NA	NA	NA	NA	NA	NA	NA	NA	NA	NA	NA	NA	NA	NA	NA	NA	NA	NA	NA	NA	NA	NA	NA	20.8214	NA	NA	NA	NA	25.4472	NA	NA	NA	NA	NA	NA	NA	23.1065	NA	NA	NA	NA
ATP2B1 p S1155	NA	NA	NA	NA	NA	NA	NA	NA	NA	NA	NA	NA	NA	NA	NA	NA	NA	NA	NA	NA	NA	NA	NA	NA	NA	NA	NA	NA	NA	NA	NA	NA	NA	NA	NA	NA	NA	NA	NA	NA	NA	NA	20.7063	22.4865	NA	NA	NA	23.3546	NA
ATP2B1 p Y1129	NA	NA	NA	NA	NA	NA	NA	NA	NA	NA	NA	NA	NA	NA	NA	NA	NA	NA	NA	NA	NA	NA	NA	NA	NA	NA	NA	NA	NA	NA	NA	NA	NA	NA	23.1485	23.205	NA	NA	18.9611	22.214	NA	NA	NA	NA	NA	NA	NA	20.741	20.0903
ATP2B1 ubi K1174	NA	NA	NA	NA	NA	NA	NA	NA	NA	NA	NA	NA	NA	NA	NA	NA	NA	NA	NA	NA	NA	NA	NA	NA	NA	NA	NA	NA	NA	NA	NA	NA	21.2141	NA	21.8112	NA	NA	NA	NA	NA	NA	NA	NA	NA	NA	NA	NA	23.1178	NA
ATP2B1 ubi K19	NA	NA	NA	NA	NA	NA	NA	NA	NA	NA	NA	NA	NA	NA	NA	NA	NA	NA	NA	NA	NA	NA	NA	NA	NA	NA	NA	NA	NA	NA	NA	23.5359	22.6532	22.6373	24.6532	23.5921	NA	NA	23.8579	23.4035	NA	NA	NA	20.1944	23.1112	NA	NA	24.8343	NA
ATP2B1 ubi K62	NA	NA	NA	NA	NA	NA	NA	NA	NA	NA	NA	NA	NA	NA	NA	NA	NA	NA	NA	NA	NA	NA	NA	NA	NA	NA	NA	NA	NA	NA	NA	NA	19.2372	NA	23.6252	NA	NA	NA	NA	21.8795	NA	NA	NA	NA	NA	NA	NA	23.6081	NA
ATP2B1 ubi K634	NA	NA	NA	NA	NA	NA	NA	NA	NA	NA	NA	NA	NA	NA	NA	NA	NA	NA	NA	NA	NA	NA	NA	NA	NA	NA	NA	NA	NA	NA	22.7017	23.7137	22.4225	NA	24.0426	22.2786	NA	NA	NA	NA	NA	NA	NA	NA	NA	NA	NA	23.913	NA
ATP2B1 ubi K747; ATP2B3 ubi K744	NA	NA	NA	NA	NA	NA	NA	NA	NA	NA	NA	NA	NA	NA	NA	NA	NA	NA	NA	NA	NA	NA	NA	NA	NA	NA	NA	NA	NA	NA	NA	23.1178	NA	20.6649	23.3983	23.8151	NA	NA	24.793	NA	NA	NA	NA	NA	NA	NA	22.1428	22.6352	NA
ATP2B3 ubi K744	19.9589	19.4832	18.9141	19.2583	19.8985	19.2479	19.0688	19.1935	17.96	20.9087	19.9673	20.1877	20.1262	19.0806	19.3634	NA	NA	NA	0.457176	-0.018451	-0.587551	-0.432931	-0.308168	-1.54172	-0.286702	-1.33223	-1.04944	NA	NA	NA	NA	NA	NA	NA	NA	NA	NA	NA	NA	NA	NA	NA	NA	NA	NA	NA	NA	NA	NA
ATP2B4 p Y1158	NA	NA	NA	NA	NA	NA	NA	NA	NA	NA	NA	NA	NA	NA	NA	NA	NA	NA	NA	NA	NA	NA	NA	NA	NA	NA	NA	NA	NA	NA	NA	NA	NA	NA	NA	NA	NA	NA	NA	NA	NA	NA	NA	NA	NA	19.6057	NA	NA	NA
ATP2B4 p Y992	NA	NA	NA	NA	NA	NA	NA	NA	NA	NA	NA	NA	NA	NA	NA	NA	NA	NA	NA	NA	NA	NA	NA	NA	NA	NA	NA	NA	NA	NA	18.4293	NA	21.8667	NA	NA	18.6525	NA	20.0304	NA	19.6072	19.2181	NA	NA	NA	NA	NA	NA	NA	NA
ATP2B4 ubi K1194	NA	NA	NA	NA	NA	NA	NA	NA	NA	NA	NA	NA	NA	NA	NA	NA	NA	NA	NA	NA	NA	NA	NA	NA	NA	NA	NA	NA	NA	NA	NA	21.2856	19.8095	NA	NA	21.5821	NA	NA	NA	NA	NA	NA	NA	NA	NA	NA	NA	NA	NA
ATP2B4 ubi K1197	NA	NA	NA	NA	NA	NA	NA	NA	NA	NA	NA	NA	NA	NA	NA	NA	NA	NA	NA	NA	NA	NA	NA	NA	NA	NA	NA	NA	NA	NA	NA	21.3506	NA	NA	NA	NA	25.9914	NA	21.2129	NA	NA	NA	NA	NA	NA	NA	NA	NA	NA
ATP2B4 ubi K561	NA	NA	NA	NA	NA	NA	NA	NA	NA	NA	NA	NA	NA	NA	NA	NA	NA	NA	NA	NA	NA	NA	NA	NA	NA	NA	NA	NA	NA	NA	22.9325	24.6571	21.2382	18.4537	22.4175	22.726	24.8458	NA	23.6567	22.3851	24.258	23.2254	NA	NA	NA	NA	24.6773	NA	NA
ATP2C1 ubi K229	NA	NA	NA	NA	NA	NA	NA	NA	NA	NA	NA	NA	NA	NA	NA	NA	NA	NA	NA	NA	NA	NA	NA	NA	NA	NA	NA	NA	NA	NA	NA	NA	NA	NA	NA	NA	NA	NA	23.756	22.8168	22.5925	NA	NA	19.6568	NA	NA	NA	NA	NA
ATP2C1 ubi K496	NA	NA	NA	NA	NA	NA	NA	NA	NA	NA	NA	NA	NA	NA	NA	NA	NA	NA	NA	NA	NA	NA	NA	NA	NA	NA	NA	NA	NA	NA	NA	NA	19.0574	NA	23.9053	24.1939	NA	NA	25.357	24.1162	24.2858	NA	NA	NA	NA	NA	NA	NA	NA
ATP2C1 ubi K589	NA	NA	NA	NA	NA	NA	NA	NA	NA	NA	NA	NA	NA	NA	NA	NA	NA	NA	NA	NA	NA	NA	NA	NA	NA	NA	NA	NA	NA	NA	NA	NA	NA	NA	24.085	NA	NA	NA	24.0391	23.7347	NA	NA	NA	NA	NA	NA	NA	NA	NA
ATP5F1A ack K230	NA	NA	NA	NA	NA	NA	NA	NA	NA	NA	NA	NA	NA	NA	NA	NA	NA	NA	NA	NA	NA	NA	NA	NA	NA	NA	NA	NA	NA	NA	23.3843	NA	NA	23.5926	NA	22.7259	NA	NA	NA	NA	NA	NA	NA	20.2624	NA	22.9483	NA	23.1635	21.7158
ATP5F1A ack K261	NA	NA	NA	NA	NA	NA	NA	NA	NA	NA	NA	NA	NA	NA	NA	NA	NA	NA	NA	NA	NA	NA	NA	NA	NA	NA	NA	NA	NA	NA	23.8459	NA	NA	24.5893	NA	NA	NA	NA	NA	NA	NA	NA	NA	23.2035	24.2313	24.5745	NA	NA	NA
ATP5F1A ack K427	NA	NA	NA	NA	NA	NA	NA	NA	NA	NA	NA	NA	NA	NA	NA	NA	NA	NA	NA	NA	NA	NA	NA	NA	NA	NA	NA	NA	NA	NA	22.6159	NA	NA	21.5201	NA	24.2629	NA	NA	NA	NA	NA	23.1409	NA	NA	NA	NA	NA	NA	NA
ATP5F1A ack K506	NA	NA	NA	NA	NA	NA	NA	NA	NA	NA	NA	NA	NA	NA	NA	NA	NA	NA	NA	NA	NA	NA	NA	NA	NA	NA	NA	NA	NA	NA	24.4521	24.4634	NA	23.6263	23.8643	24.4567	23.0175	24.9622	22.9477	NA	NA	20.4871	NA	NA	NA	22.4117	NA	NA	20.6141
ATP5F1A ack K531	19.9439	20.3844	20.9051	18.4669	20.2599	19.8798	20.5692	20.7461	20.4401	21.5865	22.168	21.0496	20.0622	20.6718	20.5616	19.9427	22.0879	20.9591	0.228389	0.66889	1.18963	0.853733	1.03065	0.724614	-1.61097	-1.00136	-1.1115	-1.73041	0.414796	-0.713974	NA	NA	NA	NA	NA	NA	NA	NA	NA	NA	NA	NA	NA	NA	NA	NA	NA	NA	NA
ATP5F1A ack K539	20.9163	22.1972	22.1031	NA	NA	17.9717	22.4185	22.6446	23.0019	NA	NA	NA	NA	NA	NA	17.0145	14.0552	NA	2.94457	4.22544	4.13136	4.44674	4.67281	5.03018	NA	NA	NA	NA	NA	NA	24.5877	23.9915	NA	25.0333	23.7152	25.0259	NA	NA	NA	23.3569	20.8959	NA	22.8231	NA	23.6092	24.5507	25.6757	NA	NA
ATP5F1A ubi K167	NA	NA	NA	NA	NA	NA	NA	NA	NA	NA	NA	NA	NA	NA	NA	NA	NA	NA	NA	NA	NA	NA	NA	NA	NA	NA	NA	NA	NA	NA	NA	NA	NA	NA	22.5039	22.0026	NA	NA	24.0992	22.964	NA	NA	NA	NA	NA	NA	NA	NA	NA
ATP5F1A ubi K230	NA	NA	NA	NA	NA	NA	NA	NA	NA	NA	NA	NA	NA	NA	NA	NA	NA	NA	NA	NA	NA	NA	NA	NA	NA	NA	NA	NA	NA	NA	NA	NA	NA	NA	20.811	22.1319	NA	NA	23.5235	22.5231	NA	NA	NA	NA	NA	NA	NA	NA	NA
ATP5F1B ack K133	18.015	18.9639	18.607	18.5756	17.9732	17.9724	18.9268	18.3893	17.7819	NA	NA	17.2164	17.5665	NA	19.8025	NA	NA	NA	-0.187857	0.761047	0.404151	0.723909	0.18643	-0.420955	0.350111	NA	2.58618	NA	NA	NA	25.6986	NA	NA	26.7108	NA	NA	NA	NA	NA	23.3233	NA	NA	NA	NA	26.9698	26.3604	26.7688	27.4857	24.7244
ATP5F1B ack K259	NA	NA	NA	NA	NA	NA	NA	NA	NA	NA	NA	NA	NA	NA	NA	NA	NA	NA	NA	NA	NA	NA	NA	NA	NA	NA	NA	NA	NA	NA	NA	NA	NA	24.3938	NA	NA	NA	NA	NA	NA	NA	NA	NA	19.9883	24.2254	24.0261	23.6359	19.1867	21.7268
ATP5F1B ack K522	20.9854	21.0833	21.18	21.7421	21.3959	21.2008	21.3341	21.3296	21.1622	22.4527	20.3565	20.9302	20.5136	19.6714	20.7833	20.953	20.7558	NA	-0.478431	-0.380511	-0.283828	-0.129768	-0.134223	-0.301633	-1.01588	-1.85807	-0.746152	-0.576454	-0.773625	NA	22.4041	NA	NA	21.6744	21.6342	22.6372	NA	NA	NA	NA	NA	NA	NA	NA	24.9726	NA	NA	NA	NA
ATP5F1B ubi K201	NA	NA	NA	NA	NA	NA	NA	NA	NA	NA	NA	NA	NA	NA	NA	NA	NA	NA	NA	NA	NA	NA	NA	NA	NA	NA	NA	NA	NA	NA	NA	22.6834	NA	NA	25.1866	25.2034	NA	NA	26.2736	25.5452	NA	NA	NA	NA	NA	NA	NA	NA	NA
ATP5F1C ack K154	NA	NA	NA	NA	NA	NA	NA	NA	NA	NA	NA	NA	NA	NA	NA	NA	NA	NA	NA	NA	NA	NA	NA	NA	NA	NA	NA	NA	NA	NA	22.1355	NA	NA	22.4976	NA	NA	NA	NA	NA	NA	22.6594	NA	NA	NA	NA	22.7179	NA	21.9868	21.1384
ATP5F1C ack K79	NA	NA	NA	NA	NA	NA	NA	NA	NA	NA	NA	NA	NA	NA	NA	NA	NA	NA	NA	NA	NA	NA	NA	NA	NA	NA	NA	NA	NA	NA	NA	NA	NA	NA	NA	NA	NA	NA	NA	NA	NA	NA	NA	NA	NA	22.4339	NA	22.6584	20.4495
ATP5F1D ack K136	NA	NA	NA	NA	NA	NA	NA	NA	NA	NA	NA	NA	NA	NA	NA	NA	NA	NA	NA	NA	NA	NA	NA	NA	NA	NA	NA	NA	NA	NA	NA	22.8998	NA	23.5066	NA	NA	NA	NA	NA	NA	NA	NA	NA	NA	NA	NA	NA	22.7054	NA
ATP5F1E ack K21	NA	NA	NA	NA	NA	NA	NA	NA	NA	NA	NA	NA	NA	NA	NA	NA	NA	NA	NA	NA	NA	NA	NA	NA	NA	NA	NA	NA	NA	NA	25.44	24.666	24.5328	24.8692	NA	24.9621	25.6534	25.7686	NA	22.262	NA	NA	17.7473	NA	NA	NA	NA	NA	22.6102
ATP5IF1 ack K82	NA	NA	NA	NA	NA	NA	NA	NA	NA	NA	NA	NA	NA	NA	NA	NA	20.9639	20.0942	NA	NA	NA	NA	NA	NA	NA	NA	NA	NA	NA	NA	NA	NA	NA	22.3932	NA	21.974	NA	NA	22.0026	22.5453	NA	NA	NA	NA	23.6703	21.1265	21.14	22.6116	19.8972
ATP5PB ack K233	NA	NA	NA	NA	NA	NA	NA	NA	NA	NA	NA	NA	NA	NA	NA	NA	NA	NA	NA	NA	NA	NA	NA	NA	NA	NA	NA	NA	NA	NA	20.923	NA	NA	22.485	NA	20.8001	NA	NA	NA	NA	NA	NA	NA	NA	NA	NA	NA	NA	NA
ATP5PB p Y165	19.1653	19.6126	19.2399	18.8907	18.9858	19.4665	19.1428	19.5449	19.0085	NA	14.9222	NA	NA	NA	14.1739	NA	NA	13.8612	0.0282031	0.475534	0.10279	0.00572311	0.407786	-0.1286	NA	NA	-0.748301	NA	NA	-1.06103	NA	NA	NA	NA	NA	NA	NA	NA	NA	NA	NA	NA	NA	NA	NA	NA	NA	NA	NA
ATP5PB p Y199	NA	NA	NA	NA	NA	NA	NA	NA	NA	NA	NA	NA	NA	NA	NA	NA	NA	NA	NA	NA	NA	NA	NA	NA	NA	NA	NA	NA	NA	NA	NA	NA	NA	NA	NA	NA	NA	NA	NA	NA	NA	NA	NA	NA	NA	NA	23.3964	23.5798	NA
ATP5PD ack K109	18.1102	17.4151	17.8328	18.4316	17.3927	17.676	17.917	17.604	17.5298	NA	14.5738	NA	NA	NA	NA	NA	NA	NA	0.207616	-0.487493	-0.069744	0.0144278	-0.298518	-0.372719	NA	NA	NA	NA	NA	NA	23.3856	NA	NA	25.9825	NA	NA	21.9893	24.5425	NA	NA	NA	NA	NA	NA	NA	NA	NA	25.0086	NA
ATP5PD ack K117	NA	NA	NA	NA	NA	NA	NA	NA	NA	NA	NA	NA	NA	NA	NA	NA	NA	NA	NA	NA	NA	NA	NA	NA	NA	NA	NA	NA	NA	NA	NA	NA	NA	NA	NA	23.4671	22.9972	NA	23.1494	24.5234	23.1477	23.4261	NA	NA	NA	NA	NA	NA	NA
ATP5PD ack K63	NA	NA	NA	NA	NA	NA	NA	NA	NA	NA	NA	NA	NA	NA	NA	NA	NA	NA	NA	NA	NA	NA	NA	NA	NA	NA	NA	NA	NA	NA	23.2009	23.1336	NA	25.0247	23.5139	23.4102	24.0195	NA	NA	23.9345	NA	NA	NA	NA	24.988	25.4912	25.0496	25.1914	24.3456
ATP5PO ack K158	NA	NA	NA	NA	NA	NA	NA	NA	NA	NA	NA	NA	NA	NA	NA	NA	NA	NA	NA	NA	NA	NA	NA	NA	NA	NA	NA	NA	NA	NA	NA	NA	20.3201	NA	NA	NA	NA	20.297	NA	NA	NA	NA	NA	NA	NA	20.456	20.0908	20.5475	NA
ATP5PO ack K162	NA	NA	NA	NA	NA	NA	NA	NA	NA	NA	NA	NA	NA	NA	NA	NA	NA	NA	NA	NA	NA	NA	NA	NA	NA	NA	NA	NA	NA	NA	NA	NA	24.3361	24.612	NA	NA	NA	23.6126	22.8907	22.9294	NA	NA	NA	19.5205	22.2838	24.6332	23.7066	NA	23.4514
ATP5PO ack K192	NA	NA	NA	NA	NA	NA	NA	NA	NA	NA	NA	NA	NA	NA	NA	NA	NA	NA	NA	NA	NA	NA	NA	NA	NA	NA	NA	NA	NA	NA	22.0351	NA	24.958	NA	NA	22.0487	NA	NA	24.5886	NA	NA	NA	19.8131	20.6974	NA	NA	NA	23.6678	21.5153
ATP5PO ack K199	NA	NA	NA	NA	NA	NA	NA	NA	NA	NA	NA	NA	NA	NA	NA	NA	NA	NA	NA	NA	NA	NA	NA	NA	NA	NA	NA	NA	NA	NA	19.8615	NA	NA	22.485	NA	22.5559	NA	NA	NA	NA	NA	NA	NA	NA	NA	NA	24.2278	23.1361	NA
ATP5PO ack K60	18.0861	18.0739	18.0332	18.7758	18.6968	18.3727	17.6609	17.8515	17.6631	19.1497	16.4962	16.9001	17.7151	NA	17.0061	18.4018	17.4196	NA	-0.539268	-0.551477	-0.592229	-0.964486	-0.773855	-0.962294	-0.302999	NA	-1.01202	0.383672	-0.598526	NA	NA	NA	NA	NA	NA	NA	NA	NA	NA	NA	NA	NA	NA	NA	NA	NA	NA	NA	NA
ATP5PO p Y35	NA	NA	NA	NA	NA	NA	NA	NA	NA	NA	NA	NA	NA	NA	NA	NA	NA	NA	NA	NA	NA	NA	NA	NA	NA	NA	NA	NA	NA	NA	NA	NA	NA	NA	NA	NA	NA	NA	NA	NA	NA	NA	NA	NA	NA	NA	22.0323	20.6444	NA
ATP6AP1 ubi K380	18.9193	17.8327	20.1495	19.8846	19.8874	19.4636	22.0698	21.546	16.8713	17.7025	17.359	19.1329	16.0151	15.8886	17.9864	18.7365	19.033	18.1249	-0.839165	-1.92575	0.391097	2.31131	1.78757	-2.88714	-2.26693	-2.39351	-0.295654	0.454481	0.750965	-0.15718	NA	NA	NA	NA	NA	NA	NA	NA	NA	NA	NA	NA	NA	NA	NA	NA	NA	NA	NA
ATP6V0A2 ubi K172	NA	NA	NA	NA	NA	NA	NA	NA	NA	NA	NA	NA	NA	NA	NA	NA	NA	NA	NA	NA	NA	NA	NA	NA	NA	NA	NA	NA	NA	NA	20.2849	21.7147	20.8228	NA	22.724	23.0023	NA	NA	23.8969	23.4898	21.4274	NA	NA	NA	NA	NA	NA	23.4676	NA
ATP6V0A2 ubi K279	NA	NA	NA	NA	NA	NA	NA	NA	NA	NA	NA	NA	NA	NA	NA	NA	NA	NA	NA	NA	NA	NA	NA	NA	NA	NA	NA	NA	NA	NA	19.8342	19.8729	20.6836	NA	22.0656	NA	NA	NA	22.7444	22.5309	NA	NA	NA	NA	NA	NA	NA	NA	NA
ATP6V0A2 ubi K92	NA	NA	NA	NA	NA	NA	NA	NA	NA	NA	NA	NA	NA	NA	NA	NA	NA	NA	NA	NA	NA	NA	NA	NA	NA	NA	NA	NA	NA	NA	NA	NA	19.1544	NA	22.4221	24.1178	NA	NA	NA	21.8979	21.9996	NA	NA	NA	NA	NA	NA	NA	NA
ATP6V0D1 p Y347	NA	NA	NA	NA	NA	NA	NA	NA	NA	NA	NA	NA	NA	NA	NA	NA	NA	NA	NA	NA	NA	NA	NA	NA	NA	NA	NA	NA	NA	NA	NA	23.6384	21.2146	23.1148	24.055	23.391	NA	25.2701	19.0911	21.0022	NA	NA	20.2078	NA	19.1806	18.4192	21.0101	22.4759	19.0594
ATP6V0D1 ubi K343	NA	NA	NA	NA	NA	NA	NA	NA	NA	NA	NA	NA	NA	NA	NA	NA	NA	NA	NA	NA	NA	NA	NA	NA	NA	NA	NA	NA	NA	NA	25.3835	26.7027	23.8096	23.5065	25.7484	25.6374	NA	25.2631	26.2919	26.4574	NA	NA	NA	NA	23.3581	23.2363	NA	NA	22.5376
ATP6V1A ubi K139	NA	NA	NA	NA	NA	NA	NA	NA	NA	NA	NA	NA	NA	NA	NA	NA	NA	NA	NA	NA	NA	NA	NA	NA	NA	NA	NA	NA	NA	NA	21.4822	19.6305	15.609	NA	23.5467	23.6524	24.8132	NA	NA	24.3278	NA	NA	NA	NA	NA	NA	23.5112	20.2012	NA
ATP6V1A ubi K480	NA	NA	NA	NA	NA	NA	NA	NA	NA	NA	NA	NA	NA	NA	NA	NA	NA	NA	NA	NA	NA	NA	NA	NA	NA	NA	NA	NA	NA	NA	NA	22.4634	NA	NA	23.3673	NA	NA	NA	NA	NA	NA	NA	NA	21.1521	NA	NA	24.9842	21.7425	21.0002
ATP6V1A ubi K580	NA	NA	NA	NA	NA	NA	NA	NA	NA	NA	NA	NA	NA	NA	NA	NA	NA	NA	NA	NA	NA	NA	NA	NA	NA	NA	NA	NA	NA	NA	20.3137	22.3404	NA	NA	22.3769	22.4011	NA	NA	23.2597	22.8264	20.454	NA	NA	NA	NA	NA	NA	NA	NA
ATP6V1H p Y388	20.2487	20.1852	19.8407	18.7364	18.4489	19.7685	20.0451	20.0807	NA	NA	NA	NA	NA	NA	NA	NA	NA	NA	1.14704	1.08358	0.739002	0.943426	0.979035	NA	NA	NA	NA	NA	NA	NA	NA	NA	NA	NA	NA	NA	NA	NA	NA	NA	NA	NA	NA	NA	NA	NA	23.2532	24.2577	NA
ATP6V1H ubi K396	NA	NA	NA	NA	NA	NA	NA	NA	NA	NA	NA	NA	NA	NA	NA	NA	NA	NA	NA	NA	NA	NA	NA	NA	NA	NA	NA	NA	NA	NA	23.4754	25.0121	NA	NA	22.6126	23.7522	24.3255	NA	NA	23.3462	NA	NA	NA	NA	NA	NA	NA	21.5516	NA
ATP7A p Y244	NA	NA	NA	NA	NA	NA	NA	NA	NA	NA	NA	NA	NA	NA	NA	NA	NA	NA	NA	NA	NA	NA	NA	NA	NA	NA	NA	NA	NA	NA	NA	NA	NA	NA	NA	NA	NA	NA	NA	NA	NA	NA	NA	NA	NA	18.7171	NA	NA	19.1163
ATP8A1 ubi K676	NA	NA	NA	NA	NA	NA	NA	NA	NA	NA	NA	NA	NA	NA	NA	NA	NA	NA	NA	NA	NA	NA	NA	NA	NA	NA	NA	NA	NA	NA	NA	NA	NA	NA	NA	NA	26.8467	NA	NA	NA	NA	25.3853	NA	NA	NA	NA	25.1751	NA	NA
ATP8B1 p Y1217	18.8178	20.1299	19.7964	19.1156	19.7519	15.6147	19.0195	19.5324	19.7376	20.383	20.9633	21.236	19.858	20.931	18.8091	18.1462	19.7198	20.3789	-0.114862	1.19722	0.863765	0.0868612	0.599726	0.804967	-1.04489	0.02816	-2.09374	-2.75665	-1.18302	-0.523984	NA	NA	NA	NA	NA	NA	NA	NA	NA	NA	NA	NA	NA	NA	NA	NA	NA	NA	NA
ATP8B1 p Y1245	NA	NA	NA	NA	NA	NA	NA	NA	NA	NA	NA	NA	NA	NA	NA	NA	NA	NA	NA	NA	NA	NA	NA	NA	NA	NA	NA	NA	NA	NA	NA	NA	NA	NA	20.9015	20.4693	NA	22.0474	NA	NA	NA	NA	NA	NA	NA	NA	NA	20.8448	NA
ATP8B1 ubi K664	NA	NA	NA	NA	NA	NA	NA	NA	NA	NA	NA	NA	NA	NA	NA	NA	NA	NA	NA	NA	NA	NA	NA	NA	NA	NA	NA	NA	NA	NA	NA	23.1206	NA	NA	23.8478	24.5037	NA	NA	23.9485	23.6759	22.8732	NA	NA	NA	NA	NA	NA	NA	NA
ATP9A ubi K48	NA	NA	NA	NA	NA	NA	NA	NA	NA	NA	NA	NA	NA	NA	NA	NA	NA	NA	NA	NA	NA	NA	NA	NA	NA	NA	NA	NA	NA	NA	NA	NA	22.1515	21.6158	NA	22.5086	NA	NA	23.7661	NA	NA	NA	NA	NA	NA	NA	NA	NA	NA
ATPAF2 ack K133	NA	NA	NA	NA	NA	NA	NA	NA	NA	NA	NA	NA	NA	NA	NA	NA	NA	NA	NA	NA	NA	NA	NA	NA	NA	NA	NA	NA	NA	NA	NA	NA	NA	24.992	NA	25.4765	NA	NA	NA	24.5985	NA	NA	20.3721	22.471	NA	NA	NA	NA	NA
ATRX ack K967	13.9656	NA	NA	NA	13.3883	16.9399	NA	17.0022	16.3897	18.3945	17.5709	17.6339	16.8035	16.7912	17.0041	20.7336	17.0268	NA	-2.09233	NA	NA	NA	0.944202	0.331689	-1.11392	-1.12618	-0.913302	2.81624	-0.890652	NA	NA	NA	23.9075	25.8557	25.2043	26.6621	NA	NA	23.9218	24.1715	23.3985	NA	19.6725	22.8281	21.8891	21.6229	NA	24.5816	NA
ATXN10 ubi K262	22.2733	22.207	22.0878	22.5558	22.76	22.1097	NA	18.4681	NA	24.7168	23.0221	22.7876	23.5506	23.3072	23.6188	21.5245	20.2335	21.6119	-0.226613	-0.292917	-0.41217	NA	-4.03183	NA	-0.233364	-0.476788	-0.165224	-2.25947	-3.55045	-2.17208	24.7881	26.5477	21.5782	20.2442	27.1105	27.072	NA	27.3676	28.1165	27.913	29.0113	28.6285	NA	23.6538	26.294	24.9074	NA	NA	NA
ATXN10 ubi K288	NA	NA	20.0315	NA	18.0454	19.4163	15.3943	16.1033	16.7676	21.732	20.9293	19.8262	NA	NA	20.6393	17.2306	18.0756	16.8657	NA	NA	1.14356	-3.49365	-2.78464	-2.12029	NA	NA	-0.387512	-3.79626	-2.95125	-4.16115	NA	NA	19.0785	NA	22.4526	21.621	NA	NA	24.9961	24.6879	25.1576	NA	NA	NA	21.9591	NA	NA	22.467	NA
ATXN10 ubi K34	18.0845	14.9567	17.3407	18.259	18.094	17.8686	18.9924	19.8167	19.5291	NA	NA	NA	NA	NA	NA	16.62	NA	NA	0.00177277	-3.12595	-0.741974	0.909725	1.73403	1.44636	NA	NA	NA	NA	NA	NA	NA	NA	NA	NA	NA	NA	NA	NA	NA	NA	NA	NA	NA	NA	NA	NA	NA	NA	NA
ATXN10 ubi K438	NA	NA	NA	NA	NA	NA	NA	NA	NA	NA	NA	NA	NA	NA	NA	NA	NA	NA	NA	NA	NA	NA	NA	NA	NA	NA	NA	NA	NA	NA	NA	23.2058	21.7386	NA	23.1248	23.0449	NA	NA	24.8583	24.1031	25.9109	NA	NA	NA	NA	NA	NA	21.8609	NA
ATXN2L ack K138	NA	NA	NA	NA	NA	NA	NA	NA	NA	NA	NA	NA	NA	NA	NA	NA	NA	NA	NA	NA	NA	NA	NA	NA	NA	NA	NA	NA	NA	NA	22.6111	NA	NA	NA	NA	22.0927	NA	NA	22.5708	NA	NA	NA	NA	19.5243	NA	NA	NA	NA	20.8042
ATXN2L p Y349	18.1387	18.2415	18.2319	19.2432	18.7226	19.2989	18.7156	19.0927	18.5593	18.0517	17.8194	18.0166	18.3366	17.7873	18.6568	18.7139	18.1503	18.4329	-0.97187	-0.869091	-0.878689	-0.394937	-0.0179007	-0.551214	0.370474	-0.178815	0.690662	0.747709	0.184112	0.46673	NA	NA	NA	NA	21.2109	21.542	21.6486	NA	NA	20.4306	20.1528	NA	NA	NA	NA	19.3978	21.1697	NA	NA
ATXN3 ubi K117	NA	17.8378	16.7441	21.7936	18.9295	19.5283	NA	18.9518	NA	NA	NA	NA	NA	NA	NA	NA	NA	NA	NA	-2.79884	-3.89247	NA	-1.68477	NA	NA	NA	NA	NA	NA	NA	24.7686	26.8803	23.6217	22.393	26.5704	26.9918	26.7964	25.7621	27.9445	27.6796	24.215	NA	NA	21.5964	NA	NA	24.2905	NA	NA
ATXN3 ubi K200	15.6646	22.2326	20.9989	NA	22.595	22.3388	22.7731	21.6364	22.7958	18.4767	15.9584	14.2826	17.1498	15.0877	18.3049	18.6298	18.201	16.9884	-6.64386	-0.239919	-1.47363	0.300516	-0.836167	0.323281	-0.0396473	-2.10175	1.11546	1.44039	1.01161	-0.201045	NA	26.9702	24.2198	24.8621	26.0506	26.2448	25.3383	NA	27.9828	27.9766	26.0113	24.4986	24.9413	23.0094	25.0952	23.6792	NA	20.2751	NA
ATXN3 ubi K206	NA	NA	NA	23.233	23.3845	22.4388	24.1614	24.0901	23.0218	NA	NA	NA	NA	NA	NA	NA	16.7621	NA	NA	NA	NA	1.08714	1.0159	-0.0524213	NA	NA	NA	NA	NA	NA	NA	NA	NA	NA	NA	NA	NA	NA	NA	NA	NA	NA	NA	NA	NA	NA	NA	NA	NA
ATXN3 ubi K291	19.3454	19.5177	19.5398	20.5025	19.5445	19.5258	19.6335	20.1521	20.2894	15.1962	17.3808	19.0518	NA	NA	18.5825	NA	18.3946	NA	-0.588532	-0.416279	-0.394182	-0.3005	0.218192	0.355448	NA	NA	0.647723	NA	0.459906	NA	NA	NA	NA	NA	NA	NA	NA	NA	NA	NA	NA	NA	NA	NA	NA	NA	NA	NA	NA
ATXN8OS ack K162	NA	NA	NA	NA	NA	NA	NA	16.4852	16.1902	20.2826	17.9928	20.5773	18.6092	NA	18.7043	18.9604	17.964	NA	NA	NA	NA	NA	NA	NA	-1.37003	NA	-1.27495	-1.0189	-2.01526	NA	NA	NA	NA	NA	NA	NA	NA	NA	NA	NA	NA	NA	NA	NA	NA	NA	NA	NA	NA
AUH ack K204	18.3083	18.3018	18.4576	18.6925	18.1106	17.4145	18.015	18.0726	16.0262	NA	NA	13.4934	NA	NA	NA	17.9018	16.7099	NA	0.143915	0.137352	0.293152	-0.149474	-0.0918299	-2.1382	NA	NA	NA	4.40843	3.21651	NA	22.4346	NA	NA	23.8749	NA	NA	NA	NA	NA	NA	NA	NA	NA	NA	NA	NA	25.2337	24.2587	NA
AUP1 ubi K250	NA	NA	NA	NA	NA	NA	NA	NA	NA	NA	NA	NA	NA	NA	NA	NA	NA	NA	NA	NA	NA	NA	NA	NA	NA	NA	NA	NA	NA	NA	23.503	25.5184	22.3787	NA	24.0208	22.98	NA	NA	24.8441	25.0906	25.562	NA	NA	NA	NA	NA	NA	22.9572	NA
AUP1 ubi K316	18.9508	17.4038	17.7588	22.0521	21.9991	20.5258	17.9157	20.0844	20.2099	NA	NA	NA	NA	NA	NA	NA	NA	NA	-2.72489	-4.2719	-3.91696	-3.76	-1.59134	-1.46579	NA	NA	NA	NA	NA	NA	NA	NA	NA	NA	NA	NA	NA	NA	NA	NA	NA	NA	NA	NA	NA	NA	NA	NA	NA
AUP1 ubi K359	NA	NA	NA	NA	NA	NA	NA	NA	NA	NA	NA	NA	NA	NA	NA	NA	NA	NA	NA	NA	NA	NA	NA	NA	NA	NA	NA	NA	NA	NA	NA	NA	20.9381	NA	22.9177	NA	NA	NA	NA	NA	23.9832	NA	NA	NA	NA	NA	NA	22.8004	NA
AUP1 ubi K377	NA	NA	NA	NA	NA	NA	NA	NA	NA	NA	NA	NA	NA	NA	NA	NA	NA	NA	NA	NA	NA	NA	NA	NA	NA	NA	NA	NA	NA	NA	NA	NA	NA	NA	21.1159	21.1492	NA	NA	NA	NA	24.8798	NA	24.5273	20.6519	23.8964	NA	NA	NA	NA
AVEN ubi K217	NA	NA	NA	NA	NA	NA	NA	NA	NA	NA	NA	NA	NA	NA	NA	NA	NA	NA	NA	NA	NA	NA	NA	NA	NA	NA	NA	NA	NA	NA	20.7203	21.8216	NA	NA	25.3632	25.5592	NA	NA	24.9979	24.4363	NA	NA	NA	NA	NA	NA	NA	NA	NA
AXL p Y481	NA	NA	NA	NA	NA	NA	NA	NA	NA	NA	NA	NA	NA	NA	NA	NA	NA	NA	NA	NA	NA	NA	NA	NA	NA	NA	NA	NA	NA	NA	19.278	NA	NA	NA	22.3488	23.6186	NA	NA	18.7514	21.7103	NA	NA	NA	NA	20.6165	22.6496	NA	NA	16.9102
AXL p Y698	NA	NA	NA	NA	NA	NA	NA	NA	NA	NA	NA	NA	NA	NA	NA	NA	NA	NA	NA	NA	NA	NA	NA	NA	NA	NA	NA	NA	NA	NA	NA	NA	NA	NA	22.7834	22.9716	NA	NA	21.0887	18.3515	NA	NA	NA	NA	NA	23.3527	NA	NA	NA
AXL p Y702	NA	NA	NA	NA	NA	NA	NA	NA	NA	NA	NA	NA	NA	NA	NA	NA	NA	NA	NA	NA	NA	NA	NA	NA	NA	NA	NA	NA	NA	NA	22.0665	25.8832	NA	NA	27.9688	28.5487	23.1811	NA	23.9718	26.5273	20.5909	NA	NA	NA	28.309	28.1365	21.9686	22.1466	23.0747
AXL p Y703	NA	NA	NA	NA	NA	NA	NA	NA	NA	NA	NA	NA	NA	NA	NA	NA	NA	NA	NA	NA	NA	NA	NA	NA	NA	NA	NA	NA	NA	NA	NA	NA	NA	NA	25.071	25.9877	NA	NA	22.2464	23.8248	NA	NA	NA	NA	23.8466	19.0558	NA	NA	20.0571
AXL p Y759	NA	NA	NA	NA	NA	NA	NA	NA	NA	NA	NA	NA	NA	NA	NA	NA	NA	NA	NA	NA	NA	NA	NA	NA	NA	NA	NA	NA	NA	NA	NA	NA	NA	NA	20.7238	NA	NA	NA	NA	NA	NA	NA	NA	NA	20.5608	21.0385	NA	NA	NA
AXL p Y779	NA	NA	NA	NA	NA	NA	NA	NA	NA	NA	NA	NA	NA	NA	NA	NA	NA	NA	NA	NA	NA	NA	NA	NA	NA	NA	NA	NA	NA	NA	NA	NA	NA	NA	21.1888	21.1817	NA	NA	NA	NA	20.7157	NA	NA	NA	20.5107	NA	NA	NA	NA
AXL p Y866	NA	NA	NA	NA	NA	NA	NA	NA	NA	18.718	17.4444	16.1993	17.8385	15.3886	16.0641	16.4742	17.0093	16.752	NA	NA	NA	NA	NA	NA	0.0381616	-2.41179	-1.73623	-1.32613	-0.791037	-1.04835	21.3203	27.3313	NA	NA	29.2029	29.0255	NA	26.3724	25.177	27.2311	20.889	NA	NA	NA	27.5587	27.3161	NA	NA	24.1193
AXL ubi K540	NA	NA	NA	NA	NA	NA	NA	NA	NA	NA	NA	NA	NA	NA	NA	NA	NA	NA	NA	NA	NA	NA	NA	NA	NA	NA	NA	NA	NA	NA	NA	23.8391	NA	NA	26.9499	27.3278	NA	25.4693	27.5151	27.8381	NA	NA	NA	NA	26.7806	25.1598	NA	NA	23.3632
AXL ubi K769	NA	NA	NA	NA	NA	NA	NA	NA	NA	NA	NA	NA	NA	NA	NA	NA	NA	NA	NA	NA	NA	NA	NA	NA	NA	NA	NA	NA	NA	NA	NA	23.3789	NA	NA	24.7754	24.4642	NA	NA	24.4981	24.905	NA	NA	NA	NA	24.4215	NA	NA	NA	NA
BABAM1 ubi K126	NA	NA	NA	NA	NA	NA	NA	NA	NA	NA	NA	NA	NA	NA	NA	NA	NA	NA	NA	NA	NA	NA	NA	NA	NA	NA	NA	NA	NA	NA	21.7831	21.7915	20.2166	NA	22.2768	21.3026	NA	NA	23.3254	22.057	22.9826	NA	NA	20.4265	23.2794	NA	NA	NA	NA
BABAM2 ubi K382	NA	NA	NA	NA	NA	NA	NA	NA	NA	NA	NA	NA	NA	NA	NA	NA	NA	NA	NA	NA	NA	NA	NA	NA	NA	NA	NA	NA	NA	NA	NA	24.5605	18.2786	23.4211	24.104	24.4287	26.9893	26.0397	25.9139	25.7375	24.0126	25.4455	NA	NA	24.9977	23.9025	NA	23.1729	21.8267
BACE1 ubi K501	NA	NA	NA	NA	NA	NA	NA	NA	NA	NA	NA	NA	NA	NA	NA	NA	NA	NA	NA	NA	NA	NA	NA	NA	NA	NA	NA	NA	NA	NA	21.2689	22.6262	NA	NA	22.8988	23.0174	NA	NA	24.2061	24.1305	NA	NA	NA	NA	NA	NA	NA	NA	23.2236
BAG1 ubi K273	NA	NA	NA	NA	NA	NA	NA	NA	NA	NA	NA	NA	NA	NA	NA	NA	NA	NA	NA	NA	NA	NA	NA	NA	NA	NA	NA	NA	NA	NA	NA	23.4165	16.7307	20.3932	22.7067	21.7976	NA	NA	23.9213	23.3758	22.5744	NA	NA	NA	NA	NA	NA	NA	NA
BAG2 ubi K200	NA	NA	NA	NA	NA	NA	NA	NA	NA	NA	NA	NA	NA	NA	NA	NA	NA	NA	NA	NA	NA	NA	NA	NA	NA	NA	NA	NA	NA	NA	23.3716	25.7515	20.1802	NA	22.4738	23.8258	26.0607	NA	24.601	24.5275	23.6958	NA	NA	NA	NA	NA	NA	NA	NA
BAG3 p T242	NA	NA	NA	NA	NA	NA	NA	NA	NA	NA	NA	NA	NA	NA	NA	NA	NA	NA	NA	NA	NA	NA	NA	NA	NA	NA	NA	NA	NA	NA	NA	25.6152	NA	NA	NA	26.1169	NA	NA	NA	NA	NA	NA	NA	NA	NA	NA	NA	NA	NA
BAG3 p Y205	NA	NA	NA	NA	NA	NA	NA	NA	NA	NA	NA	NA	NA	NA	NA	NA	NA	NA	NA	NA	NA	NA	NA	NA	NA	NA	NA	NA	NA	NA	NA	NA	NA	NA	NA	NA	23.625	22.07	NA	NA	NA	NA	NA	NA	NA	20.8191	NA	NA	NA
BAG3 p Y240	NA	NA	NA	NA	NA	NA	NA	NA	NA	NA	NA	NA	NA	NA	NA	NA	NA	NA	NA	NA	NA	NA	NA	NA	NA	NA	NA	NA	NA	NA	NA	26.5598	NA	NA	NA	NA	24.4083	28.898	20.1879	21.4041	NA	NA	NA	21.3148	22.752	22.9501	NA	24.8147	NA
BAG3 p Y247	NA	NA	NA	NA	NA	NA	NA	NA	NA	NA	NA	NA	NA	NA	NA	NA	NA	NA	NA	NA	NA	NA	NA	NA	NA	NA	NA	NA	NA	NA	NA	NA	NA	NA	27.1132	NA	NA	26.971	22.7582	24.4469	NA	NA	NA	NA	NA	NA	NA	NA	NA
BAG3 p Y86	NA	NA	NA	NA	NA	NA	NA	NA	NA	NA	NA	NA	NA	NA	NA	NA	NA	NA	NA	NA	NA	NA	NA	NA	NA	NA	NA	NA	NA	NA	NA	NA	NA	NA	NA	NA	NA	19.1958	NA	NA	NA	NA	NA	NA	NA	NA	NA	NA	NA
BAG5 ubi K404	NA	NA	NA	NA	NA	NA	NA	NA	NA	NA	NA	NA	NA	NA	NA	NA	NA	NA	NA	NA	NA	NA	NA	NA	NA	NA	NA	NA	NA	NA	NA	NA	NA	NA	21.1398	21.4082	NA	NA	22.1274	23.7158	NA	NA	NA	NA	NA	NA	NA	NA	NA
BAG6 ubi K56	19.5923	19.9438	NA	19.7519	20.7647	20.4278	19.6822	19.9057	NA	21.1795	NA	13.8785	14.5418	NA	14.8847	NA	NA	NA	-0.781054	-0.429562	NA	-0.691168	-0.467676	NA	-5.64685	NA	-5.30387	NA	NA	NA	23.1538	NA	NA	21.5499	NA	NA	NA	NA	22.9161	25.3853	25.201	24.3239	NA	NA	NA	NA	NA	NA	NA
BAG6 ubi K80	NA	NA	NA	NA	NA	NA	NA	NA	NA	NA	NA	NA	NA	NA	NA	NA	NA	NA	NA	NA	NA	NA	NA	NA	NA	NA	NA	NA	NA	NA	NA	NA	20.769	NA	22.2826	NA	NA	NA	23.286	NA	NA	NA	24.5584	NA	NA	NA	NA	NA	NA
BAIAP2 p Y164	NA	NA	NA	NA	NA	NA	NA	NA	NA	NA	NA	NA	NA	NA	NA	NA	NA	NA	NA	NA	NA	NA	NA	NA	NA	NA	NA	NA	NA	NA	NA	NA	NA	NA	NA	21.387	NA	25.3565	NA	NA	NA	NA	NA	NA	NA	NA	19.8745	21.0481	NA
BAIAP2 p Y337	NA	NA	NA	NA	NA	NA	NA	NA	NA	NA	NA	NA	NA	NA	NA	NA	NA	NA	NA	NA	NA	NA	NA	NA	NA	NA	NA	NA	NA	NA	NA	NA	NA	NA	22.7584	22.6459	23.8068	NA	NA	NA	NA	NA	18.3926	NA	NA	20.3445	22.5244	23.6651	NA
BAIAP2 p Y505	NA	NA	NA	NA	NA	NA	NA	NA	NA	NA	NA	NA	NA	NA	NA	NA	NA	NA	NA	NA	NA	NA	NA	NA	NA	NA	NA	NA	NA	NA	NA	NA	NA	NA	22.8674	22.9639	NA	24.1531	NA	16.0197	NA	NA	NA	NA	NA	NA	22.5873	22.1597	NA
BAIAP2L1 ack K106	NA	NA	NA	NA	NA	NA	NA	NA	NA	NA	NA	NA	NA	NA	NA	NA	NA	NA	NA	NA	NA	NA	NA	NA	NA	NA	NA	NA	NA	NA	19.8785	NA	NA	21.0268	NA	24.0331	24.0356	NA	NA	24.8927	NA	NA	18.3324	NA	NA	NA	NA	NA	NA
BAIAP2L1 p S261	NA	NA	NA	NA	NA	NA	NA	NA	NA	NA	NA	NA	NA	NA	NA	NA	NA	NA	NA	NA	NA	NA	NA	NA	NA	NA	NA	NA	NA	NA	NA	NA	NA	NA	NA	NA	NA	NA	NA	NA	NA	NA	19.8812	25.1886	NA	NA	NA	21.2931	NA
BAIAP2L1 p S281	NA	NA	NA	NA	NA	NA	NA	NA	NA	NA	NA	NA	NA	NA	NA	NA	NA	NA	NA	NA	NA	NA	NA	NA	NA	NA	NA	NA	NA	NA	NA	NA	NA	NA	25.0028	23.2594	NA	23.0928	19.3541	22.8268	NA	NA	NA	21.2688	NA	NA	NA	NA	NA
BAIAP2L1 p Y163	NA	NA	NA	NA	NA	NA	NA	NA	NA	NA	NA	NA	NA	NA	NA	NA	NA	NA	NA	NA	NA	NA	NA	NA	NA	NA	NA	NA	NA	NA	NA	NA	NA	NA	NA	NA	NA	NA	NA	NA	NA	NA	NA	20.12	NA	NA	22.4173	22.7035	20.3615
BAIAP2L1 p Y274	23.1413	22.8487	22.8542	23.4543	23.087	23.4667	23.5003	23.312	23.4792	22.2357	22.1955	22.1959	21.0523	21.909	21.3543	21.7335	21.7659	21.6026	-0.205096	-0.497694	-0.492176	0.153895	-0.03444	0.132836	-1.15687	-0.300157	-0.854839	-0.47563	-0.443216	-0.606516	NA	24.9928	NA	NA	27.28	26.7135	21.4377	25.6321	22.801	25.6699	22.3242	22.1752	24.8795	25.3818	NA	21.9624	24.4649	25.9009	NA
BAIAP2L1 p Y293	NA	NA	NA	NA	NA	NA	NA	NA	NA	NA	NA	NA	NA	NA	NA	NA	NA	NA	NA	NA	NA	NA	NA	NA	NA	NA	NA	NA	NA	NA	NA	23.668	NA	23.8778	24.3471	22.5623	23.0421	24.4369	15.7574	22.0363	NA	NA	20.8743	NA	17.4111	NA	23.0206	23.5904	18.189
BANF1 ack K32	NA	NA	NA	NA	NA	NA	NA	NA	NA	NA	NA	NA	NA	NA	NA	NA	NA	NA	NA	NA	NA	NA	NA	NA	NA	NA	NA	NA	NA	NA	NA	NA	NA	NA	NA	NA	NA	NA	NA	NA	NA	NA	NA	20.5843	22.3078	NA	NA	NA	22.2698
BANF1 p Y43	NA	NA	NA	NA	NA	NA	NA	NA	NA	NA	NA	NA	NA	NA	NA	NA	NA	NA	NA	NA	NA	NA	NA	NA	NA	NA	NA	NA	NA	NA	NA	NA	NA	NA	NA	NA	NA	NA	NA	NA	NA	NA	NA	18.6441	NA	NA	NA	NA	NA
BASP1 ubi K52	NA	NA	NA	NA	NA	NA	NA	NA	NA	NA	NA	NA	NA	NA	NA	NA	NA	NA	NA	NA	NA	NA	NA	NA	NA	NA	NA	NA	NA	NA	NA	NA	NA	NA	24.7722	24.0351	NA	NA	25.176	NA	NA	NA	NA	NA	NA	NA	NA	NA	NA
BASP1 ubi K65	NA	NA	NA	NA	NA	NA	NA	NA	NA	NA	NA	NA	NA	NA	NA	NA	NA	NA	NA	NA	NA	NA	NA	NA	NA	NA	NA	NA	NA	NA	NA	22.245	20.4245	NA	20.2017	19.5031	NA	NA	NA	24.1309	NA	NA	NA	NA	NA	NA	NA	NA	NA
BAZ1A ack K1277	NA	NA	NA	NA	NA	NA	NA	NA	NA	NA	NA	NA	NA	NA	NA	NA	NA	NA	NA	NA	NA	NA	NA	NA	NA	NA	NA	NA	NA	NA	NA	NA	NA	25.9567	NA	21.9303	NA	NA	NA	21.5005	NA	NA	21.941	23.2897	NA	NA	26.7171	27.451	NA
BAZ1A ack K1396	NA	NA	NA	NA	NA	NA	NA	NA	NA	NA	NA	NA	NA	NA	NA	NA	NA	NA	NA	NA	NA	NA	NA	NA	NA	NA	NA	NA	NA	NA	20.8276	22.792	NA	NA	23.2305	NA	NA	NA	NA	NA	NA	NA	NA	22.8515	NA	NA	NA	23.9406	NA
BAZ1A ack K1552	NA	NA	NA	NA	NA	NA	NA	NA	NA	NA	NA	NA	NA	NA	NA	NA	NA	NA	NA	NA	NA	NA	NA	NA	NA	NA	NA	NA	NA	NA	NA	NA	NA	24.9454	NA	NA	NA	NA	NA	NA	NA	NA	NA	NA	NA	NA	NA	23.2003	NA
BAZ1B ack K1335	NA	NA	NA	NA	NA	NA	NA	NA	NA	NA	NA	NA	NA	NA	NA	NA	NA	NA	NA	NA	NA	NA	NA	NA	NA	NA	NA	NA	NA	NA	NA	22.652	NA	24.8641	23.7407	22.6756	21.2326	22.3231	NA	NA	24.3667	NA	19.2934	22.8272	25.4091	24.9056	NA	24.1155	21.8079
BCAP31 ubi K167	17.9081	18.9153	NA	18.6043	17.8846	19.9021	NA	NA	18.9437	18.8348	18.9779	19.2704	17.4727	17.1681	NA	NA	18.1065	NA	-1.13474	-0.127548	NA	NA	NA	-0.0992018	-1.5665	-1.87113	NA	NA	-0.93277	NA	NA	22.005	NA	NA	21.5162	NA	NA	NA	NA	22.7144	NA	NA	NA	NA	NA	NA	NA	NA	NA
BCAP31 ubi K176	NA	NA	16.0787	18.3242	NA	16.6751	NA	NA	NA	NA	18.912	17.6405	16.0549	NA	16.8734	14.8724	NA	15.0924	NA	NA	-1.64475	NA	NA	NA	-2.35708	NA	-1.53858	-3.53954	NA	-3.31955	NA	22.8485	18.3813	NA	NA	23.318	NA	NA	23.7637	24.0862	NA	NA	NA	NA	NA	NA	NA	NA	NA
BCAR1 p S407	17.321	17.2841	17.265	16.6788	16.627	16.9945	NA	16.781	17.4502	18.5042	17.9681	18.8012	18.175	19.0603	NA	19.1584	NA	NA	0.544837	0.507979	0.48887	NA	0.00492347	0.674122	-0.289292	0.595963	NA	0.694113	NA	NA	NA	NA	NA	NA	NA	NA	NA	NA	NA	NA	NA	NA	NA	NA	NA	NA	NA	NA	NA
BCAR1 p T326	NA	NA	NA	NA	NA	NA	NA	NA	NA	NA	NA	NA	NA	NA	NA	NA	NA	NA	NA	NA	NA	NA	NA	NA	NA	NA	NA	NA	NA	NA	NA	NA	NA	NA	NA	21.1122	NA	NA	NA	20.9063	24.1815	21.7347	NA	NA	NA	NA	NA	NA	NA
BCAR1 p T385	NA	NA	20.5177	20.7716	NA	20.7213	NA	NA	21.9072	25.4082	NA	24.5153	NA	24.1334	23.2409	24.1264	NA	NA	NA	NA	-0.228967	NA	NA	1.16051	NA	-0.8963	-1.78882	-0.903294	NA	NA	NA	NA	NA	NA	NA	NA	NA	NA	20.3854	23.5456	25.7555	NA	NA	NA	NA	NA	NA	NA	NA
BCAR1 p Y128	19.8077	19.4887	20.8564	NA	NA	NA	NA	20.0532	20.169	23.9933	23.1441	23.441	23.324	23.4336	23.8444	24.6328	23.274	23.5628	NA	NA	NA	NA	NA	NA	-0.245906	-0.136264	0.274515	1.06291	-0.295914	-0.00709051	NA	NA	NA	NA	24.3772	23.1422	23.1679	24.0659	15.9738	22.0523	26.742	24.3044	NA	NA	NA	23.0616	22.7369	24.9898	NA
BCAR1 p Y222	NA	NA	NA	NA	NA	NA	NA	NA	NA	NA	NA	NA	NA	NA	NA	NA	NA	NA	NA	NA	NA	NA	NA	NA	NA	NA	NA	NA	NA	NA	NA	NA	NA	NA	NA	NA	NA	NA	NA	22.3711	NA	NA	NA	NA	NA	NA	NA	NA	NA
BCAR1 p Y234	17.635	19.0032	19.3848	17.0615	17.6658	17.775	17.6876	17.9842	17.6911	NA	19.513	19.8629	18.7508	19.7439	19.6035	20.375	19.9927	NA	0.101892	1.47006	1.85164	0.154469	0.451047	0.157984	-0.947722	0.0453278	-0.0950705	0.676397	0.294156	NA	NA	NA	NA	NA	NA	NA	NA	NA	NA	NA	23.1672	20.3283	NA	NA	19.2509	20.6301	NA	NA	NA
BCAR1 p Y249	17.7805	18.479	17.708	17.9571	16.8787	17.8667	18.9889	18.0826	18.2333	20.7543	20.6254	20.9042	21.0828	20.914	21.6248	22.6377	21.1567	20.6943	0.137661	0.836164	0.0651583	1.34609	0.439762	0.590439	0.317054	0.14821	0.858959	1.87191	0.390924	-0.0714956	NA	NA	NA	NA	NA	20.0246	22.9055	NA	18.3705	NA	23.0917	21.0769	19.3269	NA	16.2914	19.6311	19.9766	21.59	19.4316
BCAR1 p Y262	NA	NA	NA	NA	NA	NA	NA	NA	NA	NA	NA	NA	NA	NA	NA	NA	NA	NA	NA	NA	NA	NA	NA	NA	NA	NA	NA	NA	NA	NA	NA	NA	NA	NA	NA	20.647	NA	19.8649	NA	NA	22.8318	NA	NA	NA	NA	21.1347	NA	NA	NA
BCAR1 p Y306	20.1934	20.3173	19.9377	20.3023	20.7394	NA	19.2298	19.1359	19.8751	NA	NA	NA	22.7997	NA	NA	21.3964	22.8986	22.9382	-0.343911	-0.220005	-0.599646	-1.30759	-1.40146	-0.662225	NA	NA	NA	NA	NA	NA	NA	NA	NA	NA	NA	NA	NA	NA	NA	NA	22.3557	21.4539	NA	NA	NA	19.9922	NA	21.427	NA
BCAR1 p Y387	18.4768	19.3311	18.0132	19.7335	19.3122	NA	19.3003	NA	19.7267	23.2626	23.2588	23.8621	22.8729	22.2255	21.9272	22.2407	21.3061	23.5183	-1.06132	-0.207054	-1.52496	-0.23784	NA	0.188527	-0.61732	-1.26467	-1.563	-1.2495	-2.18407	0.0281423	NA	NA	NA	NA	22.332	23.9448	NA	NA	15.788	18.1584	26.2758	NA	NA	NA	NA	NA	23.0785	24.1384	19.0548
BCAR1 p Y410	17.6328	17.832	18.1174	17.2128	17.1643	18.1507	17.96	18.057	17.5303	NA	18.9772	NA	NA	NA	20.9851	18.2147	19.7425	19.4904	0.0479222	0.247083	0.532492	0.375157	0.472088	-0.0545522	NA	NA	2.00786	-0.762537	0.765264	0.513208	NA	NA	NA	NA	NA	NA	NA	NA	NA	NA	23.2034	NA	NA	NA	NA	20.7188	NA	21.1719	NA
BCAR3 p Y117	NA	17.3745	16.8484	16.7199	17.2203	17.0976	15.7352	16.6105	16.2953	19.9587	18.6763	18.8222	18.8582	19.0349	19.4526	19.6794	19.7534	20.1408	NA	0.34661	-0.179447	-1.29267	-0.417344	-0.732584	-0.415455	-0.238777	0.178883	0.40571	0.479766	0.867159	NA	NA	NA	NA	NA	20.2464	NA	NA	NA	NA	20.5493	18.6984	NA	NA	NA	22.0861	NA	NA	NA
BCAR3 p Y212	20.9263	21.0831	21.2914	21.6427	21.481	22.0044	22.1931	21.1328	22.2461	NA	NA	NA	NA	NA	19.5752	20.7167	NA	NA	-0.799996	-0.643187	-0.434919	0.466855	-0.593517	0.519831	NA	NA	NA	NA	NA	NA	NA	NA	NA	NA	NA	NA	NA	NA	NA	NA	NA	NA	NA	NA	NA	NA	NA	NA	NA
BCAR3 p Y266	19.1133	19.3877	19.2602	18.4691	18.3033	17.9657	18.9344	18.8456	19.3798	21.0785	21.8849	21.8616	21.1175	19.4068	21.0105	21.1099	21.2727	22.0561	0.852394	1.12685	0.999299	0.673492	0.584756	1.11887	-0.536176	-2.24695	-0.643221	-0.543851	-0.380961	0.402389	19.1642	NA	NA	NA	NA	NA	NA	NA	NA	19.7951	22.8315	20.6418	NA	NA	NA	21.1118	NA	NA	NA
BCAR3 p Y42	18.4362	17.6538	17.6854	17.6068	NA	17.3675	17.6519	NA	NA	NA	19.9292	NA	17.7888	18.9066	20.4248	NA	16.244	20.6366	0.944031	0.161673	0.19332	0.159808	NA	NA	-2.14047	-1.02268	0.495562	NA	-3.68521	0.707374	NA	NA	NA	NA	NA	NA	NA	NA	18.0119	NA	NA	NA	NA	NA	NA	20.7128	NA	NA	NA
BCKDK ack K192	NA	NA	NA	NA	NA	NA	NA	NA	NA	NA	NA	NA	NA	NA	NA	NA	NA	NA	NA	NA	NA	NA	NA	NA	NA	NA	NA	NA	NA	NA	NA	NA	NA	NA	NA	NA	NA	NA	NA	NA	NA	NA	NA	NA	NA	NA	NA	23.5204	22.9809
BCKDK p Y93	NA	NA	NA	NA	NA	NA	NA	NA	NA	NA	NA	NA	NA	NA	NA	NA	NA	NA	NA	NA	NA	NA	NA	NA	NA	NA	NA	NA	NA	NA	NA	NA	NA	NA	NA	NA	22.1335	NA	18.388	21.5037	20.6642	21.1089	NA	19.2769	NA	20.885	21.0373	20.5221	20.5118
BCL2L1 ubi K87	NA	NA	NA	NA	NA	NA	NA	NA	NA	NA	NA	NA	NA	NA	NA	NA	NA	NA	NA	NA	NA	NA	NA	NA	NA	NA	NA	NA	NA	NA	21.7294	23.3633	NA	NA	25.1908	24.7719	NA	NA	24.8904	24.3008	24.2812	NA	NA	19.1948	NA	NA	NA	NA	NA
BCL7A ack K196	NA	NA	NA	NA	NA	NA	NA	NA	NA	NA	NA	NA	NA	NA	NA	NA	NA	NA	NA	NA	NA	NA	NA	NA	NA	NA	NA	NA	NA	NA	NA	NA	NA	25.1196	NA	NA	NA	NA	NA	NA	NA	NA	NA	21.9229	NA	NA	24.0032	23.0955	NA
BCL9 ack K418	NA	NA	NA	NA	NA	NA	NA	NA	NA	NA	NA	NA	NA	NA	NA	NA	NA	NA	NA	NA	NA	NA	NA	NA	NA	NA	NA	NA	NA	NA	NA	NA	NA	23.4403	NA	NA	22.5262	NA	NA	NA	NA	NA	NA	22.2039	NA	NA	NA	NA	20.6939
BCL9 ack K94	NA	17.1302	17.8578	20.8946	19.6831	19.7515	18.3701	18.6029	18.7891	20.1989	NA	18.4876	18.341	18.7491	19.5148	19.3207	19.6919	NA	NA	-3.0937	-2.36614	-1.85375	-1.62095	-1.43477	-1.24238	-0.834277	-0.0685879	-0.262725	0.108502	NA	NA	NA	NA	NA	NA	NA	NA	NA	NA	NA	NA	NA	NA	NA	NA	NA	NA	NA	NA
BCL9 ack K96	NA	17.1302	17.8578	20.8946	19.6831	19.7515	18.3701	18.6029	18.7891	20.1989	NA	18.4876	18.341	18.7491	19.5148	19.3207	19.6919	NA	NA	-3.0937	-2.36614	-1.85375	-1.62095	-1.43477	-1.24238	-0.834277	-0.0685879	-0.262725	0.108502	NA	NA	NA	NA	NA	NA	NA	NA	NA	NA	NA	NA	NA	NA	NA	NA	NA	NA	NA	NA
BCL9 ack K98	NA	17.1302	17.8578	20.8946	19.6831	19.7515	18.3701	18.6029	18.7891	20.1989	NA	18.4876	18.341	18.7491	19.5148	19.3207	19.6919	NA	NA	-3.0937	-2.36614	-1.85375	-1.62095	-1.43477	-1.24238	-0.834277	-0.0685879	-0.262725	0.108502	NA	NA	NA	NA	NA	NA	NA	NA	NA	NA	NA	NA	NA	NA	NA	NA	NA	NA	NA	NA
BCL9L ack K108	18.8922	18.216	16.3293	20.788	20.2897	20.1467	19.2575	18.2698	18.2188	22.2211	19.1495	20.2565	19.1849	19.2397	20.0335	20.5307	22.0986	21.4455	-1.54288	-2.21912	-4.10585	-1.17758	-2.16531	-2.21632	-1.91084	-1.85608	-1.06226	-0.565053	1.00285	0.34974	NA	NA	NA	24.876	NA	NA	25.0649	NA	NA	NA	NA	NA	NA	22.7811	NA	NA	NA	NA	NA
BCL9L ack K110	NA	NA	15.4892	20.1372	20.1481	19.0726	17.3757	NA	18.8468	20.7912	NA	NA	NA	NA	NA	19.1748	21.2478	20.6973	NA	NA	-4.3767	-2.49015	NA	-1.01909	NA	NA	NA	-1.61636	0.45663	-0.0938649	NA	NA	NA	NA	NA	NA	NA	NA	NA	NA	NA	NA	NA	NA	NA	NA	NA	NA	NA
BCL9L ack K1334	NA	NA	NA	NA	NA	NA	NA	NA	NA	NA	NA	NA	NA	NA	NA	NA	NA	NA	NA	NA	NA	NA	NA	NA	NA	NA	NA	NA	NA	NA	21.8107	NA	NA	25.2813	NA	23.8311	NA	NA	NA	22.6151	NA	NA	20.698	24.6359	NA	NA	NA	NA	22.5306
BCL9L ack K36	21.2525	21.1542	21.5759	21.7375	19.7043	20.8363	20.7637	22.0259	21.188	21.1974	22.9004	20.8583	21.288	20.0554	NA	NA	NA	NA	0.268272	0.169925	0.591703	-0.220516	1.04171	0.203792	-0.659667	-1.89229	NA	NA	NA	NA	24.1341	NA	NA	25.285	25.1203	25.1891	25.1151	NA	25.4534	23.5629	19.2896	NA	NA	26.9023	NA	NA	NA	NA	25.598
BCLAF1 ack K332	NA	16.8694	18.5482	NA	18.6264	NA	18.3187	18.5185	14.6932	20.1293	18.0925	17.7053	17.5944	17.9515	18.5505	15.4785	18.7202	17.4424	NA	-1.75698	-0.078161	-0.307684	-0.107897	-3.93319	-1.466	-1.10889	-0.509884	-3.58195	-0.340228	-1.618	NA	NA	NA	NA	NA	NA	NA	NA	NA	NA	NA	NA	NA	NA	NA	NA	NA	NA	NA
BCLAF1 ack K335	21.7998	21.4382	21.4638	22.6976	20.6038	21.9932	21.579	21.8829	21.6992	22.2951	16.5457	18.1938	20.0895	18.4145	21.6528	NA	NA	NA	-0.198832	-0.560347	-0.534813	-0.419572	-0.115698	-0.299391	-0.727487	-2.40243	0.835863	NA	NA	NA	NA	NA	NA	NA	NA	NA	NA	NA	NA	NA	NA	NA	NA	NA	NA	NA	NA	NA	NA
BCLAF1 ack K437	NA	NA	NA	NA	NA	NA	NA	NA	NA	NA	NA	NA	NA	NA	NA	NA	NA	NA	NA	NA	NA	NA	NA	NA	NA	NA	NA	NA	NA	NA	19.3166	NA	NA	20.814	NA	NA	NA	NA	NA	21.0455	NA	NA	NA	NA	NA	NA	24.1677	25.2009	NA
BCLAF1 p S268	NA	NA	NA	NA	NA	NA	NA	NA	NA	NA	NA	NA	NA	NA	NA	NA	NA	NA	NA	NA	NA	NA	NA	NA	NA	NA	NA	NA	NA	NA	NA	NA	NA	NA	NA	NA	22.5803	NA	NA	NA	19.9276	NA	NA	NA	NA	19.4168	NA	NA	NA
BCLAF1 p S385	NA	NA	NA	NA	NA	NA	NA	NA	NA	NA	NA	NA	NA	NA	NA	NA	NA	NA	NA	NA	NA	NA	NA	NA	NA	NA	NA	NA	NA	NA	21.1974	NA	NA	NA	NA	NA	24.3437	NA	NA	NA	22.4062	NA	NA	NA	NA	NA	NA	NA	NA
BCLAF1 p S531	NA	NA	NA	NA	NA	NA	NA	NA	NA	NA	NA	NA	NA	NA	NA	NA	NA	NA	NA	NA	NA	NA	NA	NA	NA	NA	NA	NA	NA	NA	21.4896	NA	NA	NA	18.1867	20.6238	24.7312	NA	NA	20.1962	22.0263	20.9859	19.8664	NA	18.8111	NA	NA	NA	NA
BCOR ubi K1460	21.2722	23.1011	22.5584	22.0864	23.0603	22.9152	18.7968	22.5274	21.9706	NA	NA	NA	NA	NA	NA	NA	NA	NA	-1.47421	0.354615	-0.188026	-3.94969	-0.219071	-0.775887	NA	NA	NA	NA	NA	NA	NA	27.0162	25.2155	24.7676	23.8067	25.0687	NA	NA	26.9886	27.0543	26.9103	NA	NA	NA	24.7186	NA	25.4278	26.1266	NA
BCR p Y177	18.6886	19.0063	19.5933	24.9491	23.2785	21.7104	19.6165	20.1326	NA	19.7789	18.8905	18.9159	19.0376	17.7614	17.7902	NA	NA	19.583	-5.18156	-4.86383	-4.27682	-4.25359	-3.73754	NA	-0.219851	-1.49601	-1.46727	NA	NA	0.325604	NA	NA	28.1213	28.2121	22.5776	24.3435	23.3581	NA	19.8799	23.4306	23.3889	22.2995	NA	21.5793	NA	NA	26.2162	26.4407	NA
BCR p Y279	NA	NA	NA	NA	NA	NA	NA	NA	NA	NA	NA	NA	NA	NA	NA	NA	NA	NA	NA	NA	NA	NA	NA	NA	NA	NA	NA	NA	NA	NA	NA	25.674	NA	27.6581	23.4666	23.9437	23.4599	25.7502	19.797	17.4891	21.3753	NA	21.5403	NA	NA	19.5875	24.3501	25.9237	18.0632
BCR p Y283	NA	NA	NA	NA	NA	NA	NA	NA	NA	NA	NA	NA	NA	NA	NA	NA	NA	NA	NA	NA	NA	NA	NA	NA	NA	NA	NA	NA	NA	NA	NA	NA	NA	NA	22.1445	NA	NA	24.4378	NA	NA	NA	NA	NA	NA	NA	NA	NA	NA	NA
BCS1L p Y181	NA	NA	NA	NA	NA	NA	NA	NA	NA	NA	NA	NA	NA	NA	NA	NA	NA	NA	NA	NA	NA	NA	NA	NA	NA	NA	NA	NA	NA	NA	24.6526	26.796	NA	NA	22.0508	22.911	24.3113	23.0961	NA	21.0239	20.7161	NA	NA	21.3881	25.8165	26.4068	24.8287	24.3539	20.6582
BEND3 ack K137	NA	NA	NA	NA	NA	NA	NA	NA	NA	NA	NA	NA	NA	NA	NA	NA	NA	NA	NA	NA	NA	NA	NA	NA	NA	NA	NA	NA	NA	NA	NA	NA	NA	22.9823	NA	NA	NA	NA	NA	NA	NA	NA	NA	NA	NA	NA	NA	21.8364	NA
BET1 ubi K62	NA	NA	NA	NA	NA	NA	NA	NA	NA	NA	NA	NA	NA	NA	NA	NA	NA	NA	NA	NA	NA	NA	NA	NA	NA	NA	NA	NA	NA	NA	NA	NA	21.2621	NA	23.1204	23.9679	24.9438	NA	NA	22.8475	NA	NA	NA	NA	NA	NA	NA	NA	NA
BET1L ubi K22	NA	NA	NA	NA	NA	NA	NA	NA	NA	NA	NA	NA	NA	NA	NA	NA	NA	NA	NA	NA	NA	NA	NA	NA	NA	NA	NA	NA	NA	NA	NA	20.7615	NA	NA	NA	NA	NA	NA	22.7649	21.7641	NA	NA	NA	NA	NA	NA	NA	NA	NA
BET1L ubi K31	NA	NA	NA	NA	NA	NA	NA	NA	NA	NA	NA	NA	NA	NA	NA	NA	NA	NA	NA	NA	NA	NA	NA	NA	NA	NA	NA	NA	NA	NA	NA	NA	21.3401	21.6845	NA	NA	NA	NA	24.5604	23.1328	NA	23.7049	NA	NA	NA	NA	NA	NA	NA
BET1L ubi K36	NA	NA	NA	NA	NA	NA	NA	NA	NA	NA	NA	NA	NA	NA	NA	NA	NA	NA	NA	NA	NA	NA	NA	NA	NA	NA	NA	NA	NA	NA	NA	22.6629	NA	NA	23.165	23.7651	NA	NA	25.3037	NA	22.9381	NA	NA	NA	NA	NA	NA	NA	NA
BET1L ubi K72	NA	NA	NA	NA	NA	NA	NA	NA	NA	NA	NA	NA	NA	NA	NA	NA	NA	NA	NA	NA	NA	NA	NA	NA	NA	NA	NA	NA	NA	NA	NA	NA	17.2682	NA	21.9585	23.5874	NA	NA	24.1678	24.2543	NA	NA	NA	NA	NA	NA	NA	NA	NA
BID p Y54	NA	NA	NA	NA	NA	NA	NA	NA	NA	NA	NA	NA	NA	NA	NA	NA	NA	NA	NA	NA	NA	NA	NA	NA	NA	NA	NA	NA	NA	NA	NA	22.4352	NA	22.7217	NA	21.4786	NA	22.0806	NA	NA	NA	NA	NA	21.413	NA	NA	22.9365	22.9796	NA
BIRC2 ubi K19	NA	NA	NA	NA	NA	NA	NA	NA	NA	NA	NA	NA	NA	NA	NA	NA	NA	NA	NA	NA	NA	NA	NA	NA	NA	NA	NA	NA	NA	NA	NA	NA	NA	NA	NA	NA	NA	NA	20.8232	NA	NA	NA	NA	NA	20.0002	NA	NA	NA	NA
BIRC3 ubi K231	NA	NA	NA	NA	NA	NA	NA	NA	NA	NA	NA	NA	NA	NA	NA	NA	NA	NA	NA	NA	NA	NA	NA	NA	NA	NA	NA	NA	NA	NA	NA	NA	NA	NA	NA	NA	NA	NA	NA	NA	22.3316	NA	NA	NA	NA	NA	NA	21.8911	NA
BIRC3 ubi K260	NA	NA	NA	NA	NA	NA	NA	NA	NA	NA	NA	NA	NA	NA	NA	NA	NA	NA	NA	NA	NA	NA	NA	NA	NA	NA	NA	NA	NA	NA	NA	NA	NA	NA	NA	NA	22.1191	20.882	NA	NA	NA	21.819	NA	NA	NA	NA	NA	NA	NA
BIRC6 ubi K2270	22.4289	23.6979	24.4072	24.9786	24.1931	23.4587	22.3274	21.8941	21.917	NA	NA	NA	NA	NA	NA	NA	NA	NA	-1.9125	-0.643494	0.0658213	-2.01402	-2.44724	-2.4244	NA	NA	NA	NA	NA	NA	NA	26.2853	22.5898	23.5277	25.3358	25.7469	25.898	25.3933	27.1233	26.7696	28.216	26.8939	NA	NA	NA	NA	25.0564	22.8787	NA
BLOC1S1 ubi K145	NA	NA	NA	NA	NA	NA	NA	NA	NA	NA	NA	NA	NA	NA	NA	NA	NA	NA	NA	NA	NA	NA	NA	NA	NA	NA	NA	NA	NA	NA	NA	NA	20.4067	NA	22.9997	22.3041	NA	NA	23.4358	22.1842	NA	NA	NA	NA	NA	NA	NA	NA	NA
BLVRA ack K269	26.1099	22.6985	22.6597	22.7862	22.4723	21.8588	22.2416	21.8512	22.5559	22.8861	21.3366	22.0324	20.9394	20.47	21.2326	21.451	23.4892	21.4053	3.68813	0.276745	0.237938	-0.18014	-0.570525	0.134122	-1.28394	-1.75332	-0.990709	-0.772291	1.2659	-0.818049	28.1367	28.5643	28.0739	28.7731	27.6396	28.3263	27.638	27.3405	29.0365	29.3152	28.1977	27.6049	25.04	28.6798	27.5273	27.1615	26.8013	27.3021	27.9376
BMP2K p Y813	NA	NA	NA	NA	NA	NA	NA	NA	NA	NA	NA	NA	NA	NA	NA	NA	NA	NA	NA	NA	NA	NA	NA	NA	NA	NA	NA	NA	NA	NA	NA	NA	NA	NA	20.4365	20.8852	NA	NA	NA	NA	20.0668	NA	NA	NA	NA	NA	NA	NA	NA
BMPR2 p Y708	NA	NA	NA	NA	NA	NA	NA	NA	NA	NA	NA	NA	NA	NA	NA	NA	NA	NA	NA	NA	NA	NA	NA	NA	NA	NA	NA	NA	NA	NA	NA	18.767	NA	NA	20.4923	20.7828	NA	NA	NA	NA	NA	NA	NA	NA	NA	NA	NA	NA	NA
BNIP2 ubi K267	NA	NA	NA	NA	NA	NA	NA	NA	NA	NA	NA	NA	NA	NA	NA	NA	NA	NA	NA	NA	NA	NA	NA	NA	NA	NA	NA	NA	NA	NA	NA	21.4786	21.6978	NA	NA	NA	NA	NA	22.4029	21.6054	NA	NA	NA	NA	NA	NA	NA	22.16	NA
BNIPL p T3	NA	NA	NA	NA	NA	NA	NA	NA	NA	NA	NA	NA	NA	NA	NA	NA	NA	NA	NA	NA	NA	NA	NA	NA	NA	NA	NA	NA	NA	NA	NA	NA	NA	NA	NA	NA	NA	NA	NA	NA	NA	NA	NA	23.6218	NA	NA	NA	NA	21.4642
BOD1L1 ack K3047	20.3492	21.0579	20.6938	21.7156	21.5223	21.5259	20.1572	20.9353	20.3154	20.4793	NA	20.6764	21.3383	16.711	17.9137	14.2826	NA	NA	-1.24164	-0.532861	-0.897018	-1.43359	-0.655529	-1.27538	0.757104	-3.8702	-2.66753	-6.29864	NA	NA	NA	NA	NA	NA	NA	NA	NA	NA	NA	NA	NA	NA	NA	NA	NA	NA	NA	NA	NA
BPHL ack K126	NA	NA	NA	NA	NA	NA	NA	NA	NA	NA	NA	NA	NA	NA	NA	NA	NA	NA	NA	NA	NA	NA	NA	NA	NA	NA	NA	NA	NA	NA	23.1717	23.9317	NA	NA	23.0837	22.7974	21.437	NA	NA	22.5959	NA	NA	NA	20.872	23.9242	NA	24.5967	24.8974	22.9462
BRAP ubi K381	19.6654	20.8206	20.2692	21.4065	21.4794	21.5557	NA	NA	NA	NA	18.8091	NA	NA	16.3444	NA	NA	NA	NA	-1.81641	-0.661249	-1.21264	NA	NA	NA	NA	-2.46467	NA	NA	NA	NA	NA	NA	NA	NA	NA	NA	NA	NA	NA	NA	NA	NA	NA	NA	NA	NA	NA	NA	NA
BRAP ubi K385	18.4058	21.1478	20.7807	23.3177	21.9473	22.5164	20.2919	19.9389	NA	22.5789	22.303	21.9853	21.4773	20.7999	21.5909	19.0568	19.8917	19.5484	-4.29825	-1.55628	-1.92336	-2.41216	-2.76513	NA	-0.831961	-1.50935	-0.718363	-3.25243	-2.41757	-2.76085	23.7742	26.2551	NA	23.3637	24.2157	24.5958	NA	NA	26.1153	24.6607	24.945	NA	NA	NA	NA	NA	NA	NA	NA
BRAP ubi K400	NA	NA	NA	NA	NA	NA	NA	NA	NA	NA	NA	NA	NA	NA	NA	NA	NA	NA	NA	NA	NA	NA	NA	NA	NA	NA	NA	NA	NA	NA	24.1312	25.2579	NA	NA	24.0836	23.5443	NA	23.7808	23.8296	23.5541	24.4351	NA	NA	NA	NA	NA	NA	NA	NA
BRCC3 ubi K51	NA	NA	NA	NA	NA	NA	NA	NA	NA	NA	NA	NA	NA	NA	NA	NA	NA	NA	NA	NA	NA	NA	NA	NA	NA	NA	NA	NA	NA	NA	NA	22.2706	20.9155	NA	18.7214	21.6743	NA	NA	NA	NA	NA	NA	NA	NA	NA	NA	NA	NA	NA
BRD1 ack K23	21.7911	21.181	20.0661	22.2971	21.7986	20.1361	20.0179	21.7921	21.6398	NA	20.4385	19.3294	19.7244	19.3237	17.4964	NA	NA	NA	0.129258	-0.480786	-1.59575	-1.64386	0.130272	-0.0220226	-0.263579	-0.664315	-2.49159	NA	NA	NA	NA	NA	NA	23.318	23.7522	NA	NA	NA	NA	20.6354	17.1898	25.3317	NA	NA	NA	NA	25.6354	25.9979	NA
BRD1 ack K368	NA	NA	NA	NA	NA	NA	NA	NA	NA	NA	NA	NA	NA	NA	NA	NA	NA	NA	NA	NA	NA	NA	NA	NA	NA	NA	NA	NA	NA	NA	NA	NA	NA	23.5199	NA	NA	NA	NA	NA	NA	NA	NA	NA	21.3033	NA	NA	NA	NA	NA
BRD1 ack K407	NA	NA	NA	NA	NA	NA	NA	NA	NA	NA	NA	NA	NA	NA	NA	NA	NA	NA	NA	NA	NA	NA	NA	NA	NA	NA	NA	NA	NA	NA	NA	NA	NA	27.1895	NA	21.8008	NA	NA	NA	NA	NA	NA	NA	22.262	NA	NA	24.7068	26.3561	NA
BRD1 ack K418	24.8987	25.1359	25.2767	25.679	25.0141	24.9166	25.5328	25.4681	25.3942	25.5278	23.9431	24.3453	23.4366	19.3112	NA	17.6621	NA	NA	-0.34608	-0.108882	0.0319154	0.288057	0.223387	0.149462	-1.33323	-5.45869	NA	-6.64386	NA	NA	NA	NA	25.7555	26.1006	NA	NA	NA	24.2845	NA	NA	20.5522	NA	NA	23.7629	24.1551	26.3697	25.8018	NA	NA
BRD1 ack K516	19.3014	19.2613	NA	NA	NA	NA	16.7744	19.2386	NA	NA	NA	NA	NA	NA	NA	NA	NA	NA	NA	NA	NA	NA	NA	NA	NA	NA	NA	NA	NA	NA	21.2313	NA	24.7604	25.3148	NA	20.9692	NA	NA	NA	NA	NA	NA	21.6142	NA	NA	NA	NA	24.2716	NA
BRD1 ack K519	19.3014	19.2613	NA	NA	NA	NA	16.7744	19.2386	NA	NA	NA	NA	NA	NA	NA	NA	NA	NA	NA	NA	NA	NA	NA	NA	NA	NA	NA	NA	NA	NA	21.2313	NA	24.7604	25.3148	NA	20.9692	NA	NA	NA	NA	NA	NA	21.6142	NA	NA	NA	NA	24.2716	NA
BRD1 ack K903	21.4533	17.9946	19.4167	17.7858	19.3123	18.7222	20.5773	16.0542	NA	20.2762	18.3623	NA	18.2527	15.163	17.8313	19.1715	18.4101	NA	2.71777	-0.740943	0.681231	1.84175	-2.68129	NA	-1.36307	-4.45272	-1.78447	-0.444257	-1.20568	NA	23.7224	NA	27.1154	27.7275	24.4203	25.2989	NA	NA	NA	NA	NA	NA	20.7544	24.9416	NA	NA	26.1944	26.0011	21.1198
BRD2 ack K10	NA	NA	NA	NA	NA	NA	NA	NA	NA	NA	NA	NA	NA	NA	NA	NA	NA	NA	NA	NA	NA	NA	NA	NA	NA	NA	NA	NA	NA	NA	NA	NA	25.6196	27.1415	NA	NA	NA	NA	NA	NA	NA	NA	NA	21.3165	NA	NA	NA	NA	NA
BRD2 ack K31	14.4757	15.8904	NA	20.0531	17.6382	18.8641	18.1512	NA	17.6963	NA	NA	NA	NA	18.1471	15.9018	17.6612	19.6778	19.5506	-4.69393	-3.27921	NA	-1.01844	NA	-1.47331	NA	NA	NA	NA	NA	NA	NA	NA	25.6196	27.3844	NA	NA	NA	NA	NA	NA	NA	NA	NA	21.3165	NA	NA	NA	22.1151	NA
BRD3 ack K304	19.1579	18.9363	20.5593	NA	19.728	NA	19.2443	19.8693	20.2895	21.092	20.509	19.8783	20.0722	18.3992	18.4561	NA	17.4124	NA	-0.570112	-0.791645	0.831302	-0.48371	0.141308	0.561548	-0.504327	-2.17734	-2.12043	NA	-3.16418	NA	NA	NA	NA	NA	NA	NA	NA	NA	NA	NA	NA	NA	NA	NA	NA	NA	NA	NA	NA
BRD4 ack K102	NA	NA	NA	NA	NA	NA	NA	NA	NA	NA	NA	NA	NA	NA	NA	NA	NA	NA	NA	NA	NA	NA	NA	NA	NA	NA	NA	NA	NA	NA	NA	NA	NA	21.4614	21.7442	21.5789	20.135	22.2311	22.0738	21.6434	22.6031	19.3793	21.3874	NA	21.194	22.5204	24.9817	23.5289	22.777
BRD4 ack K111	NA	NA	NA	NA	NA	NA	NA	NA	NA	NA	NA	NA	NA	NA	NA	NA	NA	NA	NA	NA	NA	NA	NA	NA	NA	NA	NA	NA	NA	NA	NA	NA	NA	21.4614	21.7442	21.5789	20.135	22.2311	22.0738	21.6434	22.6031	19.3793	21.3874	NA	21.194	22.5204	24.9817	23.5289	22.777
BRD4 ack K685	NA	NA	NA	NA	NA	NA	NA	NA	NA	NA	NA	NA	NA	NA	NA	18.8237	18.1958	NA	NA	NA	NA	NA	NA	NA	NA	NA	NA	NA	NA	NA	NA	NA	NA	23.2179	NA	NA	NA	NA	NA	NA	NA	NA	NA	NA	NA	NA	NA	NA	NA
BRD8 ack K1110	NA	NA	NA	NA	NA	NA	NA	NA	NA	NA	NA	NA	NA	NA	NA	NA	NA	NA	NA	NA	NA	NA	NA	NA	NA	NA	NA	NA	NA	NA	27.5931	NA	NA	NA	NA	27.3761	25.6397	25.3601	27.4608	NA	23.699	25.3761	NA	NA	NA	NA	NA	NA	NA
BRD8 ack K1117	NA	NA	NA	NA	NA	NA	NA	NA	NA	NA	NA	NA	NA	NA	NA	NA	NA	NA	NA	NA	NA	NA	NA	NA	NA	NA	NA	NA	NA	NA	27.5931	NA	NA	NA	NA	27.3761	25.6397	25.3601	27.4608	NA	23.699	25.3761	NA	NA	NA	NA	NA	NA	NA
BRD8 ack K384	NA	NA	NA	NA	NA	NA	NA	NA	NA	NA	NA	NA	NA	NA	NA	NA	NA	NA	NA	NA	NA	NA	NA	NA	NA	NA	NA	NA	NA	NA	NA	NA	NA	25.5551	NA	24.1773	NA	NA	NA	NA	NA	NA	21.4514	24.6785	NA	23.8616	NA	NA	22.5219
BRD8 ack K481	NA	NA	NA	NA	NA	NA	NA	NA	NA	NA	NA	NA	NA	NA	NA	NA	NA	NA	NA	NA	NA	NA	NA	NA	NA	NA	NA	NA	NA	NA	NA	22.9141	25.7149	27.0893	NA	23.1188	NA	NA	NA	NA	NA	NA	NA	22.1009	NA	NA	NA	23.2822	NA
BRD8 ack K81	17.1829	16.9996	18.5018	19.5952	18.3801	17.7764	18.408	17.6239	17.5829	20.5303	16.2761	NA	15.8148	15.6451	18.2361	17.9814	20.6423	20.2474	-1.60484	-1.78816	-0.285918	-0.379732	-1.16383	-1.20483	-3.78912	-3.95886	-1.3679	-1.62256	1.03838	0.643469	NA	NA	NA	NA	NA	NA	NA	NA	NA	NA	NA	NA	NA	NA	NA	NA	NA	NA	NA
BRD8 ack K85	21.1063	22.4917	21.2082	22.6573	21.0865	22.0176	20.9485	21.1179	21.1565	21.7413	20.2418	20.9341	21.2571	20.4438	19.2462	21.9001	22.076	20.6697	-0.950386	0.434972	-0.848528	-1.10826	-0.938834	-0.900178	0.155834	-0.657524	-1.85508	0.798845	0.974717	-0.431606	26.1135	25.7218	26.9901	28.3174	NA	26.3656	24.7339	22.7658	NA	NA	NA	NA	23.4268	26.387	26.8625	26.3076	26.8641	27.4225	23.9354
BRD9 ack K373	NA	NA	NA	NA	NA	NA	NA	NA	NA	NA	NA	NA	NA	NA	NA	NA	NA	NA	NA	NA	NA	NA	NA	NA	NA	NA	NA	NA	NA	NA	NA	NA	NA	24.519	NA	NA	NA	NA	NA	NA	NA	NA	18.7925	22.0888	NA	NA	NA	NA	NA
BRF1 ack K590	20.2332	21.4892	21.1582	22.7511	21.7112	22.5042	21.3291	21.5069	21.8007	22.3724	NA	20.9391	21.6747	NA	21.4326	NA	21.5368	19.2763	-2.15268	-0.896707	-1.22765	-1.05678	-0.878952	-0.585172	-0.152197	NA	-0.394267	NA	-0.290046	-2.55063	NA	23.8993	NA	26.2421	NA	NA	NA	NA	NA	NA	NA	NA	18.8969	NA	NA	NA	NA	NA	NA
BRIX1 ack K31	NA	NA	NA	NA	NA	NA	NA	NA	NA	NA	NA	20.3624	NA	NA	NA	17.8065	19.3684	17.3913	NA	NA	NA	NA	NA	NA	NA	NA	NA	-2.55586	-0.993966	-2.97105	NA	NA	NA	22.9275	NA	NA	NA	NA	NA	22.0735	NA	NA	NA	NA	NA	NA	NA	NA	NA
BRMS1L ubi K249	NA	NA	NA	NA	NA	NA	NA	NA	NA	NA	NA	NA	NA	NA	NA	NA	NA	NA	NA	NA	NA	NA	NA	NA	NA	NA	NA	NA	NA	NA	NA	NA	NA	NA	20.6355	23.1006	NA	NA	NA	NA	NA	NA	NA	NA	NA	NA	26.3139	NA	NA
BROX p Y331	NA	NA	NA	NA	NA	NA	NA	NA	NA	NA	NA	NA	NA	NA	NA	NA	NA	NA	NA	NA	NA	NA	NA	NA	NA	NA	NA	NA	NA	NA	NA	NA	NA	NA	23.5489	23.5761	NA	25.0489	18.4179	20.9814	NA	NA	19.4122	18.0328	NA	NA	19.9844	20.2878	NA
BRPF1 ack K8	NA	NA	NA	NA	NA	NA	NA	NA	NA	NA	NA	NA	NA	NA	NA	NA	NA	NA	NA	NA	NA	NA	NA	NA	NA	NA	NA	NA	NA	NA	NA	NA	NA	22.3672	NA	NA	NA	NA	NA	NA	NA	NA	NA	20.8386	NA	NA	NA	22.2745	NA
BRPF3 ack K105	NA	NA	NA	NA	NA	NA	NA	NA	NA	NA	NA	NA	NA	NA	NA	NA	NA	NA	NA	NA	NA	NA	NA	NA	NA	NA	NA	NA	NA	NA	21.0863	NA	NA	22.0369	NA	23.3919	NA	NA	NA	NA	NA	NA	NA	22.6407	NA	NA	NA	NA	NA
BSG ack K257	NA	NA	NA	NA	NA	NA	NA	NA	NA	NA	NA	NA	NA	NA	NA	NA	NA	NA	NA	NA	NA	NA	NA	NA	NA	NA	NA	NA	NA	NA	NA	NA	NA	NA	NA	23.9425	NA	NA	NA	24.4223	NA	NA	NA	NA	NA	NA	NA	NA	NA
BSG ubi K179	NA	NA	NA	NA	NA	NA	17.4906	17.6594	20.458	NA	NA	NA	NA	NA	NA	18.6076	20.8414	18.45	NA	NA	NA	NA	NA	NA	NA	NA	NA	NA	NA	NA	NA	NA	NA	NA	NA	NA	NA	NA	NA	NA	NA	NA	NA	NA	NA	NA	NA	NA	NA
BSG ubi K187	NA	NA	NA	NA	16.7248	18.5798	NA	NA	NA	NA	NA	NA	NA	NA	NA	15.2608	19.5308	18.2355	NA	NA	NA	NA	NA	NA	NA	NA	NA	NA	NA	NA	NA	NA	NA	NA	NA	NA	NA	NA	NA	NA	NA	NA	NA	NA	NA	NA	NA	NA	NA
BSG ubi K257	NA	NA	NA	NA	NA	NA	NA	NA	NA	NA	NA	NA	NA	NA	NA	NA	NA	NA	NA	NA	NA	NA	NA	NA	NA	NA	NA	NA	NA	NA	19.6494	23.4879	NA	NA	21.2138	20.5409	NA	25.0897	NA	22.2959	23.3549	NA	NA	NA	NA	NA	24.698	NA	NA
BSG ubi K350	NA	NA	NA	NA	NA	NA	19.2186	NA	15.6384	18.0931	NA	NA	17.7758	NA	NA	17.8426	20.2739	17.3846	NA	NA	NA	NA	NA	NA	-0.317253	NA	NA	-0.250447	2.1808	-0.708518	NA	NA	NA	NA	NA	NA	NA	NA	NA	NA	NA	NA	NA	NA	NA	NA	NA	NA	NA
BSG ubi K366	NA	NA	NA	NA	NA	NA	NA	NA	NA	NA	NA	NA	NA	NA	NA	NA	NA	NA	NA	NA	NA	NA	NA	NA	NA	NA	NA	NA	NA	NA	NA	23.1523	NA	20.9788	23.7361	24.8535	NA	NA	25.4699	23.8667	NA	NA	NA	NA	NA	NA	NA	NA	NA
BTBD10 ubi K211	NA	NA	NA	NA	NA	NA	NA	NA	NA	NA	NA	NA	NA	NA	NA	NA	NA	NA	NA	NA	NA	NA	NA	NA	NA	NA	NA	NA	NA	NA	20.9779	23.6751	18.0242	NA	23.012	NA	NA	NA	24.2174	NA	NA	NA	NA	NA	NA	NA	NA	NA	NA
BTF3 ubi K171	18.7828	NA	19.1798	20.3997	19.559	18.1365	NA	NA	16.1267	NA	NA	NA	NA	NA	NA	NA	NA	NA	-0.852948	NA	-0.455943	NA	NA	-3.5091	NA	NA	NA	NA	NA	NA	NA	NA	NA	NA	NA	NA	NA	NA	NA	NA	NA	NA	NA	NA	NA	NA	NA	NA	NA
BTF3L4 ubi K115	NA	NA	18.2113	NA	NA	20.4785	NA	NA	NA	NA	NA	NA	NA	16.5894	NA	NA	NA	NA	NA	NA	-2.26719	NA	NA	NA	NA	NA	NA	NA	NA	NA	NA	NA	NA	NA	NA	NA	NA	NA	NA	NA	NA	NA	NA	NA	NA	NA	NA	NA	NA
BTN2A1 ubi K295	NA	NA	NA	NA	NA	NA	NA	NA	NA	NA	NA	NA	NA	NA	NA	NA	NA	NA	NA	NA	NA	NA	NA	NA	NA	NA	NA	NA	NA	NA	23.6305	24.5981	21.4795	NA	24.8042	24.9218	NA	NA	25.4604	24.8296	22.9614	NA	NA	NA	NA	NA	NA	NA	NA
BUB1B p Y404	NA	NA	14.5697	14.7977	14.5378	14.6984	NA	NA	NA	16.4298	16.0979	15.6763	15.0649	14.8394	15.1196	19.1363	15.8407	16.0419	NA	NA	-0.112169	NA	NA	NA	-1.03555	-1.261	-0.980793	3.03591	-0.259682	-0.0585712	NA	NA	NA	NA	NA	NA	NA	21.3685	NA	NA	NA	NA	19.4447	21.6327	NA	NA	NA	NA	NA
BUB3 ack K139	NA	NA	NA	NA	NA	NA	NA	NA	NA	NA	NA	NA	NA	NA	NA	NA	NA	NA	NA	NA	NA	NA	NA	NA	NA	NA	NA	NA	NA	NA	NA	NA	NA	NA	NA	23.3374	NA	NA	NA	NA	NA	NA	NA	22.1211	NA	NA	NA	22.3873	NA
C11orf52 p S74	NA	NA	NA	NA	NA	NA	NA	NA	NA	NA	NA	NA	NA	NA	NA	NA	NA	NA	NA	NA	NA	NA	NA	NA	NA	NA	NA	NA	NA	NA	20.7641	NA	NA	NA	NA	25.175	NA	NA	18.7076	17.5156	22.3512	21.919	NA	21.9867	NA	NA	22.1551	NA	NA
C11orf52 p T101	NA	21.5408	NA	NA	NA	21.6575	NA	NA	NA	NA	NA	NA	NA	NA	NA	NA	NA	NA	NA	-0.116772	NA	NA	NA	NA	NA	NA	NA	NA	NA	NA	NA	NA	NA	NA	25.3296	NA	24.6297	NA	21.8953	18.0109	23.8469	NA	22.7017	22.9778	NA	NA	NA	22.8835	NA
C11orf52 p T105	22.7507	23.2836	22.166	23.1404	22.2934	NA	22.9677	21.3817	22.6365	23.1671	19.9035	23.1519	NA	22.7706	20.8182	21.9099	19.6974	21.9586	-0.0275126	0.505434	-0.612209	0.189542	-1.39645	-0.141714	NA	0.122394	-1.82993	-0.738311	-2.95072	-0.689586	22.2964	NA	25.8123	26.6127	25.6799	27.0692	25.3788	NA	22.6826	26.0673	25.5893	23.2472	NA	23.7522	NA	NA	23.2581	25.632	NA
C11orf52 p Y103	23.1417	23.0368	22.454	23.7576	22.9449	22.9422	23.6948	23.0368	23.0915	23.8276	23.2109	23.4518	24.3554	23.0946	21.3452	22.5076	22.4437	23.2398	-0.126912	-0.231769	-0.814595	0.426171	-0.231794	-0.177084	0.83609	-0.424749	-2.17411	-1.01169	-1.07561	-0.279527	NA	27.2279	27.189	27.8674	26.9698	28.0644	26.0516	25.766	22.5734	25.6912	25.0363	22.6083	25.4335	25.2334	NA	NA	26.5869	27.5362	19.509
C11orf52 p Y78	NA	NA	NA	NA	NA	NA	NA	NA	NA	NA	NA	NA	NA	NA	NA	NA	NA	NA	NA	NA	NA	NA	NA	NA	NA	NA	NA	NA	NA	NA	NA	25.3402	25.4828	NA	26.4706	26.895	NA	23.3681	22.0965	23.8899	21.3821	NA	22.7951	23.9631	NA	NA	25.0798	26.6399	NA
C12orf10 ack K267	NA	NA	NA	NA	NA	NA	NA	NA	NA	NA	NA	NA	NA	NA	NA	NA	NA	NA	NA	NA	NA	NA	NA	NA	NA	NA	NA	NA	NA	NA	23.4035	23.0647	NA	22.7051	NA	24.4353	24.1818	23.8858	NA	NA	21.3169	NA	NA	NA	NA	NA	NA	NA	NA
C12orf57 ack K101	16.2021	17.2908	17.1859	18.3112	18.446	17.506	17.7542	16.4705	16.9583	18.7642	18.2348	17.2682	16.4767	15.6275	17.2657	17.1693	16.9065	NA	-1.94111	-0.852446	-0.9573	-0.389031	-1.6727	-1.18488	-1.73628	-2.58552	-0.947334	-1.04374	-1.3065	NA	NA	NA	NA	NA	NA	NA	NA	NA	NA	NA	NA	NA	NA	NA	NA	NA	NA	NA	NA
C18orf25 ack K9	NA	NA	NA	NA	NA	NA	NA	NA	NA	NA	NA	NA	NA	NA	NA	NA	NA	NA	NA	NA	NA	NA	NA	NA	NA	NA	NA	NA	NA	NA	20.0036	19.4788	22.938	NA	NA	NA	NA	NA	NA	NA	NA	21.9269	NA	NA	NA	NA	18.4857	NA	16.501
C1orf43 p Y246	NA	NA	NA	NA	NA	NA	NA	NA	NA	NA	NA	NA	NA	NA	NA	NA	NA	NA	NA	NA	NA	NA	NA	NA	NA	NA	NA	NA	NA	NA	NA	23.5678	NA	NA	25.5846	25.0646	NA	26.6228	20.5394	22.7914	NA	NA	20.2715	22.4502	NA	NA	NA	22.9351	NA
C1orf52 ack K144	NA	NA	NA	NA	NA	NA	NA	NA	NA	NA	NA	NA	NA	NA	NA	NA	NA	NA	NA	NA	NA	NA	NA	NA	NA	NA	NA	NA	NA	NA	NA	NA	NA	23.759	NA	NA	NA	NA	NA	NA	NA	NA	NA	NA	NA	NA	NA	NA	NA
C1QBP ack K104	NA	NA	NA	NA	NA	NA	NA	NA	NA	NA	NA	NA	NA	NA	NA	NA	NA	NA	NA	NA	NA	NA	NA	NA	NA	NA	NA	NA	NA	NA	NA	NA	NA	NA	NA	NA	NA	NA	NA	23.8783	NA	NA	NA	NA	NA	22.765	NA	NA	NA
C1QBP ack K91	NA	16.5783	16.6093	17.1844	16.9442	16.6274	16.4809	16.394	16.1274	18.2671	17.0446	16.6162	18.1991	16.9723	17.2239	17.0653	17.2779	NA	NA	-0.3582	-0.327234	-0.455568	-0.542524	-0.809125	0.712142	-0.514748	-0.263072	-0.421709	-0.209148	NA	NA	NA	NA	24.0197	NA	NA	NA	NA	NA	NA	NA	NA	NA	NA	23.6681	24.177	22.2194	22.5968	19.4348
C4orf33 p Y119	NA	NA	NA	NA	NA	NA	NA	NA	NA	NA	NA	NA	NA	NA	NA	NA	NA	NA	NA	NA	NA	NA	NA	NA	NA	NA	NA	NA	NA	NA	NA	NA	NA	NA	NA	NA	NA	NA	NA	NA	NA	NA	NA	NA	NA	NA	NA	20.6425	NA
C6orf106 ubi K218	NA	NA	NA	NA	NA	NA	NA	NA	NA	NA	NA	NA	NA	NA	NA	NA	NA	NA	NA	NA	NA	NA	NA	NA	NA	NA	NA	NA	NA	NA	NA	21.8748	20.8211	NA	21.4205	22.2742	NA	NA	24.1476	23.3805	22.9527	NA	NA	NA	NA	NA	NA	21.2802	NA
C6orf106 ubi K228	NA	NA	NA	NA	NA	NA	NA	NA	NA	NA	NA	NA	NA	NA	NA	NA	NA	NA	NA	NA	NA	NA	NA	NA	NA	NA	NA	NA	NA	NA	NA	22.5176	19.468	21.7765	22.3319	22.5818	NA	NA	23.3852	NA	22.5437	NA	NA	NA	NA	NA	NA	NA	NA
C6orf132 p Y1142	NA	NA	NA	NA	NA	NA	NA	NA	NA	NA	NA	NA	NA	NA	NA	NA	NA	NA	NA	NA	NA	NA	NA	NA	NA	NA	NA	NA	NA	NA	NA	NA	NA	NA	24.8505	24.5736	NA	NA	19.7036	21.6546	NA	NA	NA	21.8683	NA	NA	NA	20.883	NA
C6orf132 p Y28	NA	NA	NA	NA	NA	NA	NA	NA	NA	NA	NA	NA	NA	NA	NA	NA	NA	NA	NA	NA	NA	NA	NA	NA	NA	NA	NA	NA	NA	NA	NA	21.924	NA	23.8217	22.9669	NA	NA	23.9152	NA	NA	NA	NA	NA	NA	NA	NA	21.0607	20.6091	NA
C8orf59 ack K21	18.2052	17.5224	18.4916	20.2946	18.0848	18.4035	NA	NA	NA	20.7844	17.1455	19.6512	18.6499	18.3465	19.4581	20.1113	21.0504	NA	-1.07561	-1.75843	-0.789272	NA	NA	NA	-1.16892	-1.47224	-0.360734	0.292542	1.2316	NA	21.4963	NA	NA	25.3137	NA	NA	NA	NA	NA	22.2003	20.5344	NA	NA	NA	NA	NA	NA	22.8139	NA
C9orf78 p Y147	NA	NA	NA	NA	NA	NA	NA	NA	NA	NA	NA	NA	NA	NA	NA	NA	NA	NA	NA	NA	NA	NA	NA	NA	NA	NA	NA	NA	NA	NA	NA	22.472	NA	NA	NA	21.9632	NA	NA	NA	NA	NA	NA	NA	NA	20.4686	21.6509	21.8247	22.1811	NA
CA12 ubi K347	NA	NA	NA	NA	NA	NA	NA	NA	NA	NA	NA	NA	NA	NA	NA	NA	NA	NA	NA	NA	NA	NA	NA	NA	NA	NA	NA	NA	NA	NA	NA	24.8963	18.3162	NA	NA	20.8251	NA	NA	21.781	NA	NA	24.0021	NA	NA	NA	NA	NA	NA	NA
CA9 ubi K444	NA	NA	NA	NA	NA	NA	NA	NA	NA	NA	NA	NA	NA	NA	NA	NA	NA	NA	NA	NA	NA	NA	NA	NA	NA	NA	NA	NA	NA	NA	NA	NA	NA	NA	NA	20.5086	24.7486	NA	23.2145	NA	NA	NA	NA	NA	NA	NA	NA	NA	NA
CABLES1 p Y260	NA	NA	NA	NA	NA	NA	NA	NA	NA	NA	NA	NA	NA	NA	NA	NA	NA	NA	NA	NA	NA	NA	NA	NA	NA	NA	NA	NA	NA	NA	NA	NA	NA	NA	24.4951	23.7464	NA	26.5624	20.2307	23.0069	NA	NA	NA	NA	19.5326	20.531	NA	NA	NA
CACFD1 ubi K163	NA	NA	NA	NA	NA	NA	NA	NA	NA	NA	NA	NA	NA	NA	NA	NA	NA	NA	NA	NA	NA	NA	NA	NA	NA	NA	NA	NA	NA	NA	17.3342	18.5662	24.0197	23.3207	NA	NA	NA	NA	NA	NA	NA	NA	NA	NA	NA	NA	NA	NA	NA
CACNA1C ubi K807	NA	NA	NA	NA	NA	NA	NA	NA	NA	NA	NA	NA	NA	NA	NA	NA	NA	NA	NA	NA	NA	NA	NA	NA	NA	NA	NA	NA	NA	NA	NA	NA	NA	NA	NA	NA	NA	NA	NA	NA	NA	NA	NA	NA	NA	NA	25.9741	22.3436	NA
CACYBP ack K8	NA	NA	NA	NA	NA	NA	NA	NA	NA	NA	NA	NA	NA	NA	NA	NA	NA	NA	NA	NA	NA	NA	NA	NA	NA	NA	NA	NA	NA	NA	NA	24.6662	25.1213	NA	22.485	NA	23.1195	24.6683	25.7335	24.969	26.1382	25.9178	NA	18.0674	NA	NA	NA	NA	NA
CACYBP ack K85	NA	NA	NA	NA	NA	NA	NA	NA	NA	NA	NA	NA	NA	NA	NA	NA	NA	NA	NA	NA	NA	NA	NA	NA	NA	NA	NA	NA	NA	NA	22.1633	22.812	NA	NA	NA	NA	22.4851	NA	NA	22.6729	NA	23.8973	NA	22.7408	NA	NA	NA	NA	22.2791
CACYBP p Y199	NA	NA	NA	NA	NA	NA	NA	NA	NA	NA	NA	NA	NA	NA	NA	NA	NA	NA	NA	NA	NA	NA	NA	NA	NA	NA	NA	NA	NA	NA	NA	NA	NA	NA	21.5745	NA	23.5467	25.4401	NA	20.6977	21.8607	19.857	20.8525	NA	23.9464	23.5105	NA	NA	21.4586
CACYBP ubi K146	NA	NA	NA	NA	NA	NA	NA	NA	NA	NA	NA	NA	NA	NA	NA	NA	NA	NA	NA	NA	NA	NA	NA	NA	NA	NA	NA	NA	NA	NA	NA	21.7591	17.5049	NA	21.9263	22.9381	NA	NA	23.5457	22.5826	22.6651	NA	NA	22.4815	NA	NA	NA	NA	NA
CAD ack K760	NA	NA	NA	NA	NA	NA	NA	NA	NA	NA	NA	NA	NA	NA	NA	NA	NA	NA	NA	NA	NA	NA	NA	NA	NA	NA	NA	NA	NA	NA	NA	NA	NA	NA	NA	NA	NA	NA	NA	NA	NA	NA	18.5803	20.8405	NA	NA	NA	22.3251	22.5733
CAD ubi K1211	NA	16.1831	17.1967	17.2194	16.1655	NA	16.2602	NA	16.3448	18.6848	18.506	17.8492	17.1593	16.1694	17.5603	16.2448	16.5141	16.4807	NA	-0.603454	0.410132	-0.526364	NA	-0.441804	-1.2297	-2.21954	-0.828698	-2.14417	-1.87486	-1.90826	NA	NA	NA	NA	NA	NA	NA	NA	NA	NA	NA	NA	NA	NA	NA	NA	NA	NA	NA
CADM1 p Y440	NA	NA	NA	NA	NA	NA	NA	NA	NA	NA	NA	NA	NA	NA	NA	NA	NA	NA	NA	NA	NA	NA	NA	NA	NA	NA	NA	NA	NA	NA	NA	23.2765	NA	NA	NA	NA	NA	25.1799	NA	NA	NA	NA	NA	NA	NA	NA	23.0848	23.5738	NA
CADM1 ubi K437	NA	NA	NA	NA	NA	NA	NA	NA	NA	NA	NA	NA	NA	NA	NA	NA	NA	NA	NA	NA	NA	NA	NA	NA	NA	NA	NA	NA	NA	NA	NA	25.9099	22.046	23.829	NA	22.9385	NA	NA	NA	NA	NA	NA	NA	NA	NA	NA	NA	NA	NA
CADM1 ubi K438	NA	NA	NA	NA	NA	NA	NA	NA	NA	NA	NA	NA	NA	NA	NA	NA	NA	NA	NA	NA	NA	NA	NA	NA	NA	NA	NA	NA	NA	NA	NA	24.8419	NA	23.3246	21.3266	NA	NA	NA	24.3435	22.3481	NA	NA	NA	NA	NA	NA	NA	NA	NA
CALCOCO2 ubi K299	NA	NA	NA	NA	NA	NA	NA	NA	NA	NA	NA	NA	NA	NA	NA	NA	NA	NA	NA	NA	NA	NA	NA	NA	NA	NA	NA	NA	NA	NA	NA	22.3443	18.6921	NA	21.986	20.9022	NA	NA	22.9668	NA	22.3272	NA	NA	NA	NA	NA	NA	NA	NA
CALM3 ack K14	NA	NA	NA	NA	NA	NA	NA	NA	NA	NA	NA	NA	NA	NA	NA	NA	NA	NA	NA	NA	NA	NA	NA	NA	NA	NA	NA	NA	NA	NA	23.3851	27.1616	28.5767	22.7966	27.9014	NA	27.5406	25.5642	28.5384	28.8195	29.378	28.3832	NA	NA	NA	NA	NA	NA	NA
CALM3 ack K22	NA	NA	NA	NA	NA	NA	NA	NA	NA	NA	NA	NA	NA	NA	NA	NA	NA	NA	NA	NA	NA	NA	NA	NA	NA	NA	NA	NA	NA	NA	NA	22.8478	NA	22.2948	NA	24.3035	24.0276	21.8041	NA	NA	NA	NA	NA	23.4765	NA	NA	NA	NA	23.2368
CALM3 ack K95	17.8108	15.0952	14.7238	19.4247	18.9622	NA	19.5461	19.1851	NA	17.3761	NA	NA	NA	15.736	16.8249	18.6444	NA	NA	-1.40103	-4.11663	-4.48804	0.334253	-0.0267193	NA	NA	-1.64008	-0.551224	1.26831	NA	NA	22.8177	NA	NA	23.3111	NA	25.2249	NA	NA	NA	NA	23.3693	24.756	21.4971	23.6037	NA	NA	NA	NA	23.9518
CALM3 p Y100	22.4329	16.1271	22.8676	22.6823	23.3083	23.3657	16.6625	21.5756	23.3356	20.4993	22.5172	23.8244	16.2585	23.3178	23.3097	20.7567	23.4255	NA	-0.717238	-6.64386	-0.282537	-6.4877	-1.57455	0.185465	-6.56961	0.489667	0.481503	-2.07147	0.597292	NA	NA	26.3604	26.31	25.704	25.3992	26.4622	25.4131	26.8841	16.8873	23.7002	23.5285	22.4812	26.2444	26.21	NA	23.9496	27.7665	27.1741	21.9705
CALM3 ubi K149	NA	NA	NA	NA	NA	NA	NA	NA	NA	NA	NA	NA	NA	NA	NA	NA	NA	NA	NA	NA	NA	NA	NA	NA	NA	NA	NA	NA	NA	NA	NA	NA	NA	NA	22.1328	22.6755	NA	NA	23.0468	22.5494	NA	NA	NA	20.2342	NA	NA	NA	NA	NA
CALM3 ubi K22	NA	NA	NA	NA	NA	NA	NA	NA	NA	NA	NA	NA	NA	NA	NA	NA	NA	NA	NA	NA	NA	NA	NA	NA	NA	NA	NA	NA	NA	NA	NA	23.2493	NA	NA	23.426	24.1226	NA	NA	NA	NA	21.4471	NA	NA	22.6384	23.8286	21.9538	NA	NA	NA
CALM3 ubi K31	NA	NA	NA	NA	NA	NA	NA	NA	NA	NA	NA	NA	NA	NA	NA	NA	NA	NA	NA	NA	NA	NA	NA	NA	NA	NA	NA	NA	NA	NA	23.524	26.347	NA	NA	26.6606	26.5617	NA	NA	26.9786	26.9882	26.5802	24.909	NA	22.4976	24.827	23.5867	NA	23.9641	NA
CALM3 ubi K78	18.0384	17.8329	17.8195	18.132	18.8756	19.0048	NA	NA	18.0876	16.7903	NA	NA	NA	NA	NA	NA	NA	NA	-0.68033	-0.885832	-0.89926	NA	NA	-0.631127	NA	NA	NA	NA	NA	NA	NA	NA	NA	NA	NA	NA	NA	NA	NA	NA	NA	NA	NA	NA	NA	NA	NA	NA	NA
CALM3 ubi K95	16.3383	17.1637	18.451	18.2411	16.4178	NA	17.5039	16.9212	17.3439	19.0989	19.6071	17.9666	18.2189	16.2012	17.9671	15.9742	NA	16.2488	-1.26189	-0.436436	0.850862	-0.0962758	-0.678975	-0.256297	-0.820315	-2.83802	-1.07211	-3.06499	NA	-2.79046	NA	24.2083	20.4748	NA	24.2821	23.5138	NA	NA	24.8851	23.7822	24.9738	NA	NA	22.2924	NA	NA	NA	22.7837	NA
CALR ack K159	18.8117	19.2206	18.2847	19.2751	19.5022	18.8107	18.9372	18.6494	18.481	19.8672	18.0232	19.093	18.7712	14.8899	18.2212	18.4478	18.4869	NA	-0.412103	-0.00328283	-0.939159	-0.286678	-0.574437	-0.742896	-0.408894	-4.2902	-0.95886	-0.732278	-0.693229	NA	NA	NA	NA	24.9321	NA	26.1294	NA	26.4172	NA	NA	NA	NA	22.5006	25.337	NA	NA	NA	23.122	24.8584
CALU p Y106	NA	NA	NA	NA	NA	NA	NA	NA	NA	NA	NA	NA	NA	NA	NA	NA	NA	NA	NA	NA	NA	NA	NA	NA	NA	NA	NA	NA	NA	NA	NA	NA	NA	NA	18.6339	NA	NA	21.6691	NA	NA	21.7264	NA	25.5228	25.5034	NA	20.8408	19.3681	20.4422	19.2103
CAMSAP2 ubi K781	NA	NA	NA	NA	NA	NA	NA	NA	NA	NA	NA	NA	NA	NA	NA	NA	NA	NA	NA	NA	NA	NA	NA	NA	NA	NA	NA	NA	NA	NA	NA	NA	NA	NA	NA	NA	25.4888	21.9393	NA	NA	NA	24.9305	NA	NA	NA	NA	NA	NA	NA
CAND1 ack K255	NA	NA	NA	NA	NA	NA	NA	NA	NA	NA	NA	NA	NA	NA	NA	NA	NA	NA	NA	NA	NA	NA	NA	NA	NA	NA	NA	NA	NA	NA	NA	NA	NA	NA	NA	NA	NA	NA	NA	NA	NA	NA	NA	18.3577	NA	NA	NA	NA	NA
CAND1 ubi K801	NA	NA	NA	NA	NA	NA	NA	NA	NA	NA	NA	NA	NA	NA	NA	NA	NA	NA	NA	NA	NA	NA	NA	NA	NA	NA	NA	NA	NA	NA	NA	21.0782	NA	NA	NA	NA	NA	NA	23.0537	23.2676	NA	NA	NA	NA	NA	NA	NA	NA	NA
CAND1 ubi K957	NA	NA	NA	NA	NA	NA	NA	NA	NA	NA	NA	NA	NA	NA	NA	NA	NA	NA	NA	NA	NA	NA	NA	NA	NA	NA	NA	NA	NA	NA	19.6437	21.4105	NA	NA	NA	NA	NA	NA	NA	19.0352	NA	NA	NA	NA	NA	NA	NA	NA	NA
CANX p S583	NA	NA	NA	NA	NA	NA	NA	NA	NA	NA	NA	NA	NA	NA	NA	NA	NA	NA	NA	NA	NA	NA	NA	NA	NA	NA	NA	NA	NA	NA	26.247	24.4812	27.3561	NA	NA	NA	29.0729	NA	NA	23.923	25.2647	25.0491	19.783	21.9037	NA	NA	NA	19.8873	20.1479
CAP1 ack K376	NA	NA	NA	NA	18.8237	NA	19.2775	19.8662	20.1183	NA	NA	NA	NA	16.0631	14.8325	NA	NA	NA	NA	NA	NA	0.453838	1.0425	1.29465	NA	NA	NA	NA	NA	NA	NA	NA	NA	NA	NA	NA	NA	NA	NA	NA	NA	NA	NA	NA	NA	NA	NA	NA	NA
CAP1 ack K81	NA	NA	NA	NA	NA	NA	NA	NA	NA	NA	NA	NA	NA	NA	NA	NA	NA	NA	NA	NA	NA	NA	NA	NA	NA	NA	NA	NA	NA	NA	20.8762	NA	NA	21.9257	NA	22.342	NA	NA	NA	NA	NA	NA	NA	NA	NA	NA	NA	NA	NA
CAP1 p S308	NA	NA	NA	NA	NA	NA	NA	NA	NA	NA	NA	NA	NA	NA	NA	NA	NA	NA	NA	NA	NA	NA	NA	NA	NA	NA	NA	NA	NA	NA	22.1647	NA	25.4167	25.1468	22.3779	24.7258	25.2252	NA	21.1642	NA	NA	NA	NA	23.1631	NA	NA	NA	NA	22.3301
CAP1 ubi K412	NA	NA	NA	NA	NA	NA	NA	NA	NA	NA	NA	NA	NA	NA	NA	NA	NA	NA	NA	NA	NA	NA	NA	NA	NA	NA	NA	NA	NA	NA	NA	23.6699	20.3125	22.559	24.3255	25.1236	NA	NA	26.5393	26.0595	23.1666	NA	NA	NA	NA	NA	NA	23.8767	NA
CAPG p Y2	NA	NA	NA	NA	NA	NA	NA	NA	NA	NA	NA	NA	NA	NA	NA	NA	NA	NA	NA	NA	NA	NA	NA	NA	NA	NA	NA	NA	NA	NA	NA	NA	NA	NA	NA	NA	NA	22.4831	NA	NA	NA	NA	NA	NA	NA	NA	NA	NA	NA
CAPN1 p Y387	NA	NA	NA	NA	NA	NA	NA	NA	NA	NA	NA	NA	NA	NA	NA	NA	NA	NA	NA	NA	NA	NA	NA	NA	NA	NA	NA	NA	NA	NA	NA	NA	NA	23.9123	NA	NA	NA	NA	NA	NA	NA	NA	NA	NA	NA	NA	20.4438	22.4934	NA
CAPN1 p Y656	NA	NA	NA	NA	NA	NA	NA	NA	NA	NA	NA	NA	NA	NA	NA	NA	NA	NA	NA	NA	NA	NA	NA	NA	NA	NA	NA	NA	NA	NA	NA	NA	NA	NA	NA	NA	NA	NA	NA	NA	NA	NA	NA	NA	NA	NA	21.8475	21.9702	NA
CAPN1 ubi K280	NA	NA	NA	NA	NA	NA	NA	NA	NA	NA	NA	NA	NA	NA	NA	NA	NA	NA	NA	NA	NA	NA	NA	NA	NA	NA	NA	NA	NA	NA	NA	NA	NA	NA	NA	20.4928	NA	NA	22.0527	NA	NA	NA	NA	NA	25.9247	NA	NA	NA	NA
CAPN1 ubi K398	NA	NA	NA	NA	NA	NA	NA	NA	NA	NA	NA	NA	NA	NA	NA	NA	NA	NA	NA	NA	NA	NA	NA	NA	NA	NA	NA	NA	NA	NA	22.468	22.0369	20.0682	23.7792	22.1149	NA	26.0413	24.2184	22.8387	24.1507	NA	26.4149	NA	22.3124	23.7861	NA	NA	NA	NA
CAPN1 ubi K583	19.1638	NA	NA	18.805	16.2207	18.0304	21.209	21.1161	21.2688	NA	NA	NA	NA	NA	NA	NA	NA	NA	1.13535	NA	NA	3.18059	3.08766	3.24036	NA	NA	NA	NA	NA	NA	NA	NA	NA	NA	NA	NA	NA	NA	NA	NA	NA	NA	NA	NA	NA	NA	NA	NA	NA
CAPN1 ubi K626	NA	NA	NA	NA	NA	NA	20.2366	20.6062	20.8418	NA	NA	NA	NA	NA	NA	NA	NA	NA	NA	NA	NA	NA	NA	NA	NA	NA	NA	NA	NA	NA	NA	NA	NA	NA	NA	NA	NA	NA	NA	NA	NA	NA	NA	NA	NA	NA	NA	NA	NA
CAPN1 ubi K654	NA	NA	15.0002	NA	NA	NA	19.8623	20.4943	19.3632	NA	NA	NA	NA	NA	NA	NA	NA	NA	NA	NA	NA	NA	NA	NA	NA	NA	NA	NA	NA	NA	NA	NA	NA	NA	NA	NA	NA	NA	NA	NA	NA	NA	NA	NA	NA	NA	NA	NA	NA
CAPN1 ubi K79	NA	NA	NA	NA	NA	NA	18.6661	NA	18.4014	NA	NA	NA	NA	NA	NA	17.6566	19.9127	18.2076	NA	NA	NA	NA	NA	NA	NA	NA	NA	NA	NA	NA	NA	NA	NA	NA	NA	NA	NA	NA	NA	NA	NA	NA	NA	NA	NA	NA	NA	NA	NA
CAPN1 ubi K86	NA	NA	NA	NA	NA	NA	NA	NA	NA	NA	NA	NA	NA	NA	NA	NA	NA	NA	NA	NA	NA	NA	NA	NA	NA	NA	NA	NA	NA	NA	NA	NA	NA	NA	NA	NA	NA	NA	22.4255	NA	NA	NA	NA	NA	NA	NA	NA	NA	NA
CAPN15 p Y331	NA	NA	NA	NA	NA	NA	NA	NA	NA	NA	NA	NA	NA	NA	NA	NA	NA	NA	NA	NA	NA	NA	NA	NA	NA	NA	NA	NA	NA	NA	NA	NA	NA	NA	20.9705	21.823	NA	20.5529	NA	NA	NA	NA	NA	NA	NA	NA	NA	NA	NA
CAPN2 p Y377	NA	NA	NA	NA	NA	NA	NA	NA	NA	NA	NA	NA	NA	NA	NA	NA	NA	NA	NA	NA	NA	NA	NA	NA	NA	NA	NA	NA	NA	NA	NA	19.9519	NA	22.5481	NA	NA	NA	NA	NA	NA	NA	NA	NA	NA	NA	NA	NA	NA	NA
CAPN2 ubi K230	16.7074	NA	NA	19.1133	NA	17.1849	20.1088	19.1731	20.178	NA	NA	NA	NA	NA	NA	NA	NA	NA	-1.74247	NA	NA	1.65893	0.723215	1.72814	NA	NA	NA	NA	NA	NA	NA	NA	NA	NA	NA	NA	NA	NA	NA	NA	NA	NA	NA	NA	NA	NA	NA	NA	NA
CAPN2 ubi K280	NA	NA	NA	NA	NA	NA	NA	NA	NA	NA	NA	NA	NA	NA	NA	NA	NA	NA	NA	NA	NA	NA	NA	NA	NA	NA	NA	NA	NA	NA	NA	22.5271	NA	NA	20.9523	20.893	NA	NA	23.6253	22.5523	NA	NA	NA	NA	NA	NA	NA	NA	NA
CAPN2 ubi K360	NA	NA	NA	NA	NA	NA	NA	NA	NA	NA	NA	NA	NA	NA	NA	NA	NA	NA	NA	NA	NA	NA	NA	NA	NA	NA	NA	NA	NA	NA	NA	22.0516	NA	NA	NA	22.1537	23.6491	NA	24.3395	NA	NA	22.6107	22.0895	NA	NA	NA	25.5537	NA	NA
CAPN2 ubi K414	NA	NA	NA	NA	NA	NA	NA	NA	NA	NA	NA	NA	NA	NA	NA	NA	NA	NA	NA	NA	NA	NA	NA	NA	NA	NA	NA	NA	NA	NA	20.9888	NA	NA	NA	21.0773	NA	NA	NA	23.197	22.1573	NA	NA	NA	NA	NA	NA	NA	NA	NA
CAPN2 ubi K506	NA	NA	NA	NA	NA	NA	NA	NA	NA	NA	NA	NA	NA	NA	NA	NA	NA	NA	NA	NA	NA	NA	NA	NA	NA	NA	NA	NA	NA	NA	21.6823	24.0757	NA	NA	21.7312	NA	NA	NA	NA	NA	NA	NA	NA	NA	NA	NA	NA	NA	NA
CAPN2 ubi K69	NA	21.0453	16.4091	NA	16.1905	18.8429	18.8507	20.2023	20.7492	20.951	NA	16.019	NA	NA	NA	18.5647	NA	NA	NA	2.9894	-1.64678	0.79485	2.14644	2.69334	NA	NA	NA	-1.43283	NA	NA	NA	NA	NA	NA	NA	NA	NA	NA	NA	NA	NA	NA	NA	NA	NA	NA	NA	NA	NA
CAPNS1 ack K179	NA	NA	NA	NA	NA	NA	NA	NA	NA	NA	NA	NA	NA	NA	NA	NA	NA	NA	NA	NA	NA	NA	NA	NA	NA	NA	NA	NA	NA	NA	23.9603	NA	NA	23.191	NA	23.0127	21.539	NA	NA	NA	NA	NA	17.9408	21.0771	NA	NA	NA	NA	23.4639
CAPNS1 p Y87	17.9705	NA	NA	NA	17.8485	18.3294	19.4797	NA	17.6601	NA	NA	NA	NA	NA	NA	NA	NA	NA	-0.138484	NA	NA	1.37073	NA	-0.448831	NA	NA	NA	NA	NA	NA	NA	NA	NA	NA	NA	NA	NA	NA	NA	NA	NA	NA	NA	NA	NA	NA	NA	NA	NA
CAPRIN1 ubi K110	NA	NA	NA	NA	NA	NA	NA	NA	NA	NA	NA	NA	NA	NA	NA	NA	NA	NA	NA	NA	NA	NA	NA	NA	NA	NA	NA	NA	NA	NA	NA	NA	NA	NA	22.7172	23.9313	NA	NA	25.8149	24.032	NA	NA	NA	NA	NA	NA	24.6095	NA	NA
CAPRIN1 ubi K125	NA	NA	NA	NA	NA	NA	NA	NA	NA	NA	NA	NA	NA	NA	NA	NA	NA	NA	NA	NA	NA	NA	NA	NA	NA	NA	NA	NA	NA	NA	NA	NA	18.6165	NA	25.0772	NA	NA	NA	25.8794	26.0185	NA	NA	NA	20.6357	NA	NA	NA	NA	NA
CAPRIN1 ubi K158	NA	NA	NA	NA	NA	NA	NA	NA	NA	NA	NA	NA	NA	NA	NA	NA	NA	NA	NA	NA	NA	NA	NA	NA	NA	NA	NA	NA	NA	NA	NA	NA	NA	NA	21.5789	22.0504	NA	NA	21.9862	23.8367	NA	NA	NA	NA	NA	NA	NA	NA	NA
CAPRIN1 ubi K169	NA	NA	NA	NA	NA	NA	NA	NA	NA	NA	NA	NA	NA	NA	NA	NA	NA	NA	NA	NA	NA	NA	NA	NA	NA	NA	NA	NA	NA	NA	NA	NA	NA	NA	19.7818	21.7495	NA	NA	NA	21.8661	NA	NA	NA	NA	NA	NA	NA	NA	NA
CAPRIN1 ubi K98	NA	NA	NA	NA	NA	NA	NA	NA	NA	NA	NA	NA	NA	NA	NA	NA	NA	NA	NA	NA	NA	NA	NA	NA	NA	NA	NA	NA	NA	NA	NA	NA	NA	NA	22.6793	22.4119	NA	NA	23.9643	24.1589	NA	NA	NA	NA	NA	NA	NA	NA	NA
CAPZA1 ack K19	NA	NA	NA	NA	NA	NA	NA	NA	NA	NA	NA	NA	NA	NA	NA	NA	NA	NA	NA	NA	NA	NA	NA	NA	NA	NA	NA	NA	NA	NA	24.1558	25.2965	NA	NA	24.9853	NA	NA	NA	NA	NA	25.378	24.1771	NA	23.8027	22.797	NA	NA	25.5545	NA
CARS ack K503	19.9491	19.3715	20.0793	20.658	20.4159	19.4511	19.3617	19.6886	20.3449	NA	NA	NA	NA	NA	NA	NA	19.6015	NA	-0.312188	-0.889733	-0.182002	-0.899583	-0.572629	0.0836912	NA	NA	NA	NA	NA	NA	18.7056	NA	NA	22.5008	NA	21.3101	NA	NA	NA	NA	NA	NA	NA	NA	NA	NA	NA	NA	NA
CARS p Y260	NA	NA	NA	NA	NA	NA	NA	NA	NA	NA	NA	NA	NA	NA	NA	NA	NA	NA	NA	NA	NA	NA	NA	NA	NA	NA	NA	NA	NA	NA	NA	NA	NA	NA	NA	NA	NA	NA	NA	NA	NA	NA	NA	NA	NA	NA	21.9919	21.6733	NA
CASK ubi K665	NA	NA	NA	NA	NA	NA	NA	NA	NA	NA	NA	NA	NA	NA	NA	NA	NA	NA	NA	NA	NA	NA	NA	NA	NA	NA	NA	NA	NA	NA	20.631	22.3715	NA	NA	22.9286	22.0477	NA	NA	24.0299	24.2277	NA	NA	NA	NA	NA	NA	NA	NA	NA
CASKIN2 p Y253	20.4002	20.6747	20.3672	19.5722	19.3756	20.0177	19.5344	19.7893	NA	21.1666	20.1883	20.8281	20.4347	21.4931	NA	21.4404	21.0759	21.1725	0.719441	0.993985	0.686486	-0.146277	0.108576	NA	-0.347625	0.710827	NA	0.658089	0.293588	0.390236	22.7357	23.8761	NA	24.692	21.5192	23.1263	NA	23.5062	NA	NA	22.5143	23.054	21.9669	24.0579	19.6175	21.6356	21.5408	23.3889	19.8458
CASKIN2 p Y826	NA	NA	NA	NA	NA	NA	NA	NA	NA	NA	NA	NA	NA	NA	NA	NA	NA	NA	NA	NA	NA	NA	NA	NA	NA	NA	NA	NA	NA	NA	NA	NA	NA	NA	21.1176	21.2321	NA	22.544	NA	NA	NA	NA	NA	NA	NA	NA	NA	22.2808	NA
CASP8AP2 ack K1343	NA	NA	NA	NA	NA	NA	NA	NA	NA	NA	NA	NA	NA	NA	NA	NA	NA	NA	NA	NA	NA	NA	NA	NA	NA	NA	NA	NA	NA	NA	NA	NA	NA	26.9982	NA	NA	NA	NA	NA	NA	NA	NA	19.6243	21.6632	NA	NA	23.3231	24.6054	20.1144
CAV1 p S2	NA	NA	NA	NA	NA	NA	NA	NA	NA	NA	NA	NA	NA	NA	NA	NA	NA	NA	NA	NA	NA	NA	NA	NA	NA	NA	NA	NA	NA	NA	NA	NA	NA	NA	24.0869	21.7305	NA	25.3574	NA	19.7721	NA	NA	NA	NA	NA	21.8296	NA	NA	22.356
CAV1 p T15	NA	NA	NA	NA	NA	NA	NA	NA	NA	21.3682	20.8942	20.8871	20.9361	20.9592	21.9088	20.6818	21.1988	20.5214	NA	NA	NA	NA	NA	NA	-0.131826	-0.108788	0.840877	-0.386206	0.130846	-0.546543	NA	NA	NA	NA	21.0236	NA	NA	20.7742	NA	NA	NA	NA	NA	NA	NA	NA	NA	NA	20.5371
CAV1 p Y14	NA	NA	16.4452	NA	NA	NA	NA	NA	NA	20.6623	19.7244	19.4896	19.5237	19.4439	21.0547	20.4018	19.8306	19.7939	NA	NA	NA	NA	NA	NA	-0.528633	-0.608417	1.00242	0.349484	-0.221694	-0.258426	23.4851	28.4603	NA	NA	28.971	28.4078	25.3366	28.6821	24.0888	26.2812	23.6434	21.5201	NA	NA	23.9163	25.0471	NA	NA	24.858
CAV1 p Y6	NA	NA	NA	NA	NA	NA	NA	NA	NA	NA	NA	NA	NA	NA	NA	NA	NA	NA	NA	NA	NA	NA	NA	NA	NA	NA	NA	NA	NA	NA	NA	NA	NA	NA	26.4238	24.4103	NA	24.7117	22.2154	18.7588	NA	NA	NA	NA	18.9314	19.395	NA	NA	21.2647
CAV1 ubi K26	NA	NA	NA	NA	NA	NA	NA	NA	NA	20.7714	19.6365	20.601	18.5648	17.0098	19.2333	NA	18.7204	16.3189	NA	NA	NA	NA	NA	NA	-1.85064	-3.40561	-1.18209	NA	-1.69503	-4.09655	25.3391	25.459	NA	NA	23.6816	24.1571	23.7769	NA	23.9044	24.6848	NA	NA	NA	NA	NA	NA	NA	NA	NA
CAV1 ubi K30	NA	NA	NA	NA	NA	NA	NA	NA	NA	NA	NA	NA	NA	NA	NA	NA	NA	NA	NA	NA	NA	NA	NA	NA	NA	NA	NA	NA	NA	NA	25.0237	27.2273	NA	NA	24.7975	26.2397	24.6914	NA	27.2222	26.8145	23.9236	NA	NA	NA	NA	NA	NA	NA	25.1687
CAV1 ubi K39	NA	NA	NA	NA	20.6519	NA	NA	NA	NA	20.1451	20.4293	15.7434	15.193	18.0064	NA	NA	18.3896	NA	NA	NA	NA	NA	NA	NA	-4.5467	-1.73329	NA	NA	-1.35008	NA	27.1921	28.5202	NA	NA	27.0096	27.2829	27.1225	24.7943	28.3312	27.9205	25.1043	24.9865	NA	NA	26.9053	25.1717	NA	NA	27.2307
CAV1 ubi K47	NA	NA	NA	NA	NA	NA	NA	NA	NA	NA	NA	NA	NA	NA	NA	NA	NA	NA	NA	NA	NA	NA	NA	NA	NA	NA	NA	NA	NA	NA	NA	NA	NA	NA	24.3199	23.4347	25.2388	NA	26.1463	24.4649	NA	NA	NA	NA	NA	NA	NA	NA	NA
CAVIN1 p Y156	NA	NA	NA	NA	NA	NA	NA	NA	NA	NA	NA	NA	NA	NA	NA	NA	NA	NA	NA	NA	NA	NA	NA	NA	NA	NA	NA	NA	NA	NA	NA	NA	NA	NA	22.9693	23.5165	NA	22.4271	14.7238	22.6995	NA	NA	NA	NA	20.3571	22.3725	19.7874	NA	21.4877
CAVIN1 p Y308	NA	NA	NA	17.4892	NA	NA	NA	NA	NA	19.3959	16.9222	18.0782	18.6887	16.8635	20.694	16.0275	NA	NA	NA	NA	NA	NA	NA	NA	0.216775	-1.60846	2.22201	-2.44448	NA	NA	23.3434	26.0382	NA	NA	24.8906	25.1477	NA	22.2466	20.7498	23.2234	22.7631	19.702	NA	NA	20.2206	22.78	NA	NA	22.1602
CAVIN1 p Y316	NA	NA	NA	NA	NA	NA	NA	NA	NA	NA	NA	NA	NA	NA	NA	NA	NA	NA	NA	NA	NA	NA	NA	NA	NA	NA	NA	NA	NA	NA	NA	NA	NA	NA	NA	NA	NA	23.4565	18.2348	19.8008	NA	NA	NA	NA	17.6716	NA	NA	NA	NA
CAVIN1 ubi K109	NA	NA	NA	NA	NA	NA	NA	NA	NA	NA	NA	NA	NA	NA	NA	NA	NA	NA	NA	NA	NA	NA	NA	NA	NA	NA	NA	NA	NA	NA	25.1815	26.9486	NA	NA	25.2196	24.5382	NA	23.7924	26.1423	25.5721	25.7749	NA	NA	NA	NA	NA	NA	NA	24.1423
CAVIN1 ubi K137	NA	NA	NA	NA	NA	NA	NA	NA	NA	NA	NA	NA	NA	NA	NA	NA	NA	NA	NA	NA	NA	NA	NA	NA	NA	NA	NA	NA	NA	NA	NA	24.8359	21.0727	21.1771	NA	NA	NA	NA	24.3003	23.8891	22.8757	NA	NA	NA	NA	NA	NA	21.4693	NA
CAVIN1 ubi K152	NA	NA	NA	NA	NA	NA	NA	NA	NA	NA	NA	NA	NA	NA	NA	NA	NA	NA	NA	NA	NA	NA	NA	NA	NA	NA	NA	NA	NA	NA	21.2114	21.6281	NA	NA	20.858	21.9052	NA	NA	NA	21.9282	NA	NA	NA	NA	NA	NA	NA	NA	NA
CAVIN1 ubi K161	NA	NA	NA	NA	NA	NA	NA	NA	NA	NA	NA	NA	NA	NA	NA	NA	NA	NA	NA	NA	NA	NA	NA	NA	NA	NA	NA	NA	NA	NA	25.0289	27.1067	NA	NA	19.364	25.932	NA	NA	26.065	25.1303	23.5526	NA	NA	NA	NA	NA	NA	NA	NA
CAVIN1 ubi K165	NA	NA	NA	NA	NA	NA	NA	NA	NA	NA	NA	NA	NA	NA	NA	NA	NA	NA	NA	NA	NA	NA	NA	NA	NA	NA	NA	NA	NA	NA	23.9025	24.6001	NA	NA	23.2214	22.2661	NA	NA	22.7983	22.0502	NA	NA	NA	NA	NA	NA	NA	NA	NA
CAVIN1 ubi K173	NA	NA	NA	NA	NA	NA	NA	NA	NA	NA	NA	NA	NA	NA	NA	NA	NA	NA	NA	NA	NA	NA	NA	NA	NA	NA	NA	NA	NA	NA	NA	23.1332	19.6171	NA	NA	22.6094	NA	NA	23.1588	NA	NA	NA	NA	NA	NA	NA	NA	NA	NA
CAVIN1 ubi K337	NA	NA	NA	NA	NA	NA	NA	NA	NA	NA	NA	NA	NA	NA	NA	NA	NA	NA	NA	NA	NA	NA	NA	NA	NA	NA	NA	NA	NA	NA	23.4639	24.7172	NA	NA	24.0702	23.8066	NA	NA	NA	21.9949	NA	NA	NA	NA	NA	NA	NA	NA	NA
CAVIN1 ubi K95	NA	NA	NA	NA	NA	NA	NA	NA	NA	NA	NA	NA	NA	NA	NA	NA	NA	NA	NA	NA	NA	NA	NA	NA	NA	NA	NA	NA	NA	NA	24.1631	25.9839	NA	NA	24.541	23.6281	NA	NA	NA	NA	NA	NA	NA	NA	NA	NA	NA	NA	NA
CAVIN1 ubi K98	NA	NA	NA	NA	NA	NA	NA	NA	NA	NA	NA	NA	NA	NA	NA	NA	NA	NA	NA	NA	NA	NA	NA	NA	NA	NA	NA	NA	NA	NA	22.5971	24.7887	NA	NA	21.9637	22.9222	NA	21.576	23.883	25.956	24.341	NA	NA	NA	NA	NA	NA	NA	20.8121
CAVIN2 ubi K99	NA	NA	NA	NA	NA	NA	NA	NA	NA	NA	NA	NA	NA	NA	NA	NA	NA	NA	NA	NA	NA	NA	NA	NA	NA	NA	NA	NA	NA	NA	NA	22.6323	NA	20.7857	21.6334	NA	NA	NA	20.7391	NA	NA	24.5271	NA	NA	NA	NA	NA	NA	NA
CAVIN3 ubi K84	NA	NA	NA	NA	NA	NA	NA	NA	NA	NA	NA	NA	NA	NA	NA	NA	NA	NA	NA	NA	NA	NA	NA	NA	NA	NA	NA	NA	NA	NA	26.5387	27.7724	NA	NA	26.7584	26.1016	NA	NA	26.7526	25.5497	26.0486	25.8889	NA	NA	NA	NA	NA	NA	23.9125
CBARP p S299	NA	NA	NA	NA	NA	NA	NA	NA	NA	NA	NA	NA	NA	NA	NA	NA	NA	NA	NA	NA	NA	NA	NA	NA	NA	NA	NA	NA	NA	NA	NA	NA	NA	NA	19.7728	20.8186	NA	21.5098	NA	NA	NA	NA	NA	NA	NA	NA	NA	20.7098	NA
CBARP p Y306	NA	NA	NA	NA	NA	NA	NA	NA	NA	NA	NA	NA	NA	NA	NA	NA	NA	NA	NA	NA	NA	NA	NA	NA	NA	NA	NA	NA	NA	NA	NA	NA	NA	NA	19.7728	20.8186	NA	21.5098	NA	NA	NA	NA	NA	NA	NA	NA	NA	20.7098	NA
CBARP p Y505	NA	NA	NA	NA	NA	NA	NA	NA	NA	NA	NA	NA	NA	NA	NA	NA	NA	NA	NA	NA	NA	NA	NA	NA	NA	NA	NA	NA	NA	NA	NA	NA	NA	NA	18.5894	20.9684	NA	20.1788	NA	NA	NA	NA	NA	NA	17.094	NA	NA	21.1117	NA
CBFB ack K177	NA	NA	NA	NA	NA	NA	NA	NA	NA	NA	NA	NA	NA	NA	NA	NA	NA	NA	NA	NA	NA	NA	NA	NA	NA	NA	NA	NA	NA	NA	NA	NA	23.4284	25.0436	NA	23.3765	NA	NA	NA	NA	NA	NA	NA	23.0938	NA	NA	NA	23.2062	NA
CBL p S675	17.5834	17.4674	17.542	22.6736	19.996	NA	18.9685	18.8065	18.6261	19.3918	NA	18.4114	NA	NA	16.3835	19.5975	18.7682	17.5609	-4.29971	-4.41572	-4.3411	-2.91462	-3.07664	-3.25707	NA	NA	-2.59982	0.614184	-0.215099	-1.42245	NA	25.3486	NA	NA	20.1317	25.2522	NA	24.6737	19.2787	NA	24.4393	NA	NA	23.1249	NA	NA	25.1304	24.2056	20.4965
CBL p T698	NA	NA	NA	NA	NA	NA	NA	NA	NA	NA	NA	NA	NA	NA	NA	NA	NA	NA	NA	NA	NA	NA	NA	NA	NA	NA	NA	NA	NA	NA	NA	25.6775	NA	NA	25.537	25.3879	22.5172	27.2277	18.936	24.6564	23.1915	NA	NA	23.3332	NA	NA	25.7199	NA	NA
CBL p Y371; CBLB p Y363	NA	NA	NA	NA	NA	NA	NA	NA	NA	NA	NA	NA	NA	NA	NA	NA	NA	NA	NA	NA	NA	NA	NA	NA	NA	NA	NA	NA	NA	NA	NA	NA	NA	NA	NA	NA	NA	NA	NA	NA	NA	NA	20.5898	20.5629	NA	NA	21.3296	22.0774	NA
CBL p Y674	17.321	17.3112	17.3997	21.5337	21.1849	20.6661	20.2954	21.3066	20.2966	NA	NA	NA	NA	NA	NA	NA	NA	NA	-3.85009	-3.85994	-3.77141	-0.875743	0.135481	-0.87451	NA	NA	NA	NA	NA	NA	24.2612	28.4189	26.2606	27.8145	26.2754	25.1561	25.1296	27.7868	20.1094	21.4647	23.4279	19.8784	22.7629	22.9114	24.3117	25.9218	25.4081	28.4884	25.826
CBL p Y700	NA	NA	NA	NA	NA	NA	NA	NA	NA	NA	NA	NA	NA	NA	NA	NA	NA	NA	NA	NA	NA	NA	NA	NA	NA	NA	NA	NA	NA	NA	NA	27.2354	NA	24.5057	27.005	26.8865	25.0277	27.7546	21.7359	21.2179	21.4984	NA	NA	24.9963	NA	24.3418	24.9007	28.3541	27.1868
CBLB p Y763	NA	NA	NA	NA	NA	NA	NA	NA	NA	NA	NA	NA	NA	NA	NA	NA	NA	NA	NA	NA	NA	NA	NA	NA	NA	NA	NA	NA	NA	NA	NA	NA	NA	25.1547	NA	NA	NA	NA	NA	NA	NA	NA	NA	NA	21.8488	NA	NA	23.4174	NA
CBLB p Y889	19.5008	19.9338	18.0905	23.2949	23.8001	23.2738	22.8264	22.6994	22.562	NA	19.7689	19.6356	NA	NA	NA	NA	19.2518	NA	-3.97666	-3.54373	-5.38702	-0.651115	-0.778099	-0.915459	NA	NA	NA	NA	-0.451971	NA	NA	NA	NA	NA	21.7527	NA	NA	NA	20.2846	23.0881	NA	NA	NA	21.6437	NA	NA	22.5364	24.8606	NA
CBR1 ack K157	NA	NA	NA	NA	NA	NA	NA	NA	NA	NA	NA	NA	NA	NA	NA	NA	NA	NA	NA	NA	NA	NA	NA	NA	NA	NA	NA	NA	NA	NA	23.9283	23.2147	NA	NA	NA	21.9462	NA	NA	NA	NA	NA	NA	18.241	NA	NA	NA	NA	NA	NA
CBR1 ack K198	NA	NA	NA	NA	NA	NA	NA	NA	NA	NA	NA	NA	NA	NA	NA	NA	NA	NA	NA	NA	NA	NA	NA	NA	NA	NA	NA	NA	NA	NA	NA	NA	NA	20.817	NA	NA	NA	NA	NA	NA	NA	NA	NA	20.6955	19.7855	20.5181	NA	21.0787	23.7413
CBR1 p Y194	18.8521	20.0345	19.8336	18.7656	19.5099	19.3964	19.4654	19.4558	19.6567	NA	NA	NA	NA	NA	NA	NA	NA	NA	-0.406955	0.77544	0.574489	0.206335	0.196687	0.397623	NA	NA	NA	NA	NA	NA	NA	NA	NA	NA	NA	NA	NA	NA	NA	NA	NA	NA	NA	NA	NA	NA	22.5351	21.2448	NA
CBX1 ack K84	20.4115	19.3037	20.5032	21.9968	19.5727	19.5324	19.49	20.591	21.117	NA	NA	18.6435	NA	NA	NA	NA	NA	NA	-0.451867	-1.55966	-0.360232	-1.37341	-0.272377	0.253591	NA	NA	NA	NA	NA	NA	NA	NA	NA	NA	NA	NA	NA	NA	NA	NA	NA	NA	NA	NA	NA	NA	NA	NA	NA
CBX1 ubi K150	18.8236	18.6704	16.6933	20.5575	19.9487	20.0132	NA	NA	18.2834	NA	NA	NA	19.1292	NA	NA	NA	NA	NA	-1.37629	-1.52956	-3.50664	NA	NA	-1.91656	NA	NA	NA	NA	NA	NA	NA	23.7111	20.5925	NA	24.1064	21.6079	NA	NA	23.8903	NA	NA	NA	NA	NA	NA	NA	24.0932	NA	NA
CBX1 ubi K155	NA	NA	NA	NA	NA	NA	NA	NA	NA	NA	NA	NA	NA	NA	NA	NA	NA	NA	NA	NA	NA	NA	NA	NA	NA	NA	NA	NA	NA	NA	NA	NA	NA	NA	21.1262	21.0841	24.5168	NA	NA	NA	24.2785	NA	NA	NA	NA	NA	NA	NA	NA
CBX1 ubi K184	NA	NA	NA	NA	NA	NA	NA	NA	NA	NA	NA	NA	NA	NA	NA	NA	NA	NA	NA	NA	NA	NA	NA	NA	NA	NA	NA	NA	NA	NA	NA	NA	NA	22.7191	NA	NA	26.015	NA	NA	NA	NA	NA	NA	NA	NA	NA	23.8205	NA	NA
CBX1 ubi K43	NA	NA	NA	NA	NA	NA	NA	NA	NA	NA	NA	NA	NA	NA	NA	NA	NA	NA	NA	NA	NA	NA	NA	NA	NA	NA	NA	NA	NA	NA	23.6357	25.644	21.3332	22.9852	23.3932	24.5065	NA	25.1754	25.0953	24.5399	NA	NA	NA	NA	23.2446	22.5179	NA	NA	22.8094
CBX3 ack K44	NA	NA	NA	NA	NA	NA	NA	NA	NA	NA	NA	NA	NA	NA	NA	NA	NA	NA	NA	NA	NA	NA	NA	NA	NA	NA	NA	NA	NA	NA	NA	NA	NA	20.8167	NA	NA	NA	NA	NA	NA	NA	NA	NA	23.0576	NA	NA	NA	NA	NA
CBX3 ubi K103	18.8378	NA	NA	NA	NA	NA	NA	NA	NA	NA	17.6481	18.8304	NA	17.996	17.67	NA	NA	NA	NA	NA	NA	NA	NA	NA	NA	-0.361082	-0.687128	NA	NA	NA	NA	NA	NA	NA	NA	NA	NA	NA	NA	NA	NA	NA	NA	NA	NA	NA	NA	NA	NA
CBX3 ubi K105	18.8378	19.449	NA	NA	NA	NA	NA	NA	NA	NA	17.6481	18.8304	NA	17.996	17.67	NA	NA	NA	NA	NA	NA	NA	NA	NA	NA	-0.361082	-0.687128	NA	NA	NA	NA	NA	NA	NA	NA	NA	NA	NA	NA	NA	NA	NA	NA	NA	NA	NA	NA	NA	NA
CBX3 ubi K154	NA	NA	NA	NA	NA	NA	NA	NA	NA	NA	NA	NA	NA	NA	NA	NA	NA	NA	NA	NA	NA	NA	NA	NA	NA	NA	NA	NA	NA	NA	NA	26.7671	22.8454	23.4713	26.5031	26.2295	NA	NA	27.7646	27.5109	27.3146	27.2255	NA	NA	NA	NA	NA	NA	NA
CBX3 ubi K159	NA	NA	NA	NA	NA	NA	NA	NA	NA	NA	NA	NA	NA	NA	NA	NA	NA	NA	NA	NA	NA	NA	NA	NA	NA	NA	NA	NA	NA	NA	21.5437	24.1674	NA	NA	24.3696	23.8979	NA	NA	24.1736	22.3836	24.1109	NA	NA	NA	NA	NA	NA	NA	NA
CBX3 ubi K34	NA	NA	NA	NA	NA	NA	NA	NA	NA	NA	NA	NA	NA	NA	NA	NA	NA	NA	NA	NA	NA	NA	NA	NA	NA	NA	NA	NA	NA	NA	NA	22.0726	NA	NA	22.1644	22.8451	NA	NA	NA	NA	NA	NA	NA	NA	NA	NA	NA	NA	NA
CBX3 ubi K52	NA	NA	NA	NA	NA	NA	NA	NA	NA	NA	NA	NA	NA	NA	NA	NA	NA	NA	NA	NA	NA	NA	NA	NA	NA	NA	NA	NA	NA	NA	23.4284	25.3798	18.1348	22.8408	25.4076	24.291	NA	25.0358	26.065	24.1715	25.9961	24.8599	NA	21.1703	24.2177	23.0952	NA	23.4487	22.7588
CBX3 ubi K81	NA	NA	NA	NA	NA	NA	NA	NA	NA	NA	NA	NA	NA	NA	NA	NA	NA	NA	NA	NA	NA	NA	NA	NA	NA	NA	NA	NA	NA	NA	NA	23.9814	18.2539	NA	22.6597	22.8169	NA	NA	24.0261	24.2212	24.7679	NA	NA	NA	NA	NA	NA	NA	NA
CBX4 ubi K167	NA	NA	NA	NA	NA	NA	NA	NA	NA	22.0213	NA	16.4517	22.5307	NA	22.4431	NA	23.0542	16.0879	NA	NA	NA	NA	NA	NA	1.47934	NA	1.3917	NA	2.00279	-4.96349	NA	NA	NA	NA	NA	NA	NA	NA	NA	NA	NA	NA	NA	NA	NA	NA	NA	NA	NA
CBX5 ubi K125	NA	NA	NA	NA	NA	NA	NA	NA	NA	NA	NA	NA	NA	NA	NA	NA	NA	NA	NA	NA	NA	NA	NA	NA	NA	NA	NA	NA	NA	NA	23.2383	25.0265	NA	NA	23.3927	NA	NA	23.7901	23.7017	23.3655	22.5182	NA	25.1564	NA	NA	NA	NA	NA	NA
CBX5 ubi K154	NA	NA	NA	NA	NA	NA	NA	NA	NA	NA	NA	NA	NA	NA	NA	NA	NA	NA	NA	NA	NA	NA	NA	NA	NA	NA	NA	NA	NA	NA	23.2674	26.6465	19.4387	20.8559	23.3561	24.7037	NA	NA	NA	24.486	24.5104	NA	NA	NA	24.0826	NA	NA	23.7534	NA
CBX5 ubi K159	NA	NA	NA	NA	NA	NA	NA	NA	NA	NA	NA	NA	NA	NA	NA	NA	NA	NA	NA	NA	NA	NA	NA	NA	NA	NA	NA	NA	NA	NA	21.7226	21.0827	NA	NA	22.997	21.0624	NA	NA	NA	NA	22.9307	NA	NA	NA	NA	NA	NA	NA	NA
CCDC120 p Y398	NA	NA	NA	NA	NA	NA	NA	NA	NA	NA	NA	NA	NA	NA	NA	NA	NA	NA	NA	NA	NA	NA	NA	NA	NA	NA	NA	NA	NA	NA	NA	NA	NA	NA	22.3519	22.5719	NA	21.2762	15.0489	NA	NA	NA	NA	NA	NA	NA	20.2899	21.7045	NA
CCDC14 ubi K389	NA	NA	NA	NA	NA	NA	NA	NA	NA	NA	NA	NA	NA	NA	NA	NA	NA	NA	NA	NA	NA	NA	NA	NA	NA	NA	NA	NA	NA	NA	NA	NA	20.4365	NA	21.8439	21.3162	NA	NA	23.1611	21.8319	NA	NA	NA	NA	NA	NA	NA	NA	NA
CCDC14 ubi K617	NA	NA	NA	NA	NA	NA	NA	NA	NA	NA	NA	NA	NA	NA	NA	NA	NA	NA	NA	NA	NA	NA	NA	NA	NA	NA	NA	NA	NA	NA	NA	NA	19.557	21.9578	21.5696	NA	27.089	22.2964	NA	NA	22.0213	NA	NA	NA	NA	NA	NA	21.4088	NA
CCDC173 p Y380	NA	NA	NA	NA	NA	NA	NA	NA	NA	NA	NA	NA	NA	NA	NA	NA	NA	NA	NA	NA	NA	NA	NA	NA	NA	NA	NA	NA	NA	NA	18.5851	NA	NA	NA	NA	NA	NA	NA	NA	NA	NA	NA	20.1074	22.1584	20.7991	22.1811	21.3555	21.5926	20.7069
CCDC178 ack K462	NA	NA	NA	NA	NA	NA	NA	NA	NA	NA	NA	NA	NA	NA	NA	NA	NA	NA	NA	NA	NA	NA	NA	NA	NA	NA	NA	NA	NA	NA	NA	NA	NA	NA	NA	NA	NA	NA	NA	NA	NA	NA	NA	NA	NA	NA	25.1946	26.6087	NA
CCDC47 ack K286	NA	NA	NA	NA	NA	NA	NA	NA	NA	NA	NA	NA	NA	NA	NA	NA	NA	NA	NA	NA	NA	NA	NA	NA	NA	NA	NA	NA	NA	NA	23.3328	NA	NA	22.9697	NA	NA	NA	NA	NA	NA	NA	NA	NA	NA	NA	NA	NA	NA	NA
CCDC47 ubi K189	NA	NA	NA	NA	NA	NA	NA	NA	NA	NA	NA	NA	NA	NA	NA	NA	NA	NA	NA	NA	NA	NA	NA	NA	NA	NA	NA	NA	NA	NA	NA	24.1746	22.1018	NA	NA	22.5118	NA	NA	NA	NA	22.4199	NA	NA	NA	NA	NA	NA	NA	NA
CCDC50 p Y140	NA	NA	NA	NA	NA	NA	NA	NA	NA	NA	NA	NA	NA	NA	NA	NA	NA	NA	NA	NA	NA	NA	NA	NA	NA	NA	NA	NA	NA	NA	NA	22.5975	NA	NA	23.2814	24.7683	NA	NA	19.7551	18.0303	NA	NA	NA	NA	19.5528	19.8444	NA	NA	NA
CCDC50 p Y144	NA	NA	NA	NA	NA	NA	NA	NA	NA	NA	NA	NA	NA	NA	NA	NA	NA	NA	NA	NA	NA	NA	NA	NA	NA	NA	NA	NA	NA	NA	NA	NA	NA	NA	24.1926	23.59	NA	NA	20.7046	17.7322	NA	NA	NA	NA	NA	NA	NA	NA	NA
CCDC50 p Y279	NA	NA	NA	NA	NA	NA	NA	NA	NA	NA	NA	NA	NA	NA	NA	NA	NA	NA	NA	NA	NA	NA	NA	NA	NA	NA	NA	NA	NA	NA	NA	NA	NA	NA	NA	25.3983	NA	NA	21.136	19.8706	NA	NA	NA	NA	NA	NA	NA	NA	NA
CCDC50 ubi K119	NA	NA	NA	NA	NA	NA	NA	NA	NA	NA	NA	NA	NA	NA	NA	NA	NA	NA	NA	NA	NA	NA	NA	NA	NA	NA	NA	NA	NA	NA	NA	21.233	20.4393	NA	NA	NA	NA	NA	23.8992	23.5504	NA	NA	NA	NA	NA	NA	NA	NA	NA
CCDC50 ubi K129	18.4596	19.2841	19.9122	21.6458	20.9364	20.1042	NA	NA	17.419	NA	NA	15.3497	NA	NA	NA	NA	NA	NA	-2.56844	-1.74398	-1.11584	NA	NA	-3.60911	NA	NA	NA	NA	NA	NA	NA	21.2174	NA	NA	22.6777	23.5711	NA	NA	25.5105	24.0029	NA	NA	NA	NA	NA	NA	NA	22.0319	NA
CCDC50 ubi K152	16.7662	15.7171	NA	21.0911	20.1838	19.8377	19.1743	16.2327	17.7991	NA	NA	NA	NA	NA	NA	NA	NA	NA	-3.70537	-4.75442	NA	-1.29723	-4.23884	-2.67244	NA	NA	NA	NA	NA	NA	23.3332	26.4752	24.6394	23.8783	26.7718	27.758	NA	NA	28.8585	28.4327	NA	NA	NA	NA	NA	NA	NA	21.9267	24.7482
CCDC50 ubi K157	NA	NA	NA	NA	NA	NA	NA	NA	NA	NA	NA	NA	NA	NA	NA	NA	NA	NA	NA	NA	NA	NA	NA	NA	NA	NA	NA	NA	NA	NA	NA	NA	NA	NA	23.3934	24.5766	NA	NA	26.1049	26.4383	NA	NA	NA	NA	NA	NA	NA	NA	NA
CCDC50 ubi K181	NA	NA	NA	NA	NA	NA	NA	NA	NA	NA	NA	NA	NA	NA	NA	NA	NA	NA	NA	NA	NA	NA	NA	NA	NA	NA	NA	NA	NA	NA	21.5259	22.7463	22.5918	21.7367	23.9448	24.5394	NA	NA	25.0683	25.1976	NA	NA	NA	NA	NA	NA	NA	NA	NA
CCDC50 ubi K215	19.7272	21.1495	19.3044	21.657	21.5199	21.1288	20.0236	21.16	21.8344	20.8667	16.9625	19.7038	17.113	18.8213	19.8238	18.7523	14.222	19.1812	-1.72486	-0.302548	-2.14773	-1.42848	-0.292061	0.382342	-2.76651	-1.05819	-0.055704	-1.12724	-5.65753	-0.698251	NA	NA	NA	NA	NA	NA	NA	NA	NA	NA	NA	NA	NA	NA	NA	NA	NA	NA	NA
CCDC50 ubi K300	NA	NA	NA	NA	NA	NA	NA	NA	NA	NA	NA	NA	NA	NA	NA	NA	NA	NA	NA	NA	NA	NA	NA	NA	NA	NA	NA	NA	NA	NA	NA	21.8473	20.2626	NA	21.0847	22.5681	NA	NA	25.1659	26.1452	NA	NA	NA	NA	NA	NA	NA	NA	NA
CCDC54 ubi K218	NA	NA	NA	NA	NA	NA	NA	NA	NA	NA	NA	NA	NA	NA	NA	NA	NA	NA	NA	NA	NA	NA	NA	NA	NA	NA	NA	NA	NA	NA	NA	NA	NA	NA	NA	NA	NA	NA	NA	NA	25.3066	NA	NA	NA	22.2654	NA	29.5829	25.7802	NA
CCDC54 ubi K221	NA	NA	NA	NA	NA	NA	NA	NA	NA	NA	NA	NA	NA	NA	NA	NA	NA	NA	NA	NA	NA	NA	NA	NA	NA	NA	NA	NA	NA	NA	NA	NA	NA	NA	NA	NA	NA	NA	NA	NA	25.3066	NA	NA	NA	22.2654	NA	29.5829	25.7802	NA
CCDC54 ubi K222	NA	NA	NA	NA	NA	NA	NA	NA	NA	NA	NA	NA	NA	NA	NA	NA	NA	NA	NA	NA	NA	NA	NA	NA	NA	NA	NA	NA	NA	NA	NA	NA	NA	NA	NA	NA	NA	NA	NA	NA	25.3066	NA	NA	NA	22.2654	NA	29.5829	25.7802	NA
CCDC58 ack K83	NA	NA	NA	NA	NA	NA	NA	NA	NA	NA	NA	NA	NA	NA	NA	NA	NA	NA	NA	NA	NA	NA	NA	NA	NA	NA	NA	NA	NA	NA	22.849	NA	NA	22.0633	23.2812	NA	NA	NA	NA	NA	23.478	NA	NA	NA	NA	NA	NA	NA	NA
CCDC71L ubi K54	NA	NA	NA	NA	NA	NA	NA	NA	NA	NA	NA	NA	NA	NA	NA	NA	NA	NA	NA	NA	NA	NA	NA	NA	NA	NA	NA	NA	NA	NA	NA	NA	NA	NA	NA	NA	NA	NA	25.5528	25.0991	23.0157	NA	NA	NA	NA	NA	NA	NA	NA
CCDC71L ubi K61	NA	NA	NA	NA	NA	NA	NA	NA	NA	NA	NA	NA	NA	NA	NA	NA	NA	NA	NA	NA	NA	NA	NA	NA	NA	NA	NA	NA	NA	NA	21.4533	23.2097	20.2482	NA	23.8678	23.6029	24.4815	23.6611	24.5989	24.2413	22.3148	NA	NA	19.7927	22.4667	21.5174	NA	NA	21.8046
CCDC71L ubi K96	19.4544	19.6371	18.9082	19.6991	19.4999	19.143	19.4403	18.4934	19.1309	17.1442	NA	NA	NA	NA	NA	NA	NA	NA	-0.0108734	0.171766	-0.557115	-0.0249896	-0.971894	-0.334419	NA	NA	NA	NA	NA	NA	NA	23.5003	16.8465	NA	23.2176	23.5667	NA	NA	25.2864	24.6378	NA	NA	NA	NA	NA	NA	NA	NA	NA
CCDC86 ack K261	NA	NA	NA	NA	NA	NA	NA	NA	NA	NA	NA	NA	NA	NA	NA	NA	NA	NA	NA	NA	NA	NA	NA	NA	NA	NA	NA	NA	NA	NA	23.2708	22.8421	NA	24.4096	NA	NA	NA	NA	NA	24.8005	NA	NA	NA	21.8743	NA	NA	NA	NA	NA
CCND1 ubi K114	NA	NA	NA	NA	NA	NA	22.9082	22.9488	23.1658	NA	NA	NA	NA	NA	NA	NA	NA	NA	NA	NA	NA	NA	NA	NA	NA	NA	NA	NA	NA	NA	NA	NA	NA	NA	NA	NA	NA	NA	NA	NA	NA	NA	NA	NA	NA	NA	NA	NA	NA
CCND1 ubi K175	NA	NA	NA	NA	NA	NA	23.7801	23.3983	24.0101	NA	NA	NA	NA	NA	NA	18.6506	18.6701	18.7677	NA	NA	NA	NA	NA	NA	NA	NA	NA	NA	NA	NA	NA	NA	NA	NA	NA	NA	NA	NA	NA	NA	NA	NA	NA	NA	NA	NA	NA	NA	NA
CCND1 ubi K180	NA	NA	NA	NA	NA	NA	NA	NA	NA	NA	NA	NA	NA	NA	NA	NA	NA	NA	NA	NA	NA	NA	NA	NA	NA	NA	NA	NA	NA	NA	NA	21.7225	16.4963	NA	NA	21.8392	NA	NA	24.4124	22.3001	23.1363	NA	NA	NA	NA	NA	NA	NA	NA
CCND1 ubi K238	19.5288	NA	NA	22.8852	22.8709	21.7512	25.3786	25.2105	25.5808	14.324	NA	NA	NA	NA	NA	NA	NA	NA	-3.0617	NA	NA	2.78804	2.61993	2.99027	NA	NA	NA	NA	NA	NA	NA	NA	NA	NA	NA	NA	NA	NA	NA	NA	NA	NA	NA	NA	NA	NA	NA	NA	NA
CCND1 ubi K33	18.2458	17.3128	16.2381	NA	16.2167	18.0175	NA	22.0755	23.195	NA	NA	NA	NA	NA	NA	16.5785	NA	NA	0.864247	-0.0687165	-1.14343	NA	4.69396	5.8135	NA	NA	NA	NA	NA	NA	NA	NA	NA	NA	23.6249	20.7613	NA	NA	24.7037	22.1084	21.1887	NA	NA	NA	NA	NA	NA	23.8169	NA
CCND1 ubi K46	19.6952	20.6005	19.1753	23.1645	22.5616	21.4942	24.3807	23.4897	24.0475	16.5064	NA	NA	NA	NA	NA	NA	16.4439	NA	-2.86447	-1.95908	-3.38436	1.82111	0.930095	1.4879	NA	NA	NA	NA	-0.0625505	NA	NA	NA	NA	22.0033	24.0561	NA	NA	NA	25.8562	NA	NA	NA	NA	NA	NA	NA	NA	22.6333	NA
CCND1 ubi K50	NA	NA	NA	20.028	NA	19.1192	21.4593	21.4478	19.8489	NA	NA	NA	NA	NA	NA	NA	NA	NA	NA	NA	NA	1.81528	1.80376	0.204928	NA	NA	NA	NA	NA	NA	NA	NA	NA	NA	NA	NA	NA	NA	NA	NA	NA	NA	NA	NA	NA	NA	NA	NA	NA
CCND1 ubi K95	18.7079	18.9124	19.256	21.3851	NA	21.0261	20.5459	19.2611	19.8032	NA	17.1398	NA	NA	NA	NA	18.8984	20.6482	18.2564	-2.50884	-2.30435	-1.96072	-0.670771	-1.9556	-1.41354	NA	NA	NA	1.75854	3.50835	1.1166	NA	NA	NA	NA	NA	NA	NA	NA	NA	NA	NA	NA	NA	NA	NA	NA	NA	NA	NA
CCND1 ubi K96	NA	NA	NA	NA	NA	NA	20.5459	19.2611	19.8032	NA	17.1398	NA	NA	NA	NA	NA	NA	NA	NA	NA	NA	NA	NA	NA	NA	NA	NA	NA	NA	NA	NA	NA	NA	NA	NA	NA	NA	NA	NA	NA	NA	NA	NA	NA	NA	NA	NA	NA	NA
CCNT1 ack K404	NA	NA	NA	21.1505	19.696	19.8517	17.049	18.0384	NA	NA	NA	NA	NA	NA	NA	15.3437	NA	NA	NA	NA	NA	-3.34136	-2.35194	NA	NA	NA	NA	NA	NA	NA	NA	NA	NA	NA	NA	NA	NA	NA	NA	NA	NA	NA	NA	NA	NA	NA	NA	NA	NA
CCNT1 ack K492	NA	NA	NA	23.0056	21.8769	21.449	NA	NA	NA	NA	NA	NA	NA	NA	NA	NA	NA	NA	NA	NA	NA	NA	NA	NA	NA	NA	NA	NA	NA	NA	NA	NA	NA	NA	NA	NA	NA	NA	NA	NA	NA	NA	NA	NA	NA	NA	NA	NA	NA
CCNY p Y172	NA	NA	NA	NA	NA	NA	NA	NA	NA	21.2384	22.2675	21.1039	21.5226	20.3749	21.211	20.2014	20.9966	20.8323	NA	NA	NA	NA	NA	NA	-0.113346	-1.26105	-0.424886	-1.43453	-0.639285	-0.803658	NA	NA	NA	NA	NA	NA	NA	NA	NA	NA	NA	NA	NA	NA	NA	NA	NA	NA	NA
CCPG1 ubi K482	NA	NA	NA	NA	NA	NA	20.537	20.4922	20.6385	NA	20.5401	NA	NA	NA	NA	NA	18.1434	NA	NA	NA	NA	NA	NA	NA	NA	NA	NA	NA	-2.39668	NA	NA	NA	NA	NA	NA	NA	NA	NA	NA	NA	NA	NA	NA	NA	NA	NA	NA	NA	NA
CCPG1 ubi K530	19.8354	19.3125	17.6586	NA	16.6355	NA	21.8203	20.7336	20.5306	16.7707	NA	15.7671	19.3003	18.3519	19.21	19.4843	19.2222	16.3005	3.19984	2.67698	1.02305	5.18474	4.09811	3.89504	2.94585	1.99741	2.85554	3.12988	2.86773	-0.0539247	NA	NA	NA	NA	NA	NA	NA	NA	NA	NA	NA	NA	NA	NA	NA	NA	NA	NA	NA
CCT2 ack K154	NA	NA	NA	NA	NA	NA	NA	NA	NA	NA	NA	NA	NA	NA	NA	NA	NA	NA	NA	NA	NA	NA	NA	NA	NA	NA	NA	NA	NA	NA	NA	NA	NA	NA	NA	NA	NA	NA	NA	NA	NA	NA	NA	23.327	24.2748	NA	NA	23.4896	NA
CCT2 ack K248	NA	NA	NA	NA	NA	NA	NA	NA	NA	NA	NA	NA	NA	NA	NA	NA	NA	NA	NA	NA	NA	NA	NA	NA	NA	NA	NA	NA	NA	NA	NA	NA	NA	20.7522	NA	NA	23.5598	NA	NA	NA	NA	NA	NA	20.5089	NA	NA	NA	22.053	18.5807
CCT2 ack K284	NA	NA	NA	NA	NA	NA	NA	NA	NA	NA	NA	NA	NA	NA	NA	NA	NA	NA	NA	NA	NA	NA	NA	NA	NA	NA	NA	NA	NA	NA	21.9425	NA	NA	20.0654	NA	NA	23.2346	NA	NA	NA	NA	NA	NA	NA	NA	NA	NA	NA	NA
CCT2 ack K342	NA	NA	NA	NA	NA	NA	NA	NA	NA	NA	NA	NA	NA	NA	NA	NA	NA	NA	NA	NA	NA	NA	NA	NA	NA	NA	NA	NA	NA	NA	23.7412	23.2034	24.7266	22.2238	NA	NA	23.3063	24.2181	NA	24.8801	24.7859	NA	NA	21.0902	NA	22.8254	NA	NA	22.0731
CCT2 ubi K119	NA	NA	NA	NA	NA	NA	NA	NA	NA	NA	NA	NA	NA	NA	NA	NA	NA	NA	NA	NA	NA	NA	NA	NA	NA	NA	NA	NA	NA	NA	23.7632	NA	20.4041	NA	26.1047	25.9085	NA	NA	28.6131	28.5786	NA	NA	NA	NA	NA	NA	NA	NA	NA
CCT2 ubi K154	NA	NA	NA	NA	NA	NA	NA	NA	NA	NA	NA	NA	NA	NA	NA	NA	NA	NA	NA	NA	NA	NA	NA	NA	NA	NA	NA	NA	NA	NA	NA	NA	NA	NA	21.6047	21.8073	NA	NA	21.4741	22.0619	22.2177	NA	NA	NA	NA	NA	NA	NA	NA
CCT2 ubi K347	NA	NA	NA	NA	NA	NA	NA	NA	NA	NA	NA	NA	NA	NA	NA	NA	NA	NA	NA	NA	NA	NA	NA	NA	NA	NA	NA	NA	NA	NA	NA	NA	NA	NA	NA	21.6741	NA	NA	NA	22.9569	NA	22.5906	NA	NA	NA	NA	NA	NA	NA
CCT2 ubi K72	NA	NA	NA	NA	NA	NA	NA	NA	NA	NA	NA	NA	NA	NA	NA	NA	NA	NA	NA	NA	NA	NA	NA	NA	NA	NA	NA	NA	NA	NA	NA	NA	NA	22.817	NA	NA	NA	23.4299	23.7849	24.2966	NA	26.6755	NA	NA	NA	NA	NA	NA	NA
CCT2 ubi K82	NA	NA	NA	NA	NA	NA	NA	NA	NA	NA	NA	NA	NA	NA	NA	NA	NA	NA	NA	NA	NA	NA	NA	NA	NA	NA	NA	NA	NA	NA	NA	NA	NA	NA	20.8245	NA	NA	NA	22.8879	22.3803	NA	NA	NA	NA	NA	NA	NA	NA	NA
CCT3 ack K203	NA	NA	NA	NA	NA	NA	NA	NA	NA	NA	NA	NA	NA	NA	NA	NA	NA	NA	NA	NA	NA	NA	NA	NA	NA	NA	NA	NA	NA	NA	NA	NA	NA	NA	NA	NA	NA	NA	NA	NA	NA	NA	17.9396	22.2981	NA	NA	NA	NA	21.8734
CCT3 ubi K249	NA	NA	NA	NA	NA	NA	NA	NA	NA	NA	NA	NA	NA	NA	NA	NA	NA	NA	NA	NA	NA	NA	NA	NA	NA	NA	NA	NA	NA	NA	NA	22.5768	20.4978	NA	22.1746	20.5047	NA	NA	NA	NA	22.7901	NA	NA	NA	NA	NA	NA	NA	NA
CCT3 ubi K381	17.7767	19.0872	19.3538	20.5852	19.7658	18.6966	20.2274	16.7798	NA	18.8994	19.1259	NA	13.9464	13.3072	18.0217	16.5303	17.9401	16.0868	-2.10066	-0.790176	-0.52364	0.350006	-3.09758	NA	-5.07063	-5.70988	-0.995427	-2.48678	-1.07699	-2.93028	NA	22.1412	NA	20.241	21.9603	NA	NA	NA	23.357	NA	22.6356	NA	NA	NA	NA	NA	NA	NA	NA
CCT3 ubi K507	NA	NA	NA	NA	NA	NA	NA	NA	NA	NA	NA	NA	NA	NA	NA	NA	NA	NA	NA	NA	NA	NA	NA	NA	NA	NA	NA	NA	NA	NA	NA	23.5912	NA	NA	23.5055	23.368	23.3099	22.7334	24.7896	24.3136	24.8614	23.6925	NA	NA	22.1035	NA	NA	NA	NA
CCT3 ubi K78	NA	NA	NA	NA	NA	NA	NA	NA	NA	NA	NA	NA	NA	NA	NA	NA	NA	NA	NA	NA	NA	NA	NA	NA	NA	NA	NA	NA	NA	NA	NA	22.2616	16.4593	20.716	22.3383	19.7742	24.2391	NA	25.0602	23.6501	23.3541	24.2639	NA	NA	NA	NA	NA	NA	NA
CCT4 ack K288	15.7812	15.7557	20.5301	16.1884	15.4556	NA	NA	15.3982	16.3638	NA	NA	NA	NA	NA	NA	NA	NA	NA	-0.0868102	-0.112268	4.66213	NA	-0.469765	0.495819	NA	NA	NA	NA	NA	NA	23.1564	24.033	NA	22.8308	24.1441	23.9027	24.2452	23.4233	23.6056	23.5093	23.0306	23.1999	18.7171	22.877	NA	23.1034	21.7913	NA	23.5473
CCT4 ack K319	NA	NA	NA	NA	NA	NA	NA	NA	NA	NA	NA	NA	NA	NA	NA	NA	NA	NA	NA	NA	NA	NA	NA	NA	NA	NA	NA	NA	NA	NA	21.8775	21.3444	22.7956	21.121	22.2684	21.5611	23.0296	23.5814	23.9162	23.9455	22.2691	23.3878	17.8277	23.1237	22.8554	22.932	22.3978	21.7571	24.4536
CCT4 ubi K126	NA	NA	NA	NA	NA	NA	NA	NA	NA	NA	NA	NA	NA	NA	NA	NA	NA	NA	NA	NA	NA	NA	NA	NA	NA	NA	NA	NA	NA	NA	NA	21.3086	NA	NA	21.4429	NA	NA	NA	24.9681	NA	20.647	NA	NA	NA	NA	NA	NA	NA	NA
CCT4 ubi K65	NA	NA	NA	NA	NA	NA	NA	NA	NA	NA	NA	NA	NA	NA	NA	NA	NA	NA	NA	NA	NA	NA	NA	NA	NA	NA	NA	NA	NA	NA	NA	23.3538	19.2251	23.1457	22.5246	23.3464	NA	NA	NA	23.4414	23.9688	NA	NA	NA	NA	NA	NA	22.3026	NA
CCT5 ubi K265	NA	NA	NA	NA	NA	NA	NA	NA	NA	NA	NA	NA	NA	NA	NA	NA	NA	NA	NA	NA	NA	NA	NA	NA	NA	NA	NA	NA	NA	NA	NA	NA	NA	NA	NA	20.6848	23.9382	NA	23.3191	22.3922	22.1726	24.6192	NA	NA	NA	NA	NA	NA	NA
CCT5 ubi K35	NA	NA	NA	NA	NA	NA	NA	NA	NA	NA	NA	NA	NA	NA	NA	NA	NA	NA	NA	NA	NA	NA	NA	NA	NA	NA	NA	NA	NA	NA	20.535	22.2886	20.3274	NA	20.3745	NA	NA	NA	23.1952	22.8312	23.2593	NA	NA	NA	NA	NA	NA	NA	NA
CCT5 ubi K399	19.5477	NA	NA	NA	NA	NA	18.0577	20.5034	21.4025	NA	17.086	18.2573	14.4338	16.061	NA	NA	NA	NA	NA	NA	NA	NA	NA	NA	-3.35357	-1.72632	NA	NA	NA	NA	NA	NA	NA	NA	NA	NA	NA	NA	NA	NA	NA	NA	NA	NA	NA	NA	NA	NA	NA
CCT5 ubi K529	18.0485	18.1251	17.1856	20.1007	18.0584	18.5861	20.2463	20.4304	20.6016	15.8702	NA	NA	NA	NA	14.1918	NA	NA	NA	-1.13874	-1.06216	-2.00165	1.05906	1.24315	1.41436	NA	NA	-1.67837	NA	NA	NA	21.4464	22.3436	23.9738	22.7209	24.42	24.1343	NA	NA	25.7092	25.903	23.5566	NA	NA	NA	NA	NA	NA	NA	NA
CCT6A ack K365	18.6794	18.6089	18.4237	19.883	18.4695	18.7848	19.2913	15.3001	16.8759	NA	NA	NA	NA	NA	NA	NA	NA	NA	-0.500308	-0.570822	-0.756029	0.111606	-3.87958	-2.30377	NA	NA	NA	NA	NA	NA	23.3978	24.7146	24.7115	23.9743	24.3024	24.3628	23.8637	NA	NA	NA	NA	NA	NA	22.8673	NA	NA	NA	NA	21.9854
CCT6A ack K377	22.2027	22.164	22.0923	22.9818	22.0407	22.3493	22.4442	22.0428	21.7711	22.1724	19.639	21.0792	20.772	19.9043	21.555	20.3768	19.5274	19.8801	-0.309176	-0.347828	-0.419531	-0.067614	-0.46906	-0.740702	-0.530376	-1.39815	0.252593	-0.9256	-1.77502	-1.42234	25.1922	NA	NA	26.7843	NA	26.2386	NA	25.8318	NA	NA	NA	NA	22.7303	25.9504	25.8103	25.3986	24.717	24.5438	25.385
CCT6A ubi K129	18.6916	18.7451	18.8972	20.227	18.3016	18.7712	20.372	20.3795	20.7485	19.3228	19.2386	18.6915	19.6932	NA	18.9984	18.5866	20.0511	19.1483	-0.653348	-0.599883	-0.447777	1.02698	1.03448	1.40347	0.582986	NA	-0.111766	-0.523547	0.940972	0.0381283	NA	22.4854	21.0475	21.5623	23.6428	23.5164	23.4955	NA	25.2555	23.7126	24.0893	23.3836	NA	NA	NA	NA	NA	22.6934	NA
CCT6A ubi K377	18.5068	17.9494	18.505	19.5341	17.6759	18.5622	19.1251	18.4436	18.5245	16.4132	NA	16.7437	16.8925	NA	16.9467	17.2436	18.4694	16.6991	-0.278747	-0.836144	-0.280498	0.339544	-0.341957	-0.261048	0.304573	NA	0.358801	0.655661	1.88143	0.111216	NA	NA	20.4784	NA	21.0817	NA	NA	NA	24.7337	23.4268	NA	NA	NA	NA	NA	NA	NA	NA	NA
CCT6A ubi K530	NA	NA	NA	22.8614	21.0884	20.1222	20.9438	20.6904	20.5586	NA	NA	NA	NA	NA	NA	NA	13.2168	NA	NA	NA	NA	-0.861099	-1.11447	-1.24628	NA	NA	NA	NA	NA	NA	NA	NA	NA	NA	NA	NA	NA	NA	NA	NA	NA	NA	NA	NA	NA	NA	NA	NA	NA
CCT7 ubi K145	18.1016	18.0266	18.5586	20.4837	19.0897	18.8899	19.0031	16.9703	18.1305	16.9803	19.0437	19.4992	18.9485	19.1484	15.8383	NA	NA	NA	-1.57259	-1.64765	-1.11564	-0.671152	-2.70395	-1.54377	0.105414	0.305348	-3.00479	NA	NA	NA	NA	NA	NA	NA	NA	NA	NA	NA	NA	NA	NA	NA	NA	NA	NA	NA	NA	NA	NA
CCT7 ubi K218	NA	NA	NA	NA	NA	NA	NA	NA	NA	NA	NA	NA	NA	NA	NA	NA	NA	NA	NA	NA	NA	NA	NA	NA	NA	NA	NA	NA	NA	NA	NA	NA	NA	NA	NA	21.081	NA	NA	24.0434	22.512	NA	NA	NA	NA	NA	NA	NA	NA	NA
CCT7 ubi K418	NA	NA	NA	NA	NA	NA	NA	NA	NA	NA	NA	NA	NA	NA	NA	NA	NA	NA	NA	NA	NA	NA	NA	NA	NA	NA	NA	NA	NA	NA	NA	21.246	22.4294	19.8231	23.0435	NA	NA	NA	24.9657	24.3531	NA	NA	NA	NA	NA	NA	NA	NA	NA
CCT7 ubi K463	NA	NA	NA	NA	NA	NA	NA	NA	NA	NA	NA	NA	NA	NA	NA	NA	NA	NA	NA	NA	NA	NA	NA	NA	NA	NA	NA	NA	NA	NA	NA	22.0431	NA	NA	21.7423	22.5292	NA	NA	24.0683	24.0148	21.8636	NA	NA	NA	NA	NA	NA	NA	NA
CCT7 ubi K47	21.2547	21.332	20.3767	22.2159	19.8339	21.0891	21.1684	20.6633	20.447	21.3186	19.7508	18.4445	19.6592	16.9442	19.9721	21.2385	22.282	18.5232	-0.0985623	-0.0212327	-0.976501	-0.184872	-0.689918	-0.906211	-0.633909	-3.34892	-0.321042	0.945399	1.98882	-1.76992	NA	NA	NA	NA	22.8904	23.0838	NA	NA	24.0737	22.5691	26.0642	NA	NA	NA	NA	NA	NA	NA	NA
CCT7 ubi K521	NA	NA	NA	NA	NA	NA	NA	NA	NA	NA	NA	NA	NA	NA	NA	NA	NA	NA	NA	NA	NA	NA	NA	NA	NA	NA	NA	NA	NA	NA	19.4231	23.4925	NA	NA	NA	NA	NA	21.8007	NA	NA	23.2538	21.2396	NA	NA	NA	NA	21.1766	NA	NA
CCT7 ubi K55	16.5481	19.4474	17.8534	21.1224	20.3602	20.3057	20.0481	19.8625	18.0508	NA	NA	20.5507	NA	NA	NA	NA	NA	NA	-4.09859	-1.19926	-2.79326	-0.598616	-0.784186	-2.59594	NA	NA	NA	NA	NA	NA	NA	NA	NA	NA	NA	NA	NA	NA	NA	NA	NA	NA	NA	NA	NA	NA	NA	NA	NA
CCT8 ack K318	NA	NA	NA	NA	NA	NA	NA	NA	NA	NA	NA	NA	NA	NA	NA	NA	NA	NA	NA	NA	NA	NA	NA	NA	NA	NA	NA	NA	NA	NA	NA	NA	NA	24.7997	NA	24.3748	23.6257	NA	24.1753	NA	NA	NA	18.7006	23.4356	NA	NA	NA	NA	24.6737
CCT8 ack K400	22.1495	21.9049	21.432	22.5266	21.5468	21.9691	22.2595	21.9513	22.2387	21.5824	19.0454	19.9298	19.8737	19.4399	19.9254	20.1593	20.9128	20.098	0.0792087	-0.16539	-0.638244	0.189228	-0.119005	0.168419	-0.699362	-1.13321	-0.647708	-0.413786	0.339693	-0.475095	26.6186	27.316	26.83	28.7317	26.1423	27.6587	27.6553	27.7247	27.5418	27.3292	25.9161	26.1757	24.6852	27.6813	27.5651	26.7509	27.5634	27.9784	27.238
CCT8 p Y30	18.5165	20.1327	19.6685	18.183	17.744	18.8956	18.9109	19.09	18.2197	NA	16.1447	16.6021	NA	NA	NA	15.1801	16.8178	NA	0.163009	1.77922	1.31502	0.557385	0.736436	-0.133843	NA	NA	NA	-1.21139	0.426288	NA	NA	NA	NA	NA	NA	NA	NA	21.1233	NA	NA	NA	NA	NA	19.7514	NA	NA	22.0156	22.2691	17.1613
CCT8 ubi K235	NA	NA	18.7241	20.8687	NA	NA	19.5833	NA	18.1166	18.7315	18.4633	20.0265	17.9987	13.4218	19.0393	16.7876	16.0493	NA	NA	NA	-2.14461	-1.28536	NA	-2.75209	-1.24686	-5.82371	-0.206231	-2.45789	-3.19622	NA	NA	NA	NA	NA	NA	NA	NA	NA	NA	NA	NA	NA	NA	NA	NA	NA	NA	NA	NA
CCT8 ubi K270	NA	NA	NA	NA	NA	NA	NA	NA	NA	NA	NA	NA	NA	NA	NA	NA	NA	NA	NA	NA	NA	NA	NA	NA	NA	NA	NA	NA	NA	NA	NA	NA	NA	NA	NA	NA	NA	NA	24.2113	NA	22.1043	NA	NA	NA	NA	NA	NA	NA	NA
CCT8 ubi K326	NA	NA	NA	NA	NA	NA	NA	NA	NA	NA	NA	NA	NA	NA	NA	NA	NA	NA	NA	NA	NA	NA	NA	NA	NA	NA	NA	NA	NA	NA	NA	NA	NA	NA	NA	21.105	NA	NA	22.4407	22.1776	NA	NA	NA	NA	NA	NA	NA	NA	NA
CCT8 ubi K37	NA	NA	NA	NA	NA	NA	NA	NA	NA	NA	NA	NA	NA	NA	NA	NA	NA	NA	NA	NA	NA	NA	NA	NA	NA	NA	NA	NA	NA	NA	NA	NA	NA	NA	NA	23.2385	23.2263	NA	25.1094	23.7387	NA	NA	24.9065	NA	NA	NA	NA	NA	NA
CCT8 ubi K400	NA	NA	NA	NA	NA	NA	NA	NA	NA	NA	NA	NA	NA	NA	NA	NA	NA	NA	NA	NA	NA	NA	NA	NA	NA	NA	NA	NA	NA	NA	NA	NA	20.8361	NA	NA	NA	22.9472	NA	22.5647	NA	NA	NA	NA	NA	NA	NA	NA	NA	NA
CCT8 ubi K534	20.592	21.9166	21.6826	22.2941	21.6734	21.8036	20.5344	14.9446	NA	21.8433	20.5799	17.0894	19.7531	19.5639	17.8591	21.2557	19.712	18.5513	-1.35718	-0.032622	-0.266571	-1.41481	-6.64386	NA	-1.04493	-1.23406	-2.93884	0.457699	-1.08601	-2.24672	NA	NA	NA	NA	NA	NA	NA	NA	NA	NA	NA	NA	NA	NA	NA	NA	NA	NA	NA
CCT8 ubi K540	19.543	20.283	19.5643	20.5396	20.0688	19.6311	18.1943	19.3617	18.6733	NA	19.21	19.211	18.6895	18.7977	20.613	19.4881	18.6286	18.8087	-0.58427	0.155669	-0.562974	-1.93305	-0.76563	-1.45403	-0.521041	-0.412816	1.40248	0.277637	-0.581934	-0.401761	NA	NA	NA	NA	NA	NA	NA	NA	NA	NA	NA	NA	NA	NA	NA	NA	NA	NA	NA
CCT8 ubi K62	20.5675	17.2891	18.0643	18.662	18.2954	17.3166	17.1398	16.5047	16.4523	16.8412	NA	NA	NA	NA	NA	NA	NA	NA	2.37327	-0.90508	-0.129925	-1.05443	-1.68951	-1.7419	NA	NA	NA	NA	NA	NA	24.4643	26.9926	24.2903	25.1008	25.6605	25.6691	26.0573	25.0899	27.252	27.0901	26.0141	26.2864	24.4518	23.2795	24.3303	NA	25.3721	25.3987	NA
CCZ1 ubi K116	17.4375	17.3113	16.3555	19.4567	17.7867	17.8624	21.0007	20.6395	20.3399	21.9938	19.018	19.0231	18.8285	19.1291	18.5236	15.4646	19.8244	18.7735	-1.15266	-1.27892	-2.23471	2.41048	2.0493	1.74973	-1.9076	-1.60706	-2.21251	-5.27157	-0.911683	-1.96264	NA	NA	NA	NA	NA	NA	NA	NA	NA	NA	NA	NA	NA	NA	NA	NA	NA	NA	NA
CD276 ubi K514	NA	NA	NA	NA	NA	NA	NA	NA	NA	NA	NA	NA	NA	NA	NA	NA	NA	NA	NA	NA	NA	NA	NA	NA	NA	NA	NA	NA	NA	NA	NA	21.6447	NA	NA	22.4373	23.0716	NA	NA	23.119	NA	NA	NA	NA	NA	NA	NA	NA	NA	NA
CD276 ubi K526	NA	NA	NA	NA	NA	NA	NA	NA	NA	NA	NA	NA	NA	NA	NA	NA	NA	NA	NA	NA	NA	NA	NA	NA	NA	NA	NA	NA	NA	NA	NA	NA	NA	NA	22.9606	24.5031	NA	NA	24.6501	24.9958	NA	NA	NA	NA	NA	NA	NA	NA	NA
CD2AP p Y361	17.0307	NA	17.953	19.2142	18.4405	19.8788	18.1379	18.375	17.4853	NA	NA	18.8266	16.2697	NA	NA	17.5357	20.3822	19.9203	-2.26301	NA	-1.34071	-1.15579	-0.918718	-1.80838	-2.55697	NA	NA	-1.29091	1.55554	1.09363	NA	23.423	NA	NA	23.4694	25.5182	NA	26.2815	21.0485	NA	NA	NA	19.7624	22.329	NA	NA	23.0871	24.6804	NA
CD2AP p Y548	NA	NA	NA	NA	NA	NA	NA	NA	NA	NA	NA	NA	NA	NA	NA	NA	NA	NA	NA	NA	NA	NA	NA	NA	NA	NA	NA	NA	NA	NA	NA	NA	NA	NA	NA	NA	NA	23.1956	NA	NA	NA	NA	NA	20.28	20.833	NA	22.8713	23.113	17.5854
CD2AP p Y88	NA	NA	NA	NA	NA	NA	NA	NA	NA	NA	NA	NA	NA	NA	NA	NA	NA	NA	NA	NA	NA	NA	NA	NA	NA	NA	NA	NA	NA	NA	NA	NA	NA	NA	20.8702	22.1636	23.7123	24.7411	NA	NA	NA	NA	NA	NA	NA	19.1194	22.2264	23.4078	NA
CD320 ubi K269	NA	NA	NA	NA	NA	NA	NA	NA	NA	NA	NA	NA	NA	NA	NA	NA	NA	NA	NA	NA	NA	NA	NA	NA	NA	NA	NA	NA	NA	NA	22.392	22.9824	NA	NA	NA	NA	NA	NA	NA	NA	22.2025	NA	NA	NA	NA	NA	NA	NA	NA
CD320 ubi K278	18.795	18.472	18.6807	17.6908	18.5943	18.3368	17.3248	17.0988	17.221	20.4201	20.1158	19.5617	19.3901	19.506	18.144	18.8899	18.9572	19.3057	0.540111	0.217104	0.425811	-0.930137	-1.1561	-1.03385	-0.68465	-0.568798	-1.93082	-1.18482	-1.11758	-0.769052	23.3838	25.6408	24.1245	23.9777	23.9926	25.0197	NA	NA	25.8745	25.1114	25.9667	NA	NA	23.6766	NA	NA	23.9971	25.1963	NA
CD44 p S697	NA	NA	NA	NA	NA	NA	NA	NA	NA	NA	NA	NA	NA	NA	NA	NA	NA	NA	NA	NA	NA	NA	NA	NA	NA	NA	NA	NA	NA	NA	NA	NA	NA	NA	21.4093	21.5298	NA	23.5343	18.1718	NA	NA	NA	NA	NA	NA	NA	21.0214	NA	NA
CD44 p S706	NA	NA	NA	NA	NA	NA	NA	NA	NA	NA	NA	NA	NA	NA	NA	NA	NA	NA	NA	NA	NA	NA	NA	NA	NA	NA	NA	NA	NA	NA	NA	NA	NA	NA	NA	NA	NA	NA	NA	22.4554	22.7332	21.7936	NA	NA	NA	NA	NA	NA	NA
CD44 ubi K680	NA	NA	NA	NA	NA	NA	NA	NA	NA	NA	NA	NA	NA	NA	NA	NA	NA	NA	NA	NA	NA	NA	NA	NA	NA	NA	NA	NA	NA	NA	NA	NA	NA	NA	24.1011	23.8818	NA	NA	24.0005	23.2922	NA	NA	NA	NA	NA	NA	NA	NA	NA
CD44 ubi K681	NA	NA	NA	NA	NA	NA	NA	NA	NA	NA	NA	NA	NA	NA	NA	NA	NA	NA	NA	NA	NA	NA	NA	NA	NA	NA	NA	NA	NA	NA	NA	22.7338	NA	NA	26.1746	26.614	NA	NA	27.1588	26.4115	23.3931	NA	NA	NA	NA	NA	NA	NA	NA
CD44 ubi K695	NA	NA	NA	NA	NA	NA	NA	NA	NA	NA	20.6683	20.3645	20.0701	17.1371	15.6607	19.5694	20.0588	18.8836	NA	NA	NA	NA	NA	NA	-0.454262	-3.38729	-4.86365	-0.955048	-0.465597	-1.64077	NA	23.2116	NA	NA	26.0245	25.5701	NA	NA	26.238	26.5458	NA	NA	NA	NA	NA	NA	NA	20.2635	NA
CD44 ubi K705	NA	NA	NA	NA	NA	NA	NA	NA	NA	NA	NA	NA	NA	NA	NA	NA	NA	NA	NA	NA	NA	NA	NA	NA	NA	NA	NA	NA	NA	NA	NA	25.0616	18.6798	NA	28.2029	28.9096	NA	NA	29.0072	29.1895	24.4536	NA	NA	NA	NA	NA	NA	20.2635	23.7101
CD44 ubi K715	NA	NA	NA	NA	NA	NA	NA	NA	NA	NA	NA	NA	NA	NA	NA	NA	NA	NA	NA	NA	NA	NA	NA	NA	NA	NA	NA	NA	NA	NA	26.7182	29.0903	23.7448	NA	31.4441	31.2595	NA	NA	31.5921	30.9799	27.7779	27.4758	NA	NA	27.5552	25.7958	NA	23.9295	26.6334
CD44 ubi K739	NA	NA	NA	NA	NA	NA	18.1206	19.0481	17.7191	21.9353	20.2412	20.4047	21.3699	20.1713	20.9503	19.8896	20.235	19.7158	NA	NA	NA	NA	NA	NA	0.292497	-0.906093	-0.127074	-1.18775	-0.842337	-1.36155	27.4929	29.4512	24.0734	24.2684	30.901	31.7758	NA	24.8236	32.3799	32.0859	28.5789	27.9203	NA	NA	28.3112	24.4671	NA	NA	28.2009
CD46 ubi K375	NA	NA	NA	NA	NA	NA	NA	NA	NA	NA	NA	NA	NA	NA	NA	NA	NA	NA	NA	NA	NA	NA	NA	NA	NA	NA	NA	NA	NA	NA	NA	NA	22.2501	NA	NA	21.6235	26.0741	22.9285	22.0444	NA	NA	NA	NA	NA	NA	NA	NA	NA	NA
CD47 ubi K314	NA	NA	NA	NA	NA	NA	NA	NA	NA	NA	NA	NA	NA	NA	NA	NA	NA	NA	NA	NA	NA	NA	NA	NA	NA	NA	NA	NA	NA	NA	NA	NA	18.4564	NA	22.0174	21.8766	NA	NA	23.7905	23.0346	22.3499	NA	NA	NA	NA	NA	NA	24.0059	NA
CD59 ack K66	NA	NA	NA	NA	NA	NA	NA	NA	NA	NA	NA	NA	NA	NA	NA	NA	NA	NA	NA	NA	NA	NA	NA	NA	NA	NA	NA	NA	NA	NA	22.5431	NA	NA	NA	26.4373	26.7103	NA	NA	NA	NA	NA	NA	NA	NA	NA	NA	NA	NA	NA
CD59 ack K90	NA	NA	NA	NA	NA	NA	NA	NA	NA	NA	NA	NA	NA	NA	NA	NA	NA	NA	NA	NA	NA	NA	NA	NA	NA	NA	NA	NA	NA	NA	22.9468	NA	NA	NA	NA	26.5149	NA	NA	25.8431	25.3893	NA	NA	NA	NA	NA	NA	NA	NA	NA
CD59 ubi K63	NA	NA	NA	NA	NA	NA	NA	NA	NA	NA	NA	NA	NA	NA	NA	NA	NA	NA	NA	NA	NA	NA	NA	NA	NA	NA	NA	NA	NA	NA	NA	NA	NA	NA	21.982	22.0405	NA	NA	24.0187	22.8595	NA	NA	NA	NA	NA	NA	NA	NA	NA
CD63 ubi K110	NA	16.0268	16.5549	17.3808	16.9795	16.8956	19.4207	17.3416	19.1084	17.1716	16.5207	16.4243	NA	NA	16.885	16.3119	17.6272	17.6861	NA	-1.07445	-0.546377	2.31943	0.240333	2.0071	NA	NA	0.139615	-0.433526	0.881859	0.940673	NA	NA	NA	NA	NA	NA	NA	NA	NA	NA	NA	NA	NA	NA	NA	NA	NA	NA	NA
CD81 ubi K144	NA	NA	NA	NA	NA	NA	NA	NA	NA	NA	NA	NA	NA	NA	NA	NA	NA	NA	NA	NA	NA	NA	NA	NA	NA	NA	NA	NA	NA	NA	NA	22.1473	21.1508	NA	NA	NA	NA	NA	NA	NA	NA	NA	24.9707	NA	NA	NA	NA	NA	NA
CD97 ubi K809	NA	NA	NA	NA	NA	NA	NA	NA	NA	NA	NA	NA	NA	NA	NA	NA	NA	NA	NA	NA	NA	NA	NA	NA	NA	NA	NA	NA	NA	NA	NA	22.4864	18.0277	NA	21.5503	22.4398	24.0846	NA	23.65	21.664	21.1073	NA	NA	NA	NA	NA	NA	NA	NA
CD99L2 p Y243	18.7518	19.4408	19.4966	19.5961	18.3666	20.1152	16.2669	NA	NA	NA	NA	NA	NA	NA	NA	NA	15.2302	NA	-0.775092	-0.0860558	-0.0303037	-3.25995	NA	NA	NA	NA	NA	NA	NA	NA	22.2881	27.8692	NA	NA	27.2222	26.7005	NA	25.5409	22.1904	NA	NA	20.3711	NA	NA	NA	NA	24.0277	NA	NA
CDA ubi K51	NA	NA	NA	NA	NA	NA	NA	NA	NA	NA	NA	NA	NA	NA	NA	NA	NA	NA	NA	NA	NA	NA	NA	NA	NA	NA	NA	NA	NA	NA	24.1508	26.738	NA	NA	NA	NA	NA	NA	23.4009	22.8293	NA	NA	NA	NA	NA	NA	NA	NA	NA
CDC123 p Y301	NA	NA	NA	NA	NA	NA	NA	NA	NA	NA	NA	NA	NA	NA	NA	NA	NA	NA	NA	NA	NA	NA	NA	NA	NA	NA	NA	NA	NA	NA	NA	NA	NA	NA	24.0625	23.857	NA	23.129	19.8401	22.1598	NA	NA	NA	NA	NA	NA	NA	NA	NA
CDC23 ack K467	NA	NA	NA	NA	NA	NA	NA	NA	NA	NA	NA	NA	NA	NA	NA	NA	NA	NA	NA	NA	NA	NA	NA	NA	NA	NA	NA	NA	NA	NA	NA	NA	NA	NA	NA	NA	NA	NA	NA	NA	NA	NA	20.5641	22.6097	NA	NA	NA	22.2572	23.5045
CDC23 p Y353	NA	NA	NA	NA	NA	NA	NA	NA	NA	NA	NA	NA	NA	NA	NA	NA	NA	NA	NA	NA	NA	NA	NA	NA	NA	NA	NA	NA	NA	NA	NA	NA	NA	NA	NA	NA	NA	NA	NA	NA	NA	NA	NA	NA	NA	NA	22.0359	22.5567	NA
CDC37 ack K78	16.6717	18.7187	18.3797	17.9582	17.4771	17.7901	17.0923	NA	NA	21.0105	NA	16.1248	18.9165	NA	15.9461	NA	20.274	20.0206	-1.08368	0.963334	0.624315	-0.663054	NA	NA	-1.1419	NA	-4.11236	NA	0.215528	-0.0378691	NA	NA	NA	22.1197	NA	NA	NA	NA	NA	NA	NA	NA	19.9167	22.7913	NA	NA	NA	NA	NA
CDC42 ack K153	NA	NA	NA	NA	NA	NA	NA	NA	NA	NA	NA	NA	NA	NA	NA	NA	NA	NA	NA	NA	NA	NA	NA	NA	NA	NA	NA	NA	NA	NA	23.9303	24.0019	24.3917	24.2811	24.0467	24.3022	24.416	NA	NA	NA	NA	NA	NA	NA	NA	NA	NA	21.8949	NA
CDC42 ubi K107	NA	NA	NA	NA	NA	NA	NA	NA	NA	NA	NA	NA	NA	NA	NA	NA	NA	NA	NA	NA	NA	NA	NA	NA	NA	NA	NA	NA	NA	NA	NA	23.9164	19.8266	NA	21.4477	23.1087	NA	NA	21.2568	21.0991	NA	NA	NA	NA	NA	NA	NA	NA	NA
CDC42 ubi K133	19.6432	19.3455	19.0723	21.2704	NA	NA	18.2066	17.0872	NA	NA	NA	NA	NA	NA	NA	NA	NA	NA	-1.62721	-1.92483	-2.1981	-3.06379	-4.18315	NA	NA	NA	NA	NA	NA	NA	NA	24.3926	21.354	20.7708	22.014	23.2772	NA	NA	25.1422	25.6258	NA	NA	NA	NA	NA	NA	NA	NA	NA
CDC42 ubi K153	22.5931	22.6632	22.4444	23.5673	23.4653	22.9817	21.4093	22.0066	21.958	18.5454	19.0916	NA	NA	NA	14.3999	NA	NA	NA	-0.766672	-0.696566	-0.915357	-1.95044	-1.35318	-1.40177	NA	NA	-4.44432	NA	NA	NA	22.5959	23.1449	23.8387	24.4958	24.1627	24.1717	NA	NA	25.8019	25.0248	25.926	NA	NA	NA	NA	NA	25.6138	25.4927	NA
CDC42 ubi K163	NA	NA	NA	NA	NA	NA	NA	NA	NA	NA	NA	NA	NA	NA	NA	NA	NA	NA	NA	NA	NA	NA	NA	NA	NA	NA	NA	NA	NA	NA	NA	22.9978	20.9953	23.8917	22.9623	23.8899	NA	NA	25.4347	23.8604	21.8451	NA	NA	NA	NA	NA	NA	NA	NA
CDC42BPB p S1633	NA	NA	NA	NA	NA	NA	NA	NA	NA	NA	NA	NA	NA	NA	NA	NA	NA	NA	NA	NA	NA	NA	NA	NA	NA	NA	NA	NA	NA	NA	NA	NA	NA	NA	21.9834	NA	NA	23.2113	NA	NA	NA	NA	NA	NA	NA	NA	NA	NA	NA
CDC42BPB p S1640	16.8135	NA	NA	17.0927	18.0096	17.8817	NA	NA	NA	18.6862	18.3157	18.2196	18.731	18.4526	21.4864	19.4923	17.2088	18.5459	-0.900827	NA	NA	NA	NA	NA	0.309515	0.0310767	3.06488	1.07073	-1.21275	0.124388	NA	NA	NA	NA	NA	NA	NA	NA	NA	NA	NA	NA	NA	NA	NA	NA	NA	NA	NA
CDC42BPB p Y1638	NA	NA	NA	NA	NA	NA	NA	NA	NA	NA	NA	NA	NA	NA	NA	NA	NA	NA	NA	NA	NA	NA	NA	NA	NA	NA	NA	NA	NA	NA	22.7942	27.0686	NA	NA	27.0977	26.7539	23.8561	28.3139	22.7793	24.7547	NA	19.9112	22.4202	NA	23.4958	NA	23.4108	25.0523	19.656
CDC42BPB p Y954	NA	NA	NA	NA	NA	NA	NA	NA	NA	NA	NA	NA	NA	NA	NA	NA	NA	NA	NA	NA	NA	NA	NA	NA	NA	NA	NA	NA	NA	NA	NA	21.3803	NA	21.0667	NA	NA	NA	20.8554	17.3634	17.126	NA	NA	NA	NA	NA	NA	NA	NA	NA
CDC42EP1 p S121	NA	NA	NA	NA	NA	NA	NA	NA	NA	NA	NA	NA	NA	NA	NA	NA	NA	NA	NA	NA	NA	NA	NA	NA	NA	NA	NA	NA	NA	NA	NA	NA	NA	NA	22.7562	NA	NA	21.3216	NA	NA	NA	NA	NA	NA	NA	NA	NA	NA	NA
CDC42EP1 p Y130	NA	NA	NA	NA	NA	NA	NA	NA	NA	NA	NA	NA	NA	NA	NA	NA	NA	NA	NA	NA	NA	NA	NA	NA	NA	NA	NA	NA	NA	NA	NA	22.8574	NA	NA	25.0313	24.6351	NA	23.5976	NA	21.6179	NA	NA	NA	NA	NA	NA	NA	21.5308	NA
CDC42EP1 p Y154	NA	NA	NA	NA	NA	NA	NA	NA	NA	NA	NA	NA	NA	NA	NA	NA	NA	NA	NA	NA	NA	NA	NA	NA	NA	NA	NA	NA	NA	NA	NA	NA	NA	NA	NA	24.4131	NA	NA	19.7941	18.2715	NA	NA	NA	NA	19.5627	20.4706	NA	NA	NA
CDC42EP1 p Y331	NA	NA	NA	NA	NA	NA	NA	NA	NA	NA	NA	NA	NA	NA	NA	NA	NA	NA	NA	NA	NA	NA	NA	NA	NA	NA	NA	NA	NA	NA	NA	NA	NA	NA	24.7706	23.3936	NA	NA	NA	21.2109	NA	NA	NA	NA	NA	NA	NA	21.031	NA
CDC42EP3 p Y196	NA	NA	NA	NA	NA	NA	NA	NA	NA	NA	NA	NA	NA	NA	NA	NA	NA	NA	NA	NA	NA	NA	NA	NA	NA	NA	NA	NA	NA	NA	NA	NA	NA	NA	NA	22.6671	NA	NA	NA	17.998	NA	NA	NA	NA	NA	NA	NA	20.9338	NA
CDC42EP3 p Y63	NA	NA	NA	NA	NA	NA	NA	NA	NA	NA	NA	NA	NA	NA	NA	NA	NA	NA	NA	NA	NA	NA	NA	NA	NA	NA	NA	NA	NA	NA	NA	23.9031	NA	NA	23.8217	23.2561	NA	23.5545	16.0924	22.8141	NA	NA	NA	NA	NA	18.1324	NA	21.678	NA
CDC42SE1 ubi K15	22.2611	21.503	21.4096	23.0654	22.0955	22.1043	20.7127	19.6511	19.8829	NA	NA	NA	NA	NA	NA	NA	NA	NA	-0.236705	-0.994772	-1.08822	-1.78509	-2.84674	-2.6149	NA	NA	NA	NA	NA	NA	NA	22.0492	25.5209	25.0576	23.4968	23.9176	NA	NA	25.0057	24.3918	NA	NA	NA	NA	NA	NA	NA	23.9018	NA
CDC42SE2 p Y66	NA	NA	NA	NA	NA	NA	NA	NA	NA	NA	NA	NA	NA	NA	NA	NA	NA	NA	NA	NA	NA	NA	NA	NA	NA	NA	NA	NA	NA	NA	NA	NA	NA	NA	NA	NA	NA	21.9583	16.7846	NA	NA	NA	NA	NA	NA	NA	22.0033	22.1239	NA
CDC42SE2 ubi K82	NA	NA	NA	NA	NA	NA	NA	NA	NA	NA	NA	NA	NA	NA	NA	NA	NA	NA	NA	NA	NA	NA	NA	NA	NA	NA	NA	NA	NA	NA	23.3838	25.7429	22.3963	NA	25.7036	25.7675	NA	NA	26.3946	26.4883	22.4005	NA	NA	20.0414	22.6394	NA	NA	22.6771	NA
CDC73 ubi K209	NA	NA	NA	NA	NA	NA	NA	NA	NA	NA	NA	NA	NA	NA	NA	NA	NA	NA	NA	NA	NA	NA	NA	NA	NA	NA	NA	NA	NA	NA	NA	NA	NA	NA	NA	20.6028	NA	NA	19.7593	NA	NA	NA	NA	NA	NA	NA	NA	NA	NA
CDCP1 p S797	NA	NA	NA	NA	NA	NA	NA	NA	NA	NA	NA	NA	NA	NA	NA	NA	NA	NA	NA	NA	NA	NA	NA	NA	NA	NA	NA	NA	NA	NA	NA	NA	NA	NA	24.6054	NA	NA	NA	21.7175	NA	25.0336	19.8141	NA	NA	NA	NA	NA	24.6824	NA
CDCP1 p T807	21.367	NA	NA	NA	NA	NA	NA	NA	NA	23.1811	21.1678	NA	NA	NA	NA	21.3303	NA	21.13	NA	NA	NA	NA	NA	NA	NA	NA	NA	-1.17009	NA	-1.37039	NA	NA	NA	NA	NA	NA	NA	NA	NA	NA	NA	NA	NA	NA	NA	NA	NA	NA	NA
CDCP1 p Y806	19.2471	NA	19.5481	20.1062	NA	NA	NA	20.0829	19.5386	NA	NA	20.5567	22.0876	21.2731	22.0922	17.8368	21.826	NA	-0.859142	NA	-0.558173	NA	-0.0233228	-0.56767	1.53094	0.716442	1.53557	-2.71983	1.26932	NA	20.8978	25.1434	NA	NA	27.4214	26.4036	25.5763	24.9539	21.9218	21.661	26.5855	24.2154	NA	NA	NA	24.2043	NA	25.8532	NA
CDH1 p Y797	NA	NA	NA	NA	NA	NA	NA	NA	NA	NA	NA	NA	NA	NA	NA	NA	NA	NA	NA	NA	NA	NA	NA	NA	NA	NA	NA	NA	NA	NA	NA	25.2256	26.8313	27.2321	27.6587	27.7347	26.8363	27.8036	22.6186	24.9188	22.5158	19.7747	26.3204	26.0234	NA	NA	25.7041	27.2002	NA
CDH1 p Y876; CDH3 p Y823	NA	NA	NA	NA	NA	NA	NA	NA	NA	NA	NA	NA	NA	NA	NA	NA	NA	NA	NA	NA	NA	NA	NA	NA	NA	NA	NA	NA	NA	NA	NA	NA	NA	NA	19.9283	NA	NA	NA	NA	NA	21.204	NA	NA	NA	NA	16.6989	NA	NA	NA
CDH1 ubi K738	19.441	19.7571	20.3187	21.3036	19.8169	19.9787	19.5955	19.636	19.189	18.5094	20.4578	20.035	20.3554	NA	20.1044	NA	18.4344	18.4524	-1.08999	-0.773847	-0.212224	-0.935417	-0.894942	-1.34193	0.478907	NA	0.227928	NA	-1.44213	-1.42411	NA	NA	17.2802	NA	23.5728	22.9174	NA	NA	22.9723	22.7611	22.5185	NA	NA	NA	NA	NA	NA	22.0927	NA
CDH11 ubi K694	NA	NA	NA	NA	NA	NA	NA	NA	NA	NA	NA	NA	NA	NA	NA	NA	NA	NA	NA	NA	NA	NA	NA	NA	NA	NA	NA	NA	NA	NA	NA	23.9511	19.8798	NA	NA	NA	NA	NA	NA	NA	NA	NA	NA	NA	NA	NA	24.5707	NA	NA
CDH11 ubi K697	NA	NA	NA	NA	NA	NA	NA	NA	NA	NA	NA	NA	NA	NA	NA	NA	NA	NA	NA	NA	NA	NA	NA	NA	NA	NA	NA	NA	NA	NA	NA	23.7992	19.8798	NA	NA	NA	NA	NA	NA	NA	NA	NA	NA	NA	NA	NA	24.5707	21.9543	NA
CDH3 ubi K684	NA	NA	NA	NA	NA	NA	NA	NA	NA	NA	NA	NA	NA	NA	NA	NA	NA	NA	NA	NA	NA	NA	NA	NA	NA	NA	NA	NA	NA	NA	NA	24.12	NA	18.7249	24.6333	24.1306	23.5552	NA	25.8635	25.4701	23.3415	NA	NA	22.806	NA	NA	NA	21.9659	NA
CDH5 p S214	NA	NA	NA	NA	NA	NA	NA	NA	NA	NA	NA	NA	NA	NA	NA	NA	NA	NA	NA	NA	NA	NA	NA	NA	NA	NA	NA	NA	NA	NA	20.7961	NA	NA	NA	NA	NA	22.4471	NA	NA	NA	21.1484	20.8232	NA	NA	NA	NA	NA	NA	19.7915
CDH5 p T210	NA	NA	NA	NA	NA	NA	NA	NA	NA	NA	NA	NA	NA	NA	NA	NA	NA	NA	NA	NA	NA	NA	NA	NA	NA	NA	NA	NA	NA	NA	20.7961	NA	NA	NA	NA	NA	22.4471	NA	NA	NA	21.1484	20.8232	NA	NA	NA	NA	NA	NA	19.7915
CDH5 p T212	NA	NA	NA	NA	NA	NA	NA	NA	NA	NA	NA	NA	NA	NA	NA	NA	NA	NA	NA	NA	NA	NA	NA	NA	NA	NA	NA	NA	NA	NA	20.7961	NA	NA	NA	NA	NA	22.4471	NA	NA	NA	21.1484	20.8232	NA	NA	NA	NA	NA	NA	19.7915
CDH5 p Y685	NA	NA	NA	NA	NA	NA	16.4516	NA	NA	22.9449	22.7376	23.2303	23.3999	21.9348	22.8702	23.2792	22.9239	NA	NA	NA	NA	NA	NA	NA	0.414704	-1.05039	-0.114994	0.294047	-0.061312	NA	NA	NA	NA	NA	19.9731	NA	NA	NA	NA	NA	24.0288	21.8447	20.0162	23.2939	16.8769	18.3762	16.7365	23.5871	NA
CDK1 ack K33	NA	NA	NA	NA	23.0485	23.3459	22.838	23.0005	22.9158	24.7551	NA	24.0843	23.726	22.8703	23.4643	23.088	24.0957	21.951	NA	NA	NA	-0.366898	-0.204403	-0.289036	-0.732297	-1.58805	-0.994019	-1.37028	-0.362668	-2.50728	23.4506	NA	25.4151	25.9867	23.746	25.0546	NA	24.4378	NA	22.9948	25.3381	NA	NA	NA	NA	NA	NA	25.3072	NA
CDK1 p T14	23.2609	23.857	24.0692	20.3947	20.0905	23.2062	20.0443	19.8622	20.4734	26.9042	26.7202	27.0619	27.3565	27.7384	28.0111	27.9013	28.141	28.1591	1.30875	1.90486	2.11704	-1.90791	-2.08994	-1.47873	0.454318	0.836267	1.10893	0.999099	1.23882	1.25696	27.7802	28.9478	25.9985	NA	26.8633	27.278	27.9796	26.7571	23.5763	26.5571	28.8462	27.2281	27.3946	28.3479	29.1093	29.2025	26.8649	26.8053	27.1494
CDK1 p Y15	28.3529	29.2719	28.8453	28.6032	28.8441	28.8755	28.578	28.3655	28.1933	31.1558	31.0086	31.2059	30.8466	30.986	30.0266	30.5449	31.1224	31.3705	-0.426355	0.492603	0.0660315	-0.201275	-0.413827	-0.58603	-0.279271	-0.139819	-1.09927	-0.580957	-0.00347261	0.244694	30.5208	31.9363	33.456	33.5904	31.0868	31.607	31.7334	31.7691	28.8342	30.9061	31.5978	30.4889	31.9356	33.2361	31.4202	32.4217	32.4176	31.5559	29.276
CDK1 p Y19	19.5224	18.9444	18.005	NA	15.9516	16.4052	18.7936	17.9952	18.1922	18.885	20.1802	20.952	19.8853	19.6466	19.903	18.4508	20.0631	19.8292	3.32625	2.7482	1.80878	2.59745	1.79907	1.99607	-0.349053	-0.587843	-0.331419	-1.78359	-0.171288	-0.405189	NA	NA	NA	NA	NA	20.4324	NA	NA	NA	NA	21.1267	20.3082	16.0843	22.8987	21.632	16.7659	22.7737	21.1394	21.57
CDK1 ubi K139	NA	16.6602	16.4633	18.6563	16.5344	15.8836	17.3568	16.1182	16.8464	19.0049	20.7853	14.6153	NA	17.4114	14.5221	18.4751	NA	15.5302	NA	-0.871694	-1.06854	-0.175079	-1.41367	-0.685467	NA	-2.173	-5.06229	-1.10925	NA	-4.05421	NA	NA	NA	NA	NA	NA	NA	NA	NA	NA	NA	NA	NA	NA	NA	NA	NA	NA	NA
CDK1 ubi K56	NA	NA	NA	NA	NA	NA	NA	NA	NA	NA	NA	NA	NA	NA	NA	NA	NA	NA	NA	NA	NA	NA	NA	NA	NA	NA	NA	NA	NA	NA	20.5261	21.8373	NA	NA	24.0373	24.099	NA	NA	23.9437	23.004	22.3079	NA	NA	NA	NA	NA	NA	21.002	NA
CDK11A ack K455	17.2516	18.5064	18.1712	18.7432	17.7373	18.273	NA	NA	18.7746	20.3159	18.5939	18.9383	19.207	12.4649	19.6249	19.0406	NA	NA	-1.05705	0.197753	-0.137482	NA	NA	0.465911	-0.279229	-6.64386	0.138619	-0.445665	NA	NA	NA	NA	NA	NA	NA	NA	NA	NA	NA	NA	NA	NA	NA	NA	NA	NA	NA	NA	NA
CDK11B ack K467	NA	NA	NA	NA	NA	NA	NA	NA	NA	NA	NA	NA	NA	NA	NA	NA	NA	NA	NA	NA	NA	NA	NA	NA	NA	NA	NA	NA	NA	NA	19.1953	23.0736	NA	23.5041	NA	NA	NA	NA	NA	NA	NA	NA	16.5629	NA	NA	NA	25.4946	24.005	NA
CDK11B p T595	NA	NA	NA	NA	NA	NA	NA	NA	NA	NA	NA	NA	NA	NA	NA	NA	NA	NA	NA	NA	NA	NA	NA	NA	NA	NA	NA	NA	NA	NA	18.8474	NA	NA	21.1638	NA	20.4408	19.1921	NA	NA	NA	NA	NA	NA	NA	NA	NA	NA	NA	NA
CDK16 ack K183	NA	NA	NA	NA	NA	NA	NA	NA	NA	NA	NA	NA	NA	NA	NA	NA	NA	NA	NA	NA	NA	NA	NA	NA	NA	NA	NA	NA	NA	NA	NA	NA	NA	22.2976	NA	NA	NA	NA	NA	NA	NA	NA	22.5495	25.0966	22.8326	23.1291	23.8963	NA	NA
CDK16 ack K185	NA	NA	NA	NA	NA	NA	NA	NA	NA	NA	NA	NA	NA	NA	NA	NA	NA	NA	NA	NA	NA	NA	NA	NA	NA	NA	NA	NA	NA	NA	NA	NA	NA	22.2976	NA	NA	NA	NA	NA	NA	NA	NA	22.5495	25.0966	22.8326	23.1291	23.8963	NA	NA
CDK16 p T175	NA	NA	NA	NA	NA	NA	NA	NA	NA	NA	NA	NA	NA	21.2441	22.336	22.7951	NA	23.0737	NA	NA	NA	NA	NA	NA	NA	NA	NA	NA	NA	NA	NA	NA	NA	NA	NA	NA	NA	NA	NA	NA	NA	NA	NA	NA	NA	NA	NA	NA	NA
CDK16 p Y176	NA	16.4614	23.6683	24.7186	24.5731	24.3616	23.9033	22.079	23.5347	26.6616	26.0075	26.8229	26.2308	26.425	26.5086	26.5772	26.5368	26.9017	NA	-6.64386	-0.890139	-0.655179	-2.4795	-1.02374	-0.307258	-0.113035	-0.0293846	0.0391997	-0.00121606	0.36364	NA	NA	NA	NA	NA	NA	NA	NA	NA	NA	NA	NA	NA	NA	NA	NA	NA	NA	NA
CDK16 p Y176; CDK17 p Y203	NA	NA	NA	NA	NA	NA	NA	NA	NA	NA	NA	NA	NA	NA	NA	NA	NA	NA	NA	NA	NA	NA	NA	NA	NA	NA	NA	NA	NA	NA	21.9838	NA	NA	NA	22.3423	22.8635	NA	20.7025	18.9114	24.7041	26.0095	24.684	22.5541	19.6405	19.8155	22.9187	NA	26.8577	18.6206
CDK2 ack K9; CDK3 ack K9	NA	NA	NA	NA	NA	NA	NA	NA	NA	NA	NA	NA	NA	NA	NA	NA	NA	NA	NA	NA	NA	NA	NA	NA	NA	NA	NA	NA	NA	NA	NA	NA	23.8056	NA	NA	NA	NA	NA	NA	NA	NA	NA	NA	NA	NA	NA	NA	22.1398	NA
CDK2 p T14	NA	NA	NA	NA	NA	NA	NA	NA	NA	NA	NA	NA	NA	NA	NA	NA	NA	NA	NA	NA	NA	NA	NA	NA	NA	NA	NA	NA	NA	NA	29.3778	31.1239	29.1818	29.103	28.9651	30.0419	29.2902	29.0534	25.5234	28.8699	29.8525	28.2797	29.4602	29.6439	29.7161	29.7706	28.5115	28.2309	26.9848
CDK2 p Y15	NA	NA	NA	NA	NA	NA	NA	NA	NA	NA	NA	NA	NA	NA	NA	NA	NA	NA	NA	NA	NA	NA	NA	NA	NA	NA	NA	NA	NA	NA	30.8945	32.4658	33.5209	33.6534	31.3179	31.9724	31.877	31.9342	28.9443	31.1588	31.7921	30.6204	32.1181	33.3043	31.585	32.5174	32.4591	31.637	29.3501
CDK2 p Y19	NA	NA	NA	NA	NA	NA	NA	NA	NA	NA	NA	NA	NA	NA	NA	NA	NA	NA	NA	NA	NA	NA	NA	NA	NA	NA	NA	NA	NA	NA	NA	NA	25.8387	NA	23.2304	NA	NA	NA	16.7576	NA	NA	20.6923	25.4682	NA	NA	23.8624	23.5343	30.9985	29.3009
CDK3 p T14	NA	NA	NA	NA	NA	NA	NA	NA	NA	NA	NA	NA	NA	NA	NA	NA	NA	NA	NA	NA	NA	NA	NA	NA	NA	NA	NA	NA	NA	NA	29.3778	31.1239	29.1818	29.103	28.9651	30.0419	29.2902	29.0534	25.5234	28.8699	29.8525	28.2797	29.4602	29.6439	29.7161	29.7706	28.5115	28.2309	26.9848
CDK3 p Y15	NA	NA	NA	NA	NA	NA	NA	NA	NA	NA	NA	NA	NA	NA	NA	NA	NA	NA	NA	NA	NA	NA	NA	NA	NA	NA	NA	NA	NA	NA	30.8945	32.4658	33.5209	33.6534	31.3179	31.9724	31.877	31.9342	28.9443	31.1588	31.7921	30.6204	32.1181	33.3043	31.585	32.5174	32.4591	31.637	29.3501
CDK3 p Y19	NA	NA	NA	NA	NA	NA	NA	NA	NA	NA	NA	NA	NA	NA	NA	NA	NA	NA	NA	NA	NA	NA	NA	NA	NA	NA	NA	NA	NA	NA	NA	NA	25.8387	NA	23.2304	NA	NA	NA	16.7576	NA	NA	20.6923	25.4682	NA	NA	23.8624	23.5343	30.9985	29.3009
CDK5 ack K56	NA	NA	NA	NA	NA	NA	NA	NA	NA	NA	NA	NA	NA	NA	NA	NA	NA	NA	NA	NA	NA	NA	NA	NA	NA	NA	NA	NA	NA	NA	NA	NA	NA	24.2829	NA	24.0816	24.5434	23.6728	NA	23.1974	22.8554	21.7818	21.9277	25.0896	NA	NA	23.0813	23.7797	25.789
CDK5 p Y15	22.5633	22.9402	22.8052	23.1557	21.9247	23.2026	23.2756	23.2507	15.3279	22.7694	20.9362	22.4757	21.8776	22.0874	20.8979	22.3325	23.0546	22.4114	-0.305517	0.0712984	-0.0637092	0.406737	0.38183	-6.64386	-0.374849	-0.164952	-1.35448	0.0801302	0.802239	0.15902	24.2367	25.8263	27.3385	27.2881	21.8511	22.7446	24.4959	23.9919	20.646	18.9699	24.6281	23.276	25.5134	24.7086	24.7759	24.1793	25.8204	25.8489	20.5491
CDK5RAP3 ubi K166	21.4685	22.0633	22.3935	24.0022	23.0792	23.1164	19.1641	18.6952	21.1755	21.6673	21.8209	21.3659	20.8536	18.3482	19.876	18.583	NA	18.0144	-1.99739	-1.40265	-1.07242	-4.30178	-4.77074	-2.29037	-0.776574	-3.282	-1.75413	-3.04717	NA	-3.61573	24.7142	25.712	23.6426	23.8497	26.0048	25.754	NA	25.4165	26.7385	27.1254	26.9217	25.4895	NA	NA	NA	NA	NA	23.1413	NA
CDK9 ubi K151	NA	NA	19.2498	NA	NA	NA	17.9368	19.4589	NA	NA	NA	17.3158	NA	NA	NA	17.0537	19.0933	17.37	NA	NA	NA	NA	NA	NA	NA	NA	NA	-0.262032	1.77751	0.0542467	NA	NA	NA	NA	NA	NA	NA	NA	NA	NA	NA	NA	NA	NA	NA	NA	NA	NA	NA
CDKL5 p Y171	NA	NA	NA	NA	NA	NA	NA	NA	NA	NA	NA	NA	NA	NA	20.3537	NA	NA	NA	NA	NA	NA	NA	NA	NA	NA	NA	NA	NA	NA	NA	NA	NA	NA	NA	NA	22.4194	NA	21.5182	18.6758	21.7673	19.9724	NA	NA	20.6812	17.668	NA	23.3422	22.6954	21.4697
CDKN1A ubi K75	NA	NA	NA	NA	NA	NA	NA	NA	NA	NA	NA	NA	NA	NA	NA	NA	NA	NA	NA	NA	NA	NA	NA	NA	NA	NA	NA	NA	NA	NA	NA	NA	19.4101	NA	21.6402	22.9612	NA	NA	23.3348	23.7696	NA	NA	NA	20.1975	NA	NA	NA	NA	NA
CDR2 ack K200	NA	NA	NA	NA	NA	NA	NA	NA	NA	NA	NA	NA	NA	NA	NA	NA	NA	NA	NA	NA	NA	NA	NA	NA	NA	NA	NA	NA	NA	NA	NA	NA	NA	NA	NA	NA	NA	NA	NA	NA	NA	NA	NA	NA	NA	NA	25.7759	25.667	NA
CDV3 p Y190	NA	NA	21.7864	21.3237	22.5843	NA	NA	NA	21.5694	21.9764	NA	NA	NA	NA	21.6076	NA	NA	21.622	NA	NA	-0.301086	NA	NA	-0.518118	NA	NA	-0.368817	NA	NA	-0.354397	NA	27.3973	NA	27.4251	27.6771	27.5088	NA	28.3466	23.3788	25.7051	25.0927	NA	NA	NA	NA	NA	NA	NA	NA
CDV3 p Y244	NA	NA	NA	NA	NA	NA	NA	NA	NA	NA	NA	NA	NA	NA	NA	NA	NA	NA	NA	NA	NA	NA	NA	NA	NA	NA	NA	NA	NA	NA	NA	26.5013	NA	NA	27.9735	27.64	23.364	28.0186	22.7029	25.5588	23.6545	NA	21.4676	23.2145	19.5929	20.7026	22.9966	25.2775	20.8695
CDV3 p Y95	NA	NA	NA	NA	NA	NA	NA	NA	NA	NA	NA	NA	NA	NA	NA	NA	NA	NA	NA	NA	NA	NA	NA	NA	NA	NA	NA	NA	NA	NA	NA	NA	NA	NA	23.2977	23.9306	NA	24.3558	19.3262	NA	NA	NA	NA	NA	NA	NA	19.0632	NA	NA
CEACAM3 p Y230	19.1728	NA	NA	19.9891	20.3285	19.9686	19.2616	19.6107	19.0926	NA	NA	NA	NA	NA	NA	NA	NA	NA	-0.932306	NA	NA	-0.843504	-0.494376	-1.01251	NA	NA	NA	NA	NA	NA	NA	NA	NA	NA	NA	NA	NA	NA	NA	NA	NA	NA	NA	NA	NA	NA	23.5835	26.2737	NA
CEACAM3 p Y241	20.6386	20.9551	20.5379	21.3323	20.9732	20.8537	21.5486	21.1241	21.3838	NA	NA	NA	NA	NA	NA	NA	NA	NA	-0.42917	-0.112598	-0.529874	0.48087	0.0563403	0.31611	NA	NA	NA	NA	NA	NA	NA	NA	NA	NA	NA	NA	NA	NA	NA	NA	NA	NA	NA	NA	NA	NA	NA	NA	NA
CEBPB p Y137	NA	NA	NA	NA	NA	NA	NA	NA	NA	NA	NA	NA	NA	NA	NA	NA	NA	NA	NA	NA	NA	NA	NA	NA	NA	NA	NA	NA	NA	NA	NA	NA	NA	NA	NA	NA	NA	NA	NA	NA	23.6383	NA	19.0338	NA	20.8133	22.3905	NA	NA	NA
CEBPB p Y139	NA	NA	NA	NA	NA	18.2879	NA	NA	NA	NA	NA	20.0877	15.8733	NA	19.6969	22.0265	NA	19.76	NA	NA	NA	NA	NA	NA	-4.21441	NA	-0.390773	1.93884	NA	-0.32775	NA	NA	NA	NA	NA	NA	NA	NA	NA	NA	NA	22.5244	NA	NA	21.9473	NA	22.1583	21.7274	NA
CEBPB ubi K332	NA	NA	NA	NA	NA	NA	NA	NA	NA	NA	NA	NA	NA	NA	NA	NA	NA	NA	NA	NA	NA	NA	NA	NA	NA	NA	NA	NA	NA	NA	NA	20.2226	NA	NA	20.4613	NA	25.9683	NA	21.0272	19.2548	23.4618	NA	NA	NA	NA	NA	23.0779	NA	NA
CEBPG ack K109	NA	NA	NA	NA	NA	NA	NA	NA	NA	NA	NA	NA	NA	NA	NA	NA	NA	NA	NA	NA	NA	NA	NA	NA	NA	NA	NA	NA	NA	NA	NA	NA	NA	NA	NA	NA	NA	NA	NA	NA	NA	NA	NA	NA	NA	NA	26.4869	27.1629	NA
CEBPG ack K113	NA	NA	NA	NA	NA	NA	NA	NA	NA	NA	NA	NA	NA	NA	NA	NA	NA	NA	NA	NA	NA	NA	NA	NA	NA	NA	NA	NA	NA	NA	NA	NA	NA	NA	NA	NA	NA	NA	NA	NA	NA	NA	NA	NA	NA	NA	26.4869	27.1629	NA
CEBPZ ack K695	NA	NA	NA	NA	NA	NA	NA	NA	NA	NA	NA	NA	NA	NA	NA	NA	NA	NA	NA	NA	NA	NA	NA	NA	NA	NA	NA	NA	NA	NA	20.8226	NA	NA	24.0604	NA	23.8222	NA	NA	NA	NA	NA	NA	NA	NA	NA	NA	NA	NA	19.6762
CEMIP2 p S51	NA	NA	NA	NA	NA	NA	NA	NA	NA	NA	NA	NA	NA	NA	NA	NA	NA	NA	NA	NA	NA	NA	NA	NA	NA	NA	NA	NA	NA	NA	NA	NA	NA	NA	NA	NA	NA	NA	NA	NA	NA	NA	19.4139	21.1126	NA	NA	NA	20.2501	NA
CEMIP2 ubi K48	NA	NA	NA	NA	NA	NA	NA	NA	NA	NA	NA	NA	NA	NA	NA	NA	NA	NA	NA	NA	NA	NA	NA	NA	NA	NA	NA	NA	NA	NA	NA	NA	NA	NA	20.929	21.6296	NA	NA	22.7667	20.9498	NA	NA	24.5817	NA	NA	NA	24.9633	NA	NA
CENPB ubi K266	NA	NA	NA	NA	NA	NA	NA	NA	NA	NA	NA	NA	NA	NA	NA	NA	NA	NA	NA	NA	NA	NA	NA	NA	NA	NA	NA	NA	NA	NA	NA	NA	NA	NA	21.7423	NA	NA	NA	23.4463	21.6661	NA	NA	NA	NA	NA	NA	NA	NA	NA
CENPF ubi K1314	NA	NA	NA	NA	NA	NA	NA	NA	NA	NA	NA	NA	NA	NA	NA	NA	NA	NA	NA	NA	NA	NA	NA	NA	NA	NA	NA	NA	NA	NA	21.4921	24.3422	NA	NA	21.5268	21.5761	NA	NA	NA	NA	NA	NA	24.3774	NA	NA	NA	NA	NA	NA
CENPF ubi K1443	NA	NA	NA	NA	NA	NA	NA	NA	NA	NA	NA	NA	NA	NA	NA	NA	NA	NA	NA	NA	NA	NA	NA	NA	NA	NA	NA	NA	NA	NA	21.3974	22.7771	NA	21.4129	NA	NA	25.5123	23.0485	NA	NA	NA	NA	NA	NA	NA	NA	NA	NA	NA
CENPF ubi K1579	NA	NA	NA	NA	NA	NA	NA	NA	NA	NA	NA	NA	NA	NA	NA	NA	NA	NA	NA	NA	NA	NA	NA	NA	NA	NA	NA	NA	NA	NA	19.3126	21.9449	NA	NA	NA	NA	NA	NA	NA	NA	NA	NA	NA	NA	22.4703	NA	NA	23.2744	NA
CENPI ubi K221	NA	NA	NA	NA	NA	NA	NA	NA	NA	23.4669	22.4583	21.7091	22.9905	NA	23.2339	21.0228	21.4305	NA	NA	NA	NA	NA	NA	NA	0.266393	NA	0.50979	-1.70134	-1.29361	NA	NA	NA	NA	NA	NA	NA	NA	NA	NA	NA	NA	NA	NA	NA	NA	NA	NA	NA	NA
CEP131 ubi K510	NA	NA	NA	NA	NA	NA	NA	NA	NA	NA	NA	NA	NA	NA	NA	NA	NA	NA	NA	NA	NA	NA	NA	NA	NA	NA	NA	NA	NA	NA	NA	23.5645	NA	NA	22.9493	22.2446	NA	NA	22.0549	22.5535	NA	NA	NA	NA	NA	NA	NA	NA	NA
CEP170 p Y364	NA	NA	NA	NA	NA	NA	NA	NA	NA	NA	NA	NA	NA	NA	NA	NA	NA	NA	NA	NA	NA	NA	NA	NA	NA	NA	NA	NA	NA	NA	NA	NA	NA	NA	NA	NA	NA	NA	NA	NA	NA	NA	NA	NA	17.8854	20.1222	NA	NA	19.0423
CEP290 ack K1045	NA	NA	NA	NA	NA	NA	NA	NA	NA	NA	NA	NA	NA	NA	NA	NA	NA	NA	NA	NA	NA	NA	NA	NA	NA	NA	NA	NA	NA	NA	NA	27.0688	NA	21.0557	NA	NA	NA	NA	24.881	NA	NA	NA	NA	NA	NA	NA	NA	NA	NA
CEP290 ack K1057	NA	NA	NA	NA	NA	NA	NA	NA	NA	NA	NA	NA	NA	NA	NA	NA	NA	NA	NA	NA	NA	NA	NA	NA	NA	NA	NA	NA	NA	NA	NA	27.0688	NA	21.0557	NA	NA	NA	NA	24.881	NA	NA	NA	NA	NA	NA	NA	NA	NA	NA
CEP290 ubi K1058	NA	NA	NA	NA	NA	NA	NA	NA	NA	NA	NA	NA	NA	NA	NA	NA	NA	NA	NA	NA	NA	NA	NA	NA	NA	NA	NA	NA	NA	NA	NA	NA	NA	NA	NA	NA	29.515	NA	NA	20.1037	20.311	NA	NA	17.6955	NA	NA	27.4105	NA	21.1465
CEP44 p Y354	NA	NA	NA	NA	NA	NA	NA	NA	NA	NA	NA	NA	NA	NA	NA	NA	NA	NA	NA	NA	NA	NA	NA	NA	NA	NA	NA	NA	NA	NA	NA	NA	NA	NA	22.8862	21.9569	NA	25.3387	18.479	NA	NA	NA	NA	NA	NA	NA	NA	21.6417	NA
CEP63 p T300	NA	NA	NA	NA	NA	NA	NA	NA	NA	NA	NA	NA	NA	NA	NA	NA	NA	NA	NA	NA	NA	NA	NA	NA	NA	NA	NA	NA	NA	NA	NA	NA	NA	NA	NA	NA	NA	NA	NA	NA	NA	NA	20.6194	NA	NA	NA	21.0618	NA	17.7075
CEP63 p T302	NA	NA	NA	NA	NA	NA	NA	NA	NA	NA	NA	NA	NA	NA	NA	NA	NA	NA	NA	NA	NA	NA	NA	NA	NA	NA	NA	NA	NA	NA	NA	NA	NA	NA	NA	NA	NA	NA	NA	NA	NA	NA	20.6194	NA	NA	NA	21.0618	NA	17.7075
CEP78 ubi K303	NA	NA	NA	NA	NA	NA	NA	NA	NA	NA	NA	NA	NA	NA	NA	NA	NA	NA	NA	NA	NA	NA	NA	NA	NA	NA	NA	NA	NA	NA	NA	NA	NA	NA	NA	NA	NA	NA	NA	NA	NA	24.7492	25.8652	NA	NA	NA	NA	NA	NA
CEP78 ubi K307	NA	NA	NA	NA	NA	NA	NA	NA	NA	NA	NA	NA	NA	NA	NA	NA	NA	NA	NA	NA	NA	NA	NA	NA	NA	NA	NA	NA	NA	NA	NA	NA	NA	NA	NA	NA	NA	NA	NA	NA	NA	24.7492	25.8652	NA	NA	NA	NA	NA	NA
CEP78 ubi K308	NA	NA	NA	NA	NA	NA	NA	NA	NA	NA	NA	NA	NA	NA	NA	NA	NA	NA	NA	NA	NA	NA	NA	NA	NA	NA	NA	NA	NA	NA	NA	NA	NA	NA	NA	NA	NA	NA	NA	NA	NA	24.7492	25.8652	NA	NA	NA	NA	NA	NA
CEP89 p Y157	18.2225	18.2121	18.625	18.7151	18.5387	17.678	18.3188	18.3786	20.3777	20.2366	19.579	19.9071	20.2264	19.2207	20.4212	20.2791	20.5877	20.8402	-0.153813	-0.164251	0.248682	-0.0575941	0.00221711	2.00137	0.293946	-0.711775	0.488712	0.346681	0.655271	0.907705	NA	NA	NA	NA	21.3994	NA	NA	NA	18.2313	20.1226	22.6497	21.0042	15.941	NA	NA	20.9591	18.1372	19.7351	NA
CERS2 ubi K131	NA	18.6778	17.2748	20.6218	19.8895	18.7369	23.7639	23.6176	23.8027	NA	NA	NA	NA	NA	NA	NA	18.8749	18.5256	NA	-1.26418	-2.66722	3.82191	3.67559	3.86073	NA	NA	NA	NA	NA	NA	NA	NA	NA	NA	NA	NA	NA	NA	NA	NA	NA	NA	NA	NA	NA	NA	NA	NA	NA
CERS2 ubi K334	NA	NA	19.5328	NA	NA	NA	21.9239	21.8975	21.547	NA	NA	NA	NA	NA	NA	NA	NA	NA	NA	NA	NA	NA	NA	NA	NA	NA	NA	NA	NA	NA	NA	NA	NA	NA	NA	NA	NA	NA	NA	NA	NA	NA	NA	NA	NA	NA	NA	NA	NA
CERS2 ubi K96	20.0276	19.8371	19.2311	21.4027	19.7295	20.0263	22.937	22.9731	22.2921	NA	18.3513	NA	NA	NA	NA	NA	NA	19.2956	-0.554601	-0.745125	-1.35105	2.35481	2.39093	1.70993	NA	NA	NA	NA	NA	0.944257	NA	NA	NA	NA	NA	NA	NA	NA	NA	NA	NA	NA	NA	NA	NA	NA	NA	NA	NA
CETN2 ubi K120	NA	NA	NA	NA	NA	NA	NA	NA	NA	NA	NA	NA	NA	NA	NA	NA	NA	NA	NA	NA	NA	NA	NA	NA	NA	NA	NA	NA	NA	NA	21.74	23.3221	16.6389	19.1014	23.7834	NA	NA	NA	NA	19.4406	NA	NA	22.3179	20.2434	NA	NA	NA	22.8412	NA
CETN2 ubi K124	NA	NA	NA	NA	NA	NA	NA	NA	NA	NA	NA	NA	NA	NA	NA	NA	NA	NA	NA	NA	NA	NA	NA	NA	NA	NA	NA	NA	NA	NA	NA	22.5757	17.8337	NA	23.1272	NA	NA	NA	24.9914	25.7149	23.2795	NA	NA	NA	NA	NA	NA	22.1575	NA
CFAP298 p Y264	NA	NA	NA	NA	NA	NA	NA	NA	NA	NA	NA	NA	NA	NA	NA	NA	NA	NA	NA	NA	NA	NA	NA	NA	NA	NA	NA	NA	NA	NA	NA	NA	NA	NA	20.862	20.8176	NA	22.4835	18.0931	NA	NA	NA	NA	NA	NA	NA	NA	20.7467	NA
CFAP36 ubi K116	NA	NA	NA	NA	NA	NA	NA	NA	NA	NA	NA	NA	NA	NA	NA	NA	NA	NA	NA	NA	NA	NA	NA	NA	NA	NA	NA	NA	NA	NA	21.2255	23.6913	NA	22.0564	22.8779	20.7969	NA	NA	23.0885	23.1571	24.8364	NA	NA	NA	NA	NA	NA	NA	NA
CFAP58 p S719	NA	NA	NA	NA	NA	NA	NA	NA	NA	NA	NA	NA	NA	NA	NA	NA	NA	NA	NA	NA	NA	NA	NA	NA	NA	NA	NA	NA	NA	NA	21.25	NA	NA	NA	20.4193	21.2814	NA	20.2093	NA	NA	21.9982	21.3627	NA	NA	NA	NA	NA	NA	NA
CFAP58 p Y724	NA	NA	NA	NA	NA	NA	NA	NA	NA	NA	NA	NA	NA	NA	NA	NA	NA	NA	NA	NA	NA	NA	NA	NA	NA	NA	NA	NA	NA	NA	21.25	NA	NA	NA	20.4193	21.2814	NA	20.2093	NA	NA	21.9982	21.3627	NA	NA	NA	NA	NA	NA	NA
CFAP97 ubi K375	NA	NA	NA	NA	NA	NA	NA	NA	NA	NA	NA	NA	NA	NA	NA	NA	NA	NA	NA	NA	NA	NA	NA	NA	NA	NA	NA	NA	NA	NA	NA	NA	NA	NA	NA	21.1392	NA	NA	21.9033	21.9451	21.9694	NA	NA	NA	NA	NA	NA	NA	NA
CFL1 ack K144	NA	19.1459	NA	19.8139	20.6997	19.6833	18.6963	19.3745	19.0367	21.0393	20.6546	19.2046	18.7688	18.5876	17.9672	14.3257	19.7944	19.4047	NA	-0.994219	NA	-1.44387	-0.765622	-1.10348	-1.71851	-1.89977	-2.52014	-6.16162	-0.692989	-1.08269	23.5541	23.1124	NA	24.4932	23.3284	23.9821	24.0958	NA	NA	23.3893	21.9624	NA	NA	NA	NA	NA	NA	NA	22.8999
CFL1 ack K19; CFL2 ack K19	20.2858	20.1187	20.3173	20.202	20.1928	20.8213	20.5867	20.5541	20.1886	18.8859	14.5548	NA	17.4649	NA	NA	NA	NA	NA	-0.150819	-0.317967	-0.119288	0.150118	0.117458	-0.248028	-0.490942	NA	NA	NA	NA	NA	23.3814	23.6606	26.405	20.8335	NA	NA	NA	NA	NA	NA	24.3399	NA	22.6994	23.0925	NA	NA	23.3035	24.1363	25.4453
CFL1 ack K44	20.6933	19.711	20.1644	20.8946	20.4747	20.0296	20.3503	19.9465	19.8359	16.8004	NA	NA	NA	NA	NA	16.396	NA	NA	0.184223	-0.798102	-0.344732	-0.158792	-0.562566	-0.673195	NA	NA	NA	-0.404476	NA	NA	26.8703	27.1791	24.972	25.7349	25.2434	26.9318	27.4641	28.1177	26.77	27.256	27.2735	26.6403	22.1464	25.5692	26.1505	25.8653	24.6971	25.8148	28.0275
CFL1 ack K92; CFL2 ack K92	15.8387	17.4008	17.0046	17.706	16.9618	16.887	17.1611	NA	NA	17.9111	16.3105	NA	18.1325	NA	17.1961	15.8127	NA	16.9638	-1.39589	0.166161	-0.230028	-0.0734953	NA	NA	0.810215	NA	-0.126144	-1.50963	NA	-0.358531	22.4546	NA	NA	22.5609	NA	22.6263	NA	NA	NA	NA	NA	NA	19.6667	20.867	NA	NA	NA	22.0241	NA
CFL1 ack K96; CFL2 ack K96	NA	NA	NA	NA	NA	NA	NA	NA	NA	NA	NA	NA	NA	NA	NA	NA	NA	NA	NA	NA	NA	NA	NA	NA	NA	NA	NA	NA	NA	NA	24.0221	21.0832	NA	NA	NA	NA	NA	22.5861	NA	22.1022	21.6918	NA	NA	NA	NA	NA	NA	21.1583	NA
CFL1 p Y140	20.4234	20.1243	19.7304	20.3293	20.5521	20.8669	20.4022	20.3351	20.3939	20.8945	18.9646	19.5027	19.0828	19.0358	19.3476	19.3604	19.9132	19.9132	-0.17636	-0.475443	-0.869364	-0.197521	-0.264632	-0.205842	-0.943514	-0.990547	-0.678675	-0.665908	-0.11311	-0.113103	NA	NA	NA	NA	NA	NA	NA	NA	NA	NA	NA	NA	NA	NA	NA	19.6855	20.0825	23.3886	19.8801
CFL1 p Y68	NA	NA	NA	NA	NA	NA	NA	NA	NA	NA	NA	NA	NA	NA	NA	NA	NA	NA	NA	NA	NA	NA	NA	NA	NA	NA	NA	NA	NA	NA	NA	23.4156	23.1111	25.2501	23.2697	22.5993	24.0738	25.5221	18.7142	NA	21.4553	NA	22.2648	21.6379	NA	21.4499	23.6445	23.7679	19.4939
CFL1 p Y82; CFL2 p Y82	NA	NA	NA	NA	NA	NA	NA	NA	NA	NA	NA	NA	NA	NA	NA	NA	NA	NA	NA	NA	NA	NA	NA	NA	NA	NA	NA	NA	NA	NA	NA	NA	NA	NA	19.3629	18.9303	NA	21.4156	NA	NA	NA	NA	18.7927	NA	17.816	17.3257	20.8775	21.1729	19.8274
CFL1 ubi K114; CFL2 ubi K114	NA	NA	NA	NA	NA	NA	NA	NA	NA	NA	NA	NA	NA	NA	NA	NA	NA	NA	NA	NA	NA	NA	NA	NA	NA	NA	NA	NA	NA	NA	25.4069	25.9828	NA	21.2406	25.4351	24.3902	NA	24.7741	23.8211	23.1064	NA	25.0168	NA	NA	22.9323	23.0788	NA	NA	NA
CFL1 ubi K144	19.2822	19.4883	18.802	22.2592	21.3575	21.5378	NA	NA	NA	21.0396	17.8947	20.9813	20.7096	18.5077	21.202	19.2687	NA	18.7956	-2.49086	-2.28473	-2.97103	NA	NA	NA	0.20292	-1.99896	0.695349	-1.23795	NA	-1.71109	NA	22.737	20.7872	21.7826	22.6318	23.5333	NA	NA	25.4017	24.8525	NA	23.1586	NA	NA	NA	NA	NA	NA	NA
CFL1 ubi K19; CFL2 ubi K19	NA	NA	NA	NA	NA	NA	NA	NA	NA	NA	NA	NA	NA	NA	NA	NA	NA	NA	NA	NA	NA	NA	NA	NA	NA	NA	NA	NA	NA	NA	NA	20.1754	16.7662	NA	NA	22.9817	NA	NA	24.8555	23.2013	22.3892	NA	NA	NA	NA	NA	NA	22.3468	NA
CFL1 ubi K44	16.7027	NA	16.3167	17.7807	16.5928	16.4409	16.1483	NA	NA	NA	NA	NA	NA	NA	NA	NA	NA	NA	-0.368066	NA	-0.754083	-0.922502	NA	NA	NA	NA	NA	NA	NA	NA	NA	22.8899	19.9611	NA	22.6578	21.9885	NA	24.3294	24.9436	NA	23.8637	23.4493	NA	NA	NA	NA	NA	NA	NA
CFL1 ubi K45	16.7027	NA	16.3167	17.7807	16.5928	16.4409	16.1483	NA	NA	NA	NA	NA	NA	NA	NA	NA	NA	NA	-0.368066	NA	-0.754083	-0.922502	NA	NA	NA	NA	NA	NA	NA	NA	NA	NA	NA	NA	NA	NA	NA	NA	NA	NA	NA	NA	NA	NA	NA	NA	NA	NA	NA
CFL1 ubi K92; CFL2 ubi K92	20.8428	20.2657	17.701	23.7288	20.4111	20.2255	NA	18.4465	18.1979	14.4	NA	NA	NA	NA	18.7233	17.9618	NA	NA	-1.55016	-2.12726	-4.69191	NA	-3.9465	-4.19503	NA	NA	4.3233	3.56177	NA	NA	NA	NA	18.5045	NA	24.1076	24.4526	NA	NA	24.5411	NA	NA	22.6307	NA	NA	NA	NA	NA	22.4417	NA
CFL1 ubi K95; CFL2 ubi K95	19.3826	16.7212	NA	NA	21.5083	NA	NA	18.2851	17.2181	NA	NA	NA	NA	NA	NA	NA	NA	NA	-2.12573	-4.78713	NA	NA	-3.22319	-4.29023	NA	NA	NA	NA	NA	NA	NA	NA	NA	NA	NA	NA	NA	NA	NA	NA	NA	NA	NA	NA	NA	NA	NA	NA	NA
CGN p Y313	NA	NA	NA	NA	19.9379	NA	20.0962	20.0268	19.9269	NA	NA	NA	NA	NA	NA	NA	14.7237	NA	NA	NA	NA	0.158259	0.0888749	-0.0110231	NA	NA	NA	NA	NA	NA	NA	NA	NA	NA	NA	19.9659	NA	20.7421	NA	NA	NA	NA	19.227	21.5431	NA	NA	23.1825	24.0604	NA
CGN p Y45	22.2183	22.3327	22.1634	23.3145	23.4304	23.4991	22.726	22.593	22.4143	16.8915	17.9574	17.7423	18.175	17.8334	18.0526	18.4939	19.0289	18.1583	-1.19832	-1.08396	-1.25327	-0.690662	-0.823702	-1.00238	0.576505	0.234969	0.454146	0.895403	1.43042	0.559884	NA	NA	NA	NA	22.1581	21.9662	20.799	NA	NA	NA	NA	NA	18.8151	19.5096	NA	NA	23.7622	25.4118	NA
CGN p Y99	NA	NA	NA	NA	NA	NA	NA	NA	NA	NA	NA	NA	NA	NA	NA	NA	NA	NA	NA	NA	NA	NA	NA	NA	NA	NA	NA	NA	NA	NA	NA	NA	25.3346	28.0421	25.6079	NA	NA	25.0525	NA	22.8954	23.0408	NA	22.3271	24.1431	NA	NA	28.1119	28.3985	NA
CGN ubi K350	NA	NA	NA	NA	NA	NA	NA	NA	NA	NA	NA	NA	NA	NA	NA	NA	NA	NA	NA	NA	NA	NA	NA	NA	NA	NA	NA	NA	NA	NA	NA	NA	21.8589	NA	NA	NA	25.4674	NA	NA	NA	NA	NA	NA	NA	NA	NA	NA	22.6976	NA
CHAF1A ack K467	NA	NA	NA	NA	NA	NA	NA	NA	NA	NA	NA	NA	NA	NA	NA	NA	NA	NA	NA	NA	NA	NA	NA	NA	NA	NA	NA	NA	NA	NA	NA	NA	NA	23.3978	NA	NA	NA	NA	NA	NA	NA	NA	17.5659	NA	NA	NA	NA	22.6509	NA
CHAMP1 ack K490	17.5681	18.2463	20.1429	18.6202	NA	18.7205	19.1716	18.6314	18.473	NA	16.4596	NA	14.8034	17.8845	16.6127	15.0934	14.6972	NA	-1.10306	-0.424956	1.47167	0.500417	-0.0397693	-0.198225	-1.6562	1.42484	0.153043	-1.36621	-1.76241	NA	22.1467	NA	26.3188	26.0974	NA	22.7085	NA	NA	NA	NA	NA	NA	NA	23.2278	NA	NA	24.4904	24.0724	22.0141
CHAMP1 ack K516	NA	NA	NA	NA	NA	NA	NA	NA	NA	NA	NA	NA	NA	NA	NA	NA	NA	NA	NA	NA	NA	NA	NA	NA	NA	NA	NA	NA	NA	NA	22.2621	NA	NA	21.1708	NA	NA	NA	NA	NA	NA	NA	NA	NA	19.8255	NA	NA	23.56	23.4054	NA
CHAMP1 ack K617	16.982	17.3567	18.7376	18.4393	NA	17.8906	NA	18.1755	NA	18.5758	16.8104	16.9943	16.5598	15.7976	17.1928	17.3848	17.2404	NA	-1.20885	-0.834168	0.546709	NA	-0.015414	NA	-1.13443	-1.89658	-0.501354	-0.309378	-0.453777	NA	19.7915	22.8807	22.603	19.9436	NA	NA	NA	NA	NA	NA	NA	NA	20.2167	22.9663	NA	NA	25.1042	25.0602	NA
CHCHD2 ack K142	NA	NA	NA	NA	NA	NA	NA	NA	NA	NA	NA	NA	NA	NA	NA	NA	NA	NA	NA	NA	NA	NA	NA	NA	NA	NA	NA	NA	NA	NA	NA	NA	NA	24.287	NA	NA	NA	NA	NA	NA	28.4328	NA	17.8697	NA	NA	NA	NA	NA	NA
CHD1L ubi K764	NA	NA	NA	NA	NA	NA	NA	NA	NA	NA	NA	NA	NA	NA	NA	NA	NA	NA	NA	NA	NA	NA	NA	NA	NA	NA	NA	NA	NA	NA	NA	NA	NA	NA	20.0002	20.9568	NA	NA	22.9289	NA	NA	NA	NA	NA	NA	NA	16.2746	NA	NA
CHD4 ubi K1092	NA	NA	NA	NA	NA	NA	NA	NA	NA	NA	NA	NA	NA	NA	NA	NA	NA	NA	NA	NA	NA	NA	NA	NA	NA	NA	NA	NA	NA	NA	NA	21.4003	16.8781	NA	18.6771	23.1878	23.5775	21.7815	21.6416	22.9069	25.989	25.5743	NA	18.7764	23.1051	NA	NA	NA	21.7433
CHIC1 ubi K176	NA	NA	NA	NA	NA	NA	NA	NA	NA	NA	NA	NA	NA	NA	NA	NA	NA	NA	NA	NA	NA	NA	NA	NA	NA	NA	NA	NA	NA	NA	23.5265	25.5824	NA	NA	25.5458	25.8322	25.253	NA	26.1265	26.2439	23.1694	NA	NA	NA	NA	NA	NA	NA	NA
CHIC2 ubi K117	22.227	22.6298	20.9687	23.3057	22.7221	22.6317	20.1978	20.8271	20.244	23.1227	20.8742	21.5458	21.6786	19.4979	22.3253	21.5356	NA	20.2304	-0.6917	-0.288903	-1.94993	-2.72082	-2.0916	-2.67467	-0.487303	-2.66807	0.159336	-0.630297	NA	-1.9355	25.4655	27.1074	24.1655	22.6565	28.1764	28.2843	27.1363	26.3946	28.1268	28.123	27.3753	26.637	25.946	25.4272	26.4395	24.3258	NA	27.0435	24.9363
CHMP1B ubi K104	NA	NA	NA	NA	NA	NA	NA	NA	NA	NA	NA	NA	NA	NA	NA	NA	NA	NA	NA	NA	NA	NA	NA	NA	NA	NA	NA	NA	NA	NA	NA	19.327	19.6763	NA	NA	NA	NA	NA	NA	NA	21.3475	NA	NA	NA	NA	NA	NA	NA	NA
CHMP2A ubi K89	NA	NA	NA	NA	NA	NA	NA	NA	NA	NA	NA	NA	NA	NA	NA	NA	NA	NA	NA	NA	NA	NA	NA	NA	NA	NA	NA	NA	NA	NA	NA	19.8359	NA	NA	22.1096	21.173	NA	NA	22.7859	21.6316	21.2459	NA	NA	NA	NA	NA	NA	NA	NA
CHMP4B ubi K17	18.0115	NA	15.7658	NA	18.4458	17.1971	NA	19.0395	NA	NA	NA	NA	NA	NA	NA	NA	NA	NA	0.0589622	NA	-2.18673	NA	1.08696	NA	NA	NA	NA	NA	NA	NA	NA	NA	NA	NA	NA	NA	NA	NA	NA	NA	NA	NA	NA	NA	NA	NA	NA	NA	NA
CHMP4B ubi K38	NA	NA	NA	NA	NA	NA	NA	NA	NA	NA	NA	NA	NA	NA	NA	NA	NA	NA	NA	NA	NA	NA	NA	NA	NA	NA	NA	NA	NA	NA	NA	NA	NA	19.4022	18.6674	20.4995	NA	NA	NA	NA	NA	NA	NA	NA	NA	NA	NA	NA	NA
CHMP5 p Y94	NA	NA	NA	NA	NA	NA	NA	NA	NA	NA	NA	NA	NA	NA	NA	NA	NA	NA	NA	NA	NA	NA	NA	NA	NA	NA	NA	NA	NA	NA	NA	21.7515	NA	21.2491	22.2812	23.5077	NA	21.9716	18.9544	20.2261	NA	NA	NA	NA	NA	NA	NA	NA	NA
CHN2 p Y153	NA	NA	NA	NA	NA	NA	NA	NA	NA	NA	NA	NA	NA	NA	NA	NA	NA	NA	NA	NA	NA	NA	NA	NA	NA	NA	NA	NA	NA	NA	NA	NA	NA	NA	NA	NA	NA	NA	NA	NA	22.0122	NA	19.2802	NA	NA	NA	21.5793	21.8866	NA
CHP1 ubi K100	NA	NA	NA	NA	NA	NA	NA	NA	NA	NA	NA	NA	NA	NA	NA	NA	NA	NA	NA	NA	NA	NA	NA	NA	NA	NA	NA	NA	NA	NA	NA	NA	20.4668	18.6684	NA	23.7515	NA	NA	23.0592	NA	NA	NA	NA	NA	NA	NA	NA	NA	NA
CHP1 ubi K18	NA	NA	NA	NA	NA	NA	NA	NA	NA	NA	NA	NA	NA	NA	NA	NA	NA	NA	NA	NA	NA	NA	NA	NA	NA	NA	NA	NA	NA	NA	NA	NA	23.0143	NA	22.5117	NA	NA	NA	23.5645	23.6385	NA	22.6337	NA	NA	NA	NA	25.7206	24.0593	NA
CHP1 ubi K182	NA	NA	18.6962	20.686	NA	19.8695	19.0914	NA	NA	20.0359	19.0646	20.1668	19.0858	17.9688	20.5797	NA	NA	NA	NA	NA	-1.63857	-1.24344	NA	NA	-0.746435	-1.86346	0.747435	NA	NA	NA	NA	NA	NA	NA	NA	NA	NA	NA	NA	NA	NA	NA	NA	NA	NA	NA	NA	NA	NA
CHP1 ubi K19	21.1299	19.7992	17.4868	20.8031	20.4414	20.1763	19.1682	19.3234	NA	NA	NA	NA	NA	NA	NA	NA	NA	NA	0.633206	-0.697405	-3.00981	-1.32845	-1.17325	NA	NA	NA	NA	NA	NA	NA	NA	NA	23.0143	NA	22.5117	23.1092	NA	NA	NA	NA	NA	22.6337	NA	NA	NA	NA	25.7206	NA	NA
CHRM3 p Y365	NA	NA	NA	NA	NA	NA	NA	NA	NA	NA	NA	NA	NA	NA	NA	NA	NA	NA	NA	NA	NA	NA	NA	NA	NA	NA	NA	NA	NA	NA	NA	NA	NA	NA	NA	NA	NA	NA	NA	NA	20.9171	NA	NA	NA	NA	15.5806	NA	19.5178	NA
CHTOP ack K226	NA	NA	NA	NA	NA	NA	NA	NA	NA	NA	NA	NA	NA	NA	NA	NA	NA	NA	NA	NA	NA	NA	NA	NA	NA	NA	NA	NA	NA	NA	NA	NA	NA	23.1203	NA	NA	NA	NA	NA	NA	NA	NA	NA	NA	NA	NA	NA	NA	NA
CHTOP ack K70	NA	NA	NA	NA	NA	NA	NA	NA	NA	NA	NA	NA	NA	NA	NA	NA	NA	NA	NA	NA	NA	NA	NA	NA	NA	NA	NA	NA	NA	NA	21.8177	NA	22.9915	25.2284	NA	20.9064	NA	NA	NA	NA	23.4974	NA	NA	NA	NA	NA	NA	22.7741	NA
CIB1 ubi K10	NA	NA	NA	NA	NA	NA	NA	NA	NA	NA	NA	NA	NA	NA	NA	NA	NA	NA	NA	NA	NA	NA	NA	NA	NA	NA	NA	NA	NA	NA	NA	22.1398	NA	NA	22.2055	22.8784	NA	23.6955	22.2087	NA	22.3978	NA	NA	NA	21.7094	NA	NA	22.4824	NA
CIB1 ubi K65	NA	NA	NA	NA	NA	NA	NA	NA	NA	NA	NA	NA	NA	NA	NA	NA	NA	NA	NA	NA	NA	NA	NA	NA	NA	NA	NA	NA	NA	NA	NA	NA	NA	NA	21.0399	21.6253	NA	NA	22.7041	21.5229	NA	NA	NA	NA	NA	NA	NA	21.2543	NA
CIC ack K689	NA	NA	NA	NA	NA	NA	NA	NA	NA	NA	NA	NA	NA	NA	NA	NA	18.9728	18.371	NA	NA	NA	NA	NA	NA	NA	NA	NA	NA	NA	NA	NA	NA	NA	23.702	25.0992	23.1357	NA	NA	NA	NA	NA	NA	19.3485	24.6898	NA	NA	NA	22.916	NA
CIP2A ack K40	NA	NA	15.957	14.3807	NA	20.3926	NA	NA	NA	19.9422	18.6674	18.1339	17.1136	17.358	18.2349	NA	16.6327	NA	NA	NA	-3.45777	NA	NA	NA	-2.00815	-1.76373	-0.886838	NA	-2.48905	NA	NA	NA	NA	NA	NA	NA	NA	NA	NA	NA	NA	NA	NA	NA	NA	NA	NA	NA	NA
CISD1 ack K68	NA	NA	NA	NA	NA	NA	NA	NA	NA	NA	NA	NA	NA	NA	NA	NA	NA	NA	NA	NA	NA	NA	NA	NA	NA	NA	NA	NA	NA	NA	24.0279	23.3677	22.335	24.1652	NA	NA	NA	NA	NA	NA	22.7179	NA	NA	21.8221	NA	NA	24.2643	23.7041	22.891
CIZ1 ack K260	NA	16.4829	19.7657	14.704	17.1021	19.036	15.636	14.7102	17.4951	20.8345	18.4474	18.4657	NA	14.2816	17.4213	NA	NA	17.9334	NA	-1.35922	1.92362	-2.2061	-3.13196	-0.346985	NA	-5.4376	-2.29789	NA	NA	-1.78581	22.0857	NA	24.0916	25.7043	NA	23.1366	NA	NA	NA	NA	NA	NA	19.6098	21.5656	NA	NA	23.1145	24.1918	NA
CLASP2 p Y1022	NA	NA	NA	NA	NA	NA	NA	NA	NA	NA	NA	NA	NA	NA	NA	NA	NA	NA	NA	NA	NA	NA	NA	NA	NA	NA	NA	NA	NA	NA	NA	21.8261	NA	NA	21.4172	23.1419	NA	22.4977	NA	21.5859	23.1818	20.9947	20.1029	21.1303	18.9807	22.2429	22.7811	22.9735	NA
CLASRP ack K553	NA	NA	NA	NA	NA	NA	NA	NA	NA	NA	NA	NA	NA	NA	NA	NA	NA	NA	NA	NA	NA	NA	NA	NA	NA	NA	NA	NA	NA	NA	NA	NA	NA	22.0474	NA	NA	NA	NA	NA	NA	NA	NA	NA	NA	NA	NA	NA	NA	NA
CLDN1 p S206	NA	NA	NA	NA	NA	NA	NA	NA	NA	NA	NA	NA	NA	NA	NA	NA	NA	NA	NA	NA	NA	NA	NA	NA	NA	NA	NA	NA	NA	NA	NA	NA	NA	NA	26.0663	21.7506	NA	NA	NA	20.7344	NA	NA	19.0829	NA	NA	NA	NA	NA	NA
CLDN1 p Y210	20.1746	20.5035	20.6718	20.768	20.7284	21.3863	21.0524	20.5062	20.1298	22.1895	22.0597	22.6532	21.4331	20.9946	21.4357	20.7067	20.3213	21.4012	-0.819039	-0.490179	-0.321862	0.0586845	-0.487513	-0.863856	-0.890901	-1.32934	-0.888228	-1.61726	-2.00265	-0.922765	22.8868	26.2903	NA	25.382	30.2811	29.2321	23.0511	25.3431	24.5505	25.8985	25.0999	23.3616	25.4756	25.9685	21.8793	NA	23.304	24.9722	22.0898
CLDN1 ubi K208	NA	NA	NA	NA	NA	NA	NA	NA	NA	NA	NA	NA	NA	NA	NA	NA	NA	NA	NA	NA	NA	NA	NA	NA	NA	NA	NA	NA	NA	NA	NA	25.704	18.2942	21.4482	25.6046	25.7146	23.6333	NA	NA	25.3588	NA	NA	NA	NA	25.2798	NA	NA	NA	NA
CLDN10 ubi K206	21.4395	21.5973	21.3037	22.8821	22.1217	21.7244	21.6497	21.3099	21.3532	NA	NA	NA	NA	NA	NA	NA	NA	NA	-0.885155	-0.727426	-1.02098	-0.674998	-1.01482	-0.971519	NA	NA	NA	NA	NA	NA	NA	NA	NA	NA	NA	NA	NA	NA	NA	NA	NA	NA	NA	NA	NA	NA	NA	NA	NA
CLDN10 ubi K214	20.4425	19.3618	19.5046	22.3433	19.5764	19.9273	19.4376	18.9935	19.6883	NA	NA	NA	NA	NA	NA	NA	NA	NA	-0.731863	-1.81258	-1.66981	-1.73683	-2.18094	-1.48612	NA	NA	NA	NA	NA	NA	NA	NA	NA	NA	NA	NA	NA	NA	NA	NA	NA	NA	NA	NA	NA	NA	NA	NA	NA
CLDN10 ubi K220	22.24	22.2652	22.3588	23.5921	22.0113	22.5827	22.0382	21.8049	21.9255	NA	NA	NA	NA	NA	NA	NA	NA	NA	-0.639774	-0.614569	-0.520979	-0.841603	-1.07488	-0.954354	NA	NA	NA	NA	NA	NA	NA	NA	NA	NA	NA	NA	NA	NA	NA	NA	NA	NA	NA	NA	NA	NA	NA	NA	NA
CLDN11 ubi K203	NA	NA	NA	NA	NA	NA	NA	NA	NA	NA	NA	NA	NA	NA	NA	NA	NA	NA	NA	NA	NA	NA	NA	NA	NA	NA	NA	NA	NA	NA	25.5491	28.6239	NA	NA	22.9098	24.3058	NA	NA	23.068	NA	NA	NA	NA	NA	NA	NA	NA	NA	NA
CLDN3 p S209	NA	NA	NA	NA	NA	NA	NA	NA	NA	NA	NA	NA	NA	NA	NA	NA	NA	NA	NA	NA	NA	NA	NA	NA	NA	NA	NA	NA	NA	NA	NA	NA	NA	NA	24.6959	23.1834	NA	NA	19.0628	20.0842	NA	NA	20.9111	22.4931	NA	NA	21.3511	23.2849	NA
CLDN3 p T212	NA	NA	NA	NA	NA	NA	NA	NA	NA	NA	NA	NA	NA	NA	NA	NA	NA	NA	NA	NA	NA	NA	NA	NA	NA	NA	NA	NA	NA	NA	NA	NA	NA	NA	NA	NA	NA	NA	NA	NA	NA	NA	20.1822	20.6024	NA	NA	22.0081	23.6851	NA
CLDN3 p Y198	NA	NA	NA	NA	NA	NA	NA	NA	NA	NA	NA	NA	NA	NA	NA	NA	NA	NA	NA	NA	NA	NA	NA	NA	NA	NA	NA	NA	NA	NA	20.2143	NA	NA	NA	NA	NA	NA	NA	NA	NA	20.1201	NA	NA	NA	NA	NA	NA	NA	NA
CLDN3 p Y214	NA	NA	NA	NA	NA	NA	NA	NA	NA	NA	NA	NA	NA	NA	NA	NA	NA	NA	NA	NA	NA	NA	NA	NA	NA	NA	NA	NA	NA	NA	NA	NA	NA	NA	21.2197	22.2318	22.8819	NA	NA	19.8618	NA	NA	21.2928	21.7912	NA	NA	22.3979	21.9935	NA
CLDN3 p Y219	NA	NA	NA	NA	NA	NA	NA	NA	NA	NA	NA	NA	NA	NA	NA	NA	NA	NA	NA	NA	NA	NA	NA	NA	NA	NA	NA	NA	NA	NA	NA	NA	NA	25.748	29.0047	27.4957	26.1128	27.2393	23.2575	25.3135	25.4209	NA	27.0515	27.9645	NA	NA	25.9696	27.4894	NA
CLDN3 ubi K195	NA	NA	NA	NA	NA	NA	NA	NA	NA	NA	NA	NA	NA	NA	NA	NA	NA	NA	NA	NA	NA	NA	NA	NA	NA	NA	NA	NA	NA	NA	NA	NA	20.7574	NA	20.6099	23.908	26.2998	NA	21.3912	NA	NA	NA	NA	NA	NA	NA	NA	NA	NA
CLDN3 ubi K217	NA	NA	NA	NA	NA	NA	NA	NA	NA	NA	NA	NA	NA	NA	NA	NA	NA	NA	NA	NA	NA	NA	NA	NA	NA	NA	NA	NA	NA	NA	NA	NA	20.5087	NA	NA	NA	NA	NA	23.5965	NA	20.5113	NA	NA	NA	NA	NA	NA	NA	NA
CLDN4 p Y208	21.8186	22.186	21.6892	21.7675	20.8009	21.8416	21.8739	21.871	21.6265	20.1274	17.824	17.2014	18.7816	NA	19.4978	20.239	19.4221	18.2171	0.277487	0.644823	0.148031	0.332719	0.329844	0.0853798	-0.176817	NA	0.539469	1.28067	0.463759	-0.741292	19.9884	NA	NA	NA	28.764	28.4381	23.9731	24.7347	23.3896	25.8633	26.7327	22.368	25.3275	25.382	NA	NA	24.1131	25.551	NA
CLDN4 ubi K196	NA	NA	NA	NA	NA	NA	NA	NA	NA	NA	NA	NA	NA	NA	NA	NA	NA	NA	NA	NA	NA	NA	NA	NA	NA	NA	NA	NA	NA	NA	NA	NA	NA	17.3463	25.8185	26.4845	NA	NA	25.2685	26.599	25.6451	NA	NA	NA	NA	NA	NA	NA	NA
CLDN7 p S206	NA	NA	NA	NA	NA	NA	NA	NA	NA	NA	NA	NA	NA	NA	NA	NA	NA	NA	NA	NA	NA	NA	NA	NA	NA	NA	NA	NA	NA	NA	NA	NA	NA	NA	22.678	20.375	NA	NA	NA	NA	NA	NA	NA	24.7572	NA	NA	NA	NA	NA
CLDN7 p Y210	22.1426	22.2437	21.4936	22.3818	21.4095	21.8485	22.0727	21.6222	21.8966	22.4886	NA	NA	19.9151	20.0433	20.0698	21.0629	20.5666	20.7491	0.207851	0.308935	-0.441158	0.137978	-0.312552	-0.0381842	-2.57346	-2.44529	-2.41879	-1.42563	-1.92192	-1.73949	NA	NA	NA	NA	26.4534	25.3275	NA	NA	22.5863	22.7634	NA	20.8513	NA	20.571	NA	NA	22.9965	24.4757	NA
CLDN7 ubi K208	22.8731	23.4127	23.1473	23.8764	23.1379	23.1767	23.3276	22.8364	22.425	NA	NA	15.6073	NA	NA	NA	NA	14.8459	17.5596	-0.565713	-0.026121	-0.291504	-0.111204	-0.60243	-1.01377	NA	NA	NA	NA	-0.761448	1.95226	NA	20.9695	20.6227	21.5129	25.9655	22.8062	NA	NA	26.8545	26.9526	23.1715	NA	NA	NA	NA	NA	NA	NA	NA
CLDN9 p Y200	NA	NA	NA	NA	NA	NA	NA	NA	NA	NA	NA	NA	NA	NA	NA	NA	NA	NA	NA	NA	NA	NA	NA	NA	NA	NA	NA	NA	NA	NA	NA	NA	NA	NA	NA	NA	NA	NA	NA	NA	NA	NA	NA	NA	NA	NA	NA	21.5662	NA
CLIC1 ack K131	21.4583	16.6639	17.8804	16.8302	18.0828	17.9837	18.5514	17.9998	18.0742	19.0466	16.6503	18.7166	17.044	NA	17.0384	16.921	16.3148	NA	3.72577	-1.06867	0.147904	0.818833	0.267279	0.341618	-1.40716	NA	-1.41271	-1.53016	-2.13638	NA	24.3199	25.1554	NA	24.9783	NA	24.3859	23.5463	NA	NA	NA	NA	NA	NA	24.0617	NA	NA	NA	23.5173	24.4045
CLIC1 ack K138	NA	NA	NA	NA	NA	NA	NA	NA	NA	NA	NA	NA	NA	NA	NA	NA	NA	NA	NA	NA	NA	NA	NA	NA	NA	NA	NA	NA	NA	NA	22.7791	NA	NA	23.2681	NA	NA	NA	NA	NA	NA	NA	NA	NA	21.3824	NA	NA	NA	NA	21.0793
CLIC1 ack K192	NA	NA	NA	NA	NA	NA	NA	NA	NA	NA	NA	NA	NA	NA	NA	NA	NA	NA	NA	NA	NA	NA	NA	NA	NA	NA	NA	NA	NA	NA	22.1571	21.4581	NA	22.1816	NA	21.7274	NA	NA	NA	NA	NA	NA	NA	NA	NA	NA	NA	NA	NA
CLIC1 ack K49	NA	NA	NA	NA	NA	NA	NA	NA	NA	NA	NA	NA	NA	NA	NA	NA	NA	NA	NA	NA	NA	NA	NA	NA	NA	NA	NA	NA	NA	NA	NA	NA	NA	NA	NA	NA	NA	NA	NA	NA	NA	NA	NA	NA	NA	NA	NA	21.9908	21.348
CLIC1 ubi K119	NA	NA	NA	NA	NA	NA	NA	NA	NA	NA	NA	NA	NA	NA	NA	NA	NA	NA	NA	NA	NA	NA	NA	NA	NA	NA	NA	NA	NA	NA	NA	24.0915	NA	NA	24.182	NA	NA	NA	21.9911	NA	NA	NA	NA	NA	NA	NA	NA	NA	NA
CLIC1 ubi K138	NA	NA	NA	NA	NA	NA	NA	NA	NA	NA	NA	NA	NA	NA	NA	NA	NA	NA	NA	NA	NA	NA	NA	NA	NA	NA	NA	NA	NA	NA	NA	21.8994	NA	NA	22.4104	NA	NA	NA	23.0326	23.7504	22.1876	NA	NA	NA	NA	NA	NA	NA	NA
CLIC1 ubi K238	NA	NA	NA	NA	NA	NA	NA	NA	NA	NA	NA	NA	NA	NA	NA	NA	NA	NA	NA	NA	NA	NA	NA	NA	NA	NA	NA	NA	NA	NA	NA	NA	21.0261	21.2307	20.6736	NA	NA	NA	21.3492	21.4192	NA	NA	NA	NA	NA	NA	NA	NA	NA
CLIC1 ubi K49	19.3478	19.5257	19.2344	20.8757	19.8671	19.7158	19.7204	19.3942	19.4699	21.6142	20.1959	18.7205	NA	20.1466	19.6085	18.0173	NA	NA	-0.902374	-0.724511	-1.01583	-0.529834	-0.855981	-0.78028	NA	-0.476003	-1.01407	-2.60525	NA	NA	NA	20.7925	23.1645	22.6407	23.2743	23.3211	NA	NA	23.0982	22.2103	NA	23.7553	NA	NA	NA	NA	24.7556	NA	NA
CLIC4 ack K11	NA	NA	NA	NA	NA	NA	NA	NA	NA	NA	NA	NA	NA	NA	NA	NA	NA	NA	NA	NA	NA	NA	NA	NA	NA	NA	NA	NA	NA	NA	NA	24.3133	27.083	NA	25.5334	NA	24.7855	21.565	25.2252	25.6055	25.0835	21.9403	NA	NA	NA	NA	NA	NA	NA
CLINT1 ubi K467	NA	NA	NA	NA	NA	NA	18.92	16.7479	20.2606	NA	NA	NA	NA	NA	NA	17.987	18.277	NA	NA	NA	NA	NA	NA	NA	NA	NA	NA	NA	NA	NA	NA	NA	NA	NA	NA	NA	NA	NA	NA	NA	NA	NA	NA	NA	NA	NA	NA	NA	NA
CLINT1 ubi K625	NA	NA	NA	NA	NA	NA	NA	NA	NA	NA	NA	NA	NA	NA	NA	NA	NA	NA	NA	NA	NA	NA	NA	NA	NA	NA	NA	NA	NA	NA	22.3283	24.0529	23.5098	NA	24.0257	23.0463	NA	NA	23.9884	23.2968	24.2321	NA	NA	NA	NA	NA	NA	NA	NA
CLMP p Y333	NA	NA	NA	NA	NA	NA	NA	NA	NA	NA	NA	NA	NA	NA	NA	NA	NA	NA	NA	NA	NA	NA	NA	NA	NA	NA	NA	NA	NA	NA	NA	23.8457	NA	NA	22.1127	NA	NA	NA	NA	NA	NA	NA	NA	NA	NA	20.6811	NA	19.9492	20.3156
CLN3 ubi K262	21.5509	21.2614	NA	NA	18.223	NA	NA	NA	NA	23.1012	23.1878	23.6489	NA	NA	NA	NA	NA	NA	3.32793	3.0384	NA	NA	NA	NA	NA	NA	NA	NA	NA	NA	23.1508	25.5196	22.2316	NA	23.9686	24.6284	NA	NA	25.9567	24.1791	25.9791	22.5295	NA	22.4775	NA	NA	NA	NA	NA
CLNS1A ubi K30	NA	NA	NA	NA	NA	NA	NA	NA	NA	NA	NA	NA	NA	NA	NA	NA	NA	NA	NA	NA	NA	NA	NA	NA	NA	NA	NA	NA	NA	NA	NA	22.155	NA	NA	NA	NA	NA	NA	24.0376	22.671	24.7119	NA	NA	NA	NA	NA	NA	NA	NA
CLNS1A ubi K91	NA	NA	NA	NA	NA	NA	NA	NA	NA	NA	NA	NA	NA	NA	NA	NA	NA	NA	NA	NA	NA	NA	NA	NA	NA	NA	NA	NA	NA	NA	NA	NA	NA	NA	NA	NA	NA	NA	23.5742	NA	23.9961	NA	NA	NA	NA	NA	NA	NA	NA
CLPX ubi K449	NA	NA	NA	NA	NA	NA	NA	NA	NA	NA	NA	NA	NA	NA	NA	NA	NA	NA	NA	NA	NA	NA	NA	NA	NA	NA	NA	NA	NA	NA	NA	NA	18.1609	22.3993	22.5637	22.7326	NA	NA	24.0623	23.0084	NA	NA	NA	NA	NA	NA	NA	NA	NA
CLTA ack K242	18.1522	19.6556	18.2817	19.3337	18.2275	18.6733	18.2379	18.2202	18.5031	18.4448	NA	NA	NA	17.1729	13.5439	NA	NA	NA	-0.665011	0.838341	-0.535528	-0.579284	-0.597009	-0.31417	NA	-1.27194	-4.90096	NA	NA	NA	23.7682	24.225	25.4168	24.8958	24.6901	24.8181	24.0726	22.5308	24.1477	23.8374	24.4944	24.0481	18.6826	NA	NA	NA	NA	23.5607	22.0804
CLTB ack K149	NA	NA	NA	NA	NA	NA	NA	NA	NA	NA	NA	NA	NA	NA	NA	NA	NA	NA	NA	NA	NA	NA	NA	NA	NA	NA	NA	NA	NA	NA	25.0431	26.9038	NA	22.8422	NA	26.2746	26.0365	25.5718	27.0086	24.3444	NA	NA	21.0479	NA	25.5354	NA	NA	NA	NA
CLTB ack K223	NA	NA	NA	NA	NA	NA	NA	NA	NA	NA	NA	NA	NA	NA	NA	NA	NA	NA	NA	NA	NA	NA	NA	NA	NA	NA	NA	NA	NA	NA	NA	NA	NA	20.5123	23.025	22.3239	21.6105	NA	NA	NA	NA	NA	NA	NA	NA	NA	NA	NA	NA
CLTB ubi K151	NA	NA	NA	NA	NA	NA	NA	NA	NA	NA	NA	NA	NA	NA	NA	NA	NA	NA	NA	NA	NA	NA	NA	NA	NA	NA	NA	NA	NA	NA	24.9744	NA	NA	NA	22.6076	22.7018	28.0609	26.4102	26.1621	25.613	25.1852	26.9741	26.6133	NA	28.2396	25.1802	NA	NA	26.9417
CLTB ubi K204	NA	NA	NA	NA	NA	NA	NA	NA	NA	NA	NA	NA	NA	NA	NA	NA	NA	NA	NA	NA	NA	NA	NA	NA	NA	NA	NA	NA	NA	NA	NA	NA	19.9559	NA	22.4711	19.3347	NA	NA	24.8244	23.8198	22.7151	NA	NA	NA	NA	NA	NA	NA	NA
CLTC ack K1209	NA	NA	NA	NA	NA	NA	NA	NA	NA	NA	NA	NA	NA	NA	NA	NA	NA	NA	NA	NA	NA	NA	NA	NA	NA	NA	NA	NA	NA	NA	23.9055	22.3367	NA	23.6363	21.8102	23.56	24.1009	NA	NA	NA	NA	NA	NA	NA	NA	NA	NA	NA	NA
CLTC ack K619	NA	NA	NA	NA	NA	NA	NA	NA	NA	NA	NA	NA	NA	NA	NA	NA	NA	NA	NA	NA	NA	NA	NA	NA	NA	NA	NA	NA	NA	NA	22.9905	23.2539	NA	23.8875	24.6301	23.5507	24.4035	NA	NA	24.4417	21.8288	NA	NA	NA	NA	NA	NA	NA	NA
CLTC ack K637	NA	NA	NA	NA	NA	NA	NA	NA	NA	NA	NA	NA	NA	NA	NA	NA	NA	NA	NA	NA	NA	NA	NA	NA	NA	NA	NA	NA	NA	NA	NA	NA	NA	NA	NA	NA	NA	NA	NA	NA	NA	NA	20.0389	23.142	NA	NA	NA	23.4282	21.0494
CLTC ack K856	NA	NA	NA	NA	NA	NA	NA	NA	NA	NA	NA	NA	NA	NA	NA	NA	NA	NA	NA	NA	NA	NA	NA	NA	NA	NA	NA	NA	NA	NA	NA	NA	NA	NA	NA	NA	NA	NA	NA	NA	NA	NA	NA	19.3212	18.8664	19.6721	NA	NA	19.8921
CLTC p Y1438	21.4672	NA	20.1776	20.3569	20.8615	20.8891	21.4685	21.2374	NA	NA	NA	NA	NA	NA	NA	NA	NA	NA	0.74488	NA	-0.544724	0.746148	0.515054	NA	NA	NA	NA	NA	NA	NA	NA	NA	NA	NA	NA	NA	NA	NA	NA	NA	NA	NA	NA	NA	NA	NA	19.0193	NA	17.6607
CLTC p Y1513	NA	NA	NA	NA	NA	NA	NA	NA	NA	NA	NA	NA	NA	NA	NA	NA	NA	NA	NA	NA	NA	NA	NA	NA	NA	NA	NA	NA	NA	NA	NA	NA	NA	NA	NA	NA	NA	NA	NA	NA	NA	NA	NA	NA	NA	NA	20.883	19.9784	15.191
CLTC p Y634	20.6248	20.6082	21.0659	20.4983	20.4274	20.3935	20.5002	20.2657	20.3395	NA	NA	NA	NA	NA	NA	NA	NA	NA	0.184396	0.167794	0.625518	0.0597816	-0.174724	-0.100856	NA	NA	NA	NA	NA	NA	NA	NA	NA	NA	NA	NA	NA	NA	NA	NA	NA	NA	21.1704	NA	NA	NA	24.8706	24.784	18.0109
CLTC ubi K1441	21.9037	20.1152	21.9751	21.3715	20.7453	20.9993	20.192	19.94	16.3002	NA	NA	NA	NA	NA	NA	NA	NA	NA	0.841862	-0.946627	0.913213	-0.869879	-1.12186	-4.7616	NA	NA	NA	NA	NA	NA	NA	NA	NA	NA	NA	NA	NA	NA	NA	NA	NA	NA	NA	NA	NA	NA	NA	NA	NA
CLTC ubi K1501	14.3639	16.1019	NA	16.7605	NA	NA	19.5012	20.3318	20.1747	NA	NA	NA	NA	NA	NA	NA	NA	NA	-2.3966	-0.658566	NA	2.74076	3.57139	3.41427	NA	NA	NA	NA	NA	NA	NA	NA	NA	NA	NA	NA	NA	NA	NA	NA	NA	NA	NA	NA	NA	NA	NA	NA	NA
CLTC ubi K1516	NA	NA	NA	NA	NA	NA	18.4963	16.5556	19.5578	NA	NA	NA	NA	NA	NA	NA	NA	NA	NA	NA	NA	NA	NA	NA	NA	NA	NA	NA	NA	NA	NA	NA	NA	NA	NA	NA	NA	NA	NA	NA	NA	NA	NA	NA	NA	NA	NA	NA	NA
CLTC ubi K1609	18.7823	16.7773	18.0261	20.8144	20.0635	17.5512	20.2946	16.7932	NA	19.7931	16.596	19.7677	19.0462	NA	15.0185	17.9458	16.6482	NA	-1.21135	-3.21635	-1.96753	0.300962	-3.20039	NA	-0.226532	NA	-4.25419	-1.32698	-2.62452	NA	NA	23.1837	19.7439	NA	23.0249	NA	NA	NA	NA	NA	NA	NA	NA	NA	NA	NA	NA	NA	NA
CLTC ubi K389	NA	NA	NA	NA	NA	NA	18.372	18.7896	17.8138	NA	NA	NA	NA	NA	NA	NA	NA	NA	NA	NA	NA	NA	NA	NA	NA	NA	NA	NA	NA	NA	NA	NA	NA	NA	NA	NA	NA	NA	NA	NA	NA	NA	NA	NA	NA	NA	NA	NA	NA
CLTC ubi K619	17.6075	17.9114	14.2259	20.2978	16.3005	16.1116	16.05	15.5655	17.2314	NA	NA	NA	NA	NA	NA	NA	NA	NA	-1.26571	-0.96174	-4.6473	-2.82315	-3.30764	-1.64184	NA	NA	NA	NA	NA	NA	23.7217	23.9625	21.97	NA	24.582	25.3803	NA	23.4262	26.15	26.4357	NA	NA	NA	NA	NA	NA	NA	NA	NA
CLTC ubi K941	NA	NA	NA	NA	NA	NA	NA	NA	NA	NA	NA	NA	NA	NA	NA	NA	NA	NA	NA	NA	NA	NA	NA	NA	NA	NA	NA	NA	NA	NA	22.3228	NA	NA	20.9581	NA	23.0011	NA	NA	NA	24.5052	NA	NA	NA	NA	NA	NA	NA	NA	NA
CLTCL1 ack K911; CLTC ack K911	NA	NA	NA	NA	NA	NA	NA	NA	NA	NA	NA	NA	NA	NA	NA	NA	NA	NA	NA	NA	NA	NA	NA	NA	NA	NA	NA	NA	NA	NA	22.9663	NA	NA	NA	NA	20.7692	22.8951	NA	NA	NA	NA	NA	NA	NA	NA	NA	NA	NA	NA
CLTCL1 p Y1096; CLTC p Y1096	17.831	18.7878	18.2127	18.1748	18.4997	18.7788	18.1084	18.4239	16.9442	16.5701	16.5909	16.5633	NA	NA	16.9619	16.8385	16.4786	16.7277	-0.674402	0.282418	-0.292625	-0.396987	-0.0814184	-1.56113	NA	NA	0.38707	0.263651	-0.0962006	0.152927	NA	NA	NA	NA	NA	NA	NA	NA	NA	NA	NA	NA	NA	NA	NA	NA	NA	NA	NA
CLTCL1 ubi K453; CLTC ubi K453	NA	NA	NA	NA	NA	NA	NA	NA	NA	NA	NA	NA	NA	NA	NA	NA	NA	NA	NA	NA	NA	NA	NA	NA	NA	NA	NA	NA	NA	NA	23.1197	23.9374	23.2782	NA	24.7713	24.9795	NA	NA	25.6116	25.463	23.7106	NA	NA	NA	NA	NA	NA	24.188	NA
CLTCL1 ubi K507; CLTC ubi K507	NA	NA	NA	NA	NA	NA	NA	NA	NA	NA	NA	NA	NA	NA	NA	NA	NA	NA	NA	NA	NA	NA	NA	NA	NA	NA	NA	NA	NA	NA	20.7698	NA	NA	NA	22.7767	22.9748	NA	22.9218	22.8296	22.8244	21.332	NA	NA	NA	NA	NA	NA	NA	NA
CLTCL1 ubi K96; CLTC ubi K96	NA	NA	NA	NA	NA	NA	NA	NA	NA	NA	NA	NA	NA	NA	NA	NA	NA	NA	NA	NA	NA	NA	NA	NA	NA	NA	NA	NA	NA	NA	NA	19.2839	NA	21.4103	NA	23.1853	NA	NA	21.9551	22.3672	NA	NA	NA	NA	NA	NA	NA	NA	NA
CLYBL ubi K180	NA	NA	NA	NA	NA	NA	NA	NA	NA	NA	NA	NA	NA	NA	NA	NA	NA	NA	NA	NA	NA	NA	NA	NA	NA	NA	NA	NA	NA	NA	NA	NA	NA	NA	NA	20.7571	NA	NA	NA	NA	20.969	NA	25.0308	NA	NA	NA	NA	NA	NA
CMBL ack K36	NA	NA	NA	NA	NA	NA	NA	NA	NA	NA	NA	NA	NA	NA	NA	NA	NA	NA	NA	NA	NA	NA	NA	NA	NA	NA	NA	NA	NA	NA	NA	NA	NA	NA	NA	22.1282	24.3479	24.0403	NA	NA	22.4628	NA	NA	NA	NA	NA	NA	NA	NA
CMIP ubi K74	NA	NA	NA	NA	NA	NA	NA	NA	NA	NA	NA	NA	NA	NA	NA	NA	NA	NA	NA	NA	NA	NA	NA	NA	NA	NA	NA	NA	NA	NA	23.175	25.3435	18.3467	21.3023	24.9214	25.161	NA	NA	26.358	26.1421	25.6057	25.6047	NA	NA	23.0484	NA	NA	21.5476	NA
CMIP ubi K79	NA	NA	NA	NA	NA	NA	NA	NA	NA	NA	NA	NA	NA	NA	NA	NA	NA	NA	NA	NA	NA	NA	NA	NA	NA	NA	NA	NA	NA	NA	22.2302	22.1869	20.0316	NA	23.5636	23.2071	NA	NA	24.951	24.8267	25.6339	24.7976	NA	NA	NA	NA	NA	NA	NA
CMPK1 ubi K43	NA	17.4503	17.3266	20.0535	19.895	18.7017	19.3487	18.2465	NA	NA	NA	16.7093	17.2837	NA	NA	NA	NA	NA	NA	-2.21215	-2.33589	-0.313815	-1.41602	NA	0.574467	NA	NA	NA	NA	NA	NA	NA	NA	NA	NA	NA	NA	NA	NA	NA	NA	NA	NA	NA	NA	NA	NA	NA	NA
CMTR1 ack K14	NA	NA	NA	NA	NA	NA	NA	NA	NA	23.1584	NA	22.232	21.8956	21.262	21.8536	NA	NA	NA	NA	NA	NA	NA	NA	NA	-0.872696	-1.50638	-0.914717	NA	NA	NA	NA	NA	NA	NA	NA	NA	NA	NA	NA	NA	NA	NA	NA	NA	NA	NA	NA	NA	NA
CNN2 ack K66	NA	NA	NA	NA	NA	NA	NA	NA	NA	NA	NA	NA	NA	NA	NA	NA	NA	NA	NA	NA	NA	NA	NA	NA	NA	NA	NA	NA	NA	NA	NA	NA	NA	NA	NA	NA	20.867	21.3456	NA	NA	NA	NA	NA	NA	NA	NA	NA	NA	18.6099
CNN2 ack K8	NA	NA	NA	NA	NA	NA	NA	NA	NA	NA	NA	NA	NA	NA	NA	NA	NA	NA	NA	NA	NA	NA	NA	NA	NA	NA	NA	NA	NA	NA	NA	26.3243	26.4954	NA	26.8109	23.2448	26.996	24.3008	26.4834	27.1554	26.5461	NA	NA	NA	NA	NA	NA	NA	NA
CNN2 p Y12	NA	NA	18.1948	NA	19.3133	19.6694	NA	NA	NA	NA	18.5587	18.9958	17.0814	18.4308	18.1671	19.3116	19.9599	18.2275	NA	NA	-1.30745	NA	NA	NA	-1.71231	-0.362874	-0.62659	0.517852	1.16614	-0.566258	NA	NA	NA	NA	23.3797	23.2704	NA	25.5173	20.5057	22.5986	21.9611	NA	21.7947	NA	20.5539	22.4139	21.831	NA	21.7651
CNN2 p Y184	NA	NA	NA	19.6083	19.977	19.914	NA	NA	NA	NA	NA	NA	NA	NA	NA	NA	NA	NA	NA	NA	NA	NA	NA	NA	NA	NA	NA	NA	NA	NA	NA	NA	NA	NA	NA	NA	NA	NA	NA	NA	NA	NA	NA	NA	NA	NA	NA	NA	NA
CNN2 ubi K174	NA	NA	NA	NA	NA	NA	NA	NA	NA	NA	NA	NA	NA	NA	NA	NA	NA	NA	NA	NA	NA	NA	NA	NA	NA	NA	NA	NA	NA	NA	NA	21.7816	19.8432	NA	NA	21.1655	NA	NA	23.3434	NA	NA	NA	NA	NA	NA	NA	NA	NA	NA
CNN2 ubi K234	20.6737	20.1833	20.3202	21.4545	20.199	20.1297	19.9046	18.1492	NA	NA	NA	NA	NA	NA	NA	NA	NA	NA	-0.0582699	-0.548609	-0.411695	-0.827298	-2.58268	NA	NA	NA	NA	NA	NA	NA	NA	NA	NA	NA	NA	NA	NA	NA	NA	NA	NA	NA	NA	NA	NA	NA	NA	NA	NA
CNN3 ack K6	NA	NA	NA	NA	NA	NA	NA	NA	NA	NA	NA	NA	NA	NA	NA	NA	NA	NA	NA	NA	NA	NA	NA	NA	NA	NA	NA	NA	NA	NA	NA	24.6292	NA	NA	26.6476	NA	24.6658	NA	26.9563	26.3922	25.6568	NA	NA	NA	NA	NA	NA	NA	NA
CNN3 p Y10	NA	NA	NA	NA	NA	NA	NA	NA	NA	NA	NA	NA	NA	NA	NA	NA	NA	NA	NA	NA	NA	NA	NA	NA	NA	NA	NA	NA	NA	NA	NA	NA	NA	NA	NA	NA	NA	NA	NA	NA	NA	NA	NA	20.5997	19.3372	19.5724	NA	19.5057	NA
CNN3 p Y261	NA	NA	NA	NA	NA	NA	NA	NA	NA	NA	NA	NA	NA	NA	NA	NA	NA	NA	NA	NA	NA	NA	NA	NA	NA	NA	NA	NA	NA	NA	21.3261	26.117	NA	NA	25.9052	25.6788	25.553	27.7087	17.0926	23.7897	25.6954	23.211	20.1895	22.0926	22.212	24.4353	19.6261	21.408	21.9385
CNN3 ubi K172	NA	NA	NA	NA	NA	NA	NA	NA	NA	NA	NA	NA	NA	NA	NA	NA	NA	NA	NA	NA	NA	NA	NA	NA	NA	NA	NA	NA	NA	NA	NA	NA	NA	NA	24.0352	24.0992	NA	NA	24.8436	23.6899	NA	NA	NA	NA	NA	NA	NA	NA	NA
CNN3 ubi K197	NA	NA	NA	NA	NA	NA	NA	NA	NA	NA	NA	NA	NA	NA	NA	NA	NA	NA	NA	NA	NA	NA	NA	NA	NA	NA	NA	NA	NA	NA	NA	21.6641	NA	NA	23.0702	22.1119	NA	NA	22.5855	NA	NA	NA	NA	NA	NA	NA	NA	NA	NA
CNN3 ubi K232	NA	NA	NA	NA	NA	NA	NA	NA	NA	NA	NA	NA	NA	NA	NA	NA	NA	NA	NA	NA	NA	NA	NA	NA	NA	NA	NA	NA	NA	NA	21.6993	23.9563	NA	NA	23.4334	NA	NA	NA	22.6136	NA	NA	NA	NA	NA	NA	NA	NA	NA	NA
CNN3 ubi K251	NA	NA	NA	NA	NA	NA	NA	NA	NA	NA	NA	NA	NA	NA	NA	NA	NA	NA	NA	NA	NA	NA	NA	NA	NA	NA	NA	NA	NA	NA	21.831	24.4468	NA	NA	25.2944	24.8174	NA	NA	24.2008	23.5299	NA	NA	NA	NA	NA	NA	NA	NA	NA
CNN3 ubi K256	NA	NA	NA	NA	NA	NA	NA	NA	NA	NA	NA	NA	NA	NA	NA	NA	NA	NA	NA	NA	NA	NA	NA	NA	NA	NA	NA	NA	NA	NA	NA	20.305	16.9258	NA	24.316	24.5271	NA	NA	26.2412	26.2127	22.0657	NA	NA	NA	NA	NA	NA	21.9906	NA
CNNM1 p Y856	NA	NA	NA	NA	NA	NA	NA	NA	NA	NA	NA	NA	NA	NA	NA	NA	NA	NA	NA	NA	NA	NA	NA	NA	NA	NA	NA	NA	NA	NA	NA	NA	NA	NA	21.4145	21.8557	NA	NA	18.5726	NA	NA	NA	NA	NA	NA	NA	NA	22.0215	NA
CNNM3 ubi K462	NA	NA	NA	NA	NA	NA	NA	NA	NA	NA	NA	NA	NA	NA	NA	NA	NA	NA	NA	NA	NA	NA	NA	NA	NA	NA	NA	NA	NA	NA	NA	23.2245	22.7541	21.5711	22.7482	NA	NA	NA	24.2893	23.104	NA	NA	NA	NA	NA	NA	NA	22.5963	NA
CNNM4 p Y351	NA	NA	NA	NA	NA	NA	NA	NA	NA	NA	NA	NA	NA	NA	NA	NA	NA	NA	NA	NA	NA	NA	NA	NA	NA	NA	NA	NA	NA	NA	NA	NA	NA	21.4548	19.2274	19.3815	NA	NA	NA	16.8827	NA	NA	NA	NA	NA	NA	NA	17.2499	NA
CNNM4 ubi K356	NA	NA	NA	NA	NA	NA	NA	NA	NA	NA	NA	NA	NA	NA	NA	NA	NA	NA	NA	NA	NA	NA	NA	NA	NA	NA	NA	NA	NA	NA	18.0641	21.8643	16.8668	NA	NA	22.0227	NA	22.2329	NA	NA	20.7432	NA	NA	NA	NA	NA	NA	NA	NA
CNNM4 ubi K439	NA	NA	NA	NA	NA	NA	NA	NA	NA	NA	NA	NA	NA	NA	NA	NA	NA	NA	NA	NA	NA	NA	NA	NA	NA	NA	NA	NA	NA	NA	NA	NA	NA	NA	NA	21.1755	NA	NA	NA	NA	21.9837	NA	NA	NA	NA	NA	NA	NA	NA
CNNM4 ubi K536	16.7599	15.6233	16.5377	17.0094	15.8617	16.2197	NA	NA	NA	18.9061	17.8033	14.9199	NA	16.7674	14.7471	NA	NA	NA	0.314171	-0.822502	0.0919193	NA	NA	NA	NA	-1.16606	-3.1863	NA	NA	NA	20.9026	22.4999	NA	23.1362	24.0107	23.9134	NA	NA	24.6639	23.5935	22.6877	NA	NA	19.6492	NA	NA	NA	23.7327	NA
CNNM4 ubi K543	NA	NA	NA	NA	NA	NA	NA	NA	NA	NA	NA	NA	NA	NA	NA	NA	NA	NA	NA	NA	NA	NA	NA	NA	NA	NA	NA	NA	NA	NA	NA	23.0052	20.8407	21.4326	22.8347	23.513	23.9532	NA	24.3795	23.2582	23.5703	NA	NA	NA	NA	NA	25.6687	23.9631	NA
CNNM4 ubi K746	NA	NA	NA	NA	NA	NA	NA	NA	NA	NA	NA	NA	NA	NA	NA	NA	NA	NA	NA	NA	NA	NA	NA	NA	NA	NA	NA	NA	NA	NA	NA	22.4584	NA	NA	22.5974	22.8087	NA	NA	NA	NA	22.952	NA	NA	NA	NA	NA	NA	22.6226	NA
CNOT3 p Y702	NA	NA	NA	NA	NA	NA	NA	NA	NA	NA	NA	NA	NA	NA	NA	NA	NA	NA	NA	NA	NA	NA	NA	NA	NA	NA	NA	NA	NA	NA	NA	NA	NA	23.9575	NA	NA	20.8523	21.061	NA	NA	NA	NA	NA	NA	NA	NA	22.0753	21.347	NA
CNOT8 ubi K254	NA	NA	NA	NA	NA	NA	NA	NA	NA	NA	NA	NA	NA	NA	NA	NA	NA	NA	NA	NA	NA	NA	NA	NA	NA	NA	NA	NA	NA	NA	NA	20.9591	NA	NA	20.306	20.6437	NA	NA	NA	NA	NA	NA	NA	NA	NA	NA	NA	NA	NA
CNP ubi K87	NA	NA	NA	NA	NA	NA	NA	NA	NA	NA	NA	NA	NA	NA	NA	NA	NA	NA	NA	NA	NA	NA	NA	NA	NA	NA	NA	NA	NA	NA	NA	NA	NA	23.1642	20.0288	NA	NA	NA	22.7206	21.3523	NA	NA	NA	NA	NA	NA	NA	21.8487	NA
COBLL1 ack K949	NA	NA	NA	NA	NA	NA	NA	NA	NA	NA	NA	NA	NA	NA	NA	NA	NA	NA	NA	NA	NA	NA	NA	NA	NA	NA	NA	NA	NA	NA	NA	27.6122	28.8944	NA	27.5236	NA	27.5965	26.4005	21.7577	NA	NA	NA	24.2403	24.1456	26.5457	25.6138	25.5762	25.4346	23.486
COL17A1 ubi K392	NA	NA	NA	NA	NA	NA	NA	NA	NA	NA	NA	NA	NA	NA	NA	NA	NA	NA	NA	NA	NA	NA	NA	NA	NA	NA	NA	NA	NA	NA	NA	22.0678	NA	NA	22.766	22.7743	NA	NA	23.1426	NA	NA	NA	NA	NA	NA	NA	NA	NA	NA
COL6A6 ubi K47	NA	NA	NA	NA	NA	NA	NA	NA	NA	NA	NA	NA	NA	NA	NA	NA	NA	NA	NA	NA	NA	NA	NA	NA	NA	NA	NA	NA	NA	NA	NA	19.9607	NA	NA	NA	NA	24.173	NA	NA	NA	NA	NA	NA	NA	NA	NA	NA	22.1619	NA
COL6A6 ubi K52	NA	NA	NA	NA	NA	NA	NA	NA	NA	NA	NA	NA	NA	NA	NA	NA	NA	NA	NA	NA	NA	NA	NA	NA	NA	NA	NA	NA	NA	NA	NA	19.9607	NA	NA	NA	NA	24.173	NA	NA	NA	NA	NA	NA	NA	NA	NA	NA	22.1619	NA
COPA p Y249	20.6207	20.1267	19.7321	NA	20.7402	20.5882	19.7802	19.7047	19.8069	NA	NA	18.4296	NA	NA	NA	NA	17.1858	NA	-0.045432	-0.539514	-0.934092	-0.885959	-0.961478	-0.859234	NA	NA	NA	NA	-1.24373	NA	NA	NA	NA	NA	NA	NA	NA	NA	NA	NA	NA	NA	NA	NA	NA	NA	NA	NA	NA
COPA ubi K238	NA	16.503	NA	19.1553	16.1069	NA	18.2841	17.4954	NA	NA	NA	NA	NA	NA	NA	NA	NA	NA	NA	-1.81692	NA	-0.0358091	-0.824506	NA	NA	NA	NA	NA	NA	NA	NA	NA	NA	NA	23.1194	23.57	NA	NA	24.877	23.6829	22.614	NA	NA	NA	NA	NA	NA	NA	NA
COPA ubi K362	NA	NA	NA	NA	NA	NA	NA	NA	NA	NA	NA	NA	NA	NA	NA	NA	NA	NA	NA	NA	NA	NA	NA	NA	NA	NA	NA	NA	NA	NA	NA	NA	NA	NA	22.3542	NA	NA	NA	23.6281	22.9493	23.6782	NA	NA	NA	NA	NA	NA	NA	22.2725
COPA ubi K438	NA	NA	NA	NA	NA	NA	NA	NA	NA	NA	NA	NA	NA	NA	NA	NA	NA	NA	NA	NA	NA	NA	NA	NA	NA	NA	NA	NA	NA	NA	NA	19.9103	NA	NA	20.6831	21.3674	NA	NA	22.9026	22.5812	20.558	NA	NA	NA	NA	NA	NA	NA	NA
COPA ubi K827	19.1961	19.0182	19.3567	21.0527	20.1644	20.0174	18.35	NA	NA	NA	NA	NA	NA	NA	19.8737	NA	NA	NA	-1.29179	-1.46973	-1.1312	-2.13789	NA	NA	NA	NA	NA	NA	NA	NA	NA	NA	NA	NA	NA	NA	NA	NA	NA	NA	NA	NA	NA	NA	NA	NA	NA	NA	NA
COPB1 p Y521	NA	NA	NA	NA	NA	NA	NA	NA	NA	NA	NA	NA	NA	NA	NA	NA	NA	NA	NA	NA	NA	NA	NA	NA	NA	NA	NA	NA	NA	NA	NA	NA	NA	NA	NA	NA	NA	NA	19.1293	NA	NA	NA	19.8166	21.502	19.6284	21.5349	NA	19.8081	NA
COPB2 p Y101	18.419	18.5244	17.849	NA	NA	NA	18.2898	18.404	18.0478	NA	NA	NA	NA	NA	NA	NA	NA	NA	NA	NA	NA	NA	NA	NA	NA	NA	NA	NA	NA	NA	NA	NA	NA	NA	NA	NA	NA	NA	NA	NA	NA	NA	NA	NA	NA	NA	NA	NA	NA
COPS2 ubi K426	NA	NA	NA	NA	NA	NA	NA	NA	NA	NA	NA	NA	NA	NA	NA	NA	NA	NA	NA	NA	NA	NA	NA	NA	NA	NA	NA	NA	NA	NA	NA	24.1242	19.1738	NA	23.9611	24.7168	NA	24.9096	26.1267	25.7119	NA	NA	NA	20.2971	NA	NA	NA	22.6916	NA
COPS2 ubi K441	NA	NA	NA	NA	NA	NA	NA	NA	NA	NA	NA	NA	NA	NA	NA	NA	NA	NA	NA	NA	NA	NA	NA	NA	NA	NA	NA	NA	NA	NA	NA	NA	17.3118	NA	24.3259	24.1632	NA	NA	24.814	23.7445	22.765	NA	NA	NA	NA	NA	NA	NA	NA
COPS3 ubi K406	NA	NA	NA	NA	NA	NA	NA	NA	NA	NA	NA	NA	NA	NA	NA	NA	NA	NA	NA	NA	NA	NA	NA	NA	NA	NA	NA	NA	NA	NA	21.034	22.3919	20.5521	NA	24.7784	NA	NA	NA	26.3897	26.195	25.442	NA	NA	NA	NA	NA	NA	NA	NA
COPS3 ubi K418	NA	NA	NA	NA	NA	NA	NA	NA	NA	NA	NA	NA	NA	NA	NA	NA	NA	NA	NA	NA	NA	NA	NA	NA	NA	NA	NA	NA	NA	NA	NA	NA	18.9774	NA	NA	21.201	NA	NA	23.7696	NA	NA	NA	NA	NA	NA	NA	NA	NA	NA
COPS4 ack K251	NA	NA	NA	NA	NA	NA	NA	NA	NA	NA	NA	NA	NA	NA	NA	NA	NA	NA	NA	NA	NA	NA	NA	NA	NA	NA	NA	NA	NA	NA	NA	NA	NA	NA	NA	NA	NA	NA	NA	NA	NA	NA	21.39	NA	NA	NA	NA	NA	20.6362
COPS6 ubi K102	NA	NA	NA	NA	NA	NA	NA	NA	NA	NA	NA	NA	NA	NA	NA	NA	NA	NA	NA	NA	NA	NA	NA	NA	NA	NA	NA	NA	NA	NA	NA	19.5755	20.7971	NA	22.2081	21.584	NA	NA	22.7311	22.5678	22.537	NA	NA	NA	NA	NA	24.661	NA	NA
COPS6 ubi K243	NA	NA	NA	NA	NA	NA	NA	NA	NA	NA	NA	NA	NA	NA	NA	NA	NA	NA	NA	NA	NA	NA	NA	NA	NA	NA	NA	NA	NA	NA	NA	NA	NA	NA	21.4604	NA	NA	NA	23.6662	22.2781	NA	NA	NA	NA	NA	NA	NA	NA	NA
COPS7A ubi K221	NA	NA	NA	NA	NA	NA	NA	NA	NA	NA	NA	NA	NA	NA	NA	NA	NA	NA	NA	NA	NA	NA	NA	NA	NA	NA	NA	NA	NA	NA	NA	NA	17.2935	NA	NA	NA	NA	NA	22.3863	NA	NA	NA	NA	NA	NA	NA	NA	21.9328	NA
COPS7B ack K6	NA	NA	NA	NA	NA	NA	NA	NA	NA	NA	NA	NA	NA	NA	NA	NA	NA	NA	NA	NA	NA	NA	NA	NA	NA	NA	NA	NA	NA	NA	NA	NA	22.1992	NA	18.4694	NA	20.2404	19.9127	21.5066	20.2602	20.9603	22.378	NA	NA	NA	NA	NA	NA	NA
COPS7B ubi K221	NA	19.0137	18.076	NA	20.3384	19.6797	16.5778	18.5381	18.7449	20.4976	16.8635	15.4306	15.3055	NA	18.3484	NA	17.5775	16.805	NA	-1.03262	-1.97036	-3.46859	-1.50822	-1.30142	-3.75819	NA	-0.715236	NA	-1.4861	-2.25866	NA	NA	22.868	23.3273	22.5831	22.5947	NA	NA	25.9166	24.8791	NA	NA	NA	NA	NA	NA	NA	23.4167	NA
CORO1C p Y301	NA	NA	NA	NA	NA	NA	NA	NA	NA	NA	NA	NA	NA	NA	NA	NA	NA	NA	NA	NA	NA	NA	NA	NA	NA	NA	NA	NA	NA	NA	21.6936	23.7225	NA	NA	21.167	22.4806	22.4912	22.7875	NA	NA	NA	NA	NA	NA	19.0322	NA	22.8339	NA	19.3417
COTL1 ack K130	NA	NA	NA	NA	NA	NA	NA	NA	NA	NA	NA	NA	NA	NA	NA	NA	NA	NA	NA	NA	NA	NA	NA	NA	NA	NA	NA	NA	NA	NA	NA	NA	NA	NA	NA	NA	NA	NA	NA	NA	NA	NA	NA	20.0084	NA	NA	NA	NA	23.4964
COX4I1 ack K60	NA	NA	NA	NA	NA	NA	NA	NA	NA	NA	NA	NA	NA	NA	NA	NA	NA	NA	NA	NA	NA	NA	NA	NA	NA	NA	NA	NA	NA	NA	NA	NA	NA	22.0232	NA	23.9157	23.8294	NA	NA	NA	NA	NA	NA	NA	NA	NA	NA	NA	NA
CPD p T1368	NA	NA	NA	NA	NA	NA	NA	NA	NA	NA	NA	NA	NA	NA	NA	NA	NA	NA	NA	NA	NA	NA	NA	NA	NA	NA	NA	NA	NA	NA	NA	24.643	NA	NA	NA	22.7092	24.7961	26.7015	NA	16.4844	22.2733	NA	19.8048	21.9012	NA	NA	26.1089	25.681	NA
CPD p T1370	NA	NA	NA	NA	NA	NA	NA	NA	NA	NA	NA	NA	NA	NA	NA	NA	NA	NA	NA	NA	NA	NA	NA	NA	NA	NA	NA	NA	NA	NA	NA	NA	NA	NA	NA	23.6862	NA	21.6864	NA	NA	NA	NA	NA	NA	NA	NA	21.9626	NA	NA
CPD p Y1344	18.5599	17.8113	17.6101	19.9755	20.3248	20.8242	19.4914	19.5134	19.4345	NA	NA	18.4387	NA	NA	NA	NA	NA	NA	-1.85734	-2.60593	-2.80719	-0.925842	-0.903834	-0.982755	NA	NA	NA	NA	NA	NA	NA	NA	NA	NA	NA	NA	NA	NA	NA	NA	NA	NA	NA	NA	NA	NA	NA	NA	NA
CPD p Y1376	NA	NA	NA	NA	NA	NA	NA	NA	NA	NA	NA	NA	NA	NA	NA	NA	NA	NA	NA	NA	NA	NA	NA	NA	NA	NA	NA	NA	NA	NA	23.9969	26.2775	26.6422	25.0728	22.5766	23.6862	24.7961	27.0751	20.2276	16.4844	23.5949	21.3097	21.48	24.1861	20.0213	20.7671	27.5362	27.0118	19.8847
CPD ubi K1379	NA	NA	NA	NA	NA	NA	NA	NA	NA	NA	NA	NA	NA	NA	NA	NA	NA	NA	NA	NA	NA	NA	NA	NA	NA	NA	NA	NA	NA	NA	22.1109	23.4795	22.6985	NA	NA	NA	NA	NA	23.61	21.3478	22.4879	NA	NA	NA	NA	NA	NA	NA	NA
CPNE1 ubi K157	NA	NA	NA	NA	NA	NA	NA	NA	NA	NA	NA	NA	NA	NA	NA	NA	NA	NA	NA	NA	NA	NA	NA	NA	NA	NA	NA	NA	NA	NA	NA	NA	16.3211	NA	NA	21.7375	NA	20.424	23.0932	23.1	NA	NA	NA	NA	18.8881	21.4169	NA	19.4727	18.9934
CPNE3 p Y392	NA	NA	NA	NA	NA	NA	NA	NA	NA	NA	NA	NA	NA	NA	NA	NA	NA	NA	NA	NA	NA	NA	NA	NA	NA	NA	NA	NA	NA	NA	NA	NA	NA	NA	NA	NA	NA	NA	NA	NA	NA	NA	NA	20.8421	19.3341	NA	NA	NA	NA
CPNE3 ubi K158	NA	NA	NA	NA	NA	NA	NA	NA	NA	NA	NA	NA	NA	NA	NA	NA	NA	NA	NA	NA	NA	NA	NA	NA	NA	NA	NA	NA	NA	NA	21.1159	NA	NA	NA	NA	21.5833	NA	NA	23.4858	24.6338	23.0979	24.1582	NA	NA	NA	NA	NA	22.9828	NA
CPNE4 p Y8	NA	NA	NA	NA	NA	NA	NA	NA	NA	NA	NA	NA	NA	NA	NA	NA	NA	NA	NA	NA	NA	NA	NA	NA	NA	NA	NA	NA	NA	NA	NA	NA	NA	NA	22.6419	21.6091	NA	NA	18.8783	NA	NA	NA	NA	NA	NA	NA	NA	NA	NA
CPOX ack K404	NA	NA	NA	NA	NA	NA	NA	NA	NA	NA	NA	NA	NA	NA	NA	NA	NA	NA	NA	NA	NA	NA	NA	NA	NA	NA	NA	NA	NA	NA	NA	NA	NA	NA	NA	NA	NA	NA	NA	NA	NA	NA	NA	22.159	NA	NA	NA	23.4359	NA
CPSF3 p Y492	NA	NA	NA	NA	NA	NA	NA	NA	NA	NA	NA	NA	NA	NA	NA	NA	NA	NA	NA	NA	NA	NA	NA	NA	NA	NA	NA	NA	NA	NA	NA	19.4472	23.8364	NA	22.674	NA	22.9169	22.5926	NA	NA	NA	NA	NA	NA	NA	NA	NA	NA	NA
CPSF3 p Y503	NA	NA	NA	NA	NA	NA	NA	NA	NA	NA	NA	NA	NA	NA	NA	NA	NA	NA	NA	NA	NA	NA	NA	NA	NA	NA	NA	NA	NA	NA	NA	20.4885	NA	NA	22.2893	20.815	NA	NA	18.7415	NA	NA	NA	NA	NA	NA	NA	NA	NA	NA
CPSF4 ubi K133	NA	NA	NA	NA	NA	NA	NA	NA	NA	NA	NA	NA	NA	NA	NA	NA	NA	NA	NA	NA	NA	NA	NA	NA	NA	NA	NA	NA	NA	NA	NA	NA	NA	NA	NA	22.6287	NA	NA	23.1279	NA	NA	NA	NA	NA	NA	NA	NA	NA	NA
CPSF6 ack K79	NA	NA	NA	NA	NA	NA	NA	NA	NA	NA	NA	NA	NA	NA	NA	NA	NA	NA	NA	NA	NA	NA	NA	NA	NA	NA	NA	NA	NA	NA	22.5068	25.4011	NA	25.321	NA	23.4806	NA	NA	NA	NA	22.9257	NA	19.9065	22.3518	NA	NA	NA	25.0103	NA
CPSF6 ubi K185	NA	NA	NA	NA	NA	NA	NA	NA	NA	NA	NA	NA	NA	NA	NA	NA	NA	NA	NA	NA	NA	NA	NA	NA	NA	NA	NA	NA	NA	NA	NA	22.6187	NA	NA	NA	20.5626	NA	NA	22.2701	NA	NA	NA	NA	NA	NA	NA	NA	NA	NA
CPSF7 p Y408	NA	NA	NA	NA	NA	NA	NA	NA	NA	NA	NA	NA	NA	NA	NA	NA	NA	NA	NA	NA	NA	NA	NA	NA	NA	NA	NA	NA	NA	NA	NA	NA	NA	NA	22.5133	22.2766	NA	NA	NA	17.881	NA	NA	NA	NA	NA	NA	NA	NA	NA
CPXCR1 ubi K174	NA	NA	NA	NA	NA	NA	NA	NA	NA	NA	NA	NA	NA	NA	NA	NA	NA	NA	NA	NA	NA	NA	NA	NA	NA	NA	NA	NA	NA	NA	NA	NA	NA	NA	NA	NA	NA	24.7917	NA	NA	NA	25.7441	NA	21.9903	NA	NA	NA	NA	NA
CRABP2 ack K87	NA	NA	NA	NA	NA	NA	NA	NA	NA	NA	NA	NA	NA	NA	NA	NA	NA	NA	NA	NA	NA	NA	NA	NA	NA	NA	NA	NA	NA	NA	NA	NA	NA	NA	NA	NA	NA	NA	NA	NA	NA	NA	19.1224	NA	NA	NA	NA	NA	NA
CRABP2 ack K9	NA	NA	NA	NA	NA	NA	NA	NA	NA	NA	NA	NA	NA	NA	NA	NA	NA	NA	NA	NA	NA	NA	NA	NA	NA	NA	NA	NA	NA	NA	NA	NA	NA	NA	NA	NA	NA	NA	NA	NA	NA	NA	20.2991	24.6812	NA	NA	22.7102	NA	NA
CRABP2 ubi K102	NA	NA	21.6217	23.2107	NA	22.7806	18.9226	18.5862	NA	NA	NA	NA	NA	NA	NA	NA	NA	14.3078	NA	NA	-1.38992	-4.08902	-4.42537	NA	NA	NA	NA	NA	NA	NA	NA	NA	NA	NA	NA	NA	NA	NA	NA	NA	NA	NA	NA	NA	NA	NA	NA	NA	NA
CRABP2 ubi K21	NA	NA	NA	NA	NA	NA	NA	NA	NA	NA	NA	NA	NA	NA	NA	NA	NA	NA	NA	NA	NA	NA	NA	NA	NA	NA	NA	NA	NA	NA	NA	NA	NA	NA	NA	NA	22.2817	23.5981	20.202	21.3311	22.0034	NA	NA	NA	NA	NA	NA	NA	NA
CRABP2 ubi K31	19.3256	17.0824	18.6877	22.0402	19.5859	19.6053	NA	NA	NA	20.0789	19.7179	19.8261	18.0579	16.8856	18.8923	NA	NA	NA	-1.58113	-3.82424	-2.219	NA	NA	NA	-1.82443	-2.99673	-0.989988	NA	NA	NA	NA	NA	NA	NA	22.1963	23.2028	25.8556	NA	23.386	NA	NA	24.6666	NA	22.5072	NA	NA	24.6204	NA	NA
CRABP2 ubi K83	18.3131	18.5202	19.8284	17.5246	23.0139	18.0168	19.1406	18.9973	NA	17.6635	21.1314	20.9414	20.4409	19.1777	NA	NA	18.2041	NA	-3.19113	-2.98401	-1.67579	-2.36364	-2.50697	NA	-0.0815084	-1.34467	NA	NA	-2.31828	NA	NA	21.7099	18.2859	NA	20.8728	22.0384	NA	NA	NA	23.5737	NA	NA	NA	NA	NA	NA	NA	23.4252	NA
CRAT ack K609	NA	NA	NA	NA	NA	NA	NA	NA	NA	NA	NA	NA	NA	NA	NA	NA	NA	NA	NA	NA	NA	NA	NA	NA	NA	NA	NA	NA	NA	NA	NA	NA	NA	21.5242	NA	NA	NA	NA	NA	NA	NA	NA	NA	19.6871	NA	NA	NA	22.2212	22.1579
CREB3L2 ubi K364	NA	NA	16.8908	NA	NA	NA	17.785	18.6738	18.2386	NA	NA	NA	NA	NA	NA	NA	NA	NA	NA	NA	NA	NA	NA	NA	NA	NA	NA	NA	NA	NA	NA	NA	NA	NA	NA	NA	NA	NA	NA	NA	NA	NA	NA	NA	NA	NA	NA	NA	NA
CREBBP ack K1014	19.163	18.6092	17.2104	16.654	20.0568	NA	NA	19.4825	NA	NA	20.3791	20.2622	20.2	14.6296	14.3003	NA	NA	NA	-0.0242021	-0.577984	-1.97677	NA	0.295335	NA	-0.121848	-5.69227	-6.02157	NA	NA	NA	NA	NA	NA	NA	NA	NA	NA	NA	NA	NA	NA	NA	NA	NA	NA	NA	NA	NA	NA
CREBBP ack K1216	18.9112	20.827	21.2217	21.096	18.055	16.6921	17.9744	16.9628	19.2033	16.3888	18.6418	17.5122	17.097	18.7181	14.8782	18.6324	17.0565	NA	-0.824791	1.09101	1.48568	-1.76164	-2.7732	-0.532762	-0.69691	0.92415	-2.91569	0.838419	-0.737402	NA	25.1098	NA	NA	26.6721	24.5522	25.8423	24.2654	24.3225	NA	25.1541	NA	24.5522	NA	25.5083	NA	NA	NA	NA	21.6264
CREBBP ack K1583	22.5308	21.0926	21.6747	23.0525	22.6422	21.4131	17.823	22.6083	21.6305	22.6837	NA	22.7926	20.6186	19.4709	19.8481	21.515	25.3309	24.7469	0.0112456	-1.42699	-0.844846	-4.69664	0.0887449	-0.889132	-2.12053	-3.26824	-2.8911	-1.22414	2.59177	2.00775	NA	NA	NA	NA	NA	NA	NA	NA	NA	NA	NA	NA	NA	NA	NA	NA	NA	NA	NA
CREBBP ack K1586	20.7591	21.0774	21.6151	22.8509	21.7709	18.0969	17.823	22.2566	21.6305	22.6837	NA	21.6171	20.6186	19.4709	19.8481	19.966	23.9211	24.0053	-1.10144	-0.783133	-0.245448	-4.03762	0.396002	-0.23011	-1.62816	-2.77587	-2.39873	-2.28077	1.67435	1.75852	NA	NA	NA	NA	NA	NA	NA	NA	NA	NA	NA	NA	NA	NA	NA	NA	NA	NA	NA
CREBBP ack K1588	NA	17.1294	NA	NA	20.18	18.1854	19.8289	19.899	19.8689	20.5586	19.8702	18.264	18.7141	17.3808	18.069	NA	NA	NA	NA	-2.37362	NA	0.325915	0.395956	0.36594	-1.12688	-2.46018	-1.77206	NA	NA	NA	NA	NA	NA	NA	NA	NA	NA	NA	NA	NA	NA	NA	NA	NA	NA	NA	NA	NA	NA
CREBBP ack K1591	21.3211	22.2247	22.5609	21.8758	21.8974	22.9245	22.7184	23.9049	22.5481	23.7179	21.9393	21.7872	20.4986	14.8701	21.4465	NA	23.7971	22.7553	-0.999616	-0.0960316	0.240213	0.397628	1.58417	0.227342	-2.27006	-6.64386	-1.32221	NA	1.02842	-0.01339	NA	NA	NA	NA	NA	NA	NA	NA	NA	NA	NA	NA	NA	NA	NA	NA	NA	NA	NA
CREBBP ack K1592	21.3211	22.2247	22.5609	21.8758	21.8974	22.9245	22.7184	23.9049	22.5481	23.7179	21.9393	21.7872	20.4986	14.8701	21.4465	NA	23.7971	22.7553	-0.999616	-0.0960316	0.240213	0.397628	1.58417	0.227342	-2.27006	-6.64386	-1.32221	NA	1.02842	-0.01339	NA	NA	NA	NA	NA	NA	NA	NA	NA	NA	NA	NA	NA	NA	NA	NA	NA	NA	NA
CREBBP ack K1595	21.3211	22.2247	22.5609	21.8758	21.8974	22.9245	22.7184	23.9049	22.5481	23.7179	21.9393	21.7872	20.4986	14.8701	21.4465	NA	23.7971	22.7553	-0.999616	-0.0960316	0.240213	0.397628	1.58417	0.227342	-2.27006	-6.64386	-1.32221	NA	1.02842	-0.01339	NA	NA	NA	NA	NA	NA	NA	NA	NA	NA	NA	NA	NA	NA	NA	NA	NA	NA	NA
CREBBP ack K1597	20.2745	21.3324	21.3804	22.4359	21.6214	22.3399	22.078	22.3237	22.9927	21.8764	21.8041	22.1438	21.4448	21.3059	19.2119	NA	NA	NA	-1.90082	-0.842954	-0.794917	-0.0973058	0.148401	0.817397	-0.504215	-0.643117	-2.73709	NA	NA	NA	NA	NA	NA	NA	NA	NA	NA	NA	NA	NA	NA	NA	NA	NA	NA	NA	NA	NA	NA
CREBBP ack K1627	NA	NA	NA	NA	NA	NA	NA	NA	NA	NA	NA	NA	NA	NA	NA	NA	NA	NA	NA	NA	NA	NA	NA	NA	NA	NA	NA	NA	NA	NA	22.6582	24.6762	25.8399	25.2914	24.0336	24.9168	NA	NA	23.4664	23.769	20.7698	NA	19.4099	NA	NA	NA	24.2607	24.7896	NA
CREBBP ack K1736	NA	NA	NA	NA	NA	NA	NA	NA	NA	NA	NA	NA	NA	NA	NA	NA	NA	NA	NA	NA	NA	NA	NA	NA	NA	NA	NA	NA	NA	NA	22.5754	NA	NA	24.777	NA	21.6508	NA	NA	NA	NA	24.642	NA	NA	NA	NA	NA	NA	NA	NA
CREBBP ack K1741	24.7399	23.7833	24.4518	24.8254	24.4255	24.5677	23.1338	24.5271	24.6637	22.0672	NA	15.7921	20.3389	NA	20.2484	16.9917	15.9227	19.8978	0.124102	-0.832559	-0.164055	-1.482	-0.088754	0.0478351	-0.746826	NA	-0.837312	-4.09403	-5.16303	-1.18789	26.2048	22.492	24.5873	26.3732	NA	24.0871	23.0458	NA	NA	23.9115	25.3755	NA	NA	23.9632	23.9415	23.7148	23.8315	24.8466	NA
CREBBP ack K1744	20.9982	19.4247	18.9191	NA	19.6377	18.1458	18.8287	18.3678	18.5328	20.8452	17.5382	17.9924	17.5425	16.5237	17.4171	NA	16.5212	NA	1.92166	0.348153	-0.157476	-0.247911	-0.708765	-0.543791	-2.02741	-3.04629	-2.15287	NA	-3.04875	NA	25.332	26.2102	26.4478	27.9523	25.7348	26.1028	24.3387	23.6547	25.6203	25.4357	26.3159	25.396	NA	24.7752	NA	NA	22.9123	24.8466	22.5588
CREBBP ack K1762	20.5665	17.8689	16.6493	16.463	16.3203	15.7489	16.9692	16.6477	17.2447	15.969	NA	NA	15.9498	15.8014	16.2504	NA	NA	NA	4.35767	1.66011	0.440503	0.760324	0.438818	1.03584	-0.0192006	-0.167627	0.281446	NA	NA	NA	25.1754	NA	NA	27.8605	23.9671	25.6165	NA	NA	NA	23.3305	23.9696	NA	NA	24.0277	NA	NA	NA	21.9637	21.5536
CREBRF ack K175	18.5998	18.6464	17.2343	18.7281	18.8557	18.0962	18.2851	NA	NA	18.3734	NA	NA	NA	NA	17.1886	16.6227	NA	NA	0.00363061	0.0502493	-1.36188	-0.311045	NA	NA	NA	NA	-1.18476	-1.75068	NA	NA	NA	NA	NA	NA	NA	NA	NA	NA	NA	NA	NA	NA	NA	NA	NA	NA	NA	NA	NA
CREBZF ack K184	NA	NA	NA	NA	NA	NA	NA	NA	NA	NA	NA	NA	NA	NA	NA	NA	NA	NA	NA	NA	NA	NA	NA	NA	NA	NA	NA	NA	NA	NA	NA	NA	NA	22.3628	NA	22.6165	NA	NA	NA	NA	NA	NA	NA	NA	NA	NA	NA	20.8772	NA
CRIM1 p Y1019	NA	NA	NA	NA	NA	NA	NA	NA	NA	NA	NA	NA	NA	NA	NA	NA	NA	NA	NA	NA	NA	NA	NA	NA	NA	NA	NA	NA	NA	NA	NA	NA	NA	NA	22.3762	22.3109	NA	21.3602	NA	NA	NA	NA	NA	NA	18.8584	19.4113	20.5676	19.9334	NA
CRIM1 p Y1033	NA	NA	NA	NA	NA	NA	NA	NA	NA	NA	NA	NA	NA	NA	NA	NA	NA	NA	NA	NA	NA	NA	NA	NA	NA	NA	NA	NA	NA	NA	19.3523	NA	NA	NA	22.7015	22.6	NA	21.6656	18.6895	21.6734	19.7488	NA	17.1702	NA	18.7254	19.4973	NA	NA	NA
CRIM1 ubi K978	NA	NA	NA	NA	NA	NA	NA	NA	NA	19.6393	19.505	19.0964	18.1989	16.5771	17.1279	NA	NA	17.0738	NA	NA	NA	NA	NA	NA	-1.23259	-2.85433	-2.30359	NA	NA	-2.35768	23.1441	24.439	19.5788	NA	23.3316	22.9221	NA	NA	24.7148	24.4227	23.1622	NA	NA	NA	NA	NA	NA	NA	NA
CRIP1 ack K22	18.4722	19.9637	19.6762	20.1306	20.1268	19.0883	19.0449	22.4633	20.4497	NA	NA	16.4325	NA	NA	NA	NA	15.7456	NA	-1.38545	0.106025	-0.18151	-0.81273	2.60567	0.591971	NA	NA	NA	NA	-0.686946	NA	NA	NA	NA	NA	NA	NA	NA	NA	NA	NA	NA	NA	NA	NA	NA	NA	NA	NA	NA
CRIP1 p Y12	22.5423	22.9648	21.7725	22.6753	22.9229	23.4479	23.0725	23.3161	23.0363	19.2155	19.7091	16.9374	15.8653	16.6659	19.5843	17.2204	16.4228	18.8592	-0.509874	-0.087424	-1.2797	0.0203413	0.263924	-0.0158531	-3.15154	-2.35094	0.567376	-1.79652	-2.59411	-0.157673	NA	NA	NA	NA	20.0802	20.017	NA	NA	NA	NA	NA	NA	22.3029	23.6858	NA	19.3165	24.0273	24.2772	NA
CRIP1 ubi K9	22.4925	22.7889	22.7623	22.5006	22.1226	22.7694	18.2901	18.0221	18.578	NA	NA	NA	NA	NA	NA	NA	NA	NA	0.00424825	0.300656	0.274104	-4.19806	-4.46611	-3.91018	NA	NA	NA	NA	NA	NA	NA	21.2511	20.3034	20.4776	21.9285	22.3244	NA	NA	22.3401	21.9674	NA	NA	NA	NA	NA	NA	NA	NA	NA
CRIP2 ack K138	18.2348	19.6681	19.2123	19.7944	19.6836	19.2374	NA	13.7275	NA	NA	NA	NA	NA	NA	NA	NA	NA	NA	-1.35637	0.0769642	-0.378853	NA	-5.86364	NA	NA	NA	NA	NA	NA	NA	NA	NA	NA	25.3317	NA	NA	NA	NA	22.4231	24.7743	NA	NA	NA	23.78	NA	NA	NA	NA	NA
CRIP2 ack K144	18.4722	19.9637	19.6762	20.1306	20.1268	19.0883	19.0449	22.4633	20.4497	NA	NA	16.4325	NA	NA	NA	NA	15.7456	NA	-1.38545	0.106025	-0.18151	-0.81273	2.60567	0.591971	NA	NA	NA	NA	-0.686946	NA	NA	NA	NA	NA	NA	NA	NA	NA	NA	NA	NA	NA	NA	NA	NA	NA	NA	NA	NA
CRIP2 ack K17	NA	NA	NA	NA	NA	NA	NA	NA	NA	NA	NA	NA	NA	NA	NA	NA	NA	NA	NA	NA	NA	NA	NA	NA	NA	NA	NA	NA	NA	NA	20.1164	21.4238	NA	24.0964	NA	NA	NA	NA	NA	NA	NA	NA	NA	NA	NA	NA	NA	22.7411	NA
CRIP2 p Y13	17.7847	18.3311	16.8715	NA	NA	19.1041	19.3694	17.4174	NA	NA	NA	17.789	NA	NA	19.2883	NA	NA	19.402	-1.31936	-0.77305	-2.23264	0.265243	-1.6867	NA	NA	NA	1.49925	NA	NA	1.61299	NA	NA	NA	NA	NA	NA	NA	NA	NA	NA	NA	NA	NA	NA	NA	NA	NA	NA	NA
CRIP2 p Y134	20.617	20.7288	20.429	21.1884	21.4032	21.7391	21.5367	21.9847	21.7118	NA	20.7686	21.1014	NA	21.1378	NA	NA	NA	NA	-0.844549	-0.732775	-1.03261	0.075173	0.523116	0.250272	NA	0.193172	NA	NA	NA	NA	NA	NA	NA	NA	NA	NA	NA	NA	NA	NA	NA	NA	NA	NA	NA	NA	NA	NA	NA
CRIP2 p Y198	NA	NA	NA	NA	NA	NA	NA	NA	NA	NA	NA	NA	NA	NA	NA	NA	NA	NA	NA	NA	NA	NA	NA	NA	NA	NA	NA	NA	NA	NA	NA	NA	NA	NA	NA	NA	NA	NA	19.4196	21.6481	NA	NA	23.8805	23.388	NA	NA	24.8319	24.7962	NA
CRIP2 p Y77	NA	NA	NA	NA	NA	NA	NA	NA	NA	NA	NA	NA	NA	NA	NA	NA	NA	NA	NA	NA	NA	NA	NA	NA	NA	NA	NA	NA	NA	NA	21.7641	25.8487	27.5345	28.2577	25.9002	26.1328	NA	20.5008	20.9657	23.7995	NA	NA	26.4381	26.3851	19.7241	NA	26.473	27.4253	NA
CRK p Y136	NA	19.736	NA	21.4183	21.5376	22.0481	21.6409	21.7906	20.8666	18.5938	18.7924	19.4404	18.2202	NA	18.8257	19.2258	19.3969	19.4417	NA	-1.95878	NA	-0.0538289	0.0958318	-0.828111	-0.769022	NA	-0.163435	0.23666	0.407711	0.452526	NA	NA	NA	NA	NA	NA	NA	NA	NA	NA	NA	NA	NA	NA	NA	NA	NA	NA	NA
CRK p Y251	18.648	19.8914	20.526	22.0531	21.9206	21.3815	20.8941	20.6649	21.2003	NA	NA	NA	NA	NA	NA	NA	14.6385	NA	-3.16497	-1.92166	-1.28699	-0.91889	-1.14809	-0.612742	NA	NA	NA	NA	NA	NA	NA	NA	24.5759	NA	NA	NA	NA	NA	18.5372	NA	NA	NA	NA	NA	NA	21.3352	NA	NA	NA
CRKL p Y132	NA	NA	NA	NA	NA	NA	NA	NA	NA	NA	NA	NA	NA	NA	NA	NA	NA	NA	NA	NA	NA	NA	NA	NA	NA	NA	NA	NA	NA	NA	NA	NA	NA	20.5911	NA	NA	NA	NA	NA	18.9819	NA	NA	NA	NA	NA	NA	NA	NA	NA
CRKL p Y177	NA	NA	NA	NA	NA	NA	NA	NA	NA	NA	NA	NA	NA	NA	NA	NA	NA	NA	NA	NA	NA	NA	NA	NA	NA	NA	NA	NA	NA	NA	22.1551	25.4734	24.3821	25.1877	24.9477	24.9444	24.5642	24.8307	21.7778	24.5463	23.1712	23.9195	NA	22.6439	NA	NA	22.7256	22.3357	24.2618
CRKL p Y251	21.5991	21.3492	20.8108	21.3811	21.6134	21.9816	21.8637	21.8958	22.0959	22.3361	21.6777	22.5463	21.4188	22.4471	22.4767	22.3589	22.1489	22.1546	-0.0810338	-0.330944	-0.869305	0.183559	0.215655	0.41578	-0.812793	0.215463	0.24508	0.127237	-0.082724	-0.0770423	21.4992	NA	NA	NA	18.8954	NA	NA	NA	NA	22.0016	21.6884	20.8424	18.5315	NA	NA	24.0508	NA	22.1106	NA
CRKL ubi K180	NA	NA	NA	NA	NA	NA	NA	NA	NA	NA	NA	NA	NA	NA	NA	NA	NA	NA	NA	NA	NA	NA	NA	NA	NA	NA	NA	NA	NA	NA	23.4094	NA	NA	24.175	NA	26.2277	29.3623	NA	NA	NA	NA	28.7605	24.023	NA	28.8064	26.3395	NA	25.4617	28.6716
CRNKL1 ack K823	NA	NA	NA	NA	NA	NA	NA	NA	NA	NA	NA	NA	NA	NA	NA	NA	NA	NA	NA	NA	NA	NA	NA	NA	NA	NA	NA	NA	NA	NA	NA	NA	NA	NA	NA	NA	NA	NA	NA	NA	NA	NA	NA	NA	NA	21.8623	NA	NA	NA
CRNKL1 ubi K21	NA	NA	NA	NA	NA	NA	NA	NA	NA	NA	NA	NA	NA	NA	NA	NA	NA	NA	NA	NA	NA	NA	NA	NA	NA	NA	NA	NA	NA	NA	NA	NA	NA	21.5142	NA	NA	NA	NA	NA	NA	NA	24.4977	25.545	NA	NA	NA	25.5643	NA	21.7159
CRYBG3 p T228	19.1395	19.5839	19.3685	20.9458	19.6763	19.7419	18.8019	19.9435	19.0915	19.7659	19.1763	NA	19.0448	19.8732	18.9818	16.5243	NA	19.235	-1.10804	-0.663611	-0.87905	-1.44561	-0.304041	-1.156	-0.456176	0.372179	-0.519207	-2.97669	NA	-0.265975	NA	NA	NA	NA	NA	NA	NA	NA	NA	NA	NA	NA	NA	NA	NA	NA	NA	NA	NA
CRYZ ack K23	NA	NA	NA	NA	NA	NA	NA	NA	NA	NA	NA	NA	NA	NA	NA	NA	NA	NA	NA	NA	NA	NA	NA	NA	NA	NA	NA	NA	NA	NA	NA	23.6389	NA	NA	NA	NA	NA	NA	NA	NA	NA	NA	NA	NA	21.849	22.8505	NA	22.136	22.904
CRYZL1 ubi K305	NA	NA	NA	NA	NA	NA	NA	NA	NA	NA	NA	NA	NA	NA	NA	NA	NA	NA	NA	NA	NA	NA	NA	NA	NA	NA	NA	NA	NA	NA	NA	21.8987	NA	NA	21.0042	21.4931	NA	NA	23.2893	23.0252	NA	NA	NA	19.5347	NA	NA	24.0763	NA	NA
CS ack K103	NA	NA	NA	NA	NA	NA	NA	NA	NA	NA	NA	NA	NA	NA	NA	NA	NA	NA	NA	NA	NA	NA	NA	NA	NA	NA	NA	NA	NA	NA	25.2934	24.6764	26.5519	NA	NA	25.236	25.7844	26.1121	25.3766	NA	NA	NA	NA	NA	NA	23.9455	NA	24.0631	21.7468
CS ack K327	NA	NA	NA	NA	NA	NA	NA	NA	NA	NA	NA	NA	NA	NA	NA	NA	NA	NA	NA	NA	NA	NA	NA	NA	NA	NA	NA	NA	NA	NA	NA	NA	NA	21.9075	NA	20.9938	NA	NA	NA	NA	NA	NA	NA	NA	NA	NA	NA	23.9343	NA
CS ack K375	NA	NA	NA	NA	NA	NA	NA	NA	NA	NA	NA	NA	NA	NA	NA	NA	NA	NA	NA	NA	NA	NA	NA	NA	NA	NA	NA	NA	NA	NA	24.7425	23.5053	NA	22.8772	NA	NA	NA	NA	NA	22.3785	NA	NA	NA	NA	19.8566	20.1563	19.1991	19.9006	NA
CS ack K382	NA	NA	NA	NA	NA	NA	NA	NA	NA	NA	NA	NA	NA	NA	NA	NA	NA	NA	NA	NA	NA	NA	NA	NA	NA	NA	NA	NA	NA	NA	NA	NA	NA	20.7655	NA	23.0368	NA	23.3059	NA	NA	NA	NA	NA	NA	NA	21.2117	NA	NA	NA
CS ubi K76	NA	NA	NA	NA	NA	NA	NA	NA	NA	NA	NA	NA	NA	NA	NA	NA	NA	NA	NA	NA	NA	NA	NA	NA	NA	NA	NA	NA	NA	NA	NA	NA	17.5075	NA	21.7616	21.5571	NA	NA	23.8218	23.7536	NA	NA	NA	NA	NA	NA	NA	NA	NA
CSDE1 ubi K758	19.1045	19.1131	20.337	19.9544	20.8441	19.0458	17.777	17.5186	19.0206	19.9067	19.8916	18.9149	19.4959	17.5243	18.8224	NA	17.0481	NA	-1.02429	-1.01572	0.208161	-2.35174	-2.61014	-1.10823	-0.143404	-2.11497	-0.81693	NA	-2.59116	NA	NA	NA	22.0522	NA	21.5602	NA	NA	NA	24.6349	23.4876	23.3639	23.5751	25.3534	NA	NA	NA	NA	NA	NA
CSE1L ack K268	NA	NA	NA	NA	NA	NA	NA	NA	NA	NA	NA	NA	NA	NA	NA	NA	NA	NA	NA	NA	NA	NA	NA	NA	NA	NA	NA	NA	NA	NA	NA	NA	NA	NA	NA	NA	19.8223	20.4724	NA	NA	21.4803	20.7316	NA	NA	NA	NA	NA	NA	NA
CSE1L ubi K934	NA	NA	NA	NA	NA	NA	NA	NA	NA	NA	NA	NA	NA	NA	NA	NA	NA	NA	NA	NA	NA	NA	NA	NA	NA	NA	NA	NA	NA	NA	NA	NA	24.6099	25.0224	20.2642	NA	NA	NA	27.4088	26.0355	NA	NA	NA	NA	NA	NA	25.1511	23.5247	NA
CSF1R p Y923	NA	NA	NA	NA	NA	NA	NA	NA	NA	NA	NA	NA	NA	NA	NA	NA	NA	NA	NA	NA	NA	NA	NA	NA	NA	NA	NA	NA	NA	NA	19.5213	NA	NA	NA	20.7247	20.8961	21.7015	NA	NA	19.7271	18.6021	NA	NA	NA	NA	NA	NA	NA	NA
CSK p Y184	NA	NA	NA	NA	NA	NA	NA	NA	NA	NA	NA	NA	NA	NA	NA	NA	NA	NA	NA	NA	NA	NA	NA	NA	NA	NA	NA	NA	NA	NA	NA	NA	NA	NA	NA	20.6067	NA	NA	NA	NA	NA	NA	NA	NA	NA	NA	21.189	21.9196	NA
CSNK1A1 p Y294	NA	NA	NA	NA	NA	NA	NA	NA	NA	NA	NA	NA	NA	NA	NA	NA	NA	NA	NA	NA	NA	NA	NA	NA	NA	NA	NA	NA	NA	NA	NA	NA	NA	NA	NA	NA	NA	NA	NA	NA	NA	NA	NA	NA	NA	NA	NA	NA	NA
CSNK1A1 ubi K225	NA	NA	NA	NA	NA	NA	NA	NA	NA	NA	NA	NA	NA	NA	NA	NA	NA	NA	NA	NA	NA	NA	NA	NA	NA	NA	NA	NA	NA	NA	NA	20.6614	NA	NA	21.876	22.7409	NA	NA	22.591	NA	22.0278	NA	NA	NA	NA	NA	NA	19.4868	NA
CSNK1A1 ubi K62	NA	NA	NA	NA	NA	NA	NA	NA	NA	NA	NA	NA	NA	NA	NA	NA	NA	NA	NA	NA	NA	NA	NA	NA	NA	NA	NA	NA	NA	NA	NA	NA	NA	NA	22.6477	21.1848	NA	NA	22.9769	23.2374	NA	NA	23.4107	NA	NA	NA	NA	22.2934	NA
CSNK1G1 ubi K255; CSNK1G3 ubi K253	NA	NA	NA	NA	NA	NA	NA	NA	NA	NA	NA	NA	NA	NA	NA	NA	NA	NA	NA	NA	NA	NA	NA	NA	NA	NA	NA	NA	NA	NA	NA	23.6814	22.7667	22.6591	25.2419	24.9663	NA	NA	25.4929	26.5129	NA	NA	NA	20.5895	NA	NA	NA	NA	NA
CSNK2B ubi K177	NA	NA	NA	NA	NA	NA	NA	NA	NA	NA	NA	NA	NA	NA	NA	NA	NA	NA	NA	NA	NA	NA	NA	NA	NA	NA	NA	NA	NA	NA	NA	NA	19.7451	NA	NA	20.8787	24.5658	20.3114	24.2654	NA	NA	NA	21.3488	NA	NA	NA	16.8065	NA	NA
CSPG4 p S625	NA	NA	NA	NA	NA	NA	NA	NA	NA	NA	NA	NA	NA	NA	NA	NA	NA	NA	NA	NA	NA	NA	NA	NA	NA	NA	NA	NA	NA	NA	NA	NA	NA	NA	NA	NA	NA	NA	19.997	16.393	NA	20.5833	NA	NA	NA	19.4938	NA	24.1913	NA
CSPG4 p Y628	NA	NA	NA	NA	NA	NA	NA	NA	NA	NA	NA	NA	NA	NA	NA	NA	NA	NA	NA	NA	NA	NA	NA	NA	NA	NA	NA	NA	NA	NA	NA	NA	NA	NA	NA	NA	NA	NA	19.997	16.393	NA	20.5833	NA	NA	NA	19.4938	NA	24.1913	NA
CSRNP3 p T271	NA	16.1789	15.4426	20.2272	NA	NA	21.7485	21.7894	21.5733	20.5633	20.8303	18.2797	NA	14.346	18.6834	NA	16.6587	NA	NA	-4.0483	-4.78454	1.52132	1.56224	1.34613	NA	-5.90057	-1.56317	NA	-3.58788	NA	NA	NA	NA	NA	NA	NA	NA	NA	NA	NA	NA	NA	NA	NA	NA	NA	NA	NA	NA
CSRP1 p Y73	NA	NA	NA	NA	NA	NA	NA	NA	NA	NA	NA	NA	NA	NA	NA	NA	NA	NA	NA	NA	NA	NA	NA	NA	NA	NA	NA	NA	NA	NA	NA	NA	NA	NA	NA	NA	NA	NA	NA	NA	NA	NA	NA	NA	NA	22.718	20.6031	NA	18.5
CSTF1 p Y367	NA	NA	NA	NA	NA	NA	NA	NA	NA	NA	NA	NA	NA	NA	NA	NA	NA	NA	NA	NA	NA	NA	NA	NA	NA	NA	NA	NA	NA	NA	NA	NA	NA	NA	NA	NA	NA	NA	NA	NA	NA	NA	NA	NA	NA	NA	22.5972	22.1777	NA
CSTF2 ubi K145; CSTF2T ubi K145	NA	NA	NA	NA	NA	NA	NA	NA	NA	NA	NA	NA	NA	NA	NA	NA	NA	NA	NA	NA	NA	NA	NA	NA	NA	NA	NA	NA	NA	NA	NA	NA	21.548	22.29	23.0399	22.7063	NA	NA	25.2223	23.6581	24.5063	NA	NA	NA	NA	NA	NA	21.944	NA
CSTF2 ubi K189	NA	NA	NA	NA	NA	NA	NA	NA	NA	NA	NA	NA	NA	NA	NA	NA	NA	NA	NA	NA	NA	NA	NA	NA	NA	NA	NA	NA	NA	NA	NA	NA	21.0277	NA	22.4014	NA	NA	NA	24.1096	23.8018	NA	NA	NA	NA	NA	NA	NA	21.2814	NA
CSTF2T ubi K189	NA	NA	NA	NA	NA	NA	NA	NA	NA	NA	NA	NA	NA	NA	NA	NA	NA	NA	NA	NA	NA	NA	NA	NA	NA	NA	NA	NA	NA	NA	NA	21.1368	19.3919	NA	20.4122	NA	NA	NA	22.6956	NA	21.6428	NA	NA	NA	NA	NA	NA	20.4853	NA
CTAGE1 ubi K103	17.9847	17.3632	18.3332	21.3331	20.7193	21.2229	18.8446	18.7749	18.0166	NA	NA	NA	NA	NA	NA	NA	NA	NA	-3.13083	-3.75232	-2.78224	-2.27093	-2.34061	-3.09884	NA	NA	NA	NA	NA	NA	NA	NA	NA	NA	NA	NA	NA	NA	NA	NA	NA	NA	NA	NA	NA	NA	NA	NA	NA
CTAGE1 ubi K65	19.1508	18.652	17.8191	20.6721	19.0002	19.1726	19.6007	18.4231	19.1796	NA	NA	NA	NA	NA	NA	NA	NA	NA	-0.674015	-1.17283	-2.00575	-0.224162	-1.40172	-0.645291	NA	NA	NA	NA	NA	NA	NA	NA	NA	NA	NA	NA	NA	NA	NA	NA	NA	NA	NA	NA	NA	NA	NA	NA	NA
CTBP2 p Y108	NA	NA	NA	NA	NA	NA	NA	NA	NA	NA	NA	NA	NA	NA	NA	NA	NA	NA	NA	NA	NA	NA	NA	NA	NA	NA	NA	NA	NA	NA	NA	NA	NA	NA	NA	NA	NA	NA	NA	NA	NA	NA	NA	NA	NA	NA	21.4054	21.1179	NA
CTC1 ack K238	NA	NA	NA	NA	NA	NA	NA	NA	NA	NA	NA	NA	NA	NA	NA	NA	NA	NA	NA	NA	NA	NA	NA	NA	NA	NA	NA	NA	NA	NA	NA	NA	NA	NA	NA	NA	NA	NA	NA	24.4333	NA	NA	NA	NA	NA	NA	24.8563	25.3301	NA
CTC1 ack K240	NA	NA	NA	NA	NA	NA	NA	NA	NA	NA	NA	NA	NA	NA	NA	NA	NA	NA	NA	NA	NA	NA	NA	NA	NA	NA	NA	NA	NA	NA	NA	NA	NA	NA	NA	NA	NA	NA	NA	24.4333	NA	NA	NA	NA	NA	NA	24.8563	25.3301	NA
CTDP1 ack K780	NA	NA	NA	NA	NA	NA	NA	NA	NA	NA	NA	NA	NA	NA	NA	NA	NA	NA	NA	NA	NA	NA	NA	NA	NA	NA	NA	NA	NA	NA	NA	NA	NA	22.7592	21.6523	NA	NA	NA	NA	24.6801	24.9228	NA	19.4468	NA	NA	NA	NA	NA	NA
CTDSP2 ubi K20	NA	NA	NA	NA	NA	NA	NA	NA	NA	NA	NA	NA	NA	NA	NA	NA	NA	NA	NA	NA	NA	NA	NA	NA	NA	NA	NA	NA	NA	NA	NA	NA	20.0246	NA	21.9533	22.1921	NA	NA	22.8969	20.8688	NA	NA	NA	NA	NA	NA	NA	NA	NA
CTNNA1 p Y177	NA	NA	NA	NA	NA	NA	NA	NA	NA	NA	NA	NA	NA	NA	NA	NA	NA	NA	NA	NA	NA	NA	NA	NA	NA	NA	NA	NA	NA	NA	NA	NA	NA	NA	21.3175	NA	NA	NA	NA	NA	NA	NA	25.0145	25.4221	NA	NA	20.0321	22.6568	NA
CTNNA1 p Y280	NA	NA	NA	NA	NA	NA	NA	NA	NA	NA	NA	NA	NA	NA	NA	NA	NA	NA	NA	NA	NA	NA	NA	NA	NA	NA	NA	NA	NA	NA	NA	23.1845	NA	NA	NA	NA	NA	NA	NA	NA	NA	NA	24.1739	24.4915	NA	NA	21.6235	21.0507	NA
CTNNA1 p Y419	19.3466	18.6483	18.2219	18.0717	17.7347	18.189	19.2295	19.2065	18.6668	16.9506	19.7083	NA	18.1553	NA	NA	NA	NA	NA	1.33559	0.637271	0.210906	1.21848	1.19545	0.655763	-0.751938	NA	NA	NA	NA	NA	NA	NA	NA	NA	NA	NA	NA	NA	NA	NA	NA	NA	NA	NA	NA	NA	NA	NA	NA
CTNNA1 p Y619	NA	NA	NA	NA	NA	NA	NA	NA	NA	NA	NA	NA	NA	NA	NA	NA	NA	NA	NA	NA	NA	NA	NA	NA	NA	NA	NA	NA	NA	NA	21.6313	NA	NA	NA	NA	22.2972	22.943	NA	18.1131	21.5829	NA	NA	21.9435	22.9276	NA	NA	20.698	22.6739	18.9519
CTNNA1 ubi K16	19.0891	NA	16.2442	NA	NA	NA	15.5888	14.3678	NA	NA	NA	NA	NA	NA	NA	NA	NA	NA	NA	NA	NA	NA	NA	NA	NA	NA	NA	NA	NA	NA	NA	NA	NA	NA	NA	NA	NA	NA	NA	NA	NA	NA	NA	NA	NA	NA	NA	NA	NA
CTNNA1 ubi K45	NA	NA	NA	NA	NA	NA	NA	NA	NA	NA	NA	NA	NA	NA	NA	NA	NA	NA	NA	NA	NA	NA	NA	NA	NA	NA	NA	NA	NA	NA	22.1043	24.5362	NA	NA	23.5002	23.4284	NA	23.2427	23.6577	23.7361	NA	NA	NA	NA	NA	NA	NA	23.9578	NA
CTNNA1 ubi K797	NA	NA	NA	NA	NA	NA	NA	NA	NA	NA	NA	NA	NA	NA	NA	NA	NA	NA	NA	NA	NA	NA	NA	NA	NA	NA	NA	NA	NA	NA	19.6241	22.5483	19.7213	21.5097	22.3807	23.3298	23.6765	21.2333	22.6533	21.8764	NA	NA	22.9664	18.6486	NA	NA	23.8821	23.3222	NA
CTNNA1 ubi K901	NA	NA	NA	NA	NA	NA	NA	NA	NA	NA	NA	NA	NA	NA	NA	NA	NA	NA	NA	NA	NA	NA	NA	NA	NA	NA	NA	NA	NA	NA	22.8446	NA	21.3155	NA	24.7953	24.9055	NA	24.6025	24.6505	25.3152	NA	NA	NA	NA	23.6017	NA	NA	NA	23.039
CTNNA2 ack K913; CTNNA1 ack K866	NA	NA	NA	NA	NA	NA	NA	NA	NA	NA	NA	NA	NA	NA	NA	NA	NA	NA	NA	NA	NA	NA	NA	NA	NA	NA	NA	NA	NA	NA	NA	NA	NA	NA	NA	NA	NA	NA	NA	NA	NA	NA	19.2878	NA	NA	NA	21.1669	23.0604	NA
CTNNA2 p Y417; CTNNA1 p Y419	NA	NA	NA	NA	NA	NA	NA	NA	NA	NA	NA	NA	NA	NA	NA	NA	NA	NA	NA	NA	NA	NA	NA	NA	NA	NA	NA	NA	NA	NA	NA	23.4568	NA	NA	24.4083	24.8512	NA	23.2378	20.7367	18.9378	NA	NA	26.3948	26.7641	20.8327	22.7271	23.5956	24.2276	21.2392
CTNNAL1 p S538	NA	NA	NA	NA	NA	NA	NA	NA	NA	NA	NA	NA	NA	NA	NA	NA	NA	NA	NA	NA	NA	NA	NA	NA	NA	NA	NA	NA	NA	NA	NA	NA	NA	NA	20.2238	22.3911	NA	19.9418	17.7287	NA	NA	NA	NA	NA	NA	NA	NA	NA	NA
CTNNAL1 p Y534	NA	NA	NA	NA	NA	NA	NA	NA	NA	NA	NA	NA	NA	NA	NA	NA	NA	NA	NA	NA	NA	NA	NA	NA	NA	NA	NA	NA	NA	NA	NA	NA	NA	NA	21.3738	21.6263	NA	21.1285	18.5753	20.5989	21.5515	NA	19.119	20.307	18.3727	20.1636	18.8218	20.5352	18.9387
CTNNAL1 p Y536	NA	NA	NA	NA	NA	NA	NA	NA	NA	NA	NA	NA	NA	NA	NA	NA	NA	NA	NA	NA	NA	NA	NA	NA	NA	NA	NA	NA	NA	NA	NA	NA	NA	NA	21.9105	23.0588	NA	21.6539	19.2132	21.5825	20.7343	NA	19.119	NA	18.3727	20.1636	18.8218	21.9953	18.9387
CTNNB1 p Y142	NA	NA	NA	NA	NA	NA	NA	NA	NA	NA	NA	NA	NA	NA	NA	NA	NA	NA	NA	NA	NA	NA	NA	NA	NA	NA	NA	NA	NA	NA	NA	NA	NA	NA	NA	NA	NA	NA	NA	NA	NA	NA	NA	NA	NA	NA	NA	NA	NA
CTNNB1 p Y30	NA	NA	NA	NA	NA	NA	NA	NA	NA	NA	NA	NA	NA	NA	NA	NA	NA	NA	NA	NA	NA	NA	NA	NA	NA	NA	NA	NA	NA	NA	NA	NA	NA	26.2175	NA	NA	22.6034	NA	20.6386	18.8435	NA	NA	20.7379	22.0952	NA	NA	NA	25.2058	20.4321
CTNNB1 p Y716	NA	NA	NA	NA	NA	NA	NA	NA	NA	NA	NA	NA	NA	NA	NA	NA	NA	NA	NA	NA	NA	NA	NA	NA	NA	NA	NA	NA	NA	NA	NA	NA	NA	NA	19.9783	NA	NA	NA	18.5298	21.9235	NA	NA	NA	NA	NA	NA	NA	24.7362	NA
CTNNB1 ubi K180	NA	NA	NA	NA	NA	NA	19.7047	19.1721	19.5169	NA	NA	NA	NA	NA	NA	NA	NA	NA	NA	NA	NA	NA	NA	NA	NA	NA	NA	NA	NA	NA	NA	NA	NA	NA	NA	NA	NA	NA	NA	NA	NA	NA	NA	NA	NA	NA	NA	NA	NA
CTNND1 p S171	NA	NA	NA	NA	NA	NA	NA	NA	NA	NA	NA	NA	NA	NA	NA	NA	NA	NA	NA	NA	NA	NA	NA	NA	NA	NA	NA	NA	NA	NA	NA	22.9567	NA	NA	23.8878	23.5292	NA	NA	17.9669	21.8516	NA	NA	18.5205	NA	NA	NA	NA	NA	NA
CTNND1 p S214	NA	NA	NA	NA	NA	NA	NA	NA	NA	NA	NA	NA	NA	NA	NA	NA	NA	NA	NA	NA	NA	NA	NA	NA	NA	NA	NA	NA	NA	NA	NA	NA	NA	NA	23.7307	23.6135	NA	23.9772	19.8656	22.5823	NA	NA	20.2738	22.4328	NA	NA	22.7154	22.7218	NA
CTNND1 p S225	23.1225	NA	NA	NA	NA	NA	NA	NA	NA	NA	NA	NA	NA	NA	NA	NA	NA	NA	NA	NA	NA	NA	NA	NA	NA	NA	NA	NA	NA	NA	NA	NA	NA	NA	NA	29.5834	26.9841	NA	NA	NA	NA	NA	NA	NA	NA	NA	24.741	29.0906	NA
CTNND1 p S230	NA	NA	23.5858	NA	NA	NA	NA	NA	NA	NA	NA	NA	NA	NA	24.6129	NA	NA	NA	NA	NA	NA	NA	NA	NA	NA	NA	NA	NA	NA	NA	NA	29.2408	26.0983	NA	29.7533	22.8822	NA	28.8464	21.0504	24.6393	23.3564	20.4927	28.4386	28.6089	21.4866	23.0911	26.9449	20.8734	22.564
CTNND1 p S244	NA	NA	NA	NA	NA	NA	NA	NA	NA	NA	NA	NA	NA	NA	NA	NA	NA	NA	NA	NA	NA	NA	NA	NA	NA	NA	NA	NA	NA	NA	NA	NA	NA	NA	23.0146	20.7203	NA	NA	NA	NA	NA	NA	NA	NA	NA	NA	NA	NA	NA
CTNND1 p S252	19.0978	19.4111	17.4173	NA	NA	NA	19.6562	17.9808	19.0936	19.6711	20.3803	20.7403	19.7973	18.7506	19.597	19.3628	19.8011	18.1863	NA	NA	NA	NA	NA	NA	-0.531642	-1.57838	-0.731959	-0.966143	-0.527854	-2.14268	NA	NA	NA	NA	22.3328	22.8155	NA	NA	NA	NA	21.5802	20.6492	NA	NA	NA	NA	19.968	22.1043	NA
CTNND1 p S300	NA	NA	NA	NA	NA	NA	NA	NA	NA	NA	NA	NA	NA	NA	NA	NA	NA	NA	NA	NA	NA	NA	NA	NA	NA	NA	NA	NA	NA	NA	NA	NA	NA	NA	24.4455	NA	NA	NA	NA	NA	NA	NA	NA	22.257	NA	NA	22.4981	NA	NA
CTNND1 p S320	NA	NA	NA	NA	NA	NA	NA	NA	NA	NA	NA	NA	NA	NA	NA	NA	NA	NA	NA	NA	NA	NA	NA	NA	NA	NA	NA	NA	NA	NA	21.4554	26.1593	NA	27.4478	28.1444	27.2894	23.9362	28.2125	22.1438	24.313	NA	21.4621	26.1321	25.2717	19.4774	21.505	25.1239	26.4924	19.0209
CTNND1 p S331	NA	NA	NA	NA	NA	NA	NA	NA	NA	NA	NA	NA	NA	NA	NA	NA	NA	NA	NA	NA	NA	NA	NA	NA	NA	NA	NA	NA	NA	NA	NA	NA	NA	25.8121	28.8326	28.5486	24.5463	28.0873	22.3332	27.4089	NA	NA	23.188	22.4827	NA	NA	NA	23.6861	NA
CTNND1 p T177	NA	NA	NA	NA	NA	NA	NA	NA	NA	NA	NA	NA	NA	NA	NA	NA	NA	NA	NA	NA	NA	NA	NA	NA	NA	NA	NA	NA	NA	NA	NA	NA	NA	21.0012	24.7242	24.8713	NA	NA	NA	16.5149	NA	NA	NA	NA	NA	NA	NA	NA	NA
CTNND1 p T304	NA	NA	NA	NA	NA	NA	NA	NA	NA	NA	NA	NA	NA	NA	NA	NA	NA	NA	NA	NA	NA	NA	NA	NA	NA	NA	NA	NA	NA	NA	NA	26.9631	NA	NA	22.6367	25.2718	NA	NA	21.7585	NA	23.2526	NA	22.9679	23.2356	19.3737	NA	NA	NA	19.9845
CTNND1 p T916	NA	NA	NA	NA	NA	NA	NA	NA	NA	NA	NA	NA	NA	NA	NA	NA	NA	NA	NA	NA	NA	NA	NA	NA	NA	NA	NA	NA	NA	NA	NA	NA	NA	NA	25.9908	NA	NA	NA	19.9366	22.264	NA	NA	20.2288	21.6486	NA	19.9901	NA	24.4391	NA
CTNND1 p Y174	NA	NA	NA	NA	NA	NA	NA	NA	NA	NA	NA	NA	NA	NA	NA	NA	NA	NA	NA	NA	NA	NA	NA	NA	NA	NA	NA	NA	NA	NA	22.9701	29.5297	27.0824	28.8737	30.5802	30.5405	24.7879	29.4385	25.7374	28.552	26.1915	24.3581	27.9502	27.5174	24.9791	25.1306	26.6151	28.8803	22.5069
CTNND1 p Y193	NA	NA	NA	NA	NA	NA	NA	NA	NA	NA	NA	NA	NA	NA	NA	NA	NA	NA	NA	NA	NA	NA	NA	NA	NA	NA	NA	NA	NA	NA	NA	25.0667	NA	NA	26.8176	26.2438	24.3986	25.9064	21.9611	24.1181	23.013	22.3338	24.7073	23.4676	21.165	21.7851	24.1192	26.0467	NA
CTNND1 p Y213	NA	NA	NA	17.6639	17.3713	18.9182	18.3574	18.3246	17.5845	16.6377	15.9376	16.9064	NA	NA	17.5446	NA	16.8187	16.3014	NA	NA	NA	0.207376	0.174594	-0.565518	NA	NA	0.995991	NA	0.270088	-0.247228	NA	22.2878	NA	NA	25.3237	25.8659	NA	23.883	19.431	23.8675	21.6418	NA	19.8349	22.8772	19.9327	20.9934	22.0261	22.8238	19.8416
CTNND1 p Y217	19.1504	NA	18.9826	NA	NA	18.6295	19.8734	18.2342	NA	17.0716	NA	19.0465	NA	18.8127	17.7836	21.0659	17.7684	17.6285	0.520872	NA	0.353031	1.24389	-0.395358	NA	NA	0.439186	-0.589931	2.69233	-0.6051	-0.745017	NA	NA	NA	NA	NA	22.1517	NA	NA	18.6481	21.5242	22.4885	19.2493	NA	20.7046	NA	NA	NA	22.1951	NA
CTNND1 p Y228	23.5163	23.3873	23.0162	24.4296	23.664	23.8063	25.1009	23.897	23.5942	25.2431	24.0845	25.6141	24.4308	24.7415	24.4848	24.3052	24.0429	24.6914	-0.490172	-0.619134	-0.990278	1.09445	-0.109392	-0.412208	-0.682172	-0.37141	-0.628134	-0.807791	-1.07011	-0.421542	23.4554	29.5816	27.1154	28.5158	30.9261	30.3787	26.598	29.0697	26.472	29.0319	27.5614	25.5889	29.1514	28.9243	NA	25.1808	27.7865	30.513	23.2238
CTNND1 p Y241	NA	NA	NA	NA	NA	NA	NA	NA	NA	NA	NA	NA	NA	NA	NA	NA	NA	NA	NA	NA	NA	NA	NA	NA	NA	NA	NA	NA	NA	NA	NA	26.6877	NA	NA	28.2375	28.0067	NA	26.8423	23.2229	26.0418	22.5516	NA	24.1377	24.6593	NA	20.6841	23.1088	25.3001	19.1372
CTNND1 p Y248	20.3863	20.5146	19.8904	21.2418	21.3889	21.2752	21.3671	22.1751	21.9231	19.9905	20.5574	20.3036	21.0325	19.7261	19.9283	20.331	19.7705	20.3645	-0.917089	-0.788802	-1.41294	0.0637041	0.871695	0.619708	0.730194	-0.576172	-0.373981	0.0286677	-0.531789	0.0622427	20.354	26.7227	NA	NA	28.6953	28.6009	23.5522	27.4856	23.4184	26.4197	23.3192	NA	25.219	24.541	21.8279	22.9365	23.172	25.4953	21.7309
CTNND1 p Y257	23.5759	23.5511	23.3027	23.8921	23.567	23.7328	24.1832	24.22	23.8633	24.3888	23.391	23.7886	24.3611	23.1386	23.9308	24.0262	23.8633	23.8781	-0.160785	-0.185624	-0.433991	0.446521	0.483272	0.126603	0.445959	-0.776548	0.0156754	0.111027	-0.051819	-0.0370177	NA	25.6275	NA	25.9626	27.5709	27.2807	25.8112	26.496	22.0739	25.1335	26.3963	24.3187	22.1768	24.384	19.3268	21.7048	24.4209	26.5953	18.9621
CTNND1 p Y280	19.4117	19.4789	19.0149	19.4626	19.143	NA	NA	NA	15.9404	NA	NA	NA	NA	NA	NA	21.3774	20.4344	20.477	0.100024	0.167305	-0.296719	NA	NA	-3.37126	NA	NA	NA	NA	NA	NA	NA	NA	NA	NA	25.8645	25.4683	22.1696	NA	20.905	23.553	23.2433	NA	24.3061	24.0202	NA	21.0776	23.9714	25.3458	19.7621
CTNND1 p Y302	NA	NA	NA	NA	NA	NA	NA	NA	NA	NA	NA	NA	NA	NA	NA	NA	NA	NA	NA	NA	NA	NA	NA	NA	NA	NA	NA	NA	NA	NA	NA	NA	NA	NA	26.388	24.9235	NA	NA	NA	24.6476	NA	NA	24.72	NA	NA	21.1826	24.3791	24.1717	NA
CTNND1 p Y321	NA	NA	NA	NA	NA	NA	NA	NA	NA	NA	NA	NA	NA	NA	NA	NA	NA	NA	NA	NA	NA	NA	NA	NA	NA	NA	NA	NA	NA	NA	NA	21.1242	NA	22.2048	22.5212	NA	NA	22.3148	21.0291	NA	NA	NA	NA	NA	NA	NA	NA	23.2504	NA
CTNND1 p Y334	NA	NA	NA	NA	NA	NA	NA	NA	NA	NA	NA	NA	NA	NA	NA	NA	NA	NA	NA	NA	NA	NA	NA	NA	NA	NA	NA	NA	NA	NA	NA	27.7395	26.8893	27.0556	28.4048	29.7789	24.7398	29.7676	25.0235	NA	23.7756	21.581	23.188	25.1565	NA	NA	25.4568	27.3709	NA
CTNND1 p Y335	NA	18.2252	18.457	NA	17.6744	17.6685	NA	17.3241	17.9862	18.4746	17.856	17.2577	17.8858	19.0195	18.5876	21.849	17.7136	17.9738	NA	0.553759	0.78547	NA	-0.347358	0.314695	-0.0614849	1.07225	0.640285	3.90167	-0.23372	0.0265262	NA	25.4556	NA	23.627	28.0847	27.8897	23.5568	28.301	22.4616	25.9277	22.6114	21.8867	26.4512	22.4827	NA	22.7508	NA	25.4271	21.0102
CTNND1 p Y656	NA	NA	NA	NA	NA	NA	NA	NA	NA	NA	NA	NA	NA	NA	NA	NA	NA	NA	NA	NA	NA	NA	NA	NA	NA	NA	NA	NA	NA	NA	NA	NA	NA	NA	NA	NA	NA	NA	NA	NA	NA	NA	20.4489	NA	NA	NA	21.4486	20.6389	NA
CTNND1 p Y865	NA	NA	NA	NA	NA	NA	NA	NA	NA	NA	NA	NA	NA	NA	NA	NA	NA	NA	NA	NA	NA	NA	NA	NA	NA	NA	NA	NA	NA	NA	NA	NA	NA	NA	21.1115	20.8409	NA	NA	16.9981	20.8199	NA	NA	NA	21.776	NA	NA	22.5118	22.7306	NA
CTNND1 p Y904	24.6318	24.5956	24.291	25.1835	24.9078	25.0643	25.8394	25.2645	25.5139	24.3069	24.1014	24.2625	23.7444	23.3981	23.9639	23.9988	23.9953	24.4638	-0.424483	-0.460701	-0.765253	0.783104	0.208232	0.457585	-0.481865	-0.828154	-0.262349	-0.227454	-0.230944	0.237496	23.3602	30.2754	26.4685	27.6524	31.9553	31.4866	27.1006	29.8637	26.7833	29.9613	26.9221	24.9424	28.9575	28.7154	23.5446	24.534	25.7047	29.2314	24.0227
CTNND1 p Y96	NA	NA	NA	NA	NA	NA	NA	NA	NA	NA	NA	NA	NA	NA	NA	NA	NA	NA	NA	NA	NA	NA	NA	NA	NA	NA	NA	NA	NA	NA	NA	28.7368	25.7657	27.707	27.0105	25.7717	24.3492	27.063	NA	20.1744	23.6217	22.5928	23.9142	25.2348	25.9301	24.6865	26.8312	29.7743	22.3729
CTNND1 ubi K25	NA	NA	NA	NA	NA	NA	NA	NA	NA	NA	NA	NA	NA	NA	NA	NA	NA	NA	NA	NA	NA	NA	NA	NA	NA	NA	NA	NA	NA	NA	NA	21.6626	20.0376	NA	19.7395	NA	NA	NA	NA	NA	NA	NA	NA	NA	NA	NA	NA	NA	NA
CTNND1 ubi K355	24.2686	24.0898	23.893	25.2912	24.6657	24.3597	23.3674	22.8046	22.7973	NA	NA	NA	NA	NA	NA	NA	NA	NA	-0.55702	-0.735737	-0.932598	-1.45822	-2.02098	-2.02833	NA	NA	NA	NA	NA	NA	25.1343	26.2884	25.2937	25.2839	27.4288	27.0738	24.3366	26.7264	28.097	27.9044	28.2426	27.0596	23.6553	NA	NA	NA	23.5169	25.8801	NA
CTNND1 ubi K517	23.9579	24.0535	24.2165	25.0019	24.6075	24.781	22.3113	22.3195	22.2029	25.132	24.3131	24.0298	23.5068	23.8009	23.9928	21.8907	22.6233	20.94	-0.848002	-0.752362	-0.589368	-2.49457	-2.48632	-2.60294	-1.06356	-0.769455	-0.577618	-2.67966	-1.94714	-3.63043	20.8559	27	21.9178	21.0932	26.2695	25.8679	NA	16.7097	24.6883	24.0728	26.6595	22.1942	NA	21.07	21.3163	20.3829	NA	25.0448	17.0236
CTNND1 ubi K574	NA	NA	NA	NA	NA	NA	NA	NA	NA	NA	NA	NA	NA	NA	NA	NA	NA	NA	NA	NA	NA	NA	NA	NA	NA	NA	NA	NA	NA	NA	NA	NA	NA	NA	21.0072	20.1962	NA	NA	NA	19.0298	18.5035	NA	NA	NA	NA	NA	NA	NA	19.4394
CTNND1 ubi K633	NA	NA	18.6466	20.4158	NA	18.4248	NA	NA	NA	18.3243	16.5287	NA	NA	NA	NA	NA	NA	NA	NA	NA	-1.09289	NA	NA	NA	NA	NA	NA	NA	NA	NA	NA	19.896	21.0924	NA	23.5603	23.7182	NA	NA	24.6583	23.6134	22.9888	NA	NA	NA	NA	NA	NA	NA	NA
CTNND1 ubi K634	NA	18.9946	18.8447	20.5432	20.34	18.7908	NA	NA	NA	20.3523	19.2845	20.0882	18.6801	17.8266	17.3446	NA	NA	NA	NA	-1.07827	-1.22819	NA	NA	NA	-1.29496	-2.14847	-2.63054	NA	NA	NA	NA	NA	NA	20.4964	22.5483	22.1589	NA	NA	21.1382	NA	NA	NA	NA	NA	NA	NA	NA	21.7873	NA
CTNND1 ubi K676	NA	NA	NA	NA	NA	NA	NA	NA	NA	NA	NA	NA	NA	NA	NA	NA	NA	NA	NA	NA	NA	NA	NA	NA	NA	NA	NA	NA	NA	NA	NA	NA	20.4091	20.5038	24.0759	24.0641	NA	NA	NA	22.7135	22.7215	NA	NA	20.5723	NA	NA	NA	23.7206	NA
CTNND1 ubi K710	NA	NA	NA	NA	NA	NA	NA	NA	NA	NA	NA	NA	NA	NA	NA	NA	NA	NA	NA	NA	NA	NA	NA	NA	NA	NA	NA	NA	NA	NA	NA	23.938	21.5221	NA	24.6531	24.9174	NA	NA	24.8972	23.2191	23.6838	NA	NA	NA	NA	NA	NA	23.036	NA
CTNND1 ubi K810	18.6593	18.0813	19.6502	20.456	19.6172	19.7715	NA	NA	NA	NA	NA	NA	NA	NA	NA	NA	NA	NA	-1.33697	-1.91491	-0.346076	NA	NA	NA	NA	NA	NA	NA	NA	NA	NA	NA	20.6581	NA	22.18	22.9061	NA	NA	23.069	NA	21.5236	NA	NA	NA	NA	NA	NA	NA	NA
CTNND2 p Y499	NA	NA	NA	NA	NA	NA	NA	NA	NA	NA	NA	NA	NA	NA	NA	NA	NA	NA	NA	NA	NA	NA	NA	NA	NA	NA	NA	NA	NA	NA	NA	NA	NA	NA	NA	NA	NA	NA	NA	NA	NA	NA	22.371	23.6836	NA	NA	NA	19.7372	NA
CTPS1 ubi K100	NA	NA	NA	NA	NA	NA	NA	NA	NA	NA	NA	NA	NA	NA	NA	NA	NA	NA	NA	NA	NA	NA	NA	NA	NA	NA	NA	NA	NA	NA	NA	NA	NA	NA	NA	23.0291	NA	NA	23.3187	22.1268	NA	NA	NA	NA	NA	NA	NA	NA	NA
CTSB ack K97	NA	NA	NA	NA	NA	NA	NA	NA	NA	NA	NA	NA	NA	NA	NA	NA	NA	NA	NA	NA	NA	NA	NA	NA	NA	NA	NA	NA	NA	NA	24.2719	24.8076	NA	NA	NA	23.8789	24.5195	25.1266	NA	NA	NA	NA	NA	21.6143	NA	NA	NA	NA	NA
CTTN ack K107	19.2327	19.8505	19.5863	21.2368	NA	20.6963	19.3254	19.9603	20.2847	NA	NA	NA	NA	NA	NA	NA	NA	NA	-1.759	-1.1412	-1.40542	-1.66636	-1.03142	-0.707003	NA	NA	NA	NA	NA	NA	NA	NA	NA	22.6048	NA	19.2041	NA	NA	NA	22.3626	NA	NA	19.3727	NA	NA	NA	NA	25.4017	NA
CTTN ack K124	17.5066	19.7313	19.124	21.1408	20.5382	NA	NA	NA	NA	NA	NA	NA	NA	NA	NA	NA	NA	NA	-3.36411	-1.1395	-1.74673	NA	NA	NA	NA	NA	NA	NA	NA	NA	NA	NA	NA	26.9811	NA	NA	NA	NA	NA	NA	21.917	NA	NA	NA	NA	NA	NA	26.867	NA
CTTN ack K161	NA	NA	NA	NA	NA	NA	NA	NA	NA	NA	NA	NA	NA	NA	NA	NA	NA	NA	NA	NA	NA	NA	NA	NA	NA	NA	NA	NA	NA	NA	20.5693	NA	23.7371	25.972	NA	NA	NA	NA	NA	NA	NA	NA	NA	NA	NA	NA	26.3361	27.5257	NA
CTTN ack K171	NA	NA	NA	NA	NA	NA	NA	NA	NA	NA	NA	NA	NA	NA	NA	NA	NA	NA	NA	NA	NA	NA	NA	NA	NA	NA	NA	NA	NA	NA	NA	NA	NA	23.3695	NA	NA	NA	NA	NA	23.7754	NA	NA	NA	NA	NA	NA	NA	24.4365	NA
CTTN ack K198	20.5374	20.8956	20.0485	21.3785	21.9077	21.6599	20.1182	20.9903	21.1195	19.2666	17.9795	18.6878	17.9075	16.8636	17.87	NA	NA	NA	-1.12735	-0.769166	-1.6163	-1.54659	-0.674498	-0.545241	-0.830214	-1.87412	-0.867786	NA	NA	NA	NA	NA	NA	NA	NA	NA	NA	NA	NA	NA	NA	NA	NA	NA	NA	NA	NA	NA	NA
CTTN ack K235	20.622	20.7446	21.0642	22.0258	21.5831	21.6071	20.6022	20.7019	20.7265	18.2804	NA	NA	NA	NA	NA	14.496	13.6126	NA	-1.1314	-1.00883	-0.689191	-1.15122	-1.05152	-1.02697	NA	NA	NA	-3.78435	-4.66775	NA	NA	NA	25.2992	27.8391	NA	NA	22.5525	NA	NA	NA	NA	NA	NA	NA	NA	NA	26.3062	27.9342	NA
CTTN ack K272	NA	NA	NA	21.4411	19.1273	20.7008	NA	NA	NA	NA	16.0762	NA	NA	NA	15.1186	NA	NA	NA	NA	NA	NA	NA	NA	NA	NA	NA	-0.957552	NA	NA	NA	NA	NA	NA	28.0549	NA	NA	NA	NA	NA	NA	NA	NA	NA	NA	NA	NA	27.2454	28.804	NA
CTTN ack K309	21.5216	21.0313	21.1429	22.497	21.8599	21.8	21.2132	21.1984	20.5506	16.5194	NA	NA	NA	NA	16.7428	14.102	NA	NA	-0.566618	-1.05699	-0.945373	-0.875084	-0.889877	-1.53766	NA	NA	0.223419	-2.41737	NA	NA	19.7343	NA	NA	26.5199	NA	NA	NA	NA	NA	NA	NA	NA	NA	NA	NA	NA	26.8985	27.6697	NA
CTTN ack K87	19.6197	20.6335	20.4944	22.1497	21.3726	21.7276	20.2881	20.5554	20.3721	NA	NA	NA	NA	NA	NA	NA	NA	NA	-2.16532	-1.15148	-1.29062	-1.49686	-1.22962	-1.41292	NA	NA	NA	NA	NA	NA	20.7486	NA	25.0831	26.6534	NA	NA	NA	NA	NA	NA	22.1503	NA	18.732	NA	NA	NA	26.4677	26.9594	NA
CTTN p S156	21.0982	23.4884	22.3353	23.8041	NA	24.0015	21.9317	23.9758	NA	17.59	16.634	16.5902	NA	NA	17.4197	17.6988	17.011	NA	-2.80803	-0.417824	-1.5709	-1.97448	0.0695982	NA	NA	NA	0.403502	0.68257	-0.00519194	NA	NA	NA	NA	NA	24.8037	26.0768	NA	NA	17.8022	24.1439	21.498	21.1389	19.9071	22.395	NA	20.6239	NA	27.2243	NA
CTTN p S405	NA	NA	NA	NA	NA	NA	NA	NA	NA	NA	NA	NA	NA	NA	NA	NA	NA	NA	NA	NA	NA	NA	NA	NA	NA	NA	NA	NA	NA	NA	NA	NA	NA	NA	NA	22.6015	NA	25.2176	18.7598	20.8976	21.4652	NA	NA	NA	NA	20.7323	25.9709	27.5283	NA
CTTN p S417	NA	18.2281	18.9703	17.7155	18.9039	19.6817	NA	19.5659	NA	16.6769	NA	NA	NA	NA	NA	NA	NA	NA	NA	-0.747714	-0.00554188	NA	0.590102	NA	NA	NA	NA	NA	NA	NA	NA	NA	NA	NA	NA	NA	NA	NA	NA	NA	NA	NA	NA	NA	NA	NA	NA	NA	NA
CTTN p S418	NA	18.2281	18.9703	17.7155	18.9039	19.6817	NA	19.5659	NA	16.6769	NA	NA	NA	NA	NA	NA	NA	NA	NA	-0.747714	-0.00554188	NA	0.590102	NA	NA	NA	NA	NA	NA	NA	NA	NA	NA	25.8931	20.4916	22.1577	NA	NA	16.1566	19.3813	20.4356	20.7532	NA	NA	NA	NA	NA	24.8805	NA
CTTN p S447	NA	NA	NA	NA	NA	NA	NA	NA	NA	20.4507	18.873	19.1349	NA	20.5345	NA	NA	20.1289	NA	NA	NA	NA	NA	NA	NA	NA	0.872404	NA	NA	0.466834	NA	NA	NA	27.3176	26.1615	NA	NA	NA	26.8834	19.0678	19.354	24.4844	NA	NA	21.0196	NA	NA	28.0746	28.4301	NA
CTTN p T401	NA	NA	NA	NA	NA	NA	NA	NA	NA	NA	NA	NA	NA	NA	NA	NA	NA	NA	NA	NA	NA	NA	NA	NA	NA	NA	NA	NA	NA	NA	NA	NA	NA	27.9371	24.2288	24.9559	25.106	27.1637	21.8405	19.8145	NA	NA	NA	22.9996	NA	21.3378	27.3133	28.2978	NA
CTTN p T440	NA	NA	NA	NA	NA	NA	NA	NA	NA	NA	NA	NA	NA	NA	NA	NA	NA	NA	NA	NA	NA	NA	NA	NA	NA	NA	NA	NA	NA	NA	NA	NA	NA	26.9941	23.5092	24.6699	24.8177	NA	NA	18.6209	NA	NA	NA	NA	NA	NA	NA	NA	NA
CTTN p Y104	22.8176	22.4843	22.3367	23.9457	23.0279	23.1311	22.9065	22.9894	22.9212	NA	NA	NA	NA	NA	NA	NA	NA	NA	-0.612002	-0.945328	-1.09295	-0.523114	-0.440217	-0.508436	NA	NA	NA	NA	NA	NA	NA	NA	NA	NA	20.657	NA	NA	23.7	NA	NA	NA	NA	NA	NA	NA	NA	NA	24.3772	NA
CTTN p Y141	20.5916	21.1458	20.7806	21.9944	21.5113	22.254	20.7787	20.2409	20.764	17.8429	16.0663	17.7226	17.5882	NA	17.9689	NA	16.4451	NA	-1.36017	-0.805884	-1.17109	-1.17303	-1.71087	-1.18772	0.185016	NA	0.565714	NA	-0.95816	NA	23.5241	NA	NA	23.9299	20.264	21.265	NA	NA	NA	NA	22.1593	NA	19.0074	NA	NA	18.1731	22.7034	23.6474	16.4933
CTTN p Y154	22.7647	21.6002	22.5369	23.2605	23.4372	22.7525	23.4004	23.1131	23.6276	16.8992	14.8925	16.55	17.5171	14.3519	17.2834	18.6548	17.7527	15.9052	-0.413392	-1.5779	-0.641213	0.22222	-0.0650253	0.449429	1.17858	-1.98659	0.944939	2.31631	1.41421	-0.43327	NA	25.1722	25.7757	26.8723	26.7336	25.8282	NA	23.4898	17.6874	23.4841	NA	NA	22.4003	24.595	NA	23.661	27.8594	28.4728	22.6565
CTTN p Y162	23.1431	23.478	23.0139	23.7647	23.763	24.068	23.9336	23.7128	23.4488	20.5146	20.669	20.7081	20.3288	19.9594	20.6461	20.6973	20.6687	20.0978	-0.729464	-0.394569	-0.858598	0.0611211	-0.159702	-0.423682	-0.304118	-0.673511	0.0132021	0.0643314	0.0357945	-0.535165	NA	NA	NA	25.5837	21.1107	22.5944	20.8037	24.0752	17.7033	20.6442	22.3252	NA	18.3734	19.88	NA	22.3466	24.2796	24.8581	NA
CTTN p Y178	21.173	21.3384	21.1936	21.9538	22.1583	22.3511	21.7855	21.7824	21.4605	16.7433	17.9051	18.2572	19.5879	18.588	18.9913	19.1045	17.9399	19.701	-0.990485	-0.82512	-0.969887	-0.378033	-0.38113	-0.702958	1.82239	0.822442	1.2258	1.33898	0.174343	1.93543	NA	NA	24.8481	24.857	23.3715	NA	NA	24.9337	19.5084	21.0063	21.8334	NA	NA	21.9171	NA	21.4326	26.3989	26.8104	NA
CTTN p Y199	22.6415	22.9299	22.4656	23.1936	23.4312	23.6219	22.8694	22.9895	22.8577	19.6449	19.4993	19.5168	19.7169	19.2246	19.561	19.5389	19.3472	19.9213	-0.784674	-0.496249	-0.96051	-0.5567	-0.436671	-0.56842	0.161795	-0.330504	0.00587482	-0.0162281	-0.207994	0.366133	27.1801	27.7843	NA	NA	23.4907	24.0036	28.8682	23.6684	NA	NA	NA	NA	NA	NA	NA	NA	24.0148	24.554	NA
CTTN p Y215	NA	NA	NA	NA	NA	NA	NA	NA	NA	NA	NA	NA	NA	NA	NA	NA	NA	NA	NA	NA	NA	NA	NA	NA	NA	NA	NA	NA	NA	NA	NA	NA	23.8218	NA	22.1521	22.5894	NA	24.9089	NA	NA	NA	NA	20.7205	20.9691	NA	NA	24.9344	25.3537	NA
CTTN p Y228	23.6986	23.9807	23.0484	24.8508	23.7041	24.1397	24.2818	24.3951	23.9058	NA	NA	18.7816	17.7672	18.8717	18.8298	19.2524	19.09	18.5883	-0.611702	-0.329592	-1.26182	-0.0284503	0.0848243	-0.404474	-1.01443	0.0900659	0.0481373	0.470803	0.308403	-0.193302	17.6033	19.3043	20.5763	NA	24.1446	22.775	20.34	25.1831	18.7669	21.7764	16.9998	NA	19.4673	22.5154	NA	NA	25.6419	27.704	NA
CTTN p Y265	21.3621	21.4933	21.946	22.4318	22.3033	21.3719	21.7736	21.7394	21.951	NA	NA	NA	NA	NA	NA	NA	NA	NA	-0.744426	-0.613262	-0.160528	-0.332942	-0.367147	-0.15552	NA	NA	NA	NA	NA	NA	NA	NA	NA	24.3111	25.8835	24.265	23.2748	26.1215	20.4252	22.2991	21.827	NA	NA	22.9171	NA	20.9645	25.7711	27.8345	NA
CTTN p Y289	NA	NA	NA	NA	NA	NA	NA	NA	NA	NA	NA	NA	NA	NA	NA	NA	NA	NA	NA	NA	NA	NA	NA	NA	NA	NA	NA	NA	NA	NA	NA	NA	NA	NA	19.4674	NA	NA	NA	NA	NA	NA	NA	NA	NA	NA	NA	23.0049	23.2186	NA
CTTN p Y334	22.7109	22.4012	NA	22.9252	23.3652	23.4565	22.5916	22.4296	22.0623	NA	NA	NA	NA	NA	NA	NA	NA	NA	-0.556053	-0.865716	NA	-0.675362	-0.837283	-1.20465	NA	NA	NA	NA	NA	NA	NA	23.7011	26.684	27.7825	25.3721	25.5019	24.3473	27.1874	20.0714	22.584	22.5306	NA	24.0346	24.9383	21.3923	22.2993	27.4703	28.2235	21.3863
CTTN p Y421	24.2684	24.6945	24.5377	24.4581	24.8593	24.6783	22.4091	22.7186	22.911	21.8663	21.0413	21.2207	21.6089	21.5607	21.4528	18.7142	20.7528	20.949	-0.406157	0.0199665	-0.136794	-2.26543	-1.95586	-1.76354	0.18756	0.139377	0.0314788	-2.70708	-0.668502	-0.472335	NA	25.1378	28.3974	28.97	24.1571	26.3652	24.3242	26.9849	20.8203	24.5161	24.3265	22.3225	23.4634	22.0421	NA	23.0024	27.6059	29.0801	18.5556
CTTN p Y446	23.2047	23.4621	22.8542	22.9359	23.0753	22.8156	23.2019	22.8312	22.7801	NA	20.2275	20.0572	20.0449	NA	19.8418	21.3668	15.8647	19.6456	0.258482	0.515891	-0.0920066	0.255697	-0.115022	-0.166105	-0.100016	NA	-0.303121	1.22194	-4.28017	-0.499321	NA	23.2299	NA	NA	24.0303	25.0748	25.1086	24.1131	NA	23.0288	23.7188	23.0252	24.6087	24.2699	NA	22.5877	23.0423	24.2912	NA
CTTN p Y453	20.381	20.8223	NA	20.3815	20.6409	20.6242	19.5824	19.6717	19.349	NA	NA	17.3567	16.3766	NA	17.8564	NA	NA	15.8708	-0.172673	0.268616	NA	-0.97132	-0.881978	-1.20464	-0.980127	NA	0.499686	NA	NA	-1.48588	21.4599	NA	24.3665	25.0002	21.907	23.0078	NA	24.034	19.6815	21.5098	NA	NA	NA	21.0196	NA	21.1678	24.7335	25.7203	NA
CTTN p Y84	NA	NA	NA	NA	NA	NA	NA	NA	NA	NA	NA	NA	NA	NA	NA	NA	NA	NA	NA	NA	NA	NA	NA	NA	NA	NA	NA	NA	NA	NA	NA	NA	NA	NA	NA	NA	NA	NA	NA	NA	NA	NA	NA	NA	NA	NA	22.7817	21.752	NA
CTTN ubi K181	19.8712	18.3893	19.7025	20.5732	19.8681	19.1244	NA	NA	NA	NA	NA	NA	NA	NA	NA	NA	NA	NA	-0.102278	-1.58425	-0.271025	NA	NA	NA	NA	NA	NA	NA	NA	NA	NA	NA	NA	NA	NA	NA	NA	NA	NA	NA	NA	NA	NA	NA	NA	NA	NA	NA	NA
CTTN ubi K193	20.5846	20.2281	20.631	20.1429	19.9651	19.1518	19.1155	19.3249	18.8592	NA	NA	NA	NA	NA	NA	NA	NA	NA	0.771361	0.414788	0.817755	-0.697723	-0.488414	-0.95403	NA	NA	NA	NA	NA	NA	NA	NA	NA	NA	NA	NA	NA	NA	NA	NA	NA	NA	NA	NA	NA	NA	NA	NA	NA
CTTN ubi K230	20.2039	20.6036	16.7255	20.7379	20.5099	20.4852	18.979	18.3712	20.2722	14.6549	NA	NA	16.8042	NA	NA	NA	NA	NA	-0.378379	0.021374	-3.85677	-1.60322	-2.21099	-0.310052	2.14937	NA	NA	NA	NA	NA	NA	NA	NA	NA	NA	NA	NA	NA	NA	NA	NA	NA	NA	NA	NA	NA	NA	NA	NA
CTTN ubi K272	NA	18.283	18.1581	17.6889	17.3586	18.534	NA	NA	NA	NA	NA	NA	NA	NA	NA	NA	NA	NA	NA	0.334415	0.20951	NA	NA	NA	NA	NA	NA	NA	NA	NA	NA	NA	NA	NA	NA	NA	NA	NA	NA	NA	NA	NA	NA	NA	NA	NA	NA	NA	NA
CTTNBP2NL ubi K47	NA	NA	NA	NA	NA	NA	NA	NA	NA	NA	NA	NA	NA	NA	NA	NA	NA	NA	NA	NA	NA	NA	NA	NA	NA	NA	NA	NA	NA	NA	NA	NA	19.2642	NA	21.0471	21.7167	NA	NA	NA	21.9409	NA	NA	NA	NA	NA	NA	NA	NA	NA
CTXN1 ubi K69	NA	NA	NA	NA	NA	NA	NA	NA	NA	NA	NA	NA	NA	NA	NA	NA	NA	NA	NA	NA	NA	NA	NA	NA	NA	NA	NA	NA	NA	NA	NA	NA	20.564	NA	23.1791	23.48	NA	NA	24.63	23.4135	24.5252	23.1836	NA	NA	NA	NA	NA	NA	NA
CUEDC1 p Y63	NA	NA	NA	NA	NA	NA	NA	NA	NA	NA	NA	NA	NA	NA	NA	NA	NA	NA	NA	NA	NA	NA	NA	NA	NA	NA	NA	NA	NA	NA	NA	19.1594	NA	20.6805	NA	18.1485	NA	17.0737	15.4323	NA	NA	NA	NA	NA	NA	NA	NA	NA	NA
CUEDC1 ubi K228	20.1094	20.0079	19.6771	21.3171	19.4771	20.3372	19.5067	20.0468	18.1167	18.18	NA	NA	NA	NA	NA	NA	NA	NA	-0.459765	-0.56122	-0.89206	-1.06242	-0.522374	-2.45245	NA	NA	NA	NA	NA	NA	NA	NA	20.9497	NA	21.9233	NA	23.8484	NA	23.1637	22.2938	NA	NA	23.1607	NA	NA	NA	24.9343	NA	NA
CUEDC1 ubi K272	NA	NA	NA	NA	NA	NA	NA	NA	NA	NA	NA	NA	NA	NA	NA	NA	NA	NA	NA	NA	NA	NA	NA	NA	NA	NA	NA	NA	NA	NA	NA	23.351	24.2125	24.2102	23.486	23.5918	NA	NA	25.0863	25.5085	21.8069	NA	NA	NA	NA	NA	NA	24.8554	NA
CUEDC1 ubi K318	21.0491	NA	NA	20.0973	NA	NA	NA	NA	NA	17.2456	NA	NA	NA	16.1873	NA	NA	NA	NA	0.951855	NA	NA	NA	NA	NA	NA	-1.05833	NA	NA	NA	NA	NA	NA	NA	NA	NA	NA	NA	NA	NA	NA	NA	NA	NA	NA	NA	NA	NA	NA	NA
CUEDC2 p Y275	NA	NA	NA	NA	NA	NA	NA	NA	NA	NA	NA	NA	NA	NA	NA	NA	NA	NA	NA	NA	NA	NA	NA	NA	NA	NA	NA	NA	NA	NA	NA	NA	NA	26.5288	NA	NA	25.6552	NA	18.0987	14.7685	22.8691	21.4314	NA	22.2838	NA	NA	NA	NA	18.0237
CUL1 ubi K410	NA	NA	NA	NA	NA	NA	NA	NA	NA	NA	NA	NA	NA	NA	NA	NA	NA	NA	NA	NA	NA	NA	NA	NA	NA	NA	NA	NA	NA	NA	NA	22.0752	NA	NA	21.22	18.9486	NA	NA	22.7686	21.8066	24.8753	NA	NA	NA	NA	NA	NA	NA	NA
CUL2 ack K393	NA	NA	NA	NA	NA	NA	NA	NA	NA	NA	NA	NA	NA	NA	NA	NA	NA	NA	NA	NA	NA	NA	NA	NA	NA	NA	NA	NA	NA	NA	NA	NA	NA	NA	NA	NA	NA	NA	NA	NA	NA	NA	20.3206	21.0527	NA	NA	NA	NA	NA
CUL2 ubi K16	NA	NA	NA	NA	NA	NA	NA	NA	NA	NA	NA	NA	NA	NA	NA	NA	NA	NA	NA	NA	NA	NA	NA	NA	NA	NA	NA	NA	NA	NA	NA	NA	NA	NA	21.7291	20.5827	NA	22.6964	22.0288	21.7661	20.7269	22.0974	NA	19.4189	NA	NA	NA	NA	NA
CUL3 p Y387	NA	NA	NA	NA	NA	NA	NA	NA	NA	NA	NA	NA	NA	NA	NA	NA	NA	NA	NA	NA	NA	NA	NA	NA	NA	NA	NA	NA	NA	NA	NA	NA	NA	NA	NA	NA	NA	NA	NA	NA	22.0791	21.172	NA	NA	NA	NA	19.0267	19.7072	NA
CUL3 ubi K262	17.5892	17.8711	15.3196	19.1557	19.3741	17.8107	18.3954	18.0445	17.9338	19.6356	20.7678	19.4849	18.4087	17.4854	19.0469	17.1786	19.5233	17.3668	-1.33602	-1.05416	-3.60558	-0.529791	-0.880738	-0.99138	-1.67505	-2.59829	-1.03684	-2.90513	-0.560451	-2.71691	NA	NA	NA	NA	NA	NA	NA	NA	NA	NA	22.925	NA	NA	NA	NA	NA	NA	NA	NA
CUL3 ubi K292	20.9797	21.2389	20.6313	21.8601	20.5637	21.642	21.4267	21.5347	22.3056	NA	NA	NA	NA	15.2335	NA	NA	NA	NA	-0.47617	-0.216903	-0.824575	-0.0291796	0.0788531	0.849709	NA	NA	NA	NA	NA	NA	NA	22.0799	22.0931	22.9086	NA	21.3216	24.4448	NA	23.3122	22.4427	NA	NA	NA	NA	NA	NA	NA	NA	NA
CUL4B ack K55	18.6356	19.0648	19.433	20.6473	16.3599	18.1739	19.0538	NA	20.4576	22.925	13.2047	21.24	14.7856	NA	14.1763	NA	21.8713	21.3114	-0.726895	-0.297625	0.0704841	-0.308703	NA	1.09517	-6.64386	NA	-6.64386	NA	0.139329	-0.420618	NA	NA	NA	NA	NA	NA	NA	NA	NA	NA	NA	NA	NA	NA	NA	NA	NA	NA	NA
CUL5 ubi K724	24.8129	25.4696	25.5192	27.2539	26.4376	26.2465	25.5618	25.5234	25.3777	22.5704	19.073	21.0803	22.1068	18.6576	21.7598	22.408	21.6224	19.9374	-1.90237	-1.24567	-1.19614	-1.15347	-1.19191	-1.33758	0.590811	-2.8584	0.243788	0.891975	0.106368	-1.57861	25.6885	28.6075	26.8092	26.8667	28.4611	28.5722	30.2341	29.4894	30.3158	29.5241	30.2843	30.1671	23.8219	24.1787	28.0194	26.9149	25.7639	27.6192	28.0115
CUL9 ubi K1881	23.1115	23.2483	23.0427	23.8453	23.3206	21.9367	23.1047	22.991	23.197	13.0098	17.0641	15.0904	14.5882	16.8311	17.5124	15.6964	16.6065	16.803	-0.120757	0.016005	-0.189541	-0.127618	-0.241255	-0.0352462	-1.28574	0.957097	1.63846	-0.177617	0.732505	0.928984	NA	NA	NA	NA	NA	NA	NA	NA	NA	NA	NA	NA	NA	NA	NA	NA	NA	NA	NA
CUTA ubi K112	NA	NA	NA	NA	NA	NA	NA	NA	NA	NA	NA	NA	NA	NA	NA	NA	NA	NA	NA	NA	NA	NA	NA	NA	NA	NA	NA	NA	NA	NA	NA	21.0467	NA	NA	22.0409	NA	NA	NA	22.004	22.5407	NA	NA	NA	NA	NA	NA	NA	NA	NA
CWH43 ack K90	NA	NA	NA	NA	NA	NA	NA	NA	NA	NA	NA	NA	NA	NA	NA	NA	NA	NA	NA	NA	NA	NA	NA	NA	NA	NA	NA	NA	NA	NA	20.2319	22.8102	NA	NA	NA	22.408	NA	NA	NA	NA	NA	24.5025	NA	NA	NA	NA	NA	NA	NA
CXADR p Y313	NA	NA	NA	NA	NA	NA	NA	NA	NA	NA	NA	NA	NA	NA	NA	NA	NA	NA	NA	NA	NA	NA	NA	NA	NA	NA	NA	NA	NA	NA	NA	NA	NA	NA	NA	NA	NA	NA	19.9366	NA	NA	NA	21.0266	NA	NA	NA	NA	22.4329	19.1568
CXADR p Y318	NA	NA	NA	NA	NA	NA	NA	NA	NA	NA	NA	NA	NA	NA	NA	NA	NA	NA	NA	NA	NA	NA	NA	NA	NA	NA	NA	NA	NA	NA	NA	NA	NA	NA	NA	25.1125	NA	NA	21.1914	22.509	NA	NA	20.448	21.6717	18.5859	21.2853	19.5526	23.0121	16.8545
CXADR ubi K360	NA	NA	NA	NA	NA	NA	NA	NA	NA	NA	NA	NA	NA	NA	NA	NA	NA	NA	NA	NA	NA	NA	NA	NA	NA	NA	NA	NA	NA	NA	NA	21.9451	NA	NA	22.6691	22.5511	NA	NA	23.888	23.7169	20.9101	NA	NA	NA	NA	NA	NA	NA	NA
CYB561 ubi K240	21.0663	21.4157	NA	20.8811	21.8316	NA	17.7454	18.3064	NA	21.5028	NA	20.39	NA	18.9086	20.4724	17.9228	16.1728	18.7203	-0.366947	-0.0176073	NA	-3.68789	-3.12687	NA	NA	-2.14252	-0.578721	-3.12834	-4.87833	-2.33077	24.6471	26.2498	24.636	23.8935	26.1086	26.4185	25.938	26.0935	26.8229	26.5839	28.0504	26.3066	NA	20.9074	23.4945	NA	NA	24.0924	NA
CYB5A ack K19	NA	NA	NA	NA	NA	NA	NA	NA	NA	NA	NA	NA	NA	NA	NA	NA	NA	NA	NA	NA	NA	NA	NA	NA	NA	NA	NA	NA	NA	NA	NA	NA	NA	NA	NA	NA	NA	NA	NA	NA	NA	NA	18.1121	23.1633	NA	NA	NA	NA	NA
CYB5A ubi K39	NA	NA	NA	NA	NA	NA	NA	NA	NA	NA	NA	NA	NA	NA	NA	NA	NA	NA	NA	NA	NA	NA	NA	NA	NA	NA	NA	NA	NA	NA	NA	NA	NA	NA	19.6007	21.0822	NA	NA	NA	NA	NA	NA	NA	21.5622	NA	NA	NA	NA	NA
CYB5R3 ack K42	NA	NA	NA	NA	NA	NA	NA	NA	NA	NA	NA	NA	NA	NA	NA	NA	NA	NA	NA	NA	NA	NA	NA	NA	NA	NA	NA	NA	NA	NA	NA	NA	NA	21.5202	NA	NA	NA	NA	NA	NA	NA	NA	20.9163	22.9779	NA	20.5024	NA	22.4448	23.2774
CYB5R3 ubi K126	NA	NA	NA	NA	NA	NA	NA	NA	NA	NA	NA	NA	NA	NA	NA	NA	NA	NA	NA	NA	NA	NA	NA	NA	NA	NA	NA	NA	NA	NA	NA	NA	NA	NA	NA	NA	NA	NA	NA	23.0693	22.9678	NA	NA	NA	NA	NA	NA	NA	NA
CYB5R3 ubi K163	21.2614	21.1184	20.6141	22.3675	21.8921	21.7322	NA	NA	NA	NA	NA	NA	NA	NA	NA	NA	NA	NA	-0.761774	-0.904824	-1.40912	NA	NA	NA	NA	NA	NA	NA	NA	NA	NA	NA	NA	NA	NA	NA	NA	NA	NA	NA	NA	NA	NA	NA	NA	NA	NA	NA	NA
CYFIP1 p Y108	18.6474	19.2841	18.9698	18.2367	19.8301	19.8166	19.3677	18.1062	19.1674	NA	NA	NA	NA	NA	NA	NA	NA	NA	-0.813199	-0.176427	-0.490751	-0.0928428	-1.35442	-0.293143	NA	NA	NA	NA	NA	NA	NA	NA	NA	NA	NA	NA	NA	NA	NA	NA	NA	NA	NA	NA	NA	NA	NA	NA	NA
CYHR1 ubi K292	NA	NA	NA	NA	NA	NA	NA	NA	NA	NA	NA	NA	NA	NA	NA	NA	NA	NA	NA	NA	NA	NA	NA	NA	NA	NA	NA	NA	NA	NA	21.4084	23.8957	NA	NA	22.4573	23.9352	NA	NA	24.4968	23.7179	24.0454	NA	NA	20.8649	NA	NA	NA	NA	NA
CYHR1 ubi K349	NA	NA	NA	NA	NA	NA	NA	NA	NA	NA	NA	NA	NA	NA	NA	NA	NA	NA	NA	NA	NA	NA	NA	NA	NA	NA	NA	NA	NA	NA	NA	19.752	20.1304	NA	21.4647	NA	NA	NA	22.6625	22.4619	NA	NA	NA	NA	NA	NA	NA	NA	NA
CYP1A1 ubi K275	20.1135	19.3146	20.0371	20.3062	20.9906	NA	NA	NA	NA	NA	NA	NA	NA	NA	NA	NA	NA	NA	-0.575168	-1.37408	-0.651522	NA	NA	NA	NA	NA	NA	NA	NA	NA	NA	NA	NA	NA	NA	NA	NA	NA	NA	NA	NA	NA	NA	NA	NA	NA	NA	NA	NA
CYP1A1 ubi K342	NA	16.6048	NA	17.2566	16.5268	NA	20.2218	17.7657	19.6828	NA	NA	NA	NA	NA	NA	NA	NA	NA	NA	-0.33254	NA	3.28448	0.828345	2.74542	NA	NA	NA	NA	NA	NA	NA	NA	NA	NA	NA	NA	NA	NA	NA	NA	NA	NA	NA	NA	NA	NA	NA	NA	NA
CYP1A1 ubi K454	NA	NA	NA	NA	NA	NA	17.8468	18.368	18.4988	NA	NA	NA	NA	NA	NA	NA	NA	NA	NA	NA	NA	NA	NA	NA	NA	NA	NA	NA	NA	NA	NA	NA	NA	NA	NA	NA	NA	NA	NA	NA	NA	NA	NA	NA	NA	NA	NA	NA	NA
CYP1B1 ubi K275	NA	NA	NA	NA	NA	NA	NA	NA	NA	NA	NA	NA	NA	NA	NA	NA	NA	NA	NA	NA	NA	NA	NA	NA	NA	NA	NA	NA	NA	NA	23.2287	24.3413	NA	NA	NA	NA	25.4837	25.1899	21.7375	22.6394	23.7255	24.2917	NA	NA	23.5999	NA	NA	NA	23.3422
CYP1B1 ubi K302	NA	NA	NA	NA	NA	NA	NA	NA	NA	NA	NA	NA	NA	NA	NA	NA	NA	NA	NA	NA	NA	NA	NA	NA	NA	NA	NA	NA	NA	NA	NA	22.6849	NA	20.3097	NA	NA	NA	23.425	NA	NA	NA	25.2252	NA	20.8557	NA	NA	NA	NA	23.1116
CYP1B1 ubi K303	NA	NA	NA	NA	NA	NA	NA	NA	NA	NA	NA	NA	NA	NA	NA	NA	NA	NA	NA	NA	NA	NA	NA	NA	NA	NA	NA	NA	NA	NA	NA	25.2197	NA	NA	NA	NA	24.8727	25.532	NA	22.5079	NA	NA	NA	NA	NA	NA	NA	NA	NA
CYP1B1 ubi K448	NA	NA	NA	NA	NA	NA	NA	NA	NA	NA	NA	NA	NA	NA	NA	NA	NA	NA	NA	NA	NA	NA	NA	NA	NA	NA	NA	NA	NA	NA	NA	21.5191	17.1782	21.8583	NA	NA	NA	NA	NA	NA	NA	NA	NA	NA	NA	NA	24.7821	NA	NA
CYP1B1 ubi K454	NA	NA	NA	NA	NA	NA	NA	NA	NA	NA	NA	NA	NA	NA	NA	NA	NA	NA	NA	NA	NA	NA	NA	NA	NA	NA	NA	NA	NA	NA	NA	21.5191	17.1782	21.8583	NA	NA	NA	NA	NA	NA	NA	NA	NA	NA	NA	NA	24.7821	NA	NA
CYP4F11 ubi K288	NA	NA	NA	NA	NA	NA	NA	NA	NA	NA	NA	NA	NA	NA	NA	NA	NA	NA	NA	NA	NA	NA	NA	NA	NA	NA	NA	NA	NA	NA	NA	22.3059	NA	NA	NA	NA	NA	NA	22.8863	NA	NA	NA	NA	NA	NA	NA	NA	22.7304	NA
CYP4F11 ubi K451	NA	NA	NA	NA	NA	NA	NA	NA	NA	NA	NA	NA	NA	NA	NA	NA	NA	NA	NA	NA	NA	NA	NA	NA	NA	NA	NA	NA	NA	NA	23.66	25.7069	NA	NA	NA	NA	NA	NA	18.3176	NA	NA	NA	NA	NA	NA	NA	NA	NA	NA
CYP51A1 ubi K261	17.9507	17.879	17.8794	18.9074	18.6898	18.428	19.8759	20.0874	20.4531	14.5744	NA	18.1446	NA	14.5684	13.4745	18.9998	19.4191	18.3764	-0.737543	-0.809232	-0.808867	1.18767	1.39919	1.76483	NA	-2.69289	-3.78679	1.73858	2.15784	1.11519	NA	NA	NA	NA	NA	NA	NA	NA	NA	NA	NA	NA	NA	NA	NA	NA	NA	NA	NA
CYP51A1 ubi K412	NA	18.6609	17.9734	20.4599	NA	18.5715	21.4637	21.3623	21.1975	NA	NA	NA	NA	NA	NA	16.7989	NA	NA	NA	-1.14398	-1.83146	1.6588	1.55745	1.3926	NA	NA	NA	NA	NA	NA	NA	NA	NA	NA	NA	NA	NA	NA	NA	NA	NA	NA	NA	NA	NA	NA	NA	NA	NA
CYP51A1 ubi K436	NA	NA	NA	NA	NA	NA	NA	NA	NA	NA	NA	NA	NA	NA	NA	NA	NA	NA	NA	NA	NA	NA	NA	NA	NA	NA	NA	NA	NA	NA	21.6665	NA	NA	22.6185	24.177	22.8806	NA	NA	22.6591	23.8703	22.9057	NA	NA	NA	NA	NA	NA	23.061	NA
CYSRT1 p Y12	20.1082	20.9206	19.4972	21.0462	20.6009	21.0705	20.288	20.1352	19.7775	17.7097	17.4065	16.4971	18.0274	17.7008	16.3373	19.374	16.5365	18.0966	-0.813217	-0.000871983	-1.4242	-0.633412	-0.786232	-1.14395	0.737927	0.411338	-0.95221	2.08451	-0.752996	0.807085	NA	25.5276	NA	25.2489	NA	NA	24.3303	27.8761	21.8387	19.807	NA	NA	NA	NA	NA	NA	26.0334	25.7059	NA
CYSRT1 p Y91	NA	NA	NA	NA	NA	NA	NA	NA	NA	NA	NA	NA	NA	NA	NA	NA	NA	NA	NA	NA	NA	NA	NA	NA	NA	NA	NA	NA	NA	NA	NA	NA	NA	NA	NA	NA	NA	24.6715	NA	18.1642	NA	NA	19.248	NA	NA	NA	NA	NA	NA
CYSTM1 p Y64	18.278	18.5352	17.7335	19.7716	18.189	19.312	NA	NA	NA	18.6158	NA	NA	NA	16.0612	15.9363	16.5334	17.5583	18.4651	-0.952049	-0.694851	-1.4965	NA	NA	NA	NA	-2.5546	-2.67942	-2.08239	-1.05744	-0.150649	NA	NA	NA	NA	20.8862	NA	NA	NA	15.961	NA	NA	NA	NA	NA	NA	17.5229	22.2132	22.1131	NA
DAD1 ubi K82	15.9963	NA	16.2558	18.1209	16.3781	NA	19.7521	18.6527	NA	NA	NA	NA	NA	NA	NA	NA	NA	NA	-1.50174	NA	-1.24225	2.25404	1.15467	NA	NA	NA	NA	NA	NA	NA	NA	NA	21.3751	24.92	22.618	NA	27.4898	26.265	23.9862	22.9146	NA	NA	NA	NA	NA	NA	NA	NA	NA
DAG1 p T790	NA	NA	NA	NA	NA	NA	NA	NA	NA	NA	NA	NA	NA	NA	NA	NA	NA	NA	NA	NA	NA	NA	NA	NA	NA	NA	NA	NA	NA	NA	NA	NA	NA	NA	NA	NA	NA	NA	NA	NA	NA	NA	21.5972	24.9087	NA	NA	21.0579	22.7965	17.0472
DAG1 p Y886	NA	NA	NA	NA	NA	NA	NA	NA	NA	NA	NA	NA	NA	NA	NA	NA	NA	NA	NA	NA	NA	NA	NA	NA	NA	NA	NA	NA	NA	NA	NA	23.3655	NA	NA	24.4777	24.8865	NA	23.8822	16.8322	21.1691	22.138	NA	NA	22.212	NA	NA	NA	22.8018	19.9635
DAG1 ubi K782	NA	NA	NA	NA	NA	NA	NA	NA	NA	NA	NA	NA	NA	NA	NA	NA	NA	NA	NA	NA	NA	NA	NA	NA	NA	NA	NA	NA	NA	NA	NA	NA	21.0878	21.3484	NA	21.5706	NA	NA	NA	NA	21.9126	NA	NA	NA	NA	NA	NA	NA	NA
DAG1 ubi K793	NA	NA	NA	NA	NA	NA	NA	NA	NA	NA	NA	NA	NA	NA	NA	NA	NA	NA	NA	NA	NA	NA	NA	NA	NA	NA	NA	NA	NA	NA	23.1505	25.1316	16.6554	22.4224	25.4531	24.7075	NA	NA	24.9728	26.0082	25.1271	24.9842	NA	NA	NA	NA	NA	NA	NA
DAPK1 ubi K939	NA	NA	NA	NA	NA	NA	NA	NA	NA	NA	NA	NA	NA	NA	NA	NA	NA	NA	NA	NA	NA	NA	NA	NA	NA	NA	NA	NA	NA	NA	NA	NA	NA	NA	21.2944	20.2264	NA	NA	21.829	NA	NA	NA	25.1813	NA	22.6358	NA	NA	NA	NA
DAPK3 p Y305	NA	NA	NA	NA	NA	NA	NA	NA	NA	NA	NA	NA	NA	NA	NA	NA	NA	NA	NA	NA	NA	NA	NA	NA	NA	NA	NA	NA	NA	NA	NA	NA	NA	NA	17.851	22.3223	NA	NA	20.22	18.8952	NA	NA	NA	NA	NA	24.2022	NA	NA	21.4483
DAPP1 p S141	NA	NA	NA	NA	NA	NA	NA	NA	NA	NA	NA	NA	NA	18.719	NA	NA	NA	NA	NA	NA	NA	NA	NA	NA	NA	NA	NA	NA	NA	NA	NA	NA	NA	NA	NA	NA	NA	NA	21.5618	19.3074	NA	22.9483	21.7578	NA	NA	NA	NA	NA	18.9723
DAPP1 p Y139	NA	NA	NA	NA	NA	NA	NA	NA	17.4106	19.5559	NA	20.7203	NA	NA	21.0967	21.1518	19.7952	21.45	NA	NA	NA	NA	NA	NA	NA	NA	0.844207	0.899298	-0.457302	1.19747	NA	NA	NA	NA	26.0283	25.0202	25.4884	25.5876	NA	24.3493	25.8144	24.4143	22.6352	25.1247	NA	NA	24.9684	26.3284	NA
DAXX ack K512	18.473	19.8593	19.4687	20.0798	20.144	18.7797	19.216	20.1704	19.8523	21.7874	NA	20.344	20.1324	15.1419	20.9996	21.1006	19.4283	19.0605	-1.31551	0.0707322	-0.31983	-0.572524	0.381838	0.063753	-1.10678	-6.09724	-0.239549	-0.138573	-1.81083	-2.17867	NA	NA	NA	23.2186	NA	24.1826	NA	NA	NA	NA	NA	NA	20.28	23.8212	NA	NA	NA	NA	NA
DAZAP2 p Y165	NA	NA	NA	NA	NA	NA	NA	NA	NA	NA	NA	NA	NA	NA	NA	NA	NA	NA	NA	NA	NA	NA	NA	NA	NA	NA	NA	NA	NA	NA	NA	25.259	23.413	24.8095	25.0551	24.2368	NA	25.8797	NA	21.6041	NA	NA	17.6017	22.5391	18.7111	19.3556	21.7378	23.203	NA
DAZAP2 ubi K153	NA	NA	NA	NA	NA	NA	NA	NA	NA	NA	NA	NA	NA	NA	NA	NA	NA	NA	NA	NA	NA	NA	NA	NA	NA	NA	NA	NA	NA	NA	24.3885	25.9736	23.9554	24.4652	26.0513	26.9974	NA	26.925	26.8237	26.5861	21.9673	NA	NA	24.3249	NA	NA	NA	21.541	NA
DBF4 p T273	NA	NA	NA	NA	NA	NA	NA	NA	NA	NA	NA	NA	NA	NA	NA	NA	NA	NA	NA	NA	NA	NA	NA	NA	NA	NA	NA	NA	NA	NA	NA	NA	NA	NA	NA	NA	NA	21.9913	NA	16.8692	NA	NA	NA	NA	NA	NA	NA	21.8886	NA
DBI ack K55	18.9989	20.5657	20.0102	21.6147	21.0298	21.1531	20.4088	20.4486	20.5726	16.6432	NA	NA	NA	NA	15.0937	NA	NA	NA	-2.28956	-0.722804	-1.27832	-0.87969	-0.839909	-0.715891	NA	NA	-1.54945	NA	NA	NA	23.2283	21.0618	24.7731	27.2685	24.3167	24.642	24.1384	23.3401	23.9486	22.3392	23.4841	21.2922	NA	22.2766	NA	NA	NA	NA	20.5345
DBNL ack K280	18.375	16.6472	16.3236	19.2217	17.4693	19.6298	16.7719	16.0167	16.2904	NA	NA	NA	NA	NA	15.0433	NA	NA	NA	-0.653379	-2.38113	-2.70473	-2.25652	-3.01165	-2.73801	NA	NA	NA	NA	NA	NA	20.1765	NA	NA	24.727	NA	23.5194	NA	NA	NA	NA	NA	NA	NA	NA	NA	NA	NA	23.6968	NA
DBNL p Y140	20.0034	20.2929	19.8817	20.9699	20.7817	20.7866	21.0295	21.0457	21.2536	NA	NA	NA	NA	NA	NA	NA	NA	NA	-0.845298	-0.555847	-0.967037	0.180771	0.196923	0.404895	NA	NA	NA	NA	NA	NA	NA	NA	NA	NA	24.8574	23.4744	NA	NA	20.2068	22.9321	19.9947	NA	NA	NA	NA	22.0456	20.5725	NA	NA
DBNL p Y162	20.1075	19.4718	19.4952	20.1928	20.7448	20.7843	19.4526	19.9316	19.5207	18.443	17.8344	18.6227	17.3265	17.7907	NA	18.715	17.5447	17.7509	-0.490518	-1.12618	-1.10286	-1.14539	-0.666445	-1.07735	-1.01099	-0.546851	NA	0.377498	-0.792815	-0.586627	NA	NA	25.8675	24.9689	26.0711	26.1682	23.5472	24.9265	22.1209	24.5996	22.8706	21.1376	20.6066	21.9448	NA	19.5948	25.6732	26.4194	20.8651
DCAF4 ubi K460	NA	NA	NA	NA	NA	NA	NA	NA	NA	NA	NA	NA	NA	NA	NA	NA	NA	NA	NA	NA	NA	NA	NA	NA	NA	NA	NA	NA	NA	NA	21.4033	23.2784	NA	NA	20.8672	NA	NA	NA	21.717	NA	NA	NA	NA	NA	NA	NA	NA	NA	NA
DCAF5 ubi K678	NA	NA	NA	NA	NA	NA	NA	NA	NA	NA	NA	NA	NA	NA	NA	NA	NA	NA	NA	NA	NA	NA	NA	NA	NA	NA	NA	NA	NA	NA	NA	22.9162	NA	NA	20.729	22.607	NA	NA	22.6507	22.3179	NA	NA	NA	NA	NA	NA	NA	NA	NA
DCAF7 p Y94	NA	NA	NA	NA	NA	NA	NA	NA	NA	NA	NA	NA	NA	NA	NA	NA	NA	NA	NA	NA	NA	NA	NA	NA	NA	NA	NA	NA	NA	NA	20.4302	NA	NA	NA	NA	NA	NA	NA	NA	NA	NA	NA	18.9914	20.9681	NA	NA	20.7736	20.0117	NA
DCAF7 ubi K81	NA	NA	NA	NA	NA	NA	NA	NA	NA	NA	NA	NA	NA	NA	NA	NA	NA	NA	NA	NA	NA	NA	NA	NA	NA	NA	NA	NA	NA	NA	22.5025	24.5388	23.0278	21.865	24.2972	23.8531	NA	25.3598	25.3563	24.3962	24.8755	NA	NA	20.5534	NA	NA	25.0279	23.5721	NA
DCBLD1 p S619	NA	20.0597	17.9773	19.8542	20.0761	19.8113	NA	19.5646	18.3416	NA	NA	NA	NA	NA	NA	NA	NA	NA	NA	0.141157	-1.94125	NA	-0.353956	-1.57699	NA	NA	NA	NA	NA	NA	NA	NA	NA	NA	NA	NA	NA	NA	NA	NA	NA	NA	NA	NA	NA	NA	NA	NA	NA
DCBLD1 p Y540	NA	NA	NA	NA	NA	NA	NA	NA	NA	NA	NA	NA	NA	NA	NA	NA	NA	NA	NA	NA	NA	NA	NA	NA	NA	NA	NA	NA	NA	NA	NA	20.6845	NA	NA	21.7761	NA	NA	NA	NA	NA	NA	NA	19.908	NA	NA	NA	NA	NA	NA
DCBLD1 p Y578	NA	NA	NA	NA	NA	NA	NA	NA	NA	NA	NA	NA	NA	NA	NA	NA	NA	NA	NA	NA	NA	NA	NA	NA	NA	NA	NA	NA	NA	NA	NA	NA	NA	NA	NA	NA	NA	NA	NA	NA	NA	NA	NA	NA	NA	21.4106	NA	23.6648	NA
DCBLD1 p Y589	NA	NA	NA	NA	NA	NA	NA	NA	NA	NA	NA	NA	NA	NA	NA	NA	NA	NA	NA	NA	NA	NA	NA	NA	NA	NA	NA	NA	NA	NA	NA	NA	NA	NA	25.2593	22.2365	NA	25.565	19.3767	22.2199	NA	NA	23.7832	21.7688	NA	21.7991	NA	24.02	17.8965
DCBLD1 p Y600	NA	NA	NA	NA	NA	NA	NA	NA	NA	NA	NA	NA	NA	NA	NA	NA	NA	NA	NA	NA	NA	NA	NA	NA	NA	NA	NA	NA	NA	NA	NA	23.2741	NA	NA	25.4792	23.0604	NA	24.6555	19.3767	18.0378	NA	NA	24.3018	21.8184	NA	21.2859	NA	24.4388	18.031
DCBLD2 p T564	NA	NA	NA	NA	NA	NA	NA	NA	NA	NA	NA	NA	NA	NA	NA	NA	NA	NA	NA	NA	NA	NA	NA	NA	NA	NA	NA	NA	NA	NA	NA	NA	NA	NA	24.911	21.4388	NA	23.7885	NA	NA	NA	NA	NA	NA	NA	NA	NA	22.208	NA
DCBLD2 p T714	NA	NA	NA	NA	NA	NA	NA	NA	NA	NA	NA	NA	NA	NA	NA	NA	NA	NA	NA	NA	NA	NA	NA	NA	NA	NA	NA	NA	NA	NA	NA	25.9558	NA	NA	26.7614	NA	NA	NA	NA	NA	NA	NA	NA	23.778	NA	NA	NA	NA	NA
DCBLD2 p Y565	18.4771	18.0608	17.926	18.1431	18.1573	17.8995	NA	17.2422	18.0299	19.5141	18.8709	19.0073	19.8474	19.8379	19.4016	18.7662	19.7477	NA	0.405735	-0.0105489	-0.145427	NA	-0.829199	-0.041507	0.689294	0.679773	0.243466	-0.391908	0.589505	NA	21.4513	24.7183	NA	NA	26.4059	26.2802	25.2394	26.8288	20.7674	24.1291	24.228	22.2372	20.1321	20.5524	NA	21.6588	22.7613	24.5295	NA
DCBLD2 p Y569	NA	NA	NA	NA	NA	NA	NA	NA	NA	NA	NA	NA	NA	NA	NA	NA	NA	NA	NA	NA	NA	NA	NA	NA	NA	NA	NA	NA	NA	NA	NA	NA	NA	NA	22.2021	22.8025	NA	23.7885	NA	NA	NA	NA	NA	NA	NA	NA	NA	NA	NA
DCBLD2 p Y597	NA	NA	NA	18.8173	19.1399	19.8698	NA	NA	NA	NA	NA	NA	NA	NA	NA	NA	NA	NA	NA	NA	NA	NA	NA	NA	NA	NA	NA	NA	NA	NA	NA	NA	NA	NA	22.6417	24.4218	NA	NA	17.655	NA	NA	NA	NA	NA	NA	17.8139	NA	18.5158	NA
DCBLD2 p Y621	NA	NA	NA	NA	NA	NA	NA	NA	NA	NA	NA	NA	NA	NA	NA	NA	NA	NA	NA	NA	NA	NA	NA	NA	NA	NA	NA	NA	NA	NA	NA	25.5649	NA	NA	28.3706	28.2076	NA	26.5431	18.7583	25.2354	NA	NA	NA	NA	NA	NA	NA	24.2274	19.4823
DCBLD2 p Y715	NA	NA	NA	NA	NA	NA	NA	NA	NA	NA	NA	NA	NA	NA	NA	NA	NA	NA	NA	NA	NA	NA	NA	NA	NA	NA	NA	NA	NA	NA	22.5755	NA	NA	24.776	27.1474	27.7876	NA	27.5767	23.1591	25.8295	22.7504	21.8109	22.8698	NA	NA	NA	23.3272	24.9526	20.5936
DCBLD2 p Y732	18.9534	17.5018	18.3569	19.9516	18.677	20.3169	18.6456	18.8575	16.7936	NA	NA	NA	NA	NA	NA	NA	NA	NA	-0.846988	-2.29857	-1.44353	-1.15484	-0.942913	-3.0068	NA	NA	NA	NA	NA	NA	NA	NA	NA	NA	22.047	NA	NA	NA	NA	22.3812	NA	NA	NA	NA	NA	23.0605	NA	NA	NA
[truncated: 7,428 more rows]
[truncated: 20 more columns]

## Sheet: PTMs affected by all four drugs
PTM	H3122SEPTM.C1	H3122SEPTM.C2	H3122SEPTM.C3	H3122SEPTM.D1	H3122SEPTM.D2	H3122SEPTM.D3	H3122SEPTM.PR1	H3122SEPTM.PR2	H3122SEPTM.PR3	PC9SEPTM.D1	PC9SEPTM.D2	PC9SEPTM.D3	PC9SEPTM.E1	PC9SEPTM.E2	PC9SEPTM.E3	PC9SEPTM.PR1	PC9SEPTM.PR2	PC9SEPTM.PR3	H3122SEPTM.C1.ratio	H3122SEPTM.C2.ratio	H3122SEPTM.C3.ratio	H3122SEPTM.PR1.ratio	H3122SEPTM.PR2.ratio	H3122SEPTM.PR3.ratio	PC9SEPTM.E1.ratio	PC9SEPTM.E2.ratio	PC9SEPTM.E3.ratio	PC9SEPTM.PR1.ratio	PC9SEPTM.PR2.ratio	PC9SEPTM.PR3.ratio	H2228_Crizotinib	H2228_DMSO	H3122_Crizotinib	H3122_DMSO	HCC4006_DMSO	HCC4006_Erlotinib	HCC78_Crizotinib	HCC78_DMSO	HCC827_DMSO	HCC827_Erlotinib	PC9_DMSO	PC9_Erlotinib	H1781_Afatinib	H1781_DMSO	H2286_Dasatinib	H2286_DMSO	H3122_Crizotinib.1	H3122_DMSO.1	H366_Dasatinib
[truncated: 94 more rows]
[truncated: 20 more columns]

[truncated: 3 more sheets: Genes affected by four drugs, four_drug_GO_enrichment_results, PTMs with common sites]
