# Supplementary material for: Network models of protein phosphorylation, acetylation, and ubiquitination connect metabolic and cell signaling pathways in lung cancer
Source: PLoS Comput Biol. 2023 Mar 30;19(3):e1010690. doi: 10.1371/journal.pcbi.1010690 (PMC10089347; doi:10.1371/journal.pcbi.1010690)
Supplement: S2 Table — (TXT) [file pcbi.1010690.s017.txt]

Site	Cluster	ClusterShortName
ADAM9 p Y769	130.141.111	A
ALDOA ack K13	130.141.111	A
ALDOA ack K147; ALDOC ack K147	130.141.111	A
ARHGAP35 p Y1105	130.141.111	A
ARL8B ubi K141	130.141.111	A
ATRX ack K967	130.141.111	A
BLVRA ack K269	130.141.111	A
C11orf52 p Y103	130.141.111	A
CCT8 ack K400	130.141.111	A
CDK1 p T14	130.141.111	A
CDK1 p Y15	130.141.111	A
CDK5 p Y15	130.141.111	A
CLDN1 p Y210	130.141.111	A
CTNND1 p Y228	130.141.111	A
CTNND1 p Y257	130.141.111	A
CTNND1 p Y335	130.141.111	A
CTNND1 p Y904	130.141.111	A
CTNND1 ubi K517	130.141.111	A
CTTN p Y178	130.141.111	A
CTTN p Y421	130.141.111	A
CUL5 ubi K724	130.141.111	A
DLD ack K420	130.141.111	A
EGFR p Y1197	130.141.111	A
ENO1 ack K343	130.141.111	A
EPHA2 p T587	130.141.111	A
EPHA2 p Y575	130.141.111	A
EPHA2 p Y772	130.141.111	A
EPS8 p Y525	130.141.111	A
ERBIN p Y1104	130.141.111	A
ERRFI1 p Y394	130.141.111	A
FASN ack K1582	130.141.111	A
FASN ack K298	130.141.111	A
FAU ack K51	130.141.111	A
FNBP1L p Y291	130.141.111	A
FRK p Y46	130.141.111	A
FRK p Y497	130.141.111	A
GAB1 p Y659	130.141.111	A
GAPDH ack K107	130.141.111	A
GAPDH ack K194	130.141.111	A
GIT1 p Y545	130.141.111	A
GPRC5A p Y350	130.141.111	A
HIPK3 p Y359	130.141.111	A
HIST1H2BD ack K6	130.141.111	A
HNRNPM ack K698	130.141.111	A
INPPL1 p Y886	130.141.111	A
ITSN2 p Y968	130.141.111	A
KRT18 p Y13	130.141.111	A
LDHA ack K126	130.141.111	A
LSR p Y551	130.141.111	A
MAPK14 p Y182	130.141.111	A
MAPK9 p Y185	130.141.111	A
MCM4 ack K858	130.141.111	A
MPP5 p Y243	130.141.111	A
NAA50 ack K34	130.141.111	A
NAT10 ack K426	130.141.111	A
NCL ack K116	130.141.111	A
NONO ack K198	130.141.111	A
NPM1 ack K267	130.141.111	A
NUDT21 ack K23	130.141.111	A
PARD3 p Y1080	130.141.111	A
PFN1 ubi K54	130.141.111	A
PKP4 p T477	130.141.111	A
PKP4 p Y1168	130.141.111	A
PRKCD p Y334	130.141.111	A
PRPF4B p Y849	130.141.111	A
PTK2 p Y570	130.141.111	A
PTK2 p Y576	130.141.111	A
PTMS ack K15	130.141.111	A
PTPN11 p Y584	130.141.111	A
PTPN6 p Y536	130.141.111	A
PTPN6 p Y564	130.141.111	A
PTPRA p Y798	130.141.111	A
PTPRE p Y696	130.141.111	A
PTTG1IP p Y174	130.141.111	A
PXN p Y118	130.141.111	A
PXN p Y88	130.141.111	A
RPS20 ubi K8	130.141.111	A
SAFB2 ack K293; SAFB ack K294	130.141.111	A
SHB p Y268	130.141.111	A
SLC3A2 ubi K147	130.141.111	A
SNRNP40 ack K18	130.141.111	A
SNRNP70 p Y126	130.141.111	A
SON ack K2055	130.141.111	A
STAT3 p Y705	130.141.111	A
TARS p Y298	130.141.111	A
TJP2 p Y1118	130.141.111	A
TLN1 p Y70	130.141.111	A
TNK2 p Y859	130.141.111	A
TOM1L2 ubi K106	130.141.111	A
UMPS p Y37	130.141.111	A
VDAC1 ack K224	130.141.111	A
WASL p Y256	130.141.111	A
ABCC5 p Y10	38.41.40	B
ABLIM1 p Y357	38.41.40	B
ACTC1 ubi K86; ACTA1 ubi K86	38.41.40	B
ARAP2 p Y77	38.41.40	B
CTNNAL1 p Y534	38.41.40	B
CTNNAL1 p Y536	38.41.40	B
CTTN p S405	38.41.40	B
EMD p Y94	38.41.40	B
EPHB2 p Y577	38.41.40	B
EPHB2 p Y584	38.41.40	B
ERBIN p S872	38.41.40	B
FKBP4 p Y411	38.41.40	B
HNRNPC p Y137	38.41.40	B
HNRNPF p Y210	38.41.40	B
LARP1 p Y361	38.41.40	B
LSR p S321	38.41.40	B
NA p Y205	38.41.40	B
NSFL1C p Y167	38.41.40	B
ORAI1 p Y300	38.41.40	B
PARD3 p S715	38.41.40	B
PIK3R2 p Y460	38.41.40	B
PKP4 p Y470	38.41.40	B
PTPN11 p S595	38.41.40	B
PTPRK p S856	38.41.40	B
PTTG1IP p Y165	38.41.40	B
RALGPS2 p Y420	38.41.40	B
RBM14 p Y648	38.41.40	B
RBM4 p Y194	38.41.40	B
REPS1 p Y126	38.41.40	B
RNASEL ubi K360	38.41.40	B
RNASEL ubi K362	38.41.40	B
SEC16A p Y1291	38.41.40	B
SLC20A2 p Y354	38.41.40	B
SLC38A2 p Y28	38.41.40	B
SLC9A1 p Y683	38.41.40	B
SNAP23 p Y139	38.41.40	B
SPRED1 p Y292	38.41.40	B
TJP3 p Y364	38.41.40	B
TMC5 p S111	38.41.40	B
TNK2 p Y860	38.41.40	B
TUFM ack K238	38.41.40	B
USP15 p Y263	38.41.40	B
YWHAE ack K106	38.41.40	B
ZDHHC18 p Y6	38.41.40	B
ZDHHC5 p Y630	38.41.40	B
ALDOA ack K108	180.173.39	C
ATP5PO ack K60	180.173.39	C
C12orf57 ack K101	180.173.39	C
EP300 ack K1551	180.173.39	C
H2AFV ack K12	180.173.39	C
H2AFV ack K5	180.173.39	C
H2AFV ack K8	180.173.39	C
H2AFZ ack K12	180.173.39	C
H2AFZ ack K5	180.173.39	C
H2AFZ ack K8	180.173.39	C
HIST1H1E ack K90; HIST1H1B ack K93	180.173.39	C
HIST1H2AC ack K10; HIST1H2AJ ack K10; HIST2H2AB ack K10	180.173.39	C
HIST1H2AC ack K6; HIST1H2AJ ack K6; HIST2H2AB ack K6	180.173.39	C
HIST1H2BK ack K109; HIST1H2BO ack K109; HIST1H2BB ack K109; HIST1H2BD ack K109; HIST1H2BI ack K109; HIST2H2BE ack K109; HIST2H2BF ack K109; HIST1H2BN ack K109; HIST1H2BM ack K109; HIST1H2BL ack K109	180.173.39	C
HIST4H4 ack K6	180.173.39	C
HIST4H4 ack K9	180.173.39	C
IFNGR1 ubi K279	180.173.39	C
KAT7 ack K277	180.173.39	C
KRT18 ack K426	180.173.39	C
NBEA ubi K2353	180.173.39	C
NFIA ack K276	180.173.39	C
PGK1 ack K131	180.173.39	C
RIOX2 ack K20	180.173.39	C
RP9 ack K118	180.173.39	C
RPL5 ubi K27	180.173.39	C
SAE1 ack K4	180.173.39	C
TMA7 ack K59	180.173.39	C
TNPO1 ubi K85	180.173.39	C
WEE1 ack K596	180.173.39	C
AARS ubi K747	1.1.1
KPNB1 ubi K541	1.1.1
PCNA ubi K110	1.1.1
ANAPC5 ubi K289	1.225.171
CUTA ubi K112	1.225.171
HERC2 ubi K20	1.225.171
LNPEP ubi K32	1.225.171
MRPS27 ubi K94	1.225.171
NOC2L ubi K637	1.225.171
PLAU ubi K403	1.225.171
PLK1 ubi K492	1.225.171
PNPLA2 ubi K435	1.225.171
PSMC1 ubi K237	1.225.171
RPS15A ubi K12	1.225.171
TCAF1 ubi K817	1.225.171
TUBB4B ubi K379; TUBB2A ubi K379; TUBB2B ubi K379	1.225.171
UIMC1 ubi K245	1.225.171
VAMP7 ubi K125	1.225.171
VCP ubi K295	1.225.171
AASDH ack K544	2.2.2
ANK3 p Y575	2.2.2
ANXA2P2 p Y333; ANXA2 p Y333	2.2.2
CLTC p Y1513	2.2.2
DTX3L p Y719	2.2.2
GPD2 p Y600	2.2.2
ITSN2 p Y262	2.2.2
KLHL41 ack K256	2.2.2
KLHL41 ack K262	2.2.2
LYN p Y460	2.2.2
MVB12A p S208	2.2.2
PRMT5 ack K240	2.2.2
RCC2 p Y359	2.2.2
ROS1 ubi K1893	2.2.2
SEMA4B p S788	2.2.2
SMARCA5 ack K411	2.2.2
XRCC6 ack K357	2.2.2
ZDHHC13 p Y59	2.2.2
F11R p S287	2.58.53
FRK p Y132	2.58.53
GNRH1 p S81	2.58.53
GNRH1 p T87	2.58.53
LIME1 p Y235	2.58.53
PA2G4 ack K311	2.58.53
TMEM169 p Y101	2.58.53
ADD1 p Y550	2.149.2
DIAPH3 ack K508	2.149.2
EXOSC1 p Y32	2.149.2
NACA ubi K806	2.149.2
PNLIPRP1 ubi K51	2.149.2
RAB13 p Y37	2.149.2
RPL23A p Y74	2.149.2
TOM1L1 p Y109	2.149.2
AASDHPPT ack K151	3.3.3
AGTRAP p Y133	3.3.3
CORO1C p Y301	3.3.3
RAB8A p Y5; RAB8B p Y5	3.3.3
TUBB p Y106; TUBB4B p Y106; TUBB3 p Y106; TUBB2A p Y106; TUBB2B p Y106	3.3.3
MYO1E p S987	3.3.205
OCLN p Y325	3.3.205
OXSM ack K82	3.3.205
STAT3 p Y539	3.3.205
ANXA2P2 ack K176; ANXA2 ack K176	3.226.172
APLP2 p Y750	3.226.172
ATP5PD ack K63	3.226.172
BCS1L p Y181	3.226.172
BPHL ack K126	3.226.172
FH ack K80	3.226.172
GPI ack K142	3.226.172
HSPD1 ack K156	3.226.172
PRKD2 p Y378	3.226.172
TUBB ack K58	3.226.172
AATF ack K145	4.4.4
AHCY ack K401	4.4.4
APEX1 ack K24	4.4.4
BRD4 ack K685	4.4.4
BRD9 ack K373	4.4.4
C1orf52 ack K144	4.4.4
EXOC3 ack K39	4.4.4
NLRP2 ubi K626	4.4.4
PRKDC ack K3355	4.4.4
SMARCA1 ack K77	4.4.4
ZYX ack K24	4.4.4
ACTR3 ack K75	4.79.107
MCU ack K332	4.79.107
RSBN1L ack K329	4.79.107
UBA3 ack K21	4.79.107
TBCCD1 ubi K500	4.126.107
TBCCD1 ubi K506	4.126.107
TBCCD1 ubi K509	4.126.107
AP1AR ubi K101	4.255.107
CBX1 ubi K184	4.255.107
DTL ubi K402	4.255.107
DTL ubi K412	4.255.107
GUCY2C ubi K608	4.255.107
MTUS2 ubi K162	4.255.107
PARK7 p Y67	4.255.107
ZNF814 ubi K853	4.255.107
LCLAT1 ack K306	4.471.107
NPAT ack K1199	4.471.107
PARP1 ack K108	4.471.107
RPL24 ack K35	4.471.107
SPTBN1 ack K1894	4.471.107
TKT ack K310	4.471.107
TNRC18 ack K1893	4.471.107
SET ubi K68	4.499.341
SET ubi K72	4.499.341
SET ubi K75	4.499.341
ABCA1 ubi K2023	5.5.5
ARL6IP1 ubi K114	5.5.5
CWH43 ack K90	5.5.5
GNB1 ubi K209	5.5.5
UQCRC1 ack K447	5.5.5
YWHAB ubi K160	5.5.5
YWHAQ ubi K158	5.5.5
YWHAZ ubi K158	5.5.5
AHNAK2 ubi K793	5.189.5
NDUFA8 ubi K106	5.189.5
NPTN ubi K364	5.189.5
NUP205 ubi K304	5.189.5
PGAM1 ubi K106	5.189.5
RFWD3 ubi K583	5.189.5
UCHL5 ubi K234	5.189.5
CCDC47 ubi K189	5.353.5
PLA2G16 ubi K107	5.353.5
SQSTM1 ubi K165	5.353.5
SUB1 ack K114	5.353.5
UBXN7 ubi K134	5.353.5
IRS1 p S463	6.3.324
KLC1 p Y449	6.3.324
SNX27 p Y346	6.3.324
ABCA3 p S683	6.6.6
ARIH1 ubi K144	6.6.6
CNNM4 ubi K543	6.6.6
DTX3L p Y235	6.6.6
EEF1D ubi K107	6.6.6
EPHA2 ubi K603	6.6.6
HRH1 ubi K238	6.6.6
HSPA8 ubi K539	6.6.6
KHDRBS1 ack K111	6.6.6
LIN7C ubi K176	6.6.6
MET ubi K1190	6.6.6
MIF ubi K78	6.6.6
MSN ubi K139	6.6.6
PPP1R2 p Y63	6.6.6
SLC16A3 ubi K448	6.6.6
STEAP2 ubi K26	6.6.6
TCIRG1 ubi K675	6.6.6
ACSL4 ubi K500	6.6.84
ACTN1 ubi K195	6.6.84
CUEDC1 ubi K272	6.6.84
EPCAM ubi K299	6.6.84
EPHA2 ubi K617	6.6.84
PSMA2 ubi K70	6.6.84
ATP6V0A2 ubi K172	6.13.6
DDOST ubi K301	6.13.6
ESYT1 ubi K546	6.13.6
FGD4 p Y36	6.13.6
FLOT2 ubi K81	6.13.6
GAPDH ubi K139	6.13.6
GPRC5C ubi K341	6.13.6
H2AFY ubi K285	6.13.6
HSPA8 ubi K325	6.13.6
IFITM1 ubi K3	6.13.6
LMNB2 ubi K150	6.13.6
LRBA ubi K2279; NBEA ubi K2353	6.13.6
NUDT22 ubi K60	6.13.6
PKM ubi K311; PKLR ubi K354	6.13.6
PLXNB2 ubi K1817	6.13.6
RNF213 ubi K2136	6.13.6
RPL17 ubi K55	6.13.6
RPL4 ubi K234	6.13.6
ST14 ubi K28	6.13.6
STEAP4 ubi K18	6.13.6
TAPBP ubi K104	6.13.6
TGFBR1 ubi K502	6.13.6
VCP ubi K615	6.13.6
ADCY9 p Y1287	6.147.40
DSG2 p Y1061	6.147.40
RHBDL2 ubi K21	6.147.40
SHC1 ubi K462	6.147.40
TMEM51 p Y142	6.147.40
NUMB ubi K174	6.228.40
PLEC ubi K236	6.228.40
STEAP1 ubi K30	6.228.40
STEAP2 ubi K64	6.228.40
UGP2 ubi K91	6.228.40
VCP ubi K614	6.228.40
ABCA3 ubi K684	7.7.7
ANXA2P2 ubi K119; ANXA2 ubi K119	7.7.7
EPB41L2 p Y577	7.7.7
EPHB1 p Y594	7.7.7
EPHB1 p Y600	7.7.7
EPHB2 p Y596	7.7.7
EPHB2 p Y602	7.7.7
MVB12A p S202	7.7.7
MVB12A p Y204	7.7.7
NA p Y391; KRT19 p Y391	7.7.7
TKT p Y275	7.7.7
TUBA1B ubi K326; TUBA1A ubi K326; TUBA1C ubi K326	7.7.7
TUBAL3 ubi K408; TUBA1B ubi K401; TUBA4A ubi K401; TUBA1A ubi K401; TUBA1C ubi K401; TUBA8 ubi K401	7.7.7
ABCC3 ubi K512	7.29.7
ACTB ack K215; ACTG1 ack K215; POTEE ack K915	7.29.7
ACTB ack K326; ACTG1 ack K326; ACTG2 ack K327; ACTC1 ack K328; ACTA1 ack K328	7.29.7
ACTB ack K68; ACTG1 ack K68	7.29.7
ACTB p Y294; ACTG1 p Y294	7.29.7
ACTB ubi K191; ACTG1 ubi K191; ACTG2 ubi K192; ACTC1 ubi K193; ACTA1 ubi K193; ACTBL2 ubi K192	7.29.7
ACTB ubi K291; ACTG1 ubi K291	7.29.7
ACTN4 p Y265; ACTN1 p Y246	7.29.7
ANXA2P2 p Y24; ANXA2 p Y24	7.29.7
ANXA2P2 p Y30; ANXA2 p Y30	7.29.7
ARHGAP35 p Y1087	7.29.7
ARPC3 p Y47	7.29.7
BCR p Y279	7.29.7
CBL p Y700	7.29.7
CBX3 ubi K52	7.29.7
CCT4 ack K319	7.29.7
CD44 ubi K715	7.29.7
CDH1 p Y797	7.29.7
CDK2 p T14	7.29.7
CDK2 p Y15	7.29.7
CDK3 p T14	7.29.7
CDK3 p Y15	7.29.7
CFL1 p Y68	7.29.7
CPD p Y1376	7.29.7
CRKL p Y177	7.29.7
CTNND1 p Y174	7.29.7
CTNND1 p Y334	7.29.7
CTNND1 p Y96	7.29.7
DYRK1A p Y321; DYRK1B p Y273	7.29.7
EEF2 ack K445	7.29.7
EFNB2 p Y330; EFNB1 p Y343	7.29.7
EGFR ubi K737	7.29.7
ERBIN p Y1293	7.29.7
ERBIN p Y884	7.29.7
FYN p Y420; YES1 p Y426; SRC p Y419	7.29.7
GSK3A p Y279; GSK3B p Y216	7.29.7
HADH ack K179	7.29.7
HIST1H2BD ubi K121; HIST1H2BC ubi K121; HIST2H2BE ubi K121; HIST2H2BF ubi K121; HIST1H2BH ubi K121; HIST1H2BA ubi K122; HIST1H2BN ubi K121; HIST1H2BM ubi K121; HIST1H2BL ubi K121	7.29.7
HIST1H2BK ack K109; HIST1H2BD ack K109; HIST1H2BC ack K109; HIST2H2BE ack K109; HIST2H2BF ack K109; HIST1H2BH ack K109; HIST1H2BA ack K110; HIST1H2BN ack K109; HIST1H2BM ack K109; HIST1H2BL ack K109	7.29.7
HIST1H2BK ack K21; HIST1H2BD ack K21; HIST1H2BC ack K21; HIST2H2BE ack K21; HIST2H2BC ack K21; HIST1H2BH ack K21; HIST1H2BN ack K21; HIST1H2BL ack K21	7.29.7
HIST1H2BK ack K6; HIST1H2BC ack K6; HIST2H2BE ack K6	7.29.7
HIST1H2BK ubi K109; HIST1H2BD ubi K109; HIST1H2BC ubi K109; HIST2H2BE ubi K109; HIST2H2BF ubi K109; HIST1H2BH ubi K109; HIST1H2BA ubi K110; HIST1H2BN ubi K109; HIST1H2BM ubi K109; HIST1H2BL ubi K109	7.29.7
HIST1H3A ack K19; H3F3A ack K19; HIST2H3A ack K19	7.29.7
HIST1H3A ack K24; H3F3A ack K24; HIST2H3A ack K24	7.29.7
HIST1H4A ack K13	7.29.7
HIST1H4A ack K17	7.29.7
HIST1H4A ack K9	7.29.7
HIST2H2BF ack K6; HIST1H2BH ack K6	7.29.7
HNRNPC ack K29	7.29.7
HSPA8 ack K601	7.29.7
IFNGR1 p Y304	7.29.7
IFT88 ubi K277	7.29.7
INPPL1 p Y987	7.29.7
IQGAP1 p Y172	7.29.7
LCK p Y394	7.29.7
LPP p Y273	7.29.7
LYN p Y397; HCK p Y411	7.29.7
MAPK10 p Y223	7.29.7
ME2 ack K240	7.29.7
MPZL1 p Y241	7.29.7
MYH9 p Y11	7.29.7
NA p Y40	7.29.7
NA p Y55; NA p Y49	7.29.7
NA ubi K162; NA ubi K132	7.29.7
NACA ubi K2005	7.29.7
OSMR p S826	7.29.7
PARD3 p Y1127	7.29.7
PGK1 ack K75	7.29.7
PKM ack K311; PKLR ack K354	7.29.7
RBMX ubi K22	7.29.7
SCAMP1 ubi K334	7.29.7
SEPT9 p Y278	7.29.7
SF3B6 ack K29	7.29.7
SHMT2 ack K469	7.29.7
SLC25A4 ack K10	7.29.7
SLC25A5 ack K10	7.29.7
SLC25A5 ack K272; SLC25A4 ack K272; SLC25A6 ack K272	7.29.7
SLC25A5 ack K92; SLC25A4 ack K92; SLC25A6 ack K92	7.29.7
SNRPF ack K8	7.29.7
TAGLN2 p Y192; TAGLN3 p Y192	7.29.7
TOM1L1 p Y442	7.29.7
TOM1L1 p Y460	7.29.7
TPI1 ack K168	7.29.7
TUBA1A ubi K370; TUBA1C ubi K370; TUBA8 ubi K370	7.29.7
TUBA1B p Y103; TUBA4A p Y103; TUBA1A p Y103; TUBA1C p Y103; TUBA8 p Y103	7.29.7
TUBA1B ubi K112; TUBA1A ubi K112; TUBA1C ubi K112	7.29.7
TUBA1B ubi K370; TUBA4A ubi K370	7.29.7
TUBA1B ubi K60; TUBA1A ubi K60; TUBA1C ubi K60	7.29.7
TUBB ubi K297	7.29.7
TUBB ubi K324; TUBB4B ubi K324; TUBB2A ubi K324; TUBB2B ubi K324	7.29.7
TUBB ubi K336; TUBB4B ubi K336; TUBB2A ubi K336; TUBB2B ubi K336	7.29.7
TUBB ubi K350; TUBB4B ubi K350; TUBB2A ubi K350; TUBB2B ubi K350	7.29.7
TUBB4A ubi K216; TUBB ubi K216; TUBB4B ubi K216; TUBB2A ubi K216; TUBB2B ubi K216	7.29.7
TUBB4A ubi K350	7.29.7
UBB ubi K11; RPS27A ubi K11; UBA52 ubi K11	7.29.7
UBB ubi K27; RPS27A ubi K27; UBA52 ubi K27	7.29.7
UBB ubi K48; RPS27A ubi K48; UBA52 ubi K48	7.29.7
UBB ubi K6; RPS27A ubi K6; UBA52 ubi K6	7.29.7
UBB ubi K63; RPS27A ubi K63; UBA52 ubi K63	7.29.7
VDAC2 ack K39	7.29.7
YWHAZ ubi K193	7.29.7
HNRNPL ack K411	7.29.230
SCAMP3 ubi K101	7.29.230
SCAMP3 ubi K102	7.29.230
TUBB4A ack K350; TUBB ack K350; TUBB4B ack K350; TUBB2A ack K350; TUBB2B ack K350	7.29.230
ABI1 p Y198	7.55.51
DCBLD2 p Y715	7.55.51
PLCG1 p Y771	7.55.51
TNS3 p Y802	7.55.51
EPB41L2 p S614	7.76.65
HSPA1B ubi K126	7.76.65
PDRG1 ubi K27	7.76.65
PKP4 p Y478	7.76.65
SLC20A2 p Y344	7.76.65
EPHA1 p Y599	7.105.7
HIST1H3A ack K80; H3F3A ack K80; HIST2H3A ack K80	7.105.7
MAPK9 p T183	7.105.7
MISP p Y638	7.105.7
RPS20 ack K4	7.105.7
SCAMP3 p Y35	7.105.7
SYAP1 p Y60	7.105.7
EEF1A1 ack K146; EEF1A2 ack K146	7.107.93
NPM1 p S125	7.107.93
PKP4 p Y157	7.107.93
PRPF4B p S837	7.107.93
SPTAN1 p Y1176	7.107.93
VCP ubi K336	7.107.93
ZDHHC5 p S529	7.107.93
ZNF280C ubi K689	7.107.93
MARCKS p S170	7.122.102
S100A11 ack K97	7.122.102
SESN2 p Y15	7.122.102
ADAM9 p Y778	7.139.65
AHNAK p Y1469	7.139.65
ANXA2P2 ack K104; ANXA2 ack K104	7.139.65
ANXA2P2 p Y238; ANXA2 p Y238	7.139.65
ANXA2P2 p Y317; ANXA2 p Y317	7.139.65
AXL p Y702	7.139.65
CDC42BPB p Y1638	7.139.65
CNN3 p Y261	7.139.65
DDX3Y p Y69	7.139.65
KIRREL1 p Y622	7.139.65
MAP1B p Y1062	7.139.65
PPIA ack K131	7.139.65
PTPRK p Y858	7.139.65
SEPT2 p Y17	7.139.65
TKT ack K281	7.139.65
TLN1 p Y26	7.139.65
ALYREF ack K4	7.142.7
BABAM2 ubi K382	7.142.7
DDIT4 ubi K129	7.142.7
GAPDH ack K139	7.142.7
GSK3A p S278; GSK3B p S215	7.142.7
HIST1H1E ack K46; HIST1H1D ack K47; HIST1H1C ack K46	7.142.7
HIST1H2BD ubi K117; HIST1H2BC ubi K117; HIST2H2BE ubi K117; HIST2H2BF ubi K117; HIST1H2BH ubi K117; HIST1H2BA ubi K118; HIST1H2BN ubi K117; HIST1H2BM ubi K117; HIST1H2BL ubi K117	7.142.7
HIST1H2BK ubi K117	7.142.7
HIST1H4A p Y89	7.142.7
ISOC2 ack K26	7.142.7
PKM ubi K322	7.142.7
RPS17 ubi K107	7.142.7
SDCBP p Y46	7.142.7
TUBA1B ubi K336; TUBA1A ubi K336; TUBA1C ubi K336	7.142.7
TUBAL3 ubi K401; TUBA1B ubi K394; TUBA4A ubi K394; TUBA1A ubi K394; TUBA1C ubi K394; TUBA8 ubi K394	7.142.7
TUBB4A ubi K297; TUBB4B ubi K297; TUBB3 ubi K297	7.142.7
ANAPC7 ack K462	7.226.172
ANXA2P2 ack K152; ANXA2 ack K152	7.226.172
HIST1H4A ack K78	7.226.172
HIST1H4A ack K92	7.226.172
TUBAL3 p Y319; TUBA1B p Y312; TUBA4A p Y312; TUBA1A p Y312; TUBA1C p Y312	7.226.172
F11R ubi K292	7.244.189
IFNGR1 ubi K285	7.244.189
RAB2A ubi K165	7.244.189
UBB ubi K29; RPS27A ubi K29; UBA52 ubi K29	7.244.189
CCDC71L ubi K61	7.306.230
DCUN1D1 ubi K36	7.306.230
LDHA ack K5	7.306.230
PSMC6 ubi K48	7.306.230
SLC25A6 ack K23	7.306.230
UBA1 ubi K635	7.306.230
BAIAP2L1 p Y293	7.318.93
HNRNPA1 ack K52; HNRNPA1L2 ack K52	7.318.93
LYN p Y508	7.318.93
PRPF4B ack K804	7.318.93
TRA2B p T201	7.318.93
ZDHHC5 p Y533	7.318.93
DDX46 ack K977	7.397.292
DSTN ack K19	7.397.292
PSMC6 ubi K197	7.397.292
EEF2 ack K272	7.408.7
TPI1 ack K275	7.408.7
VDAC1 ack K28	7.408.7
GAPDH ack K186	7.439.64
HIST1H3A ubi K80; H3F3A ubi K80; HIST2H3A ubi K80	7.439.64
HNRNPF ubi K167	7.439.64
TUBA1B ubi K352; TUBA4A ubi K352	7.439.64
ABCB6 ubi K482	8.8.8
CASK ubi K665	8.8.8
CHIC1 ubi K176	8.8.8
EZR ubi K237; MSN ubi K237; RDX ubi K237	8.8.8
INPP5D p Y1022	8.8.8
INPP5D p Y915	8.8.8
MSN ubi K79	8.8.8
OCLN p Y44	8.8.8
OSMR ubi K834	8.8.8
PRKAR1B ubi K261	8.8.8
QDPR ubi K138	8.8.8
SLC20A2 ubi K262	8.8.8
SLC26A11 ubi K578	8.8.8
TNFRSF12A ubi K109	8.8.8
TUBA1B ubi K311; TUBA4A ubi K311; TUBA1A ubi K311; TUBA1C ubi K311	8.8.8
VDAC1 ubi K274	8.8.8
GNB2 ubi K301	8.8.16
SLC1A5 ubi K522	8.8.16
SLC35F2 ubi K361	8.8.16
ANXA1 ubi K166	8.233.8
APBB2 p Y164	8.233.8
ATP5F1B ubi K201	8.233.8
CCDC50 p Y140	8.233.8
CTNND1 p S171	8.233.8
EEPD1 ubi K156	8.233.8
ENO1 ubi K285	8.233.8
NRP1 ubi K913	8.233.8
OCC1 p Y42	8.233.8
PARP10 ubi K916	8.233.8
PARP9 ubi K477	8.233.8
PFKP ubi K395	8.233.8
PGK1 ubi K106	8.233.8
PKM ubi K66	8.233.8
RPS3 ubi K18	8.233.8
SHC1 ubi K435	8.233.8
SMARCE1 ubi K271	8.233.8
STXBP3 ubi K382	8.233.8
CAV1 ubi K30	8.350.257
MSN ubi K162	8.350.257
RPS4X ubi K94	8.350.257
ABCB6 ubi K726	9.9.9
ATXN10 ubi K34	9.9.9
CYP51A1 ubi K412	9.9.9
EML4 p Y305	9.9.9
LPCAT2 ubi K105	9.9.9
PPIL2 ack K490	9.9.9
RABGEF1 ubi K281	9.9.9
SNAP23 ubi K91	9.9.9
TXNIP ubi K233	9.9.9
USP5 ubi K558	9.9.9
CCNT1 ack K404	9.156.9
RIOK3 ubi K102	9.156.9
RIOK3 ubi K108	9.156.9
ABCB6 ubi K771	10.10.10
ALDOA ubi K42	10.10.10
CCDC50 ubi K152	10.10.10
LMNA ubi K171	10.10.10
PRAG1 p Y413	10.10.10
S100A6 ack K40	10.10.10
SLC7A11 ubi K12	10.10.10
SMIM14 ubi K83	10.10.10
TTYH3 ubi K508	10.10.10
ABHD2 ubi K57	10.53.10
ADRM1 ubi K34	10.53.10
BCOR ubi K1460	10.53.10
BIRC6 ubi K2270	10.53.10
CBL p Y674	10.53.10
CCT4 ack K288	10.53.10
CTNND1 ubi K355	10.53.10
CTTN p Y334	10.53.10
DCUN1D1 ubi K143	10.53.10
DDI2 ubi K283	10.53.10
EEF1G ack K147	10.53.10
ENO1 ack K126	10.53.10
ENO1 ack K406	10.53.10
HDAC1 ubi K89; HDAC2 ubi K90	10.53.10
HDHD3 ack K15	10.53.10
HMGB1 ack K12; HMGB2 ack K12	10.53.10
HNRNPA1 ack K350	10.53.10
HNRNPA1 ubi K350	10.53.10
HNRNPR ack K103; SYNCRIP ack K100	10.53.10
HSPE1 ack K86	10.53.10
ILF3 ubi K100	10.53.10
KRT18 ubi K247	10.53.10
MIF ack K78	10.53.10
MUC1 p Y1203	10.53.10
MUC1 p Y1212	10.53.10
MUC1 p Y1229	10.53.10
NECTIN4 p Y502	10.53.10
NEDD8 ubi K48	10.53.10
NPM1 ack K273	10.53.10
NUP155 ubi K1197	10.53.10
PNP ubi K95	10.53.10
PPIA ubi K28	10.53.10
PRKAR1A ubi K261	10.53.10
PSMD4 ubi K40	10.53.10
RAD23A ubi K16	10.53.10
RAN ack K99	10.53.10
RPL6 ubi K207	10.53.10
RPS3 ubi K197	10.53.10
S100A11 ubi K27	10.53.10
SIN3A ack K875	10.53.10
SLC16A3 ubi K431	10.53.10
SLC16A3 ubi K453	10.53.10
SLC1A5 ubi K10	10.53.10
SRP14 ubi K78	10.53.10
SRRM2 ack K2602	10.53.10
TMUB1 ubi K108	10.53.10
TPI1 ubi K193	10.53.10
TUBB ubi K58	10.53.10
TUBB4B ubi K58	10.53.10
UBE2N ack K92	10.53.10
UBE2N ubi K82	10.53.10
UBE2N ubi K92	10.53.10
UBE2N ubi K94	10.53.10
USP24 ubi K1764	10.53.10
VCL p Y822	10.53.10
VCP ubi K658	10.53.10
YWHAZ ubi K9	10.53.10
C11orf52 p T101	10.57.10
CTTN p Y265	10.57.10
DCBLD2 p Y597	10.57.10
MISP p Y350	10.57.10
MISP p Y95	10.57.10
PKP4 p Y421	10.57.10
RAPH1 p Y1226	10.57.10
SHB p S247	10.57.10
DBNL p Y140	10.57.111
PKP4 p Y275	10.57.111
SERBP1 p Y207	10.57.111
GART p Y348	10.81.71
HSD17B4 ack K46	10.81.71
MLLT3 ack K254	10.81.71
PAG1 p Y417	10.81.71
EEF2 ubi K272	10.143.10
GRB2 ubi K109	10.143.10
LMNA ubi K233	10.143.10
PSMA6 ubi K102	10.143.10
RAN ubi K71	10.159.10
RPL13A ubi K25	10.159.10
RPL24 ubi K93	10.159.10
RPL4 ubi K327	10.159.10
RPL6 ubi K262	10.159.10
SGTA ubi K160	10.159.10
ARF6 ubi K69	11.13.7
HIST1H4A ubi K92	11.13.7
MUC1 ubi K1189	11.13.7
RAC1 ubi K133	11.13.7
RAN ubi K159	11.13.7
SLC12A7 ubi K1008	11.13.7
APLP2 ubi K756	11.25.7
DCAF7 ubi K81	11.25.7
EML3 ubi K577	11.25.7
ENO1 ubi K202	11.25.7
HIST1H2BK ack K24; HIST1H2BD ack K24; HIST1H2BC ack K24; HIST2H2BE ack K24; HIST2H2BC ack K24; HIST1H2BH ack K24; HIST1H2BN ack K24; HIST1H2BL ack K24	11.25.7
HIST1H4A ubi K32	11.25.7
HNRNPK ubi K219	11.25.7
ITCH ubi K446	11.25.7
KRT18 ubi K81	11.25.7
LMNB2 ubi K326	11.25.7
MGRN1 ubi K265	11.25.7
MYOF ubi K102	11.25.7
NEDD4L ubi K462	11.25.7
NEDD4L ubi K656	11.25.7
PSMD4 ubi K126	11.25.7
RPL9 ubi K21	11.25.7
RPLP2 ubi K49	11.25.7
SLC12A7 ubi K1002	11.25.7
TUBA1B ubi K96; TUBA4A ubi K96; TUBA1A ubi K96; TUBA1C ubi K96; TUBA8 ubi K96	11.25.7
TUBA4A ubi K326	11.25.7
USP13 ubi K640	11.25.7
DDX27 ubi K410	11.75.64
EPS15L1 ubi K531	11.75.64
PKM ubi K207	11.75.64
RNF114 ubi K122	11.75.64
ABCC1 ubi K1502	12.11.12
AHNAK ubi K1161	12.11.12
ATL3 ubi K234	12.11.12
MYOF ubi K1633	12.11.12
NOMO3 ubi K927; NOMO1 ubi K927	12.11.12
PSMC1 ubi K396	12.11.12
CTNND1 ubi K25	12.286.12
DUT ubi K179	12.286.12
ERGIC2 ubi K14	12.286.12
ERICH3 ack K865	12.286.12
NUP155 ubi K740	12.286.12
PLEC ubi K1250	12.286.12
SCAMP4 ack K4	12.286.12
ABCC1 ubi K280	13.12.13
DYNLL1 ubi K9	13.12.13
MAP1B ubi K1931	13.12.13
ABCC1 ubi K814	13.18.19
AFAP1L2 p Y459	13.18.19
AMOTL2 ubi K100	13.18.19
FBXO3 ubi K337	13.18.19
HSPD1 ubi K133	13.18.19
IMPDH2 ubi K422	13.18.19
ITCH ubi K34	13.18.19
LAMB3 ubi K705	13.18.19
OTULIN ubi K34	13.18.19
SLC12A4 ubi K97	13.18.19
SMC1A ubi K561	13.18.19
SORD ubi K107	13.18.19
UBE2L3 ubi K20	13.18.19
ABCC1 ubi K290	14.13.14
ANO6 ubi K56	14.13.14
ANXA2P2 ubi K324; ANXA2 ubi K324	14.13.14
CDC42SE2 ubi K82	14.13.14
DHRS3 ubi K142	14.13.14
ENO1 ubi K28	14.13.14
HSPA8 ubi K348; HSPA2 ubi K351	14.13.14
LMNA ubi K311	14.13.14
NUP205 ubi K1988	14.13.14
SDSL ubi K227	14.13.14
SRSF9 ubi K144	14.13.14
TMEM87A ubi K484	14.13.14
TMPO ubi K346	14.13.14
UBXN7 ubi K84	14.13.14
VAMP7 ubi K137	14.13.14
ANXA2P2 ubi K104; ANXA2 ubi K104	14.29.14
EEF1A1 ubi K408	14.29.14
F3 ubi K287	14.29.14
ITGB1 ubi K784	14.29.14
ABCC1 ubi K303	15.14.15
ANXA2 ack K266	15.14.15
CLDN11 ubi K203	15.14.15
EIF2S1 ubi K226	15.14.15
F2R ubi K421	15.14.15
HUWE1 ubi K3345	15.14.15
SF3B2 ubi K394	15.14.15
SMC3 ubi K194	15.14.15
TOR4A ubi K75	15.14.15
PQLC3 p T188	16.245.16
PQLC3 p T190	16.245.16
PQLC3 p Y194	16.245.16
SLC12A7 ubi K990	16.245.16
TAGLN2 ack K78	16.245.16
TUBA1B ack K336; TUBA1A ack K336; TUBA1C ack K336	16.245.16
ABCC1 ubi K498	17.16.17
ALYREF ubi K235	17.16.17
EHMT1 ubi K827	17.16.17
RBCK1 ubi K174	17.16.17
SLC26A2 ubi K40	17.16.17
SNX6 ubi K60	17.16.17
TMEM51 ubi K245	17.16.17
TOP2B ubi K1227	17.16.17
UBA1 ubi K68	17.16.17
ABCC1 ubi K636	18.17.18
ACTN4 ubi K214	18.17.18
ADAM10 ubi K721	18.17.18
ARF4 ubi K109	18.17.18
BLOC1S1 ubi K145	18.17.18
CCDC14 ubi K389	18.17.18
CS ubi K76	18.17.18
CTDSP2 ubi K20	18.17.18
DDX5 ubi K391	18.17.18
EIF4A3 ubi K198	18.17.18
ENO1 ubi K406	18.17.18
HNRNPK ubi K52	18.17.18
HSP90AA1 ubi K69	18.17.18
HSP90AB1 ubi K64; HSP90AB2P ubi K64	18.17.18
HSPA8 ubi K159	18.17.18
KLHL7 ubi K359	18.17.18
LMNA ubi K201	18.17.18
MORF4L1 ubi K249	18.17.18
MYH9 ubi K14	18.17.18
NAA10 ubi K148	18.17.18
NEDD4 ubi K1000	18.17.18
PRMT5 ubi K95	18.17.18
PSMA7 ubi K174	18.17.18
RNF13 ubi K273	18.17.18
RPLP0 ubi K38; RPLP0P6 ubi K38	18.17.18
SLC26A2 ubi K726	18.17.18
TARS ubi K243	18.17.18
TNFRSF10B ubi K245	18.17.18
TRIM44 ubi K314	18.17.18
UBAP2L ubi K420	18.17.18
VASN ubi K612	18.17.18
ABCC1 ubi K891	19.19.20
ACBD3 ubi K507	19.19.20
AHNAK ubi K530	19.19.20
ANXA2P2 ubi K313; ANXA2 ubi K313	19.19.20
ANXA2P2 ubi K329; ANXA2 ubi K329	19.19.20
BAG2 ubi K200	19.19.20
BTN2A1 ubi K295	19.19.20
GIPC1 ubi K80	19.19.20
H3F3A ack K116	19.19.20
HNRNPC ubi K50	19.19.20
LRSAM1 ubi K491	19.19.20
NRP1 ubi K910	19.19.20
PCNA ubi K80	19.19.20
PSMC3 ubi K16	19.19.20
PSMC3 ubi K35	19.19.20
RAB11FIP5 ubi K583	19.19.20
RACK1 ubi K139	19.19.20
RELL1 p Y123	19.19.20
RNF167 ubi K223	19.19.20
RPS15A ubi K88	19.19.20
SQSTM1 ubi K295	19.19.20
TPI1 ubi K51	19.19.20
ABI2 ubi K167	19.59.20
AHNAK ubi K263	19.59.20
HLA-E ubi K343	19.59.20
LMNB1 ubi K547	19.59.20
MPZL2 ubi K205	19.59.20
MYH9 ubi K102	19.59.20
RBCK1 ubi K29	19.59.20
STIP1 ubi K462	19.59.20
CPNE4 p Y8	19.68.280
EPB41L1 p T867	19.68.280
KRT19 p Y61	19.68.280
SPRED1 ubi K284	19.68.280
IQGAP1 ubi K1155	19.69.20
MOV10 ubi K489	19.69.20
PDLIM4 p Y316	19.69.20
RPLP2 ubi K24	19.69.20
SLC20A2 p S385	19.69.20
ACTB ubi K315; ACTG1 ubi K315; ACTG2 ubi K316; ACTC1 ubi K317; ACTA1 ubi K317	19.109.20
AP2B1 ubi K131; AP1B1 ubi K131	19.109.20
CCND1 ubi K180	19.109.20
DLG1 ubi K321	19.109.20
GNAS ubi K216	19.109.20
HNRNPU ubi K352	19.109.20
HSPA8 ubi K137	19.109.20
RPL4 ubi K333	19.109.20
RPL7A ubi K97	19.109.20
RPS13 ubi K43	19.109.20
SQSTM1 ubi K13	19.109.20
TMEM87B ubi K547	19.109.20
UBTD2 ubi K40	19.109.20
CPSF3 p Y492	19.209.281
EPS15 ubi K648	19.209.281
HPRT1 ack K73	19.209.281
PTPRJ p Y1320	19.209.281
BMPR2 p Y708	19.262.242
DNAJC9 ubi K217	19.262.242
FERMT2 p S159	19.262.242
ROS1 ubi K1904	19.262.242
INTS13 ubi K167	19.273.323
LASP1 ubi K75	19.273.323
RNF149 ubi K310	19.273.323
UBR4 ubi K1150	19.273.323
ATP8B1 ubi K664	19.309.20
CD44 ubi K681	19.309.20
HSPA1B ubi K56	19.309.20
TARDBP ubi K160	19.309.20
TUBB6 ubi K58	19.309.20
CD276 ubi K526	19.358.20
DDX5 ubi K236	19.358.20
DHX15 ubi K143	19.358.20
GPR176 p Y394	19.358.20
ITGA2 ubi K1168	19.358.20
KCNJ15 ubi K348	19.358.20
TMC5 ubi K963	19.358.20
EPHA1 ubi K787	19.419.20
PARP1 ubi K119	19.419.20
RPLP0 ubi K92	19.419.20
RSF1 ubi K136	19.419.20
EPS15 ubi K860	19.422.20
EPS15 ubi K890	19.422.20
TAGLN2 ubi K171	19.422.20
ZNF451 ubi K832	19.422.20
ANKRD13A ubi K27	20.15.16
CDC42 ubi K163	20.15.16
DAG1 ubi K793	20.15.16
PSMA3 ubi K57	20.15.16
ABCC1 ubi K894	20.20.21
ABCD3 ubi K260	20.20.21
CLDN4 ubi K196	20.20.21
EIF3I ubi K85	20.20.21
GNAI2 ubi K249; GNAI3 ubi K248; GNAI1 ubi K248	20.20.21
KCNK1 ubi K316	20.20.21
MORC3 ubi K844	20.20.21
PCM1 ubi K1076	20.20.21
SHARPIN ubi K318	20.20.21
WRNIP1 ubi K141	20.20.21
HNRNPDL ack K180	20.89.262
LMNA ack K470	20.89.262
MYH9 ack K355	20.89.262
SEPT7 ack K208	20.89.262
YWHAZ ack K27	20.89.262
ABCC1 ubi K908	21.21.22
ACKR3 ubi K362	21.21.22
AHNAK ubi K5528	21.21.22
APEX2 ubi K338	21.21.22
CCT7 ubi K463	21.21.22
CHMP2A ubi K89	21.21.22
COPA ubi K438	21.21.22
CXADR ubi K360	21.21.22
DHX15 ubi K230	21.21.22
DYNLL1 ubi K31	21.21.22
EIF3D ubi K53	21.21.22
GAPDH ubi K227	21.21.22
GMPS ubi K457	21.21.22
GNA12 ubi K126	21.21.22
HIST1H2BK ubi K44; HIST1H2BD ubi K44; HIST1H2BC ubi K44; HIST2H2BF ubi K44; HIST1H2BH ubi K44; HIST1H2BN ubi K44; HIST1H2BM ubi K44; HIST1H2BL ubi K44	21.21.22
HNRNPL ubi K248	21.21.22
HSPA1B ubi K597	21.21.22
ISG15 ubi K35	21.21.22
PKM ubi K151	21.21.22
PKM ubi K89	21.21.22
PLXNB2 ubi K1560	21.21.22
PPP1CC ubi K141; PPP1CA ubi K141; PPP1CB ubi K140	21.21.22
PTK7 ubi K835	21.21.22
RAD23A ubi K69	21.21.22
RAD23B ubi K67	21.21.22
RPL6 ubi K239	21.21.22
RPL7A ubi K212	21.21.22
RPS10 ubi K59	21.21.22
SLC30A1 ubi K401	21.21.22
SLC4A2 ubi K653	21.21.22
SMU1 ubi K379	21.21.22
SRSF6 ubi K127	21.21.22
STXBP3 ubi K316	21.21.22
TAGLN2 ubi K120	21.21.22
VANGL1 ubi K310	21.21.22
VCP ubi K754	21.21.22
ZC3H14 ubi K283	21.21.22
ABCC1 ubi K936	22.22.23
EIF4A1 ubi K146	22.22.23
FAF1 ubi K139	22.22.23
HIF1AN ubi K115	22.22.23
HNRNPC ubi K229	22.22.23
LARP4 ubi K372	22.22.23
SNAP23 ubi K71	22.22.23
VAMP4 ubi K87	22.22.23
ABCC2 ubi K947	23.23.24
ANXA1 ack K317	23.23.24
C18orf25 ack K9	23.23.24
CACFD1 ubi K163	23.23.24
CD81 ubi K144	23.23.24
CDH11 ubi K694	23.23.24
CYP1B1 ubi K448	23.23.24
CYP1B1 ubi K454	23.23.24
ENO1 ack K358	23.23.24
FAM177A1 ubi K120	23.23.24
HLA-A ack K170	23.23.24
HSP90AA1 ack K314	23.23.24
ILF2 ubi K328	23.23.24
INTS3 ubi K313	23.23.24
LZTR1 p Y535	23.23.24
MCM7 ubi K557	23.23.24
PRKDC ubi K3318	23.23.24
RAB11FIP5 ubi K560	23.23.24
RHBDF2 ubi K337	23.23.24
RP2 ubi K273	23.23.24
RPL24 ack K131	23.23.24
RPL24 ack K135	23.23.24
S100A13 ubi K51	23.23.24
S100A14 ack K67	23.23.24
SHKBP1 ubi K359	23.23.24
SQSTM1 ubi K420	23.23.24
TNK2 p T857	23.23.24
TOP2A ubi K1196	23.23.24
TRIM28 ack K31	23.23.24
ZNF451 ubi K464	23.23.24
APC p Y316	23.66.182
HLA-C.4 ubi K365	23.66.182
ROS1 ubi K2228	23.66.182
SLC34A2 ubi K33	23.66.182
SLC34A2 ubi K660	23.66.182
SLC34A2 ubi K81	23.66.182
SLC39A3 ubi K36	23.66.182
AKR1C2 ack K9; AKR1C1 ack K9	23.71.24
AKR1C2 ubi K179	23.71.24
AKR1C2 ubi K185; AKR1C1 ubi K185	23.71.24
AKR1C3 ubi K270; AKR1C2 ubi K270; AKR1C1 ubi K270	23.71.24
CCT7 ubi K521	23.71.24
CD320 ubi K269	23.71.24
GFPT1 p S261	23.71.24
GPAT3 ubi K407	23.71.24
HLA-B.4 ubi Y344	23.71.24
LDHA ack K243	23.71.24
PM20D2 p S279	23.71.24
PM20D2 p T287	23.71.24
SDR16C5 ubi K114	23.71.24
SPART ubi K62	23.71.24
TPI1 ack K225	23.71.24
UCHL1 ubi K157	23.71.24
ANXA6 ack K75	23.79.61
EIF5A p Y98	23.79.61
NOA1 p Y77	23.79.61
ANXA5 p Y297	23.90.151
ARAP1 p Y975	23.90.151
ARHGEF2 p Y894	23.90.151
ATP5F1D ack K136	23.90.151
FGD6 p Y760	23.90.151
HNRNPH1 p Y306; HNRNPF p Y306	23.90.151
INPPL1 p S980	23.90.151
IRS1 p Y896	23.90.151
IRS2 p Y919	23.90.151
IRS2 p Y978	23.90.151
MED28 ack K176	23.90.151
NAMPT p Y188	23.90.151
PFKL p Y633	23.90.151
PSMD14 p Y32	23.90.151
PTPN11 p Y519	23.90.151
HLA-A.4 ubi K364	23.98.151
HSPA5 ack K96	23.98.151
INPP5D p Y40	23.98.151
INPP5D p Y46	23.98.151
MAP1B p Y1410	23.98.151
NAMPT ack K174	23.98.151
POLI p Y451	23.98.151
RNF213 ubi K3255	23.98.151
VIM ack K235	23.98.151
VIM p Y53	23.98.151
ACTR3 ubi K251	23.132.24
ANP32B ack K86	23.132.24
ATP13A3 ubi K174	23.132.24
CHMP1B ubi K104	23.132.24
FAT1 p Y372	23.132.24
G6PD ack K238	23.132.24
IPO5 ubi K690	23.132.24
PSMA1 ubi K30	23.132.24
SLC16A5 ubi K443	23.132.24
SLC1A6 ubi K541	23.132.24
TXNRD1 ubi K405	23.132.24
ERRFI1 p Y407	23.160.151
NRP1 p Y899	23.160.151
SOCS6 p Y358	23.160.151
AKR1C2 ubi K294; AKR1C1 ubi K294	23.198.24
CENPF ubi K1443	23.198.24
CENPF ubi K1579	23.198.24
EHHADH ack K219	23.198.24
EML1 p Y186	23.198.24
EVA1A ubi K109	23.198.24
FAM114A1 ubi K237	23.198.24
GLS ack K255	23.198.24
ITGA6 ubi K1116	23.198.24
MAP1B p Y1762	23.198.24
NQO1 ubi K33	23.198.24
PGD ack K76	23.198.24
PLXND1 ubi K1306	23.198.24
U2AF2 ack K462	23.198.24
VIM ack K373	23.198.24
VIM p T63	23.198.24
VIM ubi K188	23.198.24
GOT2 ack K296	23.198.61
ITPR2 ack K59; ITPR3 ack K58	23.198.61
PDHX ack K314	23.198.61
AP2B1 p Y737	23.200.151
CRIP2 ack K17	23.200.151
ELP3 ack K280	23.200.151
FAM177A1 ubi K131	23.200.151
NQO1 ack K251	23.200.151
U2SURP p Y117	23.200.151
ATP2A2 ubi K451	23.255.182
HACD3 p S114	23.255.182
NME2 ack K143	23.255.182
CADM1 p Y440	23.340.151
ESYT2 p Y824	23.340.151
GYS1 p Y405	23.340.151
IDO1 ubi K389	23.340.151
NIT2 p Y145	23.340.151
PIP4K2A p Y93; PIP4K2B p Y98	23.340.151
PRKCG p Y195; PRKCA p Y195	23.340.151
SOD2 ack K130	23.340.151
VDAC1 p Y67	23.340.151
CDK11B ack K467	23.362.151
HSPD1 ack K218	23.362.151
NLN ack K664	23.362.151
PSAT1 ack K333	23.362.151
WDR1 ack K223	23.362.151
ABCC3 ubi K1177	24.24.25
AKR1C3 ack K270; AKR1C1 ack K270	24.24.25
ANKRD26 p Y296	24.24.25
ACSL3 ubi K220	24.26.26
ANO1 ubi K927	24.26.26
ATF4 ack K267	24.26.26
ATP13A1 ubi K435	24.26.26
ATP1A1 ubi K843	24.26.26
ATXN8OS ack K162	24.26.26
BSG ubi K179	24.26.26
BSG ubi K350	24.26.26
CAPN1 ubi K79	24.26.26
CCND1 ubi K175	24.26.26
CCPG1 ubi K482	24.26.26
CLINT1 ubi K467	24.26.26
EEF2 ubi K445	24.26.26
FADS1 ubi K41	24.26.26
GGCX ubi K91	24.26.26
HSPA1B ubi K512; HSPA1L ubi K514	24.26.26
IQGAP1 ubi K1477	24.26.26
IREB2 ubi K696	24.26.26
IREB2 ubi K769	24.26.26
ITGA2 ubi K330	24.26.26
JADE2 ack K637	24.26.26
JKAMP ubi K200	24.26.26
KIAA1217 p Y520	24.26.26
LILRA1 p Y291	24.26.26
MAP3K14 p Y682	24.26.26
MBOAT2 ubi K155	24.26.26
NCAPD2 ubi K285	24.26.26
NCOR2 ack K1970	24.26.26
NFE2L2 ubi K64	24.26.26
NPLOC4 ubi K544	24.26.26
PMPCA ubi K232	24.26.26
PSMD2 ubi K551	24.26.26
RAC1 ubi K96	24.26.26
RACK1 p Y52	24.26.26
RCE1 ubi K69	24.26.26
RNF145 ubi K527	24.26.26
SCD ubi K196	24.26.26
SCD ubi K68	24.26.26
SEC61A1 ubi K268	24.26.26
SEC61A1 ubi K392	24.26.26
SHANK2 p S589	24.26.26
SHC1 p Y315	24.26.26
SPG11 ubi K942	24.26.26
TARS ubi K288	24.26.26
TMBIM6 ubi K28	24.26.26
TMEM259 ubi K280	24.26.26
URB2 p S18	24.26.26
USP36 ubi K341	24.26.26
RRP9 ack K25	24.113.25
TDP2 ubi K23	24.113.25
CCND1 ubi K96	24.355.259
HLA-B ubi K92	24.355.259
LAMA5 ubi K2964	24.355.259
NEDD8 ubi K33	24.355.259
PRKDC ubi K357	24.355.259
PSMD14 ubi K154	24.355.259
SNX6 ubi K276	24.355.259
STT3A ubi K13	24.355.259
TOMM70 ubi K188	24.355.259
ABCC3 ubi K1498	25.25.7
ARHGAP42 p Y376	25.25.7
ATXN10 ubi K438	25.25.7
CAP1 ubi K412	25.25.7
CMIP ubi K74	25.25.7
CPNE3 ubi K158	25.25.7
CREBBP ack K1627	25.25.7
CYP51A1 ubi K436	25.25.7
DESI1 ubi K18	25.25.7
EP300 ack K1590	25.25.7
EZR ubi K83	25.25.7
FAM171B p Y570	25.25.7
GPRC5A p Y300	25.25.7
GPRC5A p Y320	25.25.7
GPRC5C p Y438	25.25.7
HIST1H2BA ubi K48	25.25.7
HIST1H2BK ubi K47; HIST1H2BD ubi K47; HIST1H2BC ubi K47; HIST2H2BF ubi K47; HIST1H2BH ubi K47; HIST1H2BN ubi K47; HIST1H2BM ubi K47; HIST1H2BL ubi K47	25.25.7
HIST2H2BE ubi K47	25.25.7
HNRNPU ubi K524	25.25.7
HSP90AB1 p Y596	25.25.7
HTATIP2 ubi K137	25.25.7
KRT18 ubi K407	25.25.7
LYN ubi K477	25.25.7
MYO6 ubi K1060	25.25.7
PI4K2A ubi K336	25.25.7
PPP2R1A ubi K188; PPP2R1B ubi K200	25.25.7
RPL4 ubi K283	25.25.7
RPS3 ubi K230	25.25.7
SERINC5 p Y345	25.25.7
SHB p S310	25.25.7
SLC25A24 ack K336	25.25.7
SLC2A10 ubi K514	25.25.7
TALDO1 ubi K277	25.25.7
TFRC ubi K39	25.25.7
TOM1 ubi K311	25.25.7
UBQLN2 ubi K41; UBQLN1 ubi K45	25.25.7
UBQLN2 ubi K43; UBQLN1 ubi K47	25.25.7
VCP ubi K109	25.25.7
DHRS3 ubi K299	25.398.16
HTATSF1 ubi K190	25.398.16
RPS2 ubi K65	25.398.16
ANXA2 ack K227	26.9.9
EML4 p Y453	26.9.9
GFPT1 p Y553	26.9.9
GLUL p Y180	26.9.9
GLUL ubi K95	26.9.9
RAB13 ubi K172	26.9.9
SHMT2 ack K103	26.9.9
SREBF1 ubi K587; SREBF2 ubi K579	26.9.9
SV2A ubi K485	26.9.9
VPS45 ubi K257	26.9.9
EPCAM ubi K168	26.26.252
MARCH6 ubi K881	26.26.252
PRKDC ubi K2829	26.26.252
RPS14 ubi K106	26.26.252
ABL1 p Y393	26.40.39
APH1A ubi K96	26.40.39
CERS2 ubi K131	26.40.39
FASN ack K1847	26.40.39
GANAB ubi K491	26.40.39
HSPA1B ubi K507; HSPA8 ubi K507; HSPA6 ubi K509; HSPA1L ubi K509	26.40.39
IRS1 p Y46	26.40.39
LMAN2 ubi K303	26.40.39
MCL1 ubi K194	26.40.39
MCL1 ubi K197	26.40.39
ME1 ubi K512	26.40.39
PSMD8 ubi K111	26.40.39
SFPQ ack K703	26.40.39
SLC25A5 ubi K147	26.40.39
SSR4 ubi K73	26.40.39
ST13P5 ubi K364	26.40.39
TARS ubi K717	26.40.39
TMED4 ubi K152	26.40.39
TMEM39A ubi K278	26.40.39
TNRC6A ack K1181	26.40.39
ZNF638 ack K1860	26.40.39
ATXN3 ubi K206	26.156.9
CCT6A ubi K530	26.156.9
GNAS ubi K307	26.156.9
FYN p Y185; YES1 p Y194	27.87.193
MYH10 ack K78	27.87.193
NSFL1C ubi K127	27.87.193
OTUD4 ack K343	27.87.193
PRKAR1A ubi K349	27.87.193
PTMA ubi K21	27.87.193
RPL23A ubi K115	27.87.193
ARHGAP32 p Y1520	27.117.38
CCT8 ubi K534	27.117.38
EP400 ack K3155	27.117.38
RPL4 ubi K165	27.117.38
STXBP3 ubi K224	27.117.38
VCP ubi K20	27.117.38
ACTG1 ubi K328; ACTA1 ubi K330	27.120.99
GAB2 p Y266	27.120.99
RPL35A p Y34	27.120.99
HIST1H2BM ack K13	27.173.39
HIST1H2BM ack K16	27.173.39
HIST1H2BM ack K17	27.173.39
MRGBP ack K185	27.173.39
ZNF638 ack K1477	27.173.39
ALDOA p Y204; ALDOC p Y204	27.212.34
ANXA2 p Y30	27.212.34
CRYBG3 p T228	27.212.34
EIF3A ubi K591	27.212.34
ENO1 ubi K256	27.212.34
EPS8 p T499	27.212.34
LPP p T316	27.212.34
PSMA4 ubi K222	27.212.34
RPS12 ubi K131	27.212.34
SRCIN1 p Y283	27.212.34
TUBA1B ubi K336; TUBA1C ubi K336	27.212.34
UBE2L3 ubi K145	27.212.34
USP5 ubi K478	27.212.34
ARPC3 ubi K29	27.282.215
KRT18 p S23	27.282.215
PABPC1 ubi K108; PABPC4 ubi K108	27.282.215
ARVCF p Y201	27.283.193
S100A4 ubi K48	27.283.193
TALDO1 ubi K71	27.283.193
ENSA p Y64	27.417.27
EPHA3 p Y779	27.417.27
RPL37 ubi K3	27.417.27
TUBA1B ack K336; TUBA1C ack K336	27.417.27
ANXA2 ubi K49	28.53.10
CCT8 ubi K62	28.53.10
CDK5RAP3 ubi K166	28.53.10
CTTN p S418	28.53.10
CYSRT1 p Y12	28.53.10
DDX3X p Y69	28.53.10
DLD ack K143	28.53.10
H2AFY ubi K123	28.53.10
HIST1H2BK ubi K121	28.53.10
LMNA ubi K135	28.53.10
LPP p Y301	28.53.10
NDFIP1 ubi K83	28.53.10
PFN1 p Y129	28.53.10
PKP3 p Y176	28.53.10
PLEKHA6 p Y492	28.53.10
PPIA ack K125	28.53.10
PTPN11 p Y279	28.53.10
RACK1 ubi K106	28.53.10
RAD23A ubi K53	28.53.10
RPS3 ubi K214	28.53.10
S100A10 ubi K37	28.53.10
SCAMP1 ubi K89	28.53.10
SCEL p Y295	28.53.10
SLC19A1 ubi K479	28.53.10
SUMO2 ubi K11	28.53.10
TACSTD2 ubi K312	28.53.10
TMEM106B ubi K14	28.53.10
TXNIP ubi K26	28.53.10
VCP ubi K668	28.53.10
ACLY ack K554	28.56.10
ARHGEF5 p Y656	28.56.10
CFL1 ack K44	28.56.10
CLTA ack K242	28.56.10
ENO1 ack K193	28.56.10
ENO1 ack K228	28.56.10
HIPK2 p Y361	28.56.10
ITCH ubi K432	28.56.10
LYN p Y194	28.56.10
RPS10 ubi K139	28.56.10
TMSB10 ack K15	28.56.10
TMSB10 ack K4	28.56.10
VTA1 p Y278	28.56.10
EPHA2 p T771	28.57.111
FER p Y714	28.57.111
IRS1 p Y632	28.57.111
IRS2 p Y742	28.57.111
KMT2A ack K2958	28.57.111
LEMD2 p Y122	28.57.111
MET p S1236	28.57.111
MTHFD1L ack K189	28.57.111
S100A9 ubi K43	28.57.111
SDC4 p Y197	28.57.111
ADRM1 ubi K21	28.159.10
DOK1 p Y449	28.159.10
FLNB p Y2502	28.159.10
GAPDH ubi K215	28.159.10
GNG12 ubi K34	28.159.10
MYL6 ubi K81	28.159.10
PSMB3 ubi K77	28.159.10
PSMC3 ubi K276	28.159.10
RABGEF1 ubi K263	28.159.10
SUMO3 ubi K41; SUMO2 ubi K42	28.159.10
WRNIP1 ubi K286	28.159.10
CCT6A ubi K129	28.357.10
ENO1 ack K80	28.357.10
RPS24 ubi K83	28.357.10
HIST1H1E ubi K46; HIST1H1D ubi K47; HIST1H1C ubi K46	29.300.41
NDC1 ubi K437	29.300.41
SAAL1 ubi K209	29.300.41
TUBB ubi K379	29.300.41
ABCC3 ubi K938	30.31.30
APOL2 ubi K193	30.31.30
CIB1 ubi K65	30.31.30
CSNK1A1 ubi K62	30.31.30
INF2 ubi K666	30.31.30
LSR p Y309	30.31.30
NONO ubi K126	30.31.30
NSD2 ubi K292	30.31.30
PKP4 ubi K518; CTNND2 ubi K540	30.31.30
RRP12 ubi K109	30.31.30
SSSCA1 ubi K64	30.31.30
CDC42EP1 p Y331	30.69.30
MYO6 ubi K1192	30.69.30
SF3B6 ubi K41	30.69.30
TNIK p Y963	30.69.30
ACSL4 ubi K498	30.96.31
AHNAK ubi K3363	30.96.31
RRP1B ubi K198	30.96.31
DTX3L ubi K401	30.102.90
IRS1 p S636	30.102.90
VPS13C ubi K2077	30.102.90
ADAM17 ubi K728	30.136.30
ALDOA ubi K28	30.136.30
ANXA2P2 ubi K227; ANXA2 ubi K227	30.136.30
C6orf106 ubi K218	30.136.30
CD44 ubi K705	30.136.30
CD47 ubi K314	30.136.30
CFL1 ubi K19; CFL2 ubi K19	30.136.30
CNN3 ubi K256	30.136.30
CTNND1 ubi K710	30.136.30
EIF1AY ubi K88; EIF1AX ubi K88	30.136.30
EPHA2 ubi K778	30.136.30
EPN2 ubi K117	30.136.30
GNAI2 ubi K296	30.136.30
GTF2B ubi K119	30.136.30
INF2 ubi K571	30.136.30
NAA10 ubi K179	30.136.30
NECTIN4 ubi K479	30.136.30
PABPC1 ubi K108	30.136.30
PODXL ubi K526	30.136.30
PRKDC ubi K810	30.136.30
PSMA5 ubi K187	30.136.30
RACK1 ubi K175	30.136.30
SLC2A1 ubi K477	30.136.30
TACSTD2 ubi K308	30.136.30
VCP ubi K505	30.136.30
HNRNPU ubi K186	30.209.178
PRMT5 ubi K241	30.209.178
ZNF451 ubi K288	30.209.178
COPS7A ubi K221	30.266.279
HLA-A ubi K364	30.266.279
S100A14 ubi K67	30.266.279
SLC6A6 ubi K15	30.266.279
CCDC120 p Y398	30.278.213
FASN ubi K70	30.278.213
HNRNPUL2 ack K521	30.278.213
HSPA4 ubi K61	30.278.213
PTK6 p Y342	30.278.213
CSTF2T ubi K189	30.295.178
EIF3C ubi K862	30.295.178
HNRNPL ubi K302	30.295.178
DDI2 ubi K67	30.297.31
PPIA ubi K133	30.297.31
S100A2 ubi K58	30.297.31
SMARCC1 ubi K739	30.297.31
SPATS2 ack K294	30.297.31
ATP2B1 ubi K634	30.299.30
HSPA8 ubi K56	30.299.30
MYL6B ubi K107; MYL6 ubi K50	30.299.30
RPL3 ubi K366	30.299.30
SERINC1 ubi K343	30.299.30
SLC39A14 ubi K276	30.299.30
SUMO1 ubi K25	30.299.30
TMEM248 ubi K308	30.299.30
WRNIP1 ubi K225	30.299.30
CSTF2 ubi K189	30.349.31
EIF4A3 ubi K60; EIF4A1 ubi K54; EIF4A2 ubi K55	30.349.31
SLC12A6 ubi K1063	30.349.31
CNNM1 p Y856	30.378.30
PDCD6IP ubi K707	30.378.30
SLC12A6 ubi K131	30.378.30
TMEM63A ubi K737	30.378.30
ABCC4 ubi K1278	31.32.31
PABPN1 ubi K207	31.32.31
PTBP1 ubi K482	31.32.31
ANKRD13D ubi K51	32.48.47
MED9 p Y63	32.48.47
NECTIN2 ubi K407	32.48.47
RACK1 ubi K130	32.82.141
SLC25A4 ubi K272	32.82.141
SLC25A5 ubi K272; SLC25A6 ubi K272	32.82.141
HNRNPU ubi K635	32.86.141
KRT19 p Y65	32.86.141
MISP p Y428	32.86.141
PSMD2 ubi K292	32.101.89
RELL1 ubi K264	32.101.89
RPL8 ack K119	32.101.89
SMC1A ubi K1222	32.101.89
RPL8 ubi K144	32.102.90
SNX12 p Y23	32.102.90
TNPO1 ack K14	32.102.90
TOM1 ubi K19	32.102.90
AKR1C2 ubi K153	32.197.150
ATP2B4 ubi K1197	32.197.150
EIF3B ubi K324	32.197.150
ABCC4 ubi K264	33.34.33
ACSL3 ubi K392	33.34.33
CAPN1 ubi K654	33.34.33
CERS2 ubi K334	33.34.33
CREB3L2 ubi K364	33.34.33
DHCR7 ubi K13	33.34.33
EIF4A1 ubi K174	33.34.33
PSMA2 ubi K165	33.34.33
SNX6 ubi K335	33.34.33
SNX6 ubi K366	33.34.33
COPB2 p Y101	33.381.278
CTNNA1 ubi K16	33.381.278
ESYT1 p T824	33.381.278
FAXDC2 ubi K127	33.381.278
UBE3A ubi K829	33.381.278
FADS1 ubi K106	34.26.252
MOAP1 ubi K202	34.26.252
PTOV1 ubi K176	34.26.252
RANBP17 ubi K838	34.26.252
AP1G1 ubi K362	34.39.38
RPL15 ubi K157	34.39.38
TBL1XR1 ubi K277	34.39.38
ACOT7 p Y194	34.87.39
GGA1 ubi K174	34.87.39
S100A6 ubi K31	34.87.39
ATP1A1 ubi K629	34.120.99
GRB7 p Y259	34.120.99
H2AFV ack K14	34.120.99
HIST1H1E ubi K64	34.120.99
NTMT1 p Y103	34.120.99
CCND1 ubi K95	34.151.120
MARS ubi K109	34.151.120
PCBP1 ubi K32; PCBP2 ubi K32	34.151.120
SSB ack K360	34.151.120
DEK ack K57	34.173.39
DUT ack K251	34.173.39
GGA1 ubi K176	34.173.39
GGA1 ubi K206	34.173.39
H3F3B ack K15; HIST3H3 ack K15	34.173.39
HNRNPA1 ack K52	34.173.39
NACA ack K142	34.173.39
NFKB2 p Y77	34.173.39
PPP2CA ubi K41	34.173.39
RAB10 ubi K49	34.173.39
RANGAP1 ack K26	34.173.39
S100A9 ubi K51	34.173.39
SNAP29 p Y160	34.173.39
YWHAE p Y131	34.173.39
ZFP42 ack K231	34.173.39
CCT8 ubi K540	34.282.100
FAM20B p Y141	34.282.100
H3F3B ubi K80; HIST3H3 ubi K80	34.282.100
SREBF1 ubi K1121	34.282.100
ASPH ubi K110	34.284.39
GNAS p Y339	34.284.39
H3F3B ack K10; HIST3H3 ack K10	34.284.39
COPA p Y249	34.380.39
CRIP1 ack K22	34.380.39
CRIP2 ack K144	34.380.39
DOCK6 ack K1871	34.380.39
KRT73 ack K149	34.380.39
LYN p T398	34.380.39
MAGED1 ubi K523	34.380.39
PIK3R1 p T369	34.380.39
ADGRF5 ubi K198	35.34.33
LYSMD1 p Y83	35.34.33
PRAG1 p T407	35.34.33
SEC63 ubi K147	35.34.33
ABCC4 ubi K540	35.37.36
ALG8 ubi K223	35.37.36
CFL1 ubi K95; CFL2 ubi K95	35.37.36
FABP5 p Y131	35.37.36
GLUL ubi K291	35.37.36
HLA-A ubi K145	35.37.36
RAP1A ubi K128	35.37.36
SDC4 ubi K190	35.37.36
ST13P5 ubi K360	35.37.36
DPAGT1 ubi K48	35.37.73
GDE1 ubi K60	35.37.73
LDHB p S238	35.37.73
SLC38A1 ubi K384	35.37.73
ADIPOR1 ubi K126	35.156.122
GAB1 p Y48	35.156.122
HMGCR ubi K299	35.156.122
RTL8A ubi K102	35.156.122
SOS1 p Y681	35.156.122
TDRKH ubi K479	35.156.122
NUDT1 p Y48	35.377.276
PABPC1 ubi K188	35.377.276
PABPC4 ubi K188	35.377.276
PIK3C2B p Y1541	35.377.276
RBM4B p Y37	35.377.276
GNB2 p Y59	35.441.36
MORF4L1 ubi K111	35.441.36
S100A16 p Y20	35.441.36
SF3B6 ubi K100	35.441.36
SLCO2A1 ubi K61	35.441.36
UBFD1 ubi K250	35.441.36
UBFD1 ubi K257	35.441.36
ACTB p Y188; ACTG1 p Y188; ACTG2 p Y189; ACTC1 p Y190; ACTA1 p Y190; ACTBL2 p Y189	36.103.91
ANXA1 p Y39	36.103.91
BID p Y54	36.103.91
BRD8 ack K481	36.103.91
C9orf78 p Y147	36.103.91
CADM1 ubi K437	36.103.91
CALM3 ack K22	36.103.91
CPSF6 ack K79	36.103.91
ECH1 ack K95	36.103.91
ECI2 ack K92	36.103.91
FAT1 p Y4242	36.103.91
FH ack K122	36.103.91
FLII p Y737	36.103.91
GLS ack K164	36.103.91
HADHA ack K326	36.103.91
HADHB ack K201	36.103.91
HNRNPC ack K39	36.103.91
HNRNPM ack K672	36.103.91
HSPA9 ack K159	36.103.91
ILF3 ack K342	36.103.91
INF2 ack K666	36.103.91
IRS2 p Y766	36.103.91
LMNA ack K270	36.103.91
LRP6 p Y1541	36.103.91
NONO ack K109	36.103.91
PIK3C2A p Y73	36.103.91
PLEC ack K1975	36.103.91
PNP ack K95	36.103.91
PSMA5 p Y26	36.103.91
PSMB4 p Y102	36.103.91
PUF60 ack K454	36.103.91
RACK1 ack K172	36.103.91
RPL9 ack K121	36.103.91
SDHA ack K541	36.103.91
SRRM2 ack K1186	36.103.91
TPI1 ack K231	36.103.91
TRAP1 ack K424	36.103.91
TUBAL3 ack K401; TUBA1B ack K394; TUBA4A ack K394; TUBA1A ack K394; TUBA1C ack K394; TUBA8 ack K394	36.103.91
TUBB4A p Y310; TUBB p Y310; TUBB4B p Y310	36.103.91
TUBB4B ack K58	36.103.91
VDAC3 ack K28	36.103.91
ERRFI1 p Y209	36.158.37
FASN ack K1878	36.158.37
HIST1H2BK p Y43; HIST1H2BD p Y43; HIST1H2BC p Y43; HIST2H2BF p Y43; HIST1H2BH p Y43; HIST1H2BN p Y43; HIST1H2BM p Y43; HIST1H2BL p Y43	36.158.37
NCOR2 ack K1959	36.158.37
RPS17 ack K19	36.158.37
RSF1 ack K1378	36.158.37
SMURF2 ubi K638	36.158.37
TRIR ack K128	36.158.37
HNRNPF ack K98	36.210.67
MECP2 ack K449	36.210.67
MRPL53 ack K25	36.210.67
PDIA3 ack K362	36.210.67
RNF213 ubi K2915	36.210.67
S100A14 ack K78	36.210.67
SQOR ack K135	36.210.67
ALK p Y1604	36.210.169
MET p S990	36.210.169
ZNF254 ubi K550; ZNF493 ubi K561	36.210.169
ABCC4 ubi K695	37.39.38
ABHD2 ubi K282	37.39.38
CD63 ubi K110	37.39.38
CDK16 p Y176	37.39.38
CRK p Y136	37.39.38
DCLRE1C ubi K606	37.39.38
DHRS3 ubi K108	37.39.38
EIF1 ubi K109	37.39.38
HIST1H2BO ubi K6; HIST2H2BF ubi K6	37.39.38
IRS1 p T88	37.39.38
KPNB1 ubi K835	37.39.38
MAPK8 p Y185	37.39.38
NIPBL ack K1247	37.39.38
PSMA2 ubi K64	37.39.38
RPS24 ubi K84	37.39.38
SPATS2L p Y15	37.39.38
TUBA1B p Y103; TUBA4A p Y103; TUBA1C p Y103	37.39.38
UIMC1 ubi K20	37.39.38
CCT8 ubi K235	37.87.248
GPI ack K454	37.87.248
MGA ack K2659	37.87.248
NCOA3 ack K87	37.87.248
EEF1A1 ubi K392	37.117.38
EPS8L1 p Y684	37.117.38
KCNN4 ubi K394	37.117.38
PLK1 ubi K358	37.117.38
EP300 ack K1590; CREBBP ack K1627	37.120.99
GPSM1 p Y311	37.120.99
PCYT1A p Y213	37.120.99
PXN p S119	37.120.99
ADGRG1 ubi K673	37.151.120
ANXA11 p S480	37.151.120
MAOA p T435	37.151.120
MAOA p T437	37.151.120
MAOA p T439	37.151.120
PAQR7 ubi K197	37.151.120
RPL4 ubi K173	37.151.120
SEC16A p Y813	37.151.120
PLEC ack K2452	37.173.39
RPL6 ubi K210	37.173.39
SFT2D2 ubi K6	37.173.39
ESD p Y202	37.326.39
EZR ubi K209	37.326.39
EZR ubi K211	37.326.39
MED1 ack K1354	37.326.39
MPHOSPH6 ack K127	37.326.39
RPS9 ubi K66	37.326.39
TMEM127 ubi K25	37.326.39
CAD ubi K1211	37.339.248
CUL4B ack K55	37.339.248
HSPA8 ubi K601	37.339.248
MFSD1 ubi K249	37.339.248
PSMB2 p Y146	37.339.248
PSMB2 p Y147	37.339.248
NEB ubi K1462	37.380.39
SEC61A1 ubi K388	37.380.39
TJP1 p Y1524	37.380.39
ACTB p Y198; ACTG1 p Y198	38.104.92
CDK16 p Y176; CDK17 p Y203	38.104.92
DLG1 p Y399	38.104.92
EPHA2 p Y930	38.104.92
FYN p Y440; YES1 p Y446; SRC p Y439	38.104.92
MTHFS p Y83	38.104.92
PLCG1 p Y1253	38.104.92
PTPRM p Y929; PTPRK p Y916	38.104.92
RBM14 p Y226	38.104.92
SCRIB p Y1360	38.104.92
SMAGP p Y95	38.104.92
SRSF3 p Y32	38.104.92
TOM1L2 p Y404	38.104.92
MAPK3 p T202	38.104.330
RIPK2 p Y381	38.104.330
SHB p Y336	38.104.330
SNX9 p Y219	38.104.330
AK4 ack K186	38.121.101
EGFR p Y727	38.121.101
EPHA2 p Y628	38.121.101
EPHB4 p Y581	38.121.101
ERBB2 p Y735	38.121.101
ERBIN p Y981	38.121.101
HSP90AB1 p Y619	38.121.101
PLEC p Y4615	38.121.101
PLEKHA5 p Y866	38.121.101
TJP2 p Y426	38.121.101
TJP3 p Y361	38.121.101
ZDHHC20 p Y312	38.121.101
ZDHHC5 p Y711; ZDHHC8 p Y761	38.121.101
ANXA2P2 ack K47; ANXA2 ack K47	38.248.190
CTNNA1 p Y619	38.248.190
CTTN p T401	38.248.190
EPHB4 p Y774	38.248.190
HJURP ubi K286	38.248.190
OCLN p Y342	38.248.190
RAB10 p Y6	38.248.190
ANXA2P2 p Y316; ANXA2 p Y316	38.250.40
CDCP1 p S797	38.250.40
ERRFI1 p Y395	38.250.40
GOT2 p Y96	38.250.40
ANXA5 p Y94	38.253.40
ARHGEF5 p Y1097	38.253.40
EPHA2 p Y921	38.253.40
ICA1 p Y262	38.253.40
KHDRBS1 p Y440	38.253.40
LYSMD2 p Y208	38.253.40
OSMR p Y839	38.253.40
SEC16A p Y1199	38.253.40
ABCD1 ubi K407; ABCD2 ubi K411	39.42.41
PSMC3 ubi K250	39.42.41
RPL22 ack K20	39.42.41
SF3B2 ubi K387	39.42.41
TUBA4A ubi K60	39.42.41
ATP6V1A ubi K580	39.307.41
CAVIN1 ubi K161	39.307.41
CBX3 ubi K159	39.307.41
DNAJA2 ubi K199	39.307.41
EEF1A1 ubi K395	39.307.41
HAT1 ubi K110	39.307.41
HSP90AA1 ubi K478	39.307.41
KRT18 ubi K131	39.307.41
PSMA2 ubi K92	39.307.41
SCAMP1 ubi K298	39.307.41
SCAMP1 ubi K311	39.307.41
SQSTM1 ubi K157	39.307.41
TBC1D15 ubi K107	39.307.41
UBE2L3 ubi K82	39.307.41
UCHL5 ubi K206	39.307.41
ABCD3 ack K260	40.43.42
BEND3 ack K137	40.43.42
DLST ack K74	40.43.42
ENSA ack K47	40.43.42
EP300 ack K1583	40.43.42
LLPH ack K34	40.43.42
NCOA3 ack K687	40.43.42
NELFA ack K255	40.43.42
QARS ack K412	40.43.42
RPL10 ack K188	40.43.42
RPL23 ack K66	40.43.42
RPL24 ack K93	40.43.42
RPS25 ack K52	40.43.42
SMC1A ack K660	40.43.42
TMOD3 ack K172	40.43.42
TRIM28 ack K779	40.43.42
ABCD3 ubi K576	41.44.43
ACTN4 ubi K331	41.44.43
BET1L ubi K72	41.44.43
CCT2 ubi K154	41.44.43
COPS2 ubi K441	41.44.43
CTXN1 ubi K69	41.44.43
DCTN2 p Y313	41.44.43
KARS ubi K175	41.44.43
LEO1 ubi K377	41.44.43
MYO1E p Y971	41.44.43
NONO ubi K295	41.44.43
SRGAP2 p Y830	41.44.43
ST14 ubi K14	41.44.43
TRAPPC1 ubi K58	41.44.43
ABL1 p Y393; ABL2 p Y439	41.63.43
EFNB1 p Y313	41.63.43
FBXO3 ubi K322	41.63.43
ABLIM3 p Y538	41.72.43
AP2S1 ubi K133	41.72.43
ATOX1 ubi K60	41.72.43
ATP1A1 ubi K629; ATP1A3 ubi K619; ATP1A2 ubi K626	41.72.43
BRAP ubi K400	41.72.43
COPS3 ubi K406	41.72.43
DDB1 ubi K823	41.72.43
EEF1D ubi K232	41.72.43
FLOT1 p Y348	41.72.43
HSP90AA1 ubi K191; HSP90AB1 ubi K186	41.72.43
HSP90AB1 ubi K491	41.72.43
HSP90AB4P ubi K161	41.72.43
IQGAP1 ubi K1027	41.72.43
LAMB3 ubi K786	41.72.43
LDHA ubi K126	41.72.43
NAA50 ubi K34	41.72.43
PPIA ubi K125	41.72.43
PSMC2 ubi K46	41.72.43
RDX ubi K162	41.72.43
RIPOR1 p Y364	41.72.43
RPL24 ubi K27	41.72.43
SGTA ubi K137	41.72.43
SIRPA p Y429	41.72.43
SLC5A6 ubi K579	41.72.43
SNU13 ubi K33	41.72.43
TRIM32 ubi K215	41.72.43
TRMT112 ubi K68	41.72.43
TXNL1 ubi K181	41.72.43
UCK2 ubi K78	41.72.43
VCP ubi K81	41.72.43
YWHAQ ubi K27	41.72.43
ZNF451 ubi K852	41.72.43
ANXA2P2 ubi K212; ANXA2 ubi K212	41.82.43
COPA ubi K362	41.82.43
NUP98 ubi K1341	41.82.43
CDC73 ubi K209	41.137.264
TMEM51 ubi K210	41.137.264
TNS1 p Y1326	41.137.264
FAM114A1 ack K250	41.146.43
PRAG1 p Y132	41.146.43
RPS23 ubi K54	41.146.43
CLNS1A ubi K91	41.177.202
DDX21 ack K605	41.177.202
GSTK1 ack K213	41.177.202
PSMD3 ubi K194	41.177.202
PTBP3 ubi K431	41.177.202
ATP1A1 ubi K45	41.295.43
EIF3B ubi K366	41.295.43
LAMTOR1 ubi K60	41.295.43
NACA ubi K1963; NACA4P ubi K99	41.295.43
BCAR1 p T326	41.320.43
CFAP97 ubi K375	41.320.43
HSP90AB1 ubi K624	41.320.43
USP5 ubi K499	41.320.43
PHLDB2 p Y162	41.489.43
PODXL ubi K547	41.489.43
SLC4A7 p Y127	41.489.43
ABCE1 ubi K121	42.45.44
ATP1A1 ubi K1019	42.45.44
CLTCL1 p Y1096; CLTC p Y1096	42.45.44
H2AFY ubi K116	42.45.44
NUMA1 ack K1121	42.45.44
PRDX1 ubi K37	42.45.44
RPS27A ubi K29; UBA52 ubi K29	42.45.44
TMBIM6 ubi K7	42.45.44
ABCE1 ubi K210	43.46.45
SUPT16H ubi K904	43.46.45
TRAP1 ubi K349	43.46.45
CTNND1 p T177	43.69.116
SLC15A4 ubi K292	43.69.116
SLC4A2 ubi K658	43.69.116
ACO1 ubi K79	43.84.74
EPHA2 ubi K578	43.84.74
FADS2 ubi K28	43.84.74
FIBCD1 ubi K7	43.84.74
H2AFY2 ubi K123	43.84.74
HIST1H4A ubi K78	43.84.74
KPNA6 ubi K18	43.84.74
PSMD7 ubi K100	43.84.74
SLC39A6 ubi K467	43.84.74
THBD ubi K559	43.84.74
TMPO ubi K401	43.84.74
ZFAND2B ubi K214	43.84.74
ANO6 ubi K888	43.110.74
BSG ubi K366	43.110.74
CCDC50 ubi K181	43.110.74
ELFN2 ubi K499	43.110.74
EPS15L1 ubi K492	43.110.74
GNAS ubi K274	43.110.74
HNRNPA2B1 ubi K59	43.110.74
HSPA8 ubi K108; HSPA2 ubi K109	43.110.74
OSTM1 ubi K321	43.110.74
PGRMC1 ubi K172	43.110.74
PPM1B ubi K391	43.110.74
RARS ubi K393	43.110.74
SEC61A1 ubi K395; SEC61A2 ubi K395	43.110.74
SLC12A4 ubi K1010	43.110.74
SLC20A1 ubi K274	43.110.74
SLC29A1 ubi K263	43.110.74
SLC39A6 ubi K483	43.110.74
SLC9A7 ubi K709	43.110.74
SRSF7 ubi K70	43.110.74
ST13 ubi K353	43.110.74
TCEAL1 ubi K136	43.110.74
TRIM32 ubi K175	43.110.74
ASCC3 ack K572	43.137.74
ATP9A ubi K48	43.137.74
CHP1 ubi K100	43.137.74
DYNC1H1 ubi K634	43.137.74
IMPDH2 ubi K450	43.137.74
ITGAM p S827	43.137.74
ITGAM p T819	43.137.74
ITGAM p Y828	43.137.74
NPDC1 ubi K225	43.137.74
RAD1 ubi K46	43.137.74
SLCO3A1 ubi K313	43.137.74
STAM2 ubi K182	43.137.74
USP25 ubi K444	43.137.74
ADAR ack K669	43.145.116
ADSL ack K295	43.145.116
CLTC ubi K941	43.145.116
EIF3A ubi K672	43.145.116
HNRNPR ack K84	43.145.116
PODXL2 ubi K533	43.145.116
SOX11 ack K215	43.145.116
CADM1 ubi K438	43.188.74
CCT7 ubi K418	43.188.74
FLOT2 ubi K100	43.188.74
HSP90AB1 ack K559; HSP90AB2P ack K332	43.188.74
KIRREL1 ubi K576	43.188.74
PSMA1 ubi K115	43.188.74
STX12 ubi K58	43.188.74
UFD1 ubi K198	43.188.74
CLPX ubi K449	43.227.74
EPS15L1 ubi K664	43.227.74
RALY ubi K55	43.227.74
SUMO1 ubi K16	43.227.74
ANXA2P2 ubi K152; ANXA2 ubi K152	43.251.74
CUEDC1 p Y63	43.251.74
DNAJA2 ubi K152	43.251.74
HIST1H1E ubi K106; HIST1H1B ubi K109; HIST1H1D ubi K107; HIST1H1C ubi K106; HIST1H1A ubi K109	43.251.74
KCTD10 ubi K32	43.251.74
ABCE1 ubi K250	44.47.46
ACTR3 ubi K254	44.47.46
AIMP2 ubi K70	44.47.46
AMOTL1 ubi K195	44.47.46
ARF3 ubi K127; ARF1 ubi K127	44.47.46
EIF3M ubi K115	44.47.46
EIF4G1 ubi K597	44.47.46
EIF5A ubi K85	44.47.46
ERCC6 ubi K1457	44.47.46
FBXO3 ubi K218	44.47.46
HNRNPL ubi K475	44.47.46
HSP90AB1 ubi K623	44.47.46
IGF2BP2 ubi K462	44.47.46
KIF23 ubi K149	44.47.46
LDHA ubi K118	44.47.46
LRRC20 ubi K43	44.47.46
MFAP3 ubi K219	44.47.46
MYO1C ubi K188	44.47.46
NASP ubi K535	44.47.46
NCKAP1 ubi K551	44.47.46
NUP35 ubi K83	44.47.46
PCM1 ubi K970	44.47.46
POLR2F ubi K59	44.47.46
PURB ubi K60	44.47.46
RABAC1 ubi K118	44.47.46
RPF1 ubi K138	44.47.46
RPL28 ubi K19	44.47.46
RPL7A ubi K34	44.47.46
SH3BP4 ubi K256	44.47.46
SMARCA2 ubi K1286; SMARCA4 ubi K1349	44.47.46
TKT ubi K352	44.47.46
TKT ubi K353	44.47.46
TPD52L2 ubi K108	44.47.46
TPM1 ubi K37	44.47.46
TPR ubi K575	44.47.46
TRIM28 ubi K377	44.47.46
VCP ubi K677	44.47.46
XRCC5 ubi K660	44.47.46
ZZEF1 ubi K2501	44.47.46
ABCE1 ubi K93	45.48.47
ANXA5 ubi K108	45.48.47
EEF2 ubi K638	45.48.47
MAT2A ubi K81	45.48.47
MOV10 ubi K695	45.48.47
NEDD9 p Y132	45.48.47
NPM1 ack K54	45.48.47
YWHAE ack K94	45.48.47
CAPN1 ubi K86	45.66.204
EIF3I ubi K185	45.66.204
LMNB1 ack K547	45.66.204
MUC1 p Y1191	45.66.204
SLC44A1 p Y617	45.66.204
ARHGEF10 p Y1307	45.70.204
GNPNAT1 ubi K55	45.70.204
PSMB3 ubi K41	45.70.204
[truncated: 5,399 more rows]
