# Supplementary material for: Network models of protein phosphorylation, acetylation, and ubiquitination connect metabolic and cell signaling pathways in lung cancer
Source: PLoS Comput Biol. 2023 Mar 30;19(3):e1010690. doi: 10.1371/journal.pcbi.1010690 (PMC10089347; doi:10.1371/journal.pcbi.1010690)
Supplement: S3 Table — (TXT) [file pcbi.1010690.s018.txt]

source	target	Weight.bp	bp.interaction	Weight.clust	clust.interaction
EGF/EGFR signaling pathway	Protein metabolism	0	0	0.151772288	cluster evidence
EGF/EGFR signaling pathway	Translation	0	0	0.10035819	cluster evidence
EGF/EGFR signaling pathway	Messenger RNA processing	0	0	0.091899269	cluster evidence
EGF/EGFR signaling pathway	Transmembrane transport of small molecules	0	0	0.091226934	cluster evidence
EGF/EGFR signaling pathway	Influenza infection	0	0	0.089651533	cluster evidence
EGF/EGFR signaling pathway	Influenza viral RNA transcription and replication	0	0	0.086603792	cluster evidence
EGF/EGFR signaling pathway	Spliceosome	0	0	0.078004192	cluster evidence
EGF/EGFR signaling pathway	Prostaglandin biosynthesis and regulation	0	0	0.071595481	cluster evidence
Carbohydrate metabolism	EGF/EGFR signaling pathway	0	0	0.057927726	cluster evidence
EGF/EGFR signaling pathway	Glycolysis and gluconeogenesis	0	0	0.056016387	cluster evidence
Capped intron-containing pre-mRNA processing	EGF/EGFR signaling pathway	0	0	0.054841019	cluster evidence
EGF/EGFR signaling pathway	SLC-mediated transmembrane transport	0	0	0.051013274	cluster evidence
EGF/EGFR signaling pathway	Messenger RNA splicing: major pathway	0	0	0.049892758	cluster evidence
Cap-dependent translation initiation	EGF/EGFR signaling pathway	0	0	0.049728926	cluster evidence
EGF/EGFR signaling pathway	Myc active pathway	0	0	0.046247314	cluster evidence
EGF/EGFR signaling pathway	Transcription	0	0	0.04509676	cluster evidence
EGF/EGFR signaling pathway	Glucose metabolism	0	0	0.045041019	cluster evidence
Activation of mRNA upon binding of the cap-binding complex and eIFs, and subsequent binding to 43S	EGF/EGFR signaling pathway	0	0	0.042968537	cluster evidence
EGF/EGFR signaling pathway	Prolactin regulation of apoptosis	0	0	0.041713638	cluster evidence
Amino acid metabolism	EGF/EGFR signaling pathway	0	0	0.038541004	cluster evidence
EGF/EGFR signaling pathway	Gluconeogenesis	0	0	0.038117539	cluster evidence
EGF/EGFR signaling pathway	Transport of inorganic cations/anions and amino acids/oligopeptides	0	0	0.037938262	cluster evidence
EGF/EGFR signaling pathway	Purine metabolism	0	0	0.036796275	cluster evidence
EGF/EGFR signaling pathway	Signaling events mediated by HDAC class II	0	0	0.036370376	cluster evidence
EGF/EGFR signaling pathway	Systemic lupus erythematosus	0	0	0.035456494	cluster evidence
EGF/EGFR signaling pathway	Fatty acid, triacylglycerol, and ketone body metabolism	0	0	0.030152479	cluster evidence
EGF/EGFR signaling pathway	Fatty acid biosynthesis	0	0	0.029752792	cluster evidence
Deposition of new CENP-A-containing nucleosomes at the centromere	EGF/EGFR signaling pathway	0	0	0.028627591	cluster evidence
Cell adhesion molecules (CAMs)	EGF/EGFR signaling pathway	0	0	0.028107232	cluster evidence
EGF/EGFR signaling pathway	Translation factors	0	0	0.027480563	cluster evidence
Diurnally regulated genes with circadian orthologs	EGF/EGFR signaling pathway	0	0	0.027311447	cluster evidence
Cooperation of prefoldin and TriC/CCT in actin and tubulin folding	EGF/EGFR signaling pathway	0	0	0.027188197	cluster evidence
EGF/EGFR signaling pathway	Protein folding	0	0	0.027188197	cluster evidence
EGF/EGFR signaling pathway	Meiosis	0	0	0.026293538	cluster evidence
EGF/EGFR signaling pathway	Transfer RNA aminoacylation	0	0	0.025789505	cluster evidence
EGF/EGFR signaling pathway	Glycolysis	0	0	0.025631957	cluster evidence
Cytosolic tRNA aminoacylation	EGF/EGFR signaling pathway	0	0	0.025485559	cluster evidence
EGF/EGFR signaling pathway	RNA polymerase II transcription	0	0	0.025238493	cluster evidence
EGF/EGFR signaling pathway	Post-translational protein modification	0	0	0.024755253	cluster evidence
Alanine, aspartate and glutamate metabolism	EGF/EGFR signaling pathway	0	0	0.024525296	cluster evidence
EGF/EGFR signaling pathway	Meiotic synapsis	0	0	0.024230652	cluster evidence
EGF/EGFR signaling pathway	Pyruvate metabolism	0	0	0.023986398	cluster evidence
Class C GPCRs (metabotropic glutamate and pheromone receptors)	EGF/EGFR signaling pathway	0	0	0.023457007	cluster evidence
EGF/EGFR signaling pathway	Pentose phosphate pathway	0	0	0.023149878	cluster evidence
Cell cycle checkpoints	EGF/EGFR signaling pathway	0	0	0.022833835	cluster evidence
EGF/EGFR signaling pathway	Metabolism of vitamins and cofactors	0	0	0.022606944	cluster evidence
CHL1 interactions	EGF/EGFR signaling pathway	0	0	0.022390319	cluster evidence
EGF/EGFR signaling pathway	SREBF and miR-33 in cholesterol and lipid homeostasis	0	0	0.022235425	cluster evidence
Destabilization of mRNA by AUF1 (hnRNP D0)	EGF/EGFR signaling pathway	0	0	0.022126846	cluster evidence
EGF/EGFR signaling pathway	Proteasome degradation	0	0	0.021972129	cluster evidence
Downregulation of MTA-3 in ER-negative breast tumors	EGF/EGFR signaling pathway	0	0	0.02170444	cluster evidence
Apoptotic cleavage of cell adhesion proteins	EGF/EGFR signaling pathway	0	0	0.021637952	cluster evidence
CRMPs in Sema3A signaling	EGF/EGFR signaling pathway	0	0	0.021563043	cluster evidence
Cleavage of growing transcript in the termination region	EGF/EGFR signaling pathway	0	0	0.021545269	cluster evidence
Amyloids	EGF/EGFR signaling pathway	0	0	0.02143634	cluster evidence
EGF/EGFR signaling pathway	Ion transport by P-type ATPases	0	0	0.021163094	cluster evidence
EGF/EGFR signaling pathway	Ion channel transport	0	0	0.021163094	cluster evidence
Cysteine and methionine metabolism	EGF/EGFR signaling pathway	0	0	0.021071586	cluster evidence
EGF/EGFR signaling pathway	Fatty acyl-CoA biosynthesis	0	0	0.021062537	cluster evidence
EGF/EGFR signaling pathway	Triglyceride biosynthesis	0	0	0.021062537	cluster evidence
EGF/EGFR signaling pathway	RNA polymerase I, RNA polymerase III, and mitochondrial transcription	0	0	0.020952015	cluster evidence
EGF/EGFR signaling pathway	HIV life cycle	0	0	0.020878193	cluster evidence
EGF/EGFR signaling pathway	RNA polymerase I transcription	0	0	0.020495932	cluster evidence
EGF/EGFR signaling pathway	Tryptophan metabolism	0	0	0.020434655	cluster evidence
EGF/EGFR signaling pathway	Muscle contraction	0	0	0.020422041	cluster evidence
EGF/EGFR signaling pathway	Interactions of HIV Vpr protein with host cellular proteins	0	0	0.02026103	cluster evidence
EGF/EGFR signaling pathway	Neurophilin interactions with VEGF and VEGF receptor	0	0	0.020034044	cluster evidence
EGF/EGFR signaling pathway	Signaling by VEGF	0	0	0.020034044	cluster evidence
Dilated cardiomyopathy	EGF/EGFR signaling pathway	0	0	0.019965591	cluster evidence
ChREBP activates metabolic gene expression	EGF/EGFR signaling pathway	0	0	0.019711151	cluster evidence
EGF/EGFR signaling pathway	Fructose and mannose metabolism	0	0	0.019517585	cluster evidence
Antigen processing: cross presentation	EGF/EGFR signaling pathway	0	0	0.01943997	cluster evidence
EGF/EGFR signaling pathway	Non-coding RNA metabolism	0	0	0.01934904	cluster evidence
EGF/EGFR signaling pathway	Vitamin B5 (pantothenate) metabolism	0	0	0.019116779	cluster evidence
EGF/EGFR signaling pathway	Ghrelin pathway	0	0	0.018761512	cluster evidence
Arginine and proline metabolism	EGF/EGFR signaling pathway	0	0	0.018677281	cluster evidence
EGF/EGFR signaling pathway	Nucleotide metabolism	0	0	0.018666602	cluster evidence
EGF/EGFR signaling pathway	Licensing factor removal from origins	0	0	0.018445732	cluster evidence
EGF/EGFR signaling pathway	Post-chaperonin tubulin folding pathway	0	0	0.018268832	cluster evidence
EGF/EGFR signaling pathway	Estrogen receptor transcription factor targets	0	0	0.018086129	cluster evidence
EGF/EGFR signaling pathway	Meiotic recombination	0	0	0.017992417	cluster evidence
Amino acid biosynthesis and interconversion (transamination)	EGF/EGFR signaling pathway	0	0	0.017970068	cluster evidence
EGF/EGFR signaling pathway	Transport of mature transcript to cytoplasm	0	0	0.017875522	cluster evidence
EGF/EGFR signaling pathway	Phenylalanine metabolism	0	0	0.017614306	cluster evidence
Cation-coupled chloride cotransporters	EGF/EGFR signaling pathway	0	0	0.017544409	cluster evidence
EGF/EGFR signaling pathway	Regulation of transcription by NOTCH1 intracellular domain	0	0	0.017336965	cluster evidence
EGF/EGFR signaling pathway	RNA polymerase I promoter opening	0	0	0.016867792	cluster evidence
EGF/EGFR signaling pathway	Mechanism of protein import into the nucleus	0	0	0.016793689	cluster evidence
Apoptosis regulation	EGF/EGFR signaling pathway	0	0	0.016653091	cluster evidence
EGF/EGFR signaling pathway	RNA degradation	0	0	0.016615542	cluster evidence
Cyclin A-Cdk2-associated events at S phase entry	EGF/EGFR signaling pathway	0	0	0.01647579	cluster evidence
Degradation of beta-catenin by the destruction complex	EGF/EGFR signaling pathway	0	0	0.016186073	cluster evidence
EGF/EGFR signaling pathway	Ubiquitin-mediated degradation of phosphorylated Cdc25A	0	0	0.016109681	cluster evidence
EGF/EGFR signaling pathway	Tyrosine metabolism	0	0	0.015850341	cluster evidence
Alanine and aspartate metabolism	EGF/EGFR signaling pathway	0	0	0.015333491	cluster evidence
EGF/EGFR signaling pathway	Thymic stromal lymphopoietin (TSLP) pathway	0	0	0.015324589	cluster evidence
EGF/EGFR signaling pathway	Packaging of telomere ends	0	0	0.014929698	cluster evidence
EGF/EGFR signaling pathway	Phenylalanine, tyrosine and tryptophan biosynthesis	0	0	0.014729686	cluster evidence
Downregulation of SMAD2/3-SMAD4 transcriptional activity	EGF/EGFR signaling pathway	0	0	0.014525071	cluster evidence
EGF/EGFR signaling pathway	Lipid metabolism regulation by peroxisome proliferator-activated receptor alpha (PPAR-alpha)	0	0	0.01436353	cluster evidence
EGF/EGFR signaling pathway	SNARE interactions in vesicular transport	0	0	0.014217575	cluster evidence
EGF/EGFR signaling pathway	Pyruvate metabolism and citric acid (TCA) cycle	0	0	0.014132715	cluster evidence
Cardiac muscle contraction	EGF/EGFR signaling pathway	0	0	0.013994315	cluster evidence
Autodegradation of Cdh1 by Cdh1-APC/C	EGF/EGFR signaling pathway	0	0	0.013894793	cluster evidence
Caspase-mediated cleavage of cytoskeletal proteins	EGF/EGFR signaling pathway	0	0	0.013763878	cluster evidence
EGF/EGFR signaling pathway	Striated muscle contraction	0	0	0.01349407	cluster evidence
Control of cell cycle and breast tumor growth by estrogen-responsive protein Efp	EGF/EGFR signaling pathway	0	0	0.013465701	cluster evidence
EGF/EGFR signaling pathway	RNA polymerase III transcription	0	0	0.013345802	cluster evidence
EGF/EGFR signaling pathway	Parkinson's disease	0	0	0.013144146	cluster evidence
CARM1 and regulation of the estrogen receptor	EGF/EGFR signaling pathway	0	0	0.012982212	cluster evidence
EGF/EGFR signaling pathway	Mitochondrial protein import	0	0	0.012928646	cluster evidence
Antisense RNA pathway	EGF/EGFR signaling pathway	0	0	0.012889718	cluster evidence
EGF/EGFR signaling pathway	G alpha (i) signaling events	0	0	0.012884986	cluster evidence
EGF/EGFR signaling pathway	Messenger RNA splicing: minor pathway	0	0	0.012826865	cluster evidence
EGF/EGFR signaling pathway	Signaling by Hippo	0	0	0.012791957	cluster evidence
EGF/EGFR signaling pathway	Eukaryotic protein translation	0	0	0.012729941	cluster evidence
EGF/EGFR signaling pathway	Metapathway biotransformation	0	0	0.012729104	cluster evidence
EGF/EGFR signaling pathway	GPCR ligand binding	0	0	0.012471552	cluster evidence
EGF/EGFR signaling pathway	Proteasome complex	0	0	0.012325677	cluster evidence
AKAP95 role in mitosis and chromosome dynamics	EGF/EGFR signaling pathway	0	0	0.012275476	cluster evidence
EGF/EGFR signaling pathway	Transport of mature mRNAs derived from intronless transcripts	0	0	0.012153658	cluster evidence
EGF/EGFR signaling pathway	Smooth muscle contraction	0	0	0.011601061	cluster evidence
Adherens junction actin cytoskeletal organization	EGF/EGFR signaling pathway	0	0	0.011512525	cluster evidence
EGF/EGFR signaling pathway	Porphyrin and chlorophyll metabolism	0	0	0.011463856	cluster evidence
EGF/EGFR signaling pathway	TGF-beta receptor activation of SMADs	0	0	0.011441917	cluster evidence
EGF/EGFR signaling pathway	Hypoxic and oxygen homeostasis regulation of HIF-1-alpha	0	0	0.01125143	cluster evidence
EGF/EGFR signaling pathway	Rev-mediated nuclear export of HIV-1 RNA	0	0	0.01123724	cluster evidence
Amino acid and oligopeptide SLC transporters	EGF/EGFR signaling pathway	0	0	0.010816681	cluster evidence
EGF/EGFR signaling pathway	Transcriptional regulation of white adipocyte differentiation	0	0	0.010780811	cluster evidence
EGF/EGFR signaling pathway	Protein export	0	0	0.010637802	cluster evidence
EGF/EGFR signaling pathway	O-linked glycosylation of mucins	0	0	0.010635856	cluster evidence
EGF/EGFR signaling pathway	Insulin biosynthesis and processing	0	0	0.010407762	cluster evidence
EGF/EGFR signaling pathway	Glutathione metabolism	0	0	0.010394861	cluster evidence
EGF/EGFR signaling pathway	M phase pathway	0	0	0.010248673	cluster evidence
Amino acid transport across the plasma membrane	EGF/EGFR signaling pathway	0	0	0.010195817	cluster evidence
Control of gene expression by vitamin D receptor	EGF/EGFR signaling pathway	0	0	0.010124707	cluster evidence
EGF/EGFR signaling pathway	Type 1 diabetes mellitus	0	0	0.01000287	cluster evidence
EGF/EGFR signaling pathway	SUMOylation by RanBP2 regulates transcriptional repression	0	0	0.009965242	cluster evidence
EGF/EGFR signaling pathway	Proximal tubule bicarbonate reclamation	0	0	0.009929832	cluster evidence
EGF/EGFR signaling pathway	Inflammasomes	0	0	0.00986457	cluster evidence
Drug metabolism: other enzymes	EGF/EGFR signaling pathway	0	0	0.00986415	cluster evidence
EGF/EGFR signaling pathway	Transport of glucose and other sugars, bile salts and organic acids, metal ions and amine compounds	0	0	0.009804397	cluster evidence
EGF/EGFR signaling pathway	Sodium-coupled phosphate cotransporters	0	0	0.009695687	cluster evidence
EGF/EGFR signaling pathway	Synaptic proteins at the synaptic junction	0	0	0.00957352	cluster evidence
EGF/EGFR signaling pathway	Transcriptional activity regulation by PML	0	0	0.009552876	cluster evidence
EGF/EGFR signaling pathway	Signaling by bone morphogenetic protein (BMP)	0	0	0.009489369	cluster evidence
Ck1/Cdk5 regulation by type 1 glutamate receptors	EGF/EGFR signaling pathway	0	0	0.009402456	cluster evidence
EGF/EGFR signaling pathway	Fluoropyrimidine activity	0	0	0.009241286	cluster evidence
ECM-receptor interaction	EGF/EGFR signaling pathway	0	0	0.009199093	cluster evidence
EGF/EGFR signaling pathway	Glucagon signaling in metabolic regulation	0	0	0.009190058	cluster evidence
Aquaporin-mediated transport	EGF/EGFR signaling pathway	0	0	0.009190058	cluster evidence
ChREBP regulation by carbohydrates and cAMP	EGF/EGFR signaling pathway	0	0	0.009133238	cluster evidence
EGF/EGFR signaling pathway	Folding of actin by CCT/TriC	0	0	0.008823947	cluster evidence
EGF/EGFR signaling pathway	Endogenous Toll-like receptor signaling	0	0	0.008540219	cluster evidence
EGF/EGFR signaling pathway	Spliceosomal assembly	0	0	0.008481039	cluster evidence
EGF/EGFR signaling pathway	Iron uptake and transport	0	0	0.008452618	cluster evidence
EGF/EGFR signaling pathway	Folate metabolism	0	0	0.008413878	cluster evidence
EGF/EGFR signaling pathway	Post-elongation processing of intronless pre-mRNA	0	0	0.008387997	cluster evidence
Association of TriC/CCT with target proteins during biosynthesis	EGF/EGFR signaling pathway	0	0	0.00827779	cluster evidence
EGF/EGFR signaling pathway	SUMOylation as a mechanism to modulate CtBP-dependent gene responses	0	0	0.008118695	cluster evidence
EGF/EGFR signaling pathway	Tricarboxylic acid (TCA) cycle	0	0	0.00807183	cluster evidence
EGF/EGFR signaling pathway	Termination of O-glycan biosynthesis	0	0	0.008056976	cluster evidence
EGF/EGFR signaling pathway	G alpha (s) signaling events	0	0	0.008055001	cluster evidence
Asparagine N-linked glycosylation	EGF/EGFR signaling pathway	0	0	0.007923971	cluster evidence
Double-strand break repair	EGF/EGFR signaling pathway	0	0	0.007861625	cluster evidence
EGF/EGFR signaling pathway	Peroxisome	0	0	0.007604458	cluster evidence
EGF/EGFR signaling pathway	Pyrimidine metabolism	0	0	0.007595136	cluster evidence
ABC transporters	EGF/EGFR signaling pathway	0	0	0.007514031	cluster evidence
EGF/EGFR signaling pathway	MSP/RON receptor signaling pathway	0	0	0.007492158	cluster evidence
Activation of DNA fragmentation factor	EGF/EGFR signaling pathway	0	0	0.007401483	cluster evidence
EGF/EGFR signaling pathway	Heme degradation	0	0	0.007331228	cluster evidence
EGF/EGFR signaling pathway	Porphyrin metabolism	0	0	0.007331228	cluster evidence
EGF/EGFR signaling pathway	NICD trafficking to the nucleus	0	0	0.00732317	cluster evidence
Cell-extracellular matrix interactions	EGF/EGFR signaling pathway	0	0	0.00728596	cluster evidence
EGF/EGFR signaling pathway	Purine salvage	0	0	0.007263477	cluster evidence
Chromatin remodeling by nuclear receptors to facilitate initiation of transcription in carcinoma cells	EGF/EGFR signaling pathway	0	0	0.007215876	cluster evidence
EGF/EGFR signaling pathway	HIV life cycle early phase	0	0	0.007203	cluster evidence
EGF/EGFR signaling pathway	Purine ribonucleoside monophosphate biosynthesis	0	0	0.007150475	cluster evidence
EGF/EGFR signaling pathway	Integration of provirus	0	0	0.007077308	cluster evidence
EGF/EGFR signaling pathway	Lysosome	0	0	0.006989044	cluster evidence
EGF/EGFR signaling pathway	Non-homologous end-joining (NHEJ) pathway	0	0	0.006917625	cluster evidence
Chromatin remodeling by hSWI/SNF ATP-dependent complexes	EGF/EGFR signaling pathway	0	0	0.006916818	cluster evidence
DNA-PK pathway in nonhomologous end joining	EGF/EGFR signaling pathway	0	0	0.006791933	cluster evidence
EGF/EGFR signaling pathway	Sulfation biotransformation reaction	0	0	0.006755131	cluster evidence
EGF/EGFR signaling pathway	Type I hemidesmosome assembly	0	0	0.006740219	cluster evidence
EGF/EGFR signaling pathway	Immunoregulatory interactions between a lymphoid and a non-lymphoid cell	0	0	0.006651778	cluster evidence
EGF/EGFR signaling pathway	Peptide G-protein coupled receptors	0	0	0.006633397	cluster evidence
EGF/EGFR signaling pathway	Galactose metabolism	0	0	0.006474889	cluster evidence
EGF/EGFR signaling pathway	N-glycan biosynthesis	0	0	0.006409347	cluster evidence
EGF/EGFR signaling pathway	Interleukin-6 regulation of target genes	0	0	0.006334459	cluster evidence
EGF/EGFR signaling pathway	Taste transduction	0	0	0.0062477	cluster evidence
EGF/EGFR signaling pathway	Eukaryotic translation elongation	0	0	0.006164084	cluster evidence
ADP signalling through P2Y purinoceptor 12	EGF/EGFR signaling pathway	0	0	0.006092053	cluster evidence
C-Myc pathway	EGF/EGFR signaling pathway	0	0	0.005993112	cluster evidence
DNA end processing prior to end rejoining	EGF/EGFR signaling pathway	0	0	0.005955466	cluster evidence
EGF/EGFR signaling pathway	Endosomal/vacuolar pathway	0	0	0.00590553	cluster evidence
EGF/EGFR signaling pathway	Oxidative phosphorylation	0	0	0.005861974	cluster evidence
Breakdown of the nuclear lamina	EGF/EGFR signaling pathway	0	0	0.005842485	cluster evidence
EGF/EGFR signaling pathway	G2/M checkpoints	0	0	0.005814524	cluster evidence
EGF/EGFR signaling pathway	Propanoate metabolism	0	0	0.005805797	cluster evidence
EGF/EGFR signaling pathway	Hematopoietic cell lineage	0	0	0.005802025	cluster evidence
CDK regulation of DNA replication	EGF/EGFR signaling pathway	0	0	0.005753569	cluster evidence
EGF/EGFR signaling pathway	Neuroactive ligand-receptor interaction	0	0	0.00569922	cluster evidence
EGF/EGFR signaling pathway	Regulatory RNA pathways	0	0	0.005670513	cluster evidence
EGF/EGFR signaling pathway	Parkin role in the ubiquitin-proteasomal pathway	0	0	0.005622377	cluster evidence
Deadenylation-dependent mRNA decay	EGF/EGFR signaling pathway	0	0	0.005604183	cluster evidence
COPI-mediated vesicle transport	EGF/EGFR signaling pathway	0	0	0.005522526	cluster evidence
AHR signal transduction pathway	EGF/EGFR signaling pathway	0	0	0.005411407	cluster evidence
Deadenylation of mRNA	EGF/EGFR signaling pathway	0	0	0.005409557	cluster evidence
Beta-1 integrin cell surface interactions	EGF/EGFR signaling pathway	0	0	0.005332351	cluster evidence
EGF/EGFR signaling pathway	Glucagon-type ligand receptors	0	0	0.005318997	cluster evidence
Class B GPCRs (secretin family receptors)	EGF/EGFR signaling pathway	0	0	0.005318997	cluster evidence
EGF/EGFR signaling pathway	Glycogen metabolism	0	0	0.005314503	cluster evidence
Cycling of Ran in nucleocytoplasmic transport	EGF/EGFR signaling pathway	0	0	0.005301785	cluster evidence
APOBEC3G-mediated resistance to HIV-1 infection	EGF/EGFR signaling pathway	0	0	0.0051667	cluster evidence
DARPP-32 events	EGF/EGFR signaling pathway	0	0	0.005097361	cluster evidence
EGF/EGFR signaling pathway	One-carbon metabolism	0	0	0.005081699	cluster evidence
EGF/EGFR signaling pathway	Internal ribosome entry pathway	0	0	0.005030564	cluster evidence
Binding and entry of HIV virion	EGF/EGFR signaling pathway	0	0	0.004965269	cluster evidence
EGF/EGFR signaling pathway	Fatty acid beta oxidation	0	0	0.00487241	cluster evidence
EGF/EGFR signaling pathway	Proton-coupled monocarboxylate transport	0	0	0.004870846	cluster evidence
Bile salt and organic anion SLC transporters	EGF/EGFR signaling pathway	0	0	0.004870846	cluster evidence
Drug metabolism: cytochrome P450	EGF/EGFR signaling pathway	0	0	0.004822682	cluster evidence
EGF/EGFR signaling pathway	PRC2 complex long-term gene silencing through modification of histone tails	0	0	0.004762567	cluster evidence
Basic mechanisms of SUMOylation	EGF/EGFR signaling pathway	0	0	0.004729878	cluster evidence
EGF/EGFR signaling pathway	Formyl peptide interaction with formyl peptide receptors	0	0	0.004713082	cluster evidence
EGF/EGFR signaling pathway	Selenium pathway	0	0	0.004668287	cluster evidence
EGF/EGFR signaling pathway	Zinc transporters	0	0	0.004626966	cluster evidence
EGF/EGFR signaling pathway	Metal ion solute carrier family (SLC) transporters	0	0	0.004626966	cluster evidence
EGF/EGFR signaling pathway	Induction of apoptosis through DR3 and DR4/5 death receptors	0	0	0.004617837	cluster evidence
EGF/EGFR signaling pathway	Support of platelet aggregation by Eph kinases and ephrins	0	0	0.004604229	cluster evidence
EGF/EGFR signaling pathway	Interaction between L1-type proteins and ankyrins	0	0	0.004479031	cluster evidence
EGF/EGFR signaling pathway	Prion pathway	0	0	0.004435193	cluster evidence
EGF/EGFR signaling pathway	Fibroblast growth factor 1	0	0	0.004418928	cluster evidence
EGF/EGFR signaling pathway	Mitotic prometaphase	0	0	0.004412398	cluster evidence
EGF/EGFR signaling pathway	SLBP-dependent processing of replication-dependent histone pre-mRNAs	0	0	0.004407395	cluster evidence
EGF/EGFR signaling pathway	Intronless pre-mRNA processing	0	0	0.004348866	cluster evidence
EGF/EGFR signaling pathway	HIV genome transcription	0	0	0.004283283	cluster evidence
Biosynthesis of unsaturated fatty acids	EGF/EGFR signaling pathway	0	0	0.00422119	cluster evidence
Collecting duct acid secretion	EGF/EGFR signaling pathway	0	0	0.004170873	cluster evidence
EGF/EGFR signaling pathway	Glycosylphosphatidylinositol (GPI) biosynthesis	0	0	0.004136062	cluster evidence
EGF/EGFR signaling pathway	Post-translational modification: biosynthesis of GPI-anchored proteins	0	0	0.004136062	cluster evidence
EGF/EGFR signaling pathway	Mitochondrial tRNA aminoacylation	0	0	0.004087957	cluster evidence
EGF/EGFR signaling pathway	Entry of influenza virion into host cell via endocytosis	0	0	0.004058689	cluster evidence
EGF/EGFR signaling pathway	GABA A and B receptor activation	0	0	0.004050272	cluster evidence
Biological oxidations	EGF/EGFR signaling pathway	0	0	0.004035812	cluster evidence
EGF/EGFR signaling pathway	Nucleotide di- and triphosphate biosynthesis and interconversion	0	0	0.003992591	cluster evidence
Allograft rejection	EGF/EGFR signaling pathway	0	0	0.003941572	cluster evidence
EGF/EGFR signaling pathway	Graft-versus-host disease	0	0	0.003941572	cluster evidence
Autoimmune thyroid disease	EGF/EGFR signaling pathway	0	0	0.003941572	cluster evidence
EGF/EGFR signaling pathway	Fibrinolysis pathway	0	0	0.003898921	cluster evidence
EGF/EGFR signaling pathway	Protein kinase A (PKA) at the centrosome	0	0	0.0038509	cluster evidence
BMAL1-CLOCK/NPAS2 activates circadian expression	EGF/EGFR signaling pathway	0	0	0.003838262	cluster evidence
APC/C- and Cdc20-mediated degradation of Nek2A	EGF/EGFR signaling pathway	0	0	0.003744153	cluster evidence
Activation of the pre-replicative complex	EGF/EGFR signaling pathway	0	0	0.003710871	cluster evidence
EGF/EGFR signaling pathway	Riboflavin metabolism	0	0	0.003697668	cluster evidence
Dual incision reaction in GG-NER	EGF/EGFR signaling pathway	0	0	0.003686102	cluster evidence
EGF/EGFR signaling pathway	Insulin receptor substrate (IRS) activation	0	0	0.0036846	cluster evidence
EGF/EGFR signaling pathway	Hexose transport	0	0	0.0036599	cluster evidence
EGF/EGFR signaling pathway	Vitamin A and carotenoid metabolism	0	0	0.003600874	cluster evidence
EGF/EGFR signaling pathway	Multi-drug resistance factors	0	0	0.003549904	cluster evidence
BTG family proteins and cell cycle regulation	EGF/EGFR signaling pathway	0	0	0.003534004	cluster evidence
EGF/EGFR signaling pathway	Electron transport chain	0	0	0.003509099	cluster evidence
Activation of kainate receptors upon glutamate binding	EGF/EGFR signaling pathway	0	0	0.003479187	cluster evidence
EGF/EGFR signaling pathway	Multi-step regulation of transcription by PITX2	0	0	0.003452846	cluster evidence
EGF/EGFR signaling pathway	Resolution of AP sites via the single-nucleotide replacement pathway	0	0	0.003433298	cluster evidence
EGF/EGFR signaling pathway	Phase II of biological oxidations: conjugation	0	0	0.003393899	cluster evidence
EGF/EGFR signaling pathway	ID regulation of gene expression	0	0	0.003384555	cluster evidence
Alpha-linolenic (omega3) and linoleic (omega6) acid metabolism	EGF/EGFR signaling pathway	0	0	0.003376564	cluster evidence
EGF/EGFR signaling pathway	Glyoxylate and dicarboxylate metabolism	0	0	0.003349767	cluster evidence
EGF/EGFR signaling pathway	Eukaryotic transcription initiation	0	0	0.003312741	cluster evidence
Cholesterol biosynthesis	EGF/EGFR signaling pathway	0	0	0.003312581	cluster evidence
EGF/EGFR signaling pathway	Valine, leucine and isoleucine degradation	0	0	0.003278886	cluster evidence
EGF/EGFR signaling pathway	Mitochondrial fatty acid beta-oxidation	0	0	0.003262148	cluster evidence
EGF/EGFR signaling pathway	RNA polymerase I transcription initiation	0	0	0.003257386	cluster evidence
EGF/EGFR signaling pathway	Starch and sucrose metabolism	0	0	0.003190149	cluster evidence
EGF/EGFR signaling pathway	Integrin beta-4 pathway	0	0	0.003178611	cluster evidence
Beta-3 integrin cell surface interactions	EGF/EGFR signaling pathway	0	0	0.003164294	cluster evidence
Cleavage of a damaged pyrimidine	EGF/EGFR signaling pathway	0	0	0.003154667	cluster evidence
EGF/EGFR signaling pathway	Estrogen metabolism	0	0	0.003099838	cluster evidence
Amino sugar and nucleotide sugar metabolism	EGF/EGFR signaling pathway	0	0	0.003090552	cluster evidence
EGF/EGFR signaling pathway	Malaria	0	0	0.003077387	cluster evidence
Deregulation of CDK5 in Alzheimer's disease	EGF/EGFR signaling pathway	0	0	0.003063906	cluster evidence
EGF/EGFR signaling pathway	Integrin family cell surface interactions	0	0	0.003042759	cluster evidence
Cystic fibrosis transmembrane conductance regulator (CFTR) and beta 2 adrenergic receptor (b2AR) pathway	EGF/EGFR signaling pathway	0	0	0.002990186	cluster evidence
EGF/EGFR signaling pathway	Lysine degradation	0	0	0.00296989	cluster evidence
EGF/EGFR signaling pathway	Transport of vitamins, nucleosides, and related molecules	0	0	0.002961064	cluster evidence
EGF/EGFR signaling pathway	Kinesins	0	0	0.002958453	cluster evidence
EGF/EGFR signaling pathway	Vitamin B12 metabolism	0	0	0.002938818	cluster evidence
EGF/EGFR signaling pathway	Shuttle for transfer of acetyl groups from mitochondria to the cytosol	0	0	0.002910756	cluster evidence
EGF/EGFR signaling pathway	Platelet adhesion to exposed collagen	0	0	0.002906135	cluster evidence
Adenylate cyclase inhibitory pathway	EGF/EGFR signaling pathway	0	0	0.002864188	cluster evidence
EGF/EGFR signaling pathway	Glycosaminoglycan metabolism	0	0	0.002837947	cluster evidence
EGF/EGFR signaling pathway	Zinc influx into cells by the SLC39 gene family	0	0	0.002779431	cluster evidence
EGF/EGFR signaling pathway	Polyadenylation of mRNA	0	0	0.002778554	cluster evidence
EGF/EGFR signaling pathway	Monocyte and its surface molecules	0	0	0.002732002	cluster evidence
Apoptotic DNA fragmentation and tissue homeostasis	EGF/EGFR signaling pathway	0	0	0.002678493	cluster evidence
Cyclin A/B1-associated events during G2/M transition	EGF/EGFR signaling pathway	0	0	0.002632622	cluster evidence
EGF/EGFR signaling pathway	West Nile virus infection	0	0	0.002630152	cluster evidence
EGF/EGFR signaling pathway	O-glycan biosynthesis	0	0	0.00257888	cluster evidence
BRCA1, BRCA2 and ATR roles in cancer susceptibility	EGF/EGFR signaling pathway	0	0	0.002573686	cluster evidence
EGF/EGFR signaling pathway	Unwinding of DNA	0	0	0.002570764	cluster evidence
EGF/EGFR signaling pathway	Glycine, serine and threonine metabolism	0	0	0.002560342	cluster evidence
EGF/EGFR signaling pathway	Statin pathway	0	0	0.002503503	cluster evidence
EGF/EGFR signaling pathway	Inactivation of APC/C via direct inhibition of the APC/C complex	0	0	0.002502623	cluster evidence
Cytoskeletal remodeling regulation and cell spreading by IPP complex components	EGF/EGFR signaling pathway	0	0	0.002492943	cluster evidence
EGF/EGFR signaling pathway	Nicotinate and nicotinamide metabolism	0	0	0.002460146	cluster evidence
Binding of RNA by insulin-like growth factor 2 mRNA binding proteins (IGF2BPs/IMPs/VICKZs)	EGF/EGFR signaling pathway	0	0	0.002454387	cluster evidence
Beta-catenin phosphorylation cascade	EGF/EGFR signaling pathway	0	0	0.002444732	cluster evidence
Class A GPCRs (rhodopsin-like)	EGF/EGFR signaling pathway	0	0	0.002439473	cluster evidence
EGF/EGFR signaling pathway	Phototransduction	0	0	0.002437898	cluster evidence
EGF/EGFR signaling pathway	Glycogen breakdown (glycogenolysis)	0	0	0.002416169	cluster evidence
EGF/EGFR signaling pathway	Platelet calcium homeostasis	0	0	0.002407105	cluster evidence
EGF/EGFR signaling pathway	Polyol pathway	0	0	0.002402294	cluster evidence
EGF/EGFR signaling pathway	HIV-1 elongation complex formation in the absence of HIV-1 Tat	0	0	0.002382771	cluster evidence
EGF/EGFR signaling pathway	Integrin beta-2 pathway	0	0	0.002373878	cluster evidence
EGF/EGFR signaling pathway	RORA activates circadian expression	0	0	0.002370322	cluster evidence
Cellular response to hypoxia	EGF/EGFR signaling pathway	0	0	0.002363852	cluster evidence
Biosynthesis of the N-glycan precursor (dolichol lipid-linked oligosaccharide, LLO) and transfer to a nascent protein	EGF/EGFR signaling pathway	0	0	0.002325292	cluster evidence
EGF/EGFR signaling pathway	Inflammatory response pathway	0	0	0.002324691	cluster evidence
EGF/EGFR signaling pathway	NF-kappaB activation	0	0	0.002315731	cluster evidence
EGF/EGFR signaling pathway	Nef-mediated downregulation of MHC class I complex cell surface expression	0	0	0.002308257	cluster evidence
EGF/EGFR signaling pathway	Erythrocyte differentiation pathway	0	0	0.002300212	cluster evidence
EGF/EGFR signaling pathway	Interleukin-17 signaling pathway	0	0	0.002300212	cluster evidence
EGF/EGFR signaling pathway	YAP1- and WWTR1 (TAZ)-stimulated gene expression	0	0	0.002258169	cluster evidence
Basal transcription factors	EGF/EGFR signaling pathway	0	0	0.00225303	cluster evidence
EGF/EGFR signaling pathway	Recruitment of NuMA to mitotic centrosomes	0	0	0.002248835	cluster evidence
EGF/EGFR signaling pathway	Sonic Hedgehog (Shh) pathway	0	0	0.002228928	cluster evidence
EGF/EGFR signaling pathway	RNA polymerase	0	0	0.002205247	cluster evidence
EGF/EGFR signaling pathway	Linoleic acid metabolism	0	0	0.002205162	cluster evidence
EGF/EGFR signaling pathway	Fatty acid metabolism	0	0	0.002169186	cluster evidence
EGF/EGFR signaling pathway	Glycogen biosynthesis	0	0	0.002162828	cluster evidence
EGF/EGFR signaling pathway	Mitotic metaphase/anaphase transition	0	0	0.002162033	cluster evidence
EGF/EGFR signaling pathway	Steroid biosynthesis	0	0	0.002119806	cluster evidence
EGF/EGFR signaling pathway	Nicotine activity on dopaminergic neurons	0	0	0.002111568	cluster evidence
EGF/EGFR signaling pathway	PIP biosynthesis at the ER membrane	0	0	0.002106374	cluster evidence
EGF/EGFR signaling pathway	PIP biosynthesis at the Golgi membrane	0	0	0.002106374	cluster evidence
EGF/EGFR signaling pathway	Sonic Hedgehog (SHH) receptor PTCH1 regulation of cell cycle	0	0	0.002088757	cluster evidence
Cytosolic sensors of pathogen-associated DNA	EGF/EGFR signaling pathway	0	0	0.002078618	cluster evidence
EGF/EGFR signaling pathway	TAK1 activates NF-kappaB by phosphorylation and activation of IKK complex	0	0	0.002078618	cluster evidence
EGF/EGFR signaling pathway	PPAR-gamma coactivator role in obesity and thermogenesis	0	0	0.00206221	cluster evidence
EGF/EGFR signaling pathway	PTM: gamma carboxylation, hypusine formation and arylsulfatase activation	0	0	0.002059363	cluster evidence
Cell cycle progression regulation by PLK3	EGF/EGFR signaling pathway	0	0	0.002045661	cluster evidence
Commissural axon pathfinding regulation by Slit and Robo	EGF/EGFR signaling pathway	0	0	0.002041939	cluster evidence
EGF/EGFR signaling pathway	Other semaphorin interactions	0	0	0.00202953	cluster evidence
EGF/EGFR signaling pathway	Sodium/proton exchangers	0	0	0.002024397	cluster evidence
EGF/EGFR signaling pathway	NrCAM interactions	0	0	0.002018297	cluster evidence
Activation of calcium-permeable kainate receptor	EGF/EGFR signaling pathway	0	0	0.002018297	cluster evidence
Arachidonate epoxygenase/epoxide hydrolase pathway	EGF/EGFR signaling pathway	0	0	0.002010852	cluster evidence
EGF/EGFR signaling pathway	Glutathione conjugation	0	0	0.002010852	cluster evidence
EGF/EGFR signaling pathway	Localization of the PINCH-ILK-PARVIN complex to focal adhesions	0	0	0.001995937	cluster evidence
EGF/EGFR signaling pathway	G-protein activation	0	0	0.001991198	cluster evidence
EGF/EGFR signaling pathway	Irinotecan pathway	0	0	0.001988012	cluster evidence
EGF/EGFR signaling pathway	Renin-angiotensin system	0	0	0.001963958	cluster evidence
ABCA transporters in lipid homeostasis	EGF/EGFR signaling pathway	0	0	0.00193017	cluster evidence
2-LTR circle formation	EGF/EGFR signaling pathway	0	0	0.001910608	cluster evidence
EGF/EGFR signaling pathway	Recycling of eIF2-GDP complex	0	0	0.0018854	cluster evidence
EGF/EGFR signaling pathway	Nuclear receptor transcription pathway	0	0	0.001853245	cluster evidence
EGF/EGFR signaling pathway	Zinc efflux and compartmentalization by the SLC30 family	0	0	0.001847535	cluster evidence
EGF/EGFR signaling pathway	Matrix metalloproteinases	0	0	0.001845193	cluster evidence
EGF/EGFR signaling pathway	Granzyme A-mediated apoptosis pathway	0	0	0.001825048	cluster evidence
Cdc25 and Chk1 regulatory pathway in response to DNA damage	EGF/EGFR signaling pathway	0	0	0.001803395	cluster evidence
Butanoate metabolism	EGF/EGFR signaling pathway	0	0	0.001801615	cluster evidence
EGF/EGFR signaling pathway	Mechanisms of transcriptional repression by DNA methylation	0	0	0.001781444	cluster evidence
Astrocytic glutamate-glutamine uptake and metabolism	EGF/EGFR signaling pathway	0	0	0.001762771	cluster evidence
EGF/EGFR signaling pathway	Nitrogen metabolism	0	0	0.001759029	cluster evidence
E2F-enabled inhibition of pre-replication complex formation	EGF/EGFR signaling pathway	0	0	0.001747544	cluster evidence
ATR activation in response to replication stress	EGF/EGFR signaling pathway	0	0	0.001746649	cluster evidence
EGF/EGFR signaling pathway	Hyaluronan metabolism	0	0	0.001705156	cluster evidence
EGF/EGFR signaling pathway	Rheb GTPase activity by AMPK regulation	0	0	0.001704301	cluster evidence
EGF/EGFR signaling pathway	Reversal of insulin resistance by leptin	0	0	0.001704301	cluster evidence
EGF/EGFR signaling pathway	Energy-dependent regulation of mTOR by LKB1-AMPK	0	0	0.001704301	cluster evidence
Activated AMPK stimulation of fatty-acid oxidation in muscle	EGF/EGFR signaling pathway	0	0	0.001704301	cluster evidence
Branched-chain amino acid catabolism	EGF/EGFR signaling pathway	0	0	0.001674739	cluster evidence
EGF/EGFR signaling pathway	HIV-1 transcription initiation	0	0	0.001661633	cluster evidence
BMP signaling pathway in stem cells	EGF/EGFR signaling pathway	0	0	0.00165762	cluster evidence
DCC role in regulating apoptosis	EGF/EGFR signaling pathway	0	0	0.00165762	cluster evidence
EGF/EGFR signaling pathway	Glycerolipid metabolism	0	0	0.001652824	cluster evidence
ATM-mediated phosphorylation of repair proteins	EGF/EGFR signaling pathway	0	0	0.001648646	cluster evidence
Assembly of the RAD50-MRE11-NBS1 complex at DNA double-strand breaks	EGF/EGFR signaling pathway	0	0	0.001648646	cluster evidence
EGF/EGFR signaling pathway	Recruitment of repair and signaling proteins to double-strand breaks	0	0	0.001648646	cluster evidence
EGF/EGFR signaling pathway	Urea cycle and metabolism of amino groups	0	0	0.00161422	cluster evidence
Chylomicron-mediated lipid transport	EGF/EGFR signaling pathway	0	0	0.001606238	cluster evidence
EGF/EGFR signaling pathway	Lipoprotein metabolism	0	0	0.001606238	cluster evidence
EGF/EGFR signaling pathway	Vpr-mediated induction of apoptosis by mitochondrial outer membrane permeabilization	0	0	0.001605448	cluster evidence
E-cadherin signaling events	EGF/EGFR signaling pathway	0	0	0.001604267	cluster evidence
EGF/EGFR signaling pathway	Folate and pterine metabolism	0	0	0.001595192	cluster evidence
EGF/EGFR signaling pathway	Visual signal transduction	0	0	0.001580614	cluster evidence
EGF/EGFR signaling pathway	Stress induction of HSP regulation	0	0	0.00157158	cluster evidence
EGF/EGFR signaling pathway	Messenger RNA capping	0	0	0.001566191	cluster evidence
EGF/EGFR signaling pathway	G2/M DNA replication checkpoint	0	0	0.001541534	cluster evidence
Chk1/Chk2(Cds1)-mediated inactivation of cyclin B-Cdk1 complex	EGF/EGFR signaling pathway	0	0	0.001541534	cluster evidence
EGF/EGFR signaling pathway	G2/M DNA damage checkpoint	0	0	0.001541534	cluster evidence
EGF/EGFR signaling pathway	Hedgehog signaling pathway	0	0	0.001540001	cluster evidence
EGF/EGFR signaling pathway	Glucuronidation	0	0	0.001530152	cluster evidence
EGF/EGFR signaling pathway	Transport of organic anions	0	0	0.001527523	cluster evidence
EGF/EGFR signaling pathway	Homologous recombination	0	0	0.001519209	cluster evidence
EGF/EGFR signaling pathway	PP2A-mediated dephosphorylation of key metabolic factors	0	0	0.001504184	cluster evidence
EGF/EGFR signaling pathway	Thiamine metabolism	0	0	0.001502656	cluster evidence
Beta-alanine metabolism	EGF/EGFR signaling pathway	0	0	0.00149115	cluster evidence
EGF/EGFR signaling pathway	Nicotinate metabolism	0	0	0.00146794	cluster evidence
EGF/EGFR signaling pathway	Presynaptic function of kainate receptors	0	0	0.00146089	cluster evidence
APC/C activator regulation between G1/S and early anaphase	EGF/EGFR signaling pathway	0	0	0.001455156	cluster evidence
EGF/EGFR signaling pathway	Inhibition of insulin secretion by adrenaline/noradrenaline	0	0	0.001454203	cluster evidence
Activation of cAMP-dependent protein kinase, PKA	EGF/EGFR signaling pathway	0	0	0.001453434	cluster evidence
Beta-oxidation of butanoyl-CoA to acetyl-CoA	EGF/EGFR signaling pathway	0	0	0.001440484	cluster evidence
Beta-oxidation of lauroyl-CoA to decanoyl-CoA	EGF/EGFR signaling pathway	0	0	0.001440484	cluster evidence
EGF/EGFR signaling pathway	Fatty acid elongation in mitochondria	0	0	0.001440484	cluster evidence
EGF/EGFR signaling pathway	Mitochondrial beta-oxidation of saturated fatty acids	0	0	0.001440484	cluster evidence
Double stranded RNA-induced gene expression	EGF/EGFR signaling pathway	0	0	0.001422092	cluster evidence
Basal cell carcinoma	EGF/EGFR signaling pathway	0	0	0.001420408	cluster evidence
EGF/EGFR signaling pathway	Steroid hormone, vitamin A, and vitamin D metabolism	0	0	0.001414455	cluster evidence
EGF/EGFR signaling pathway	Elevation of cytosolic calcium levels	0	0	0.00141044	cluster evidence
EGF/EGFR signaling pathway	Stress fiber formation mediated by Rho-selective guanine exchange factor AKAP13	0	0	0.00140223	cluster evidence
EGF/EGFR signaling pathway	TGF-beta signaling in gastrointestinal stem cells	0	0	0.001399223	cluster evidence
EGF/EGFR signaling pathway	TGF-beta signaling in development	0	0	0.001399223	cluster evidence
EGF/EGFR signaling pathway	Methylation	0	0	0.001383047	cluster evidence
EGF/EGFR signaling pathway	Selenoamino acid metabolism	0	0	0.001383047	cluster evidence
EGF/EGFR signaling pathway	Sulfur amino acid metabolism	0	0	0.001383047	cluster evidence
EGF/EGFR signaling pathway	Mitochondrial ABC transporters	0	0	0.001382672	cluster evidence
Alternative NF-kappaB pathway	EGF/EGFR signaling pathway	0	0	0.001363554	cluster evidence
EGF/EGFR signaling pathway	Lysine catabolism	0	0	0.001359824	cluster evidence
EGF/EGFR signaling pathway	NADE-dependent death signaling	0	0	0.001359755	cluster evidence
Bile acid and bile salt metabolism	EGF/EGFR signaling pathway	0	0	0.001333452	cluster evidence
EGF/EGFR signaling pathway	Inwardly rectifying potassium channels	0	0	0.001314268	cluster evidence
EGF/EGFR signaling pathway	Potassium channels	0	0	0.001314268	cluster evidence
Cell cycle negative regulation by p75 neurotrophin receptor	EGF/EGFR signaling pathway	0	0	0.00129282	cluster evidence
EGF/EGFR signaling pathway	Terpenoid backbone biosynthesis	0	0	0.001271216	cluster evidence
EGF/EGFR signaling pathway	Retinol metabolism	0	0	0.001270562	cluster evidence
EGF/EGFR signaling pathway	Interleukin-1 processing	0	0	0.001260206	cluster evidence
EGF/EGFR signaling pathway	ER-associated degradation (ERAD) pathway	0	0	0.001251357	cluster evidence
EGF/EGFR signaling pathway	Viral messenger RNA biosynthesis	0	0	0.001221308	cluster evidence
EGF/EGFR signaling pathway	Iron metabolism in placenta	0	0	0.001220348	cluster evidence
EGF/EGFR signaling pathway	Pyruvate dehydrogenase (PDH) complex regulation	0	0	0.00119958	cluster evidence
EGF/EGFR signaling pathway	Polyamine metabolism	0	0	0.001191468	cluster evidence
EGF/EGFR signaling pathway	Primary immunodeficiency	0	0	0.001181376	cluster evidence
EGF/EGFR signaling pathway	Pregnenolone biosynthesis	0	0	0.001175576	cluster evidence
EGF/EGFR signaling pathway	Pentose and glucuronate interconversions	0	0	0.001175576	cluster evidence
EGF/EGFR signaling pathway	Peroxisomal beta-oxidation of tetracosanoyl-CoA	0	0	0.001171402	cluster evidence
EGF/EGFR signaling pathway	Primary bile acid biosynthesis	0	0	0.001171402	cluster evidence
Beta-oxidation of pristanoyl-CoA	EGF/EGFR signaling pathway	0	0	0.001171402	cluster evidence
Bile acid and bile salt biosynthesis via 7-alpha-hydroxycholesterol	EGF/EGFR signaling pathway	0	0	0.001171402	cluster evidence
EGF/EGFR signaling pathway	Peroxisomal lipid metabolism	0	0	0.001171402	cluster evidence
EGF/EGFR signaling pathway	Electron transport reaction in mitochondria	0	0	0.001153386	cluster evidence
EGF/EGFR signaling pathway	Latent infection of Homo sapiens with Mycobacterium tuberculosis	0	0	0.001143748	cluster evidence
EGF/EGFR signaling pathway	Transferrin endocytosis and recycling	0	0	0.001143748	cluster evidence
EGF/EGFR signaling pathway	Heparan sulfate/heparin glycosaminoglycan (HS-GAG) degradation	0	0	0.001132792	cluster evidence
EGF/EGFR signaling pathway	Heparan sulfate/heparin glycosaminoglycan (HS-GAG) biosynthesis	0	0	0.001132792	cluster evidence
EGF/EGFR signaling pathway	Tetrasaccharide linker sequence formation in glycosaminoglycan biosynthesis	0	0	0.001132792	cluster evidence
Chondroitin sulfate/dermatan sulfate metabolism	EGF/EGFR signaling pathway	0	0	0.001132792	cluster evidence
EGF/EGFR signaling pathway	Heparan sulfate/heparin glycosaminoglycan (HS-GAG) metabolism	0	0	0.001132792	cluster evidence
EGF/EGFR signaling pathway	Visual signal transduction: rods	0	0	0.001128488	cluster evidence
EGF/EGFR signaling pathway	Thromboxane signaling through TP receptor	0	0	0.001128488	cluster evidence
EGF/EGFR signaling pathway	Phenylalanine and tyrosine catabolism	0	0	0.001096261	cluster evidence
EGF/EGFR signaling pathway	Folate biosynthesis	0	0	0.001096261	cluster evidence
EGF/EGFR signaling pathway	TWEAK regulation of gene expression	0	0	0.001096261	cluster evidence
EGF/EGFR signaling pathway	Spermatogenesis regulation by CREM	0	0	0.001091088	cluster evidence
Alpha-linolenic acid metabolism	EGF/EGFR signaling pathway	0	0	0.00107654	cluster evidence
EGF/EGFR signaling pathway	Vitamin B6 metabolism	0	0	0.001060537	cluster evidence
EGF/EGFR signaling pathway	Serine biosynthesis	0	0	0.001060537	cluster evidence
EGF/EGFR signaling pathway	Insulin secretion regulation by fatty acids bound to GPR40 (FFAR1)	0	0	0.001055072	cluster evidence
EGF/EGFR signaling pathway	Serotonin transporter activity	0	0	0.001053016	cluster evidence
EGF/EGFR signaling pathway	Polo-like kinase 3 (PLK3) pathway	0	0	0.001047992	cluster evidence
Cells and molecules involved in local acute inflammatory response	EGF/EGFR signaling pathway	0	0	0.001040457	cluster evidence
Adhesion and diapedesis of lymphocytes	EGF/EGFR signaling pathway	0	0	0.001040457	cluster evidence
Complement and coagulation cascades	EGF/EGFR signaling pathway	0	0	0.001038716	cluster evidence
Activation of chaperones by ATF6 alpha	EGF/EGFR signaling pathway	0	0	0.001024585	cluster evidence
Adhesion and diapedesis of granulocytes	EGF/EGFR signaling pathway	0	0	0.001021755	cluster evidence
EGF/EGFR signaling pathway	Pyrimidine biosynthesis	0	0	0.001012406	cluster evidence
EGF/EGFR signaling pathway	Formation of viral DNA circles by autointegration	0	0	0.001011954	cluster evidence
EGF/EGFR signaling pathway	N-glycan precursor substrate biosynthesis	0	0	0.001002539	cluster evidence
EGF/EGFR signaling pathway	Transport of nucleosides and free purine and pyrimidine bases across the plasma membrane	0	0	0.000999833	cluster evidence
EGF/EGFR signaling pathway	Phosphorylation of proteins involved in the G2/M transition by cyclin A-Cdc2 complexes	0	0	0.000997669	cluster evidence
Cyclin B2-mediated events	EGF/EGFR signaling pathway	0	0	0.000997669	cluster evidence
EGF/EGFR signaling pathway	Phosphorylation of Emi1	0	0	0.000997669	cluster evidence
EGF/EGFR signaling pathway	Reduction of cytosolic calcium levels	0	0	0.000996665	cluster evidence
EGF/EGFR signaling pathway	Purine catabolism	0	0	0.000992206	cluster evidence
Abnormal metabolism in phenylketonuria	EGF/EGFR signaling pathway	0	0	0.000981962	cluster evidence
EGF/EGFR signaling pathway	Low-density lipoprotein (LDL) pathway during atherogenesis	0	0	0.000979468	cluster evidence
CTL mediated immune response against target cells	EGF/EGFR signaling pathway	0	0	0.000940501	cluster evidence
Bicarbonate transporters	EGF/EGFR signaling pathway	0	0	0.000935087	cluster evidence
EGF/EGFR signaling pathway	Transcriptional activation of dbpB from mRNA	0	0	0.000925045	cluster evidence
EGF/EGFR signaling pathway	FXR and LXR regulation of cholesterol metabolism	0	0	0.000901027	cluster evidence
EGF/EGFR signaling pathway	SREBP control of lipid biosynthesis	0	0	0.000901027	cluster evidence
Dual incision reaction in TC-NER	EGF/EGFR signaling pathway	0	0	0.000899157	cluster evidence
EGF/EGFR signaling pathway	Nectin/Necl trans heterodimerization	0	0	0.000894537	cluster evidence
EGF/EGFR signaling pathway	Tryptophan catabolism	0	0	0.000894537	cluster evidence
EGF/EGFR signaling pathway	PERK-regulated gene expression	0	0	0.000894004	cluster evidence
Cytochrome P450 pathway	EGF/EGFR signaling pathway	0	0	0.000849426	cluster evidence
EGF/EGFR signaling pathway	Interleukin-9 regulation of target genes	0	0	0.000840971	cluster evidence
Codeine and morphine metabolism	EGF/EGFR signaling pathway	0	0	0.000773059	cluster evidence
EGF/EGFR signaling pathway	Nuclear receptors in lipid metabolism and toxicity	0	0	0.000773059	cluster evidence
EGF/EGFR signaling pathway	Regulated proteolysis of p75 neurotrophin receptor	0	0	0.000761297	cluster evidence
EGF/EGFR signaling pathway	Valine, leucine and isoleucine biosynthesis	0	0	0.000751302	cluster evidence
Assembly of the ORC complex at the origin of replication	EGF/EGFR signaling pathway	0	0	0.000749875	cluster evidence
EGF/EGFR signaling pathway	Integrin beta-5 pathway	0	0	0.000748625	cluster evidence
EGF/EGFR signaling pathway	Tat-mediated HIV-1 elongation arrest and recovery	0	0	0.000734386	cluster evidence
EGF/EGFR signaling pathway	Tat-mediated elongation of the HIV-1 transcript	0	0	0.000734386	cluster evidence
EGF/EGFR signaling pathway	Selective expression of chemokine receptors during T-cell polarization	0	0	0.000709903	cluster evidence
EGF/EGFR signaling pathway	Th1/Th2 differentiation pathway	0	0	0.000709903	cluster evidence
EGF/EGFR signaling pathway	Pyrimidine catabolism	0	0	0.000692061	cluster evidence
EGF/EGFR signaling pathway	Histidine metabolism	0	0	0.000686516	cluster evidence
EGF/EGFR signaling pathway	GDP-mannose biosynthesis	0	0	0.00064804	cluster evidence
EGF/EGFR signaling pathway	Tamoxifen metabolism	0	0	0.000641914	cluster evidence
Benzo(a)pyrene metabolism	EGF/EGFR signaling pathway	0	0	0.000641914	cluster evidence
EGF/EGFR signaling pathway	Phase I of biological oxidations: functionalization of compounds	0	0	0.000641914	cluster evidence
EGF/EGFR signaling pathway	Steroid hormone biosynthesis	0	0	0.000641914	cluster evidence
EGF/EGFR signaling pathway	Segmentation clock	0	0	0.000636298	cluster evidence
EGF/EGFR signaling pathway	Influenza factor interactions with host	0	0	0.00063512	cluster evidence
EGF/EGFR signaling pathway	Malate-aspartate shuttle	0	0	0.000620864	cluster evidence
EGF/EGFR signaling pathway	Generation of amyloid beta-peptide by PS1	0	0	0.000620147	cluster evidence
D-Glutamine and D-glutamate metabolism	EGF/EGFR signaling pathway	0	0	0.000617121	cluster evidence
EGF/EGFR signaling pathway	IKK complex recruitment by IRAK1	0	0	0.000608705	cluster evidence
EGF/EGFR signaling pathway	Notch receptor processing	0	0	0.00060495	cluster evidence
EGF/EGFR signaling pathway	Signaling by NOTCH2	0	0	0.00060495	cluster evidence
EGF/EGFR signaling pathway	Urea cycle	0	0	0.000603805	cluster evidence
EGF/EGFR signaling pathway	Post-transcriptional silencing by small RNAs	0	0	0.00060074	cluster evidence
EGF/EGFR signaling pathway	Sphingolipid de novo biosynthesis	0	0	0.00060074	cluster evidence
EGF/EGFR signaling pathway	Sphingolipid metabolism	0	0	0.00060074	cluster evidence
EGF/EGFR signaling pathway	N-glycan trimming in the ER and calnexin/calreticulin cycle	0	0	0.00060039	cluster evidence
EGF/EGFR signaling pathway	HIV-1 early elongation complex formation	0	0	0.000583762	cluster evidence
EGF/EGFR signaling pathway	Eukaryotic translation initiation ternary complex and 43S complex formation	0	0	0.000581131	cluster evidence
Cytochrome P450 metabolism of endogenous sterols	EGF/EGFR signaling pathway	0	0	0.000549908	cluster evidence
EGF/EGFR signaling pathway	Fanconi anemia pathway regulation	0	0	0.000549756	cluster evidence
EGF/EGFR signaling pathway	Fanconi anemia pathway	0	0	0.000549756	cluster evidence
EGF/EGFR signaling pathway	Polo-like kinase-mediated events	0	0	0.000543865	cluster evidence
Autophagy regulation	EGF/EGFR signaling pathway	0	0	0.000543119	cluster evidence
EGF/EGFR signaling pathway	Proteolysis and signaling pathway of Notch	0	0	0.000520616	cluster evidence
EGF/EGFR signaling pathway	Muscarinic acetylcholine receptors	0	0	0.000519158	cluster evidence
Amine ligand-binding G-protein coupled receptors	EGF/EGFR signaling pathway	0	0	0.000519158	cluster evidence
EGF/EGFR signaling pathway	Non-class A, B, C GPCRs	0	0	0.000519158	cluster evidence
EGF/EGFR signaling pathway	Glucose-dependent insulinotropic polypeptide (GIP) biosynthesis, secretion, and inactivation	0	0	0.000517696	cluster evidence
EGF/EGFR signaling pathway	Ghrelin biosynthesis, secretion, and deacylation	0	0	0.000517696	cluster evidence
EGF/EGFR signaling pathway	Incretin biosynthesis, secretion, and inactivation	0	0	0.000517696	cluster evidence
EGF/EGFR signaling pathway	Neurofascin interactions	0	0	0.000511133	cluster evidence
Blockade of neurotransmitter release by botulinum toxin	EGF/EGFR signaling pathway	0	0	0.000477861	cluster evidence
Botulinum neurotoxicity	EGF/EGFR signaling pathway	0	0	0.000477861	cluster evidence
Assembly of HIV virion	EGF/EGFR signaling pathway	0	0	0.000473527	cluster evidence
EGF/EGFR signaling pathway	Electric transmission across gap junctions	0	0	0.000473039	cluster evidence
EGF/EGFR signaling pathway	RNA polymerase II promoter escape	0	0	0.000463706	cluster evidence
Alpha-E beta-7 integrin cell surface interactions	EGF/EGFR signaling pathway	0	0	0.000458625	cluster evidence
EGF/EGFR signaling pathway	RNA polymerase III abortive and retractive initiation	0	0	0.000456083	cluster evidence
EGF/EGFR signaling pathway	RNA polymerase III transcription termination	0	0	0.000456083	cluster evidence
EGF/EGFR signaling pathway	Transport to the Golgi and subsequent modification	0	0	0.000436547	cluster evidence
Biotin metabolism	EGF/EGFR signaling pathway	0	0	0.000433707	cluster evidence
EGF/EGFR signaling pathway	Vitamin C in the brain	0	0	0.00043338	cluster evidence
Acetylation and deacetylation of RelA in the nucleus	EGF/EGFR signaling pathway	0	0	0.000431769	cluster evidence
EGF/EGFR signaling pathway	Vitamin C (ascorbate) metabolism	0	0	0.000427033	cluster evidence
Arachidonic acid metabolism	EGF/EGFR signaling pathway	0	0	0.000424659	cluster evidence
Cardiac protection against reactive oxygen species	EGF/EGFR signaling pathway	0	0	0.000403548	cluster evidence
EGF/EGFR signaling pathway	Initiation of the second proteolytic cleavage of Notch receptor by receptor-ligand binding	0	0	0.000400208	cluster evidence
EGF/EGFR signaling pathway	eIF2 regulation	0	0	0.000386435	cluster evidence
EGF/EGFR signaling pathway	TRAF6-mediated IRF7 activation in TLR7/8 or 9 signaling	0	0	0.000385901	cluster evidence
EGF/EGFR signaling pathway	Flap intermediate removal from the telomere lagging strand (C-strand)	0	0	0.000383205	cluster evidence
EGF/EGFR signaling pathway	Glycine metabolism	0	0	0.000374037	cluster evidence
Cyanoamino acid metabolism	EGF/EGFR signaling pathway	0	0	0.000374037	cluster evidence
EGF/EGFR signaling pathway	Messenger RNA decay by 5' to 3' exoribonuclease	0	0	0.000371579	cluster evidence
EGF/EGFR signaling pathway	Hyaluronan biosynthesis and export	0	0	0.000364713	cluster evidence
EGF/EGFR signaling pathway	Influenza virus-induced apoptosis	0	0	0.000364367	cluster evidence
EGF/EGFR signaling pathway	Pyrimidine salvage reactions	0	0	0.000362105	cluster evidence
EGF/EGFR signaling pathway	Gamma-carboxylation, transport, and amino-terminal cleavage of proteins	0	0	0.000361117	cluster evidence
EGF/EGFR signaling pathway	UDP-N-acetyl-glucosamine biosynthesis	0	0	0.000354499	cluster evidence
EGF/EGFR signaling pathway	Interleukin-13 (IL13) pathway	0	0	0.000333952	cluster evidence
BRCA1-dependent ubiquitin ligase activity	EGF/EGFR signaling pathway	0	0	0.000305895	cluster evidence
EGF/EGFR signaling pathway	Telomere extension by telomerase	0	0	0.000293682	cluster evidence
Coagulation intrinsic pathway	EGF/EGFR signaling pathway	0	0	0.000276035	cluster evidence
EGF/EGFR signaling pathway	Prothrombin activation intrinsic pathway	0	0	0.000276035	cluster evidence
EGF/EGFR signaling pathway	Fibrin clot formation (clotting cascade)	0	0	0.000276035	cluster evidence
EGF/EGFR signaling pathway	Influenza NS1-mediated effects on host pathways	0	0	0.000270753	cluster evidence
Collagen biosynthesis and modifying enzymes	EGF/EGFR signaling pathway	0	0	0.000258704	cluster evidence
EGF/EGFR signaling pathway	Extracellular matrix organization	0	0	0.000258704	cluster evidence
DNA double-strand break processing	EGF/EGFR signaling pathway	0	0	0.000257513	cluster evidence
EGF/EGFR signaling pathway	Homologous DNA pairing and strand exchange	0	0	0.000257513	cluster evidence
EGF/EGFR signaling pathway	Platelet amyloid precursor protein pathway	0	0	0.000255878	cluster evidence
EGF/EGFR signaling pathway	IRAK2-mediated activation of TAK1 complex	0	0	0.000243861	cluster evidence
Activation of IRF3/IRF7 mediated by TBK1/IKK epsilon	EGF/EGFR signaling pathway	0	0	0.000243861	cluster evidence
EGF/EGFR signaling pathway	TRAF6-mediated induction of TAK1 complex	0	0	0.000243861	cluster evidence
EGF/EGFR signaling pathway	Ketone body metabolism	0	0	0.000242104	cluster evidence
EGF/EGFR signaling pathway	Ketone body biosynthesis and degradation	0	0	0.000242104	cluster evidence
Activation of pro-caspase 8	EGF/EGFR signaling pathway	0	0	0.000239276	cluster evidence
Death receptor signaling	EGF/EGFR signaling pathway	0	0	0.000239276	cluster evidence
Digestion of dietary lipid	EGF/EGFR signaling pathway	0	0	0.000238879	cluster evidence
EGF/EGFR signaling pathway	Vitamin A uptake in enterocytes	0	0	0.000238879	cluster evidence
Acyl chain remodelling of phosphatidylcholine	EGF/EGFR signaling pathway	0	0	0.000238369	cluster evidence
EGF/EGFR signaling pathway	Lck and Fyn tyrosine kinases in initiation of T cell receptor activation	0	0	0.000232752	cluster evidence
Activation and myristolyation of BID and its translocation to mitochondria	EGF/EGFR signaling pathway	0	0	0.000229666	cluster evidence
EGF/EGFR signaling pathway	Maturity onset diabetes of the young	0	0	0.000225498	cluster evidence
EGF/EGFR signaling pathway	IKK complex recruitment mediated by RIP1	0	0	0.000222804	cluster evidence
EGF/EGFR signaling pathway	Viral dsRNA-TLR3-TRIF complex activation of RIP1	0	0	0.000222804	cluster evidence
EGF/EGFR signaling pathway	NF-kappaB activation through FADD/RIP-1 pathway	0	0	0.000222804	cluster evidence
Cytosolic DNA-sensing pathway	EGF/EGFR signaling pathway	0	0	0.000222804	cluster evidence
EGF/EGFR signaling pathway	Gene expression regulation by hypoxia-inducible factor	0	0	0.000208965	cluster evidence
EGF/EGFR signaling pathway	TRAF3-dependent IRF activation pathway	0	0	0.000208965	cluster evidence
EGF/EGFR signaling pathway	TRAF6-mediated IRF7 activation	0	0	0.000208965	cluster evidence
EGF/EGFR signaling pathway	Ovarian infertility genes	0	0	0.000201723	cluster evidence
Assembly of influenza viral components at the budding site	EGF/EGFR signaling pathway	0	0	0.000196046	cluster evidence
Cross-presentation of particulate exogenous antigens (phagosomes)	EGF/EGFR signaling pathway	0	0	0.000185216	cluster evidence
EGF/EGFR signaling pathway	Kit receptor transcriptional targets	0	0	0.000174677	cluster evidence
EGF/EGFR signaling pathway	Facilitative sodium-independent glucose transporters	0	0	0.000174677	cluster evidence
EGF/EGFR signaling pathway	Recycling of bile acids and salts	0	0	0.000162049	cluster evidence
Acetylcholine biosynthesis	EGF/EGFR signaling pathway	0	0	0.000146551	cluster evidence
EGF/EGFR signaling pathway	Phosphorylation of proteins involved in G1/S transition by active cyclin E-Cdk2 complexes	0	0	0.000132718	cluster evidence
EGF/EGFR signaling pathway	Sodium/chloride-dependent neurotransmitter transporters	0	0	0.000131908	cluster evidence
Amine compound SLC transporters	EGF/EGFR signaling pathway	0	0	0.000131908	cluster evidence
Defeat of host-mediated resistance by HIV-1	EGF/EGFR signaling pathway	0	0	0.000122635	cluster evidence
EGF/EGFR signaling pathway	Translocation of ZAP-70 to immunological synapse	0	0	0.000122105	cluster evidence
EGF/EGFR signaling pathway	G-protein signaling through tubby proteins	0	0	0.000121374	cluster evidence
EGF/EGFR signaling pathway	Eicosanoid metabolism	0	0	0.000121374	cluster evidence
EGF/EGFR signaling pathway	Reactions specific to the complex N-glycan biosynthesis pathway	0	0	0.000120508	cluster evidence
EGF/EGFR signaling pathway	N-glycan antennae elongation in the medial/trans-Golgi	0	0	0.000120508	cluster evidence
EGF/EGFR signaling pathway	Interactions of HIV Tat protein with host cellular proteins	0	0	0.000118955	cluster evidence
ALK in cardiac myocytes	EGF/EGFR signaling pathway	0	0	0.000115682	cluster evidence
EGF/EGFR signaling pathway	Intestinal immune network for IgA production	0	0	0.000103347	cluster evidence
EGF/EGFR signaling pathway	Notch-HLH transcription pathway	0	0	9.68E-05	cluster evidence
Cytochrome P450 metabolism of xenobiotics	EGF/EGFR signaling pathway	0	0	9.20E-05	cluster evidence
EGF/EGFR signaling pathway	Fatty acid omega oxidation	0	0	9.20E-05	cluster evidence
EGF/EGFR signaling pathway	Utilization of ketone bodies	0	0	7.84E-05	cluster evidence
EGF/EGFR signaling pathway	Toll-like receptor endosomal trafficking and processing	0	0	6.39E-05	cluster evidence
EGF/EGFR signaling pathway	PKA-mediated phosphorylation of key metabolic factors	0	0	6.01E-05	cluster evidence
EGF/EGFR signaling pathway	Inhibition of matrix metalloproteinases	0	0	2.55E-05	cluster evidence
EGF/EGFR signaling pathway	Olfactory transduction	0.001748252	pathway Jaccard similarity	0.002045831	cluster evidence
EGF/EGFR signaling pathway	Generic transcription pathway	0.001934236	pathway Jaccard similarity	0.026573424	cluster evidence
Antigen presentation: folding, assembly, and peptide loading of class I MHC proteins	EGF/EGFR signaling pathway	0.002531646	pathway Jaccard similarity	0.055742527	cluster evidence
Alzheimer's disease	EGF/EGFR signaling pathway	0.003236246	pathway Jaccard similarity	0.018737844	cluster evidence
Diabetes pathways	EGF/EGFR signaling pathway	0.003610108	pathway Jaccard similarity	0.01664678	cluster evidence
EGF/EGFR signaling pathway	TNF-alpha effects on cytokine activity, cell motility, and apoptosis	0.003636364	pathway Jaccard similarity	0.01932844	cluster evidence
EGF/EGFR signaling pathway	Tricarboxylic acid (TCA) cycle and respiratory electron transport	0.003891051	pathway Jaccard similarity	0.016450127	cluster evidence
EGF/EGFR signaling pathway	S phase	0.003968254	pathway Jaccard similarity	0.023882046	cluster evidence
EGF/EGFR signaling pathway	Leptin influence on immune response	0.004	pathway Jaccard similarity	0.006649518	cluster evidence
DNA repair	EGF/EGFR signaling pathway	0.004081633	pathway Jaccard similarity	0.020000061	cluster evidence
Chromosome maintenance	EGF/EGFR signaling pathway	0.004115226	pathway Jaccard similarity	0.043476134	cluster evidence
EGF/EGFR signaling pathway	Neural crest differentiation	0.004329004	pathway Jaccard similarity	0.006279882	cluster evidence
DNA replication pre-Initiation	EGF/EGFR signaling pathway	0.004385965	pathway Jaccard similarity	0.017479818	cluster evidence
EGF/EGFR signaling pathway	Mitotic G2-G2/M phases	0.004405286	pathway Jaccard similarity	0.032391149	cluster evidence
EGF/EGFR signaling pathway	Glycerophospholipid biosynthesis	0.004424779	pathway Jaccard similarity	0.00072148	cluster evidence
Cell junction organization	EGF/EGFR signaling pathway	0.004464286	pathway Jaccard similarity	0.03077749	cluster evidence
APC/C-mediated degradation of cell cycle proteins	EGF/EGFR signaling pathway	0.004504505	pathway Jaccard similarity	0.017174018	cluster evidence
Antigen processing and presentation	EGF/EGFR signaling pathway	0.004524887	pathway Jaccard similarity	0.027218726	cluster evidence
EGF/EGFR signaling pathway	Respiratory electron transport, ATP biosynthesis by chemiosmotic coupling, and heat production by uncoupling proteins	0.004524887	pathway Jaccard similarity	0.002606253	cluster evidence
EGF/EGFR signaling pathway	Gene expression	0.004528986	pathway Jaccard similarity	0.220768585	cluster evidence
EGF/EGFR signaling pathway	Nuclear beta-catenin signaling and target gene transcription regulation	0.004545455	pathway Jaccard similarity	0.02028462	cluster evidence
EGF/EGFR signaling pathway	Unfolded protein response	0.00456621	pathway Jaccard similarity	0.013309389	cluster evidence
EGF/EGFR signaling pathway	Glycerophospholipid metabolism	0.00456621	pathway Jaccard similarity	0.001901267	cluster evidence
Arrhythmogenic right ventricular cardiomyopathy (ARVC)	EGF/EGFR signaling pathway	0.004651163	pathway Jaccard similarity	0.028209792	cluster evidence
EGF/EGFR signaling pathway	Signaling by NOTCH1	0.004694836	pathway Jaccard similarity	0.023061085	cluster evidence
EGF/EGFR signaling pathway	Signaling events mediated by HDAC class I	0.004761905	pathway Jaccard similarity	0.01915949	cluster evidence
EGF/EGFR signaling pathway	PPAR signaling pathway	0.004784689	pathway Jaccard similarity	0.008054838	cluster evidence
Activation of NF-kappaB in B cells	EGF/EGFR signaling pathway	0.004807692	pathway Jaccard similarity	0.01412447	cluster evidence
Cytokine-cytokine receptor interaction	EGF/EGFR signaling pathway	0.004950495	pathway Jaccard similarity	0.012633744	cluster evidence
Circadian rhythm	EGF/EGFR signaling pathway	0.004950495	pathway Jaccard similarity	0.004082124	cluster evidence
Clathrin derived vesicle budding	EGF/EGFR signaling pathway	0.004975124	pathway Jaccard similarity	0.018890883	cluster evidence
EGF/EGFR signaling pathway	RAGE pathway	0.005	pathway Jaccard similarity	0.005724355	cluster evidence
EGF/EGFR signaling pathway	Telomere maintenance	0.005025126	pathway Jaccard similarity	0.019559656	cluster evidence
EGF/EGFR signaling pathway	Nucleotide excision repair	0.005050505	pathway Jaccard similarity	0.010008453	cluster evidence
Activation of chaperones by IRE1 alpha	EGF/EGFR signaling pathway	0.005319149	pathway Jaccard similarity	0.012876013	cluster evidence
EGF/EGFR signaling pathway	Lipid digestion, mobilization, and transport	0.005319149	pathway Jaccard similarity	0.006804742	cluster evidence
Delta Np63 pathway	EGF/EGFR signaling pathway	0.005347594	pathway Jaccard similarity	0.032355995	cluster evidence
EGF/EGFR signaling pathway	LKB1 signaling events	0.005347594	pathway Jaccard similarity	0.016141912	cluster evidence
EGF/EGFR signaling pathway	Polo-like kinase 1 (PLK1) pathway	0.005376344	pathway Jaccard similarity	0.011938855	cluster evidence
EGF/EGFR signaling pathway	Syndecan 1 pathway	0.005376344	pathway Jaccard similarity	0.006343568	cluster evidence
BMP receptor signaling	EGF/EGFR signaling pathway	0.005494505	pathway Jaccard similarity	0.008873479	cluster evidence
EGF/EGFR signaling pathway	Transcriptional activity of SMAD2/SMAD3-SMAD4 heterotrimer	0.005524862	pathway Jaccard similarity	0.015484998	cluster evidence
Cyclin D-associated events in G1	EGF/EGFR signaling pathway	0.005617978	pathway Jaccard similarity	0.004234058	cluster evidence
EGF/EGFR signaling pathway	Neurotransmitter release cycle	0.005681818	pathway Jaccard similarity	0.005934645	cluster evidence
Base excision repair	EGF/EGFR signaling pathway	0.005714286	pathway Jaccard similarity	0.00741209	cluster evidence
EGF/EGFR signaling pathway	Monoamine transport	0.005747126	pathway Jaccard similarity	0.002393335	cluster evidence
DNA replication	EGF/EGFR signaling pathway	0.005780347	pathway Jaccard similarity	0.03308594	cluster evidence
EGF/EGFR signaling pathway	Global genomic nucleotide excision repair (GG-NER)	0.005780347	pathway Jaccard similarity	0.007668485	cluster evidence
EGF/EGFR signaling pathway	Negative regulators of RIG-I/MDA5 signaling	0.005780347	pathway Jaccard similarity	0.00598578	cluster evidence
DNA strand elongation	EGF/EGFR signaling pathway	0.005847953	pathway Jaccard similarity	0.006936353	cluster evidence
Activated NOTCH1 signaling in the nucleus	EGF/EGFR signaling pathway	0.005847953	pathway Jaccard similarity	0.005967981	cluster evidence
EGF/EGFR signaling pathway	Signal amplification	0.005847953	pathway Jaccard similarity	0.004427864	cluster evidence
EGF/EGFR signaling pathway	NF-kappaB activation by non-typeable Hemophilus influenzae	0.005847953	pathway Jaccard similarity	0.002059175	cluster evidence
EGF/EGFR signaling pathway	Tight junction interactions	0.005882353	pathway Jaccard similarity	0.011318145	cluster evidence
EGF/EGFR signaling pathway	Interferon-beta enhancer pathway	0.005882353	pathway Jaccard similarity	0.007353358	cluster evidence
BARD1 signaling events	EGF/EGFR signaling pathway	0.00591716	pathway Jaccard similarity	0.021300379	cluster evidence
ADP-ribosylation factor	EGF/EGFR signaling pathway	0.00591716	pathway Jaccard similarity	0.009818141	cluster evidence
EGF/EGFR signaling pathway	Extension of telomeres	0.005952381	pathway Jaccard similarity	0.004659271	cluster evidence
EGF/EGFR signaling pathway	PKB-mediated events	0.005952381	pathway Jaccard similarity	0.001897003	cluster evidence
Cell cycle: G2/M checkpoint	EGF/EGFR signaling pathway	0.005988024	pathway Jaccard similarity	0.013637956	cluster evidence
EGF/EGFR signaling pathway	Proteins and DNA sequences in cardicac structures	0.005988024	pathway Jaccard similarity	0.002368727	cluster evidence
EGF/EGFR signaling pathway	RXR/VDR pathway	0.006024096	pathway Jaccard similarity	0.009069121	cluster evidence
EGF/EGFR signaling pathway	PGC-1a regulation	0.006024096	pathway Jaccard similarity	0.000857283	cluster evidence
Basigin interactions	EGF/EGFR signaling pathway	0.006060606	pathway Jaccard similarity	0.019623305	cluster evidence
EGF/EGFR signaling pathway	PIP2 hydrolysis	0.006060606	pathway Jaccard similarity	0.004334841	cluster evidence
EGF/EGFR signaling pathway	Lysosome vesicle biogenesis	0.006097561	pathway Jaccard similarity	0.010823794	cluster evidence
EGF/EGFR signaling pathway	NF-kappaB signaling pathway	0.006097561	pathway Jaccard similarity	0.000326151	cluster evidence
EGF/EGFR signaling pathway	Mismatch repair	0.006134969	pathway Jaccard similarity	0.005356096	cluster evidence
Cyclins and cell cycle regulation	EGF/EGFR signaling pathway	0.006134969	pathway Jaccard similarity	0.003616399	cluster evidence
EGF/EGFR signaling pathway	Modulation of interferon signaling by chaperones	0.006134969	pathway Jaccard similarity	0.001967648	cluster evidence
EGF/EGFR signaling pathway	TRAF6 mediated NF-kB activation	0.00617284	pathway Jaccard similarity	0.002078618	cluster evidence
EGF/EGFR signaling pathway	Golgi-associated vesicle biogenesis	0.00625	pathway Jaccard similarity	0.007956771	cluster evidence
EGF/EGFR signaling pathway	GATA3-mediated activation of Th2 cytokine expression	0.00625	pathway Jaccard similarity	0.007092757	cluster evidence
EGF/EGFR signaling pathway	Hypertrophy pathway	0.00625	pathway Jaccard similarity	0.002172709	cluster evidence
Cell differentiation pathway	EGF/EGFR signaling pathway	0.00625	pathway Jaccard similarity	0.001306654	cluster evidence
EGF/EGFR signaling pathway	Interleukin-3 regulation of hematopoietic cells	0.00625	pathway Jaccard similarity	0.000256976	cluster evidence
EGF/EGFR signaling pathway	TP53 network	0.006289308	pathway Jaccard similarity	0.008662567	cluster evidence
EGF/EGFR signaling pathway	Resolution of abasic sites (AP sites)	0.006289308	pathway Jaccard similarity	0.007072361	cluster evidence
EGF/EGFR signaling pathway	GABA biosynthesis, release, reuptake and degradation	0.006289308	pathway Jaccard similarity	0.005397607	cluster evidence
EGF/EGFR signaling pathway	Lissencephaly gene (LIS1) in neuronal migration and development	0.006289308	pathway Jaccard similarity	0.003925122	cluster evidence
EGF/EGFR signaling pathway	Inhibition of T cell receptor signaling by activated Csk	0.006289308	pathway Jaccard similarity	0.003811422	cluster evidence
Destabilization of mRNA by butyrate response factor 1 (BRF1)	EGF/EGFR signaling pathway	0.006289308	pathway Jaccard similarity	0.003168933	cluster evidence
EGF/EGFR signaling pathway	Gap junction assembly	0.006289308	pathway Jaccard similarity	0.002167834	cluster evidence
Apoptosis modulation by HSP70	EGF/EGFR signaling pathway	0.006289308	pathway Jaccard similarity	0.000384242	cluster evidence
EGF/EGFR signaling pathway	PKA activation in glucagon signaling	0.006329114	pathway Jaccard similarity	0.007850542	cluster evidence
EGF/EGFR signaling pathway	TNFR2 signaling pathway	0.006329114	pathway Jaccard similarity	0.000326151	cluster evidence
EGF/EGFR signaling pathway	Syndecan 3 pathway	0.006369427	pathway Jaccard similarity	0.011342046	cluster evidence
EGF/EGFR signaling pathway	Ion channel function in vascular endothelium	0.006369427	pathway Jaccard similarity	0.00776053	cluster evidence
EGF/EGFR signaling pathway	TAK1-mediated activation of p38 MAPK	0.006369427	pathway Jaccard similarity	0.001746863	cluster evidence
EGF/EGFR signaling pathway	Unblocking of NMDA receptor, glutamate binding and activation	0.006369427	pathway Jaccard similarity	0.001415711	cluster evidence
EGF/EGFR signaling pathway	NO2-dependent IL-12 pathway in NK cells	0.006369427	pathway Jaccard similarity	0.001081009	cluster evidence
EGF/EGFR signaling pathway	Osteoclast signaling	0.006369427	pathway Jaccard similarity	0.000993215	cluster evidence
EGF/EGFR signaling pathway	TGF-beta receptor signaling in EMT (epithelial to mesenchymal transition)	0.006410256	pathway Jaccard similarity	0.005669621	cluster evidence
EGF/EGFR signaling pathway	Gap-filling DNA repair biosynthesis and ligation in global genomic nucleotide excision repair	0.006410256	pathway Jaccard similarity	0.004239897	cluster evidence
Cell death signaling by NRIF in the nucleus	EGF/EGFR signaling pathway	0.006410256	pathway Jaccard similarity	0.003258173	cluster evidence
EGF/EGFR signaling pathway	Rb tumor suppressor/checkpoint signaling in response to DNA damage	0.006410256	pathway Jaccard similarity	0.002984105	cluster evidence
EGF/EGFR signaling pathway	p75 neurotrophin receptor signaling via NF-kB	0.006410256	pathway Jaccard similarity	0.002559592	cluster evidence
EGF/EGFR signaling pathway	Glutamate neurotransmitter release cycle	0.006410256	pathway Jaccard similarity	0.001014899	cluster evidence
CD40L signaling pathway	EGF/EGFR signaling pathway	0.006410256	pathway Jaccard similarity	0.000326151	cluster evidence
EGF/EGFR signaling pathway	Validated nuclear estrogen receptor beta network	0.006451613	pathway Jaccard similarity	0.014495255	cluster evidence
EGF/EGFR signaling pathway	Mu-calpain pathway	0.006451613	pathway Jaccard similarity	0.01276527	cluster evidence
EGF/EGFR signaling pathway	Lagging strand processive biosynthesis	0.006451613	pathway Jaccard similarity	0.003950755	cluster evidence
Association of licensing factors with the pre-replicative complex	EGF/EGFR signaling pathway	0.006451613	pathway Jaccard similarity	0.000993736	cluster evidence
EGF/EGFR signaling pathway	Sema3A-plexin repulsion signaling by inhibiting integrin adhesion	0.006493506	pathway Jaccard similarity	0.027027072	cluster evidence
EGF/EGFR signaling pathway	Leading strand biosynthesis	0.006493506	pathway Jaccard similarity	0.003982383	cluster evidence
CARM1 transcriptional regulation by protein methylation	EGF/EGFR signaling pathway	0.006493506	pathway Jaccard similarity	0.001981922	cluster evidence
Advanced glycosylation endproduct receptor signaling	EGF/EGFR signaling pathway	0.006535948	pathway Jaccard similarity	0.002209737	cluster evidence
EGF/EGFR signaling pathway	Protein processing in the endoplasmic reticulum	0.006557377	pathway Jaccard similarity	0.072493647	cluster evidence
EGF/EGFR signaling pathway	Hormone-sensitive lipase (HSL)-mediated triacylglycerol hydrolysis	0.006578947	pathway Jaccard similarity	0.005778821	cluster evidence
EGF/EGFR signaling pathway	Rab GTPases mark targets in the endocytotic machinery	0.006578947	pathway Jaccard similarity	0.003589094	cluster evidence
EGF/EGFR signaling pathway	Phospholipase C epsilon pathway	0.006578947	pathway Jaccard similarity	0.001772957	cluster evidence
EGF/EGFR signaling pathway	Inhibition of replication initiation of damaged DNA by RB1/E2F1	0.006578947	pathway Jaccard similarity	0.001504184	cluster evidence
D4-GDI signaling pathway	EGF/EGFR signaling pathway	0.006578947	pathway Jaccard similarity	0.001477532	cluster evidence
EGF/EGFR signaling pathway	Gamma-aminobutyric acid receptor life cycle	0.006578947	pathway Jaccard similarity	0.000739133	cluster evidence
Dopamine neurotransmitter release cycle	EGF/EGFR signaling pathway	0.006578947	pathway Jaccard similarity	0.000477861	cluster evidence
EGF/EGFR signaling pathway	p38 gamma/delta MAPK pathway	0.006622517	pathway Jaccard similarity	0.010825094	cluster evidence
EGF/EGFR signaling pathway	Telomerase protein component gene hTERT transcriptional regulation	0.006622517	pathway Jaccard similarity	0.003163918	cluster evidence
CDC6 association with the ORC-origin complex	EGF/EGFR signaling pathway	0.006622517	pathway Jaccard similarity	0.000749875	cluster evidence
EGF/EGFR signaling pathway	Erythropoietin-mediated neuroprotection through NF-kB	0.006622517	pathway Jaccard similarity	0.000724449	cluster evidence
Acetylcholine neurotransmitter release cycle	EGF/EGFR signaling pathway	0.006622517	pathway Jaccard similarity	0.000477861	cluster evidence
EGF/EGFR signaling pathway	Norepinephrine neurotransmitter release cycle	0.006622517	pathway Jaccard similarity	0.000477861	cluster evidence
EGF/EGFR signaling pathway	Mammalian target of rapamycin complex 1 (mTORC1)-mediated signaling	0.006622517	pathway Jaccard similarity	0.000192703	cluster evidence
E2F1 destruction pathway	EGF/EGFR signaling pathway	0.006622517	pathway Jaccard similarity	0.000132718	cluster evidence
EGF/EGFR signaling pathway	Ran role in mitotic spindle regulation	0.006666667	pathway Jaccard similarity	0.008418612	cluster evidence
EGF/EGFR signaling pathway	Tetrahydrobiopterin (BH4) biosynthesis, recycling, salvage and regulation	0.006666667	pathway Jaccard similarity	0.004835767	cluster evidence
EGF/EGFR signaling pathway	Second messenger role in netrin-1 signaling	0.006666667	pathway Jaccard similarity	0.002833035	cluster evidence
EGF/EGFR signaling pathway	Insulin secretion regulation by acetylcholine	0.006666667	pathway Jaccard similarity	0.001617564	cluster evidence
Abl role in Robo-Slit signaling	EGF/EGFR signaling pathway	0.006711409	pathway Jaccard similarity	0.006219762	cluster evidence
Alpha-4 beta-7 integrin signaling	EGF/EGFR signaling pathway	0.006711409	pathway Jaccard similarity	0.004584233	cluster evidence
Calcium/calmodulin-dependent protein kinase activation	EGF/EGFR signaling pathway	0.006711409	pathway Jaccard similarity	0.000857283	cluster evidence
Axonogenesis regulation by p75 neurotrophin receptor	EGF/EGFR signaling pathway	0.006711409	pathway Jaccard similarity	0.000745037	cluster evidence
EGF/EGFR signaling pathway	Sema4D-mediated inhibition of cell attachment and migration	0.006756757	pathway Jaccard similarity	0.005596638	cluster evidence
Downregulation of ERBB4 signaling	EGF/EGFR signaling pathway	0.006756757	pathway Jaccard similarity	0.004156257	cluster evidence
EGF/EGFR signaling pathway	Nef-induced signal transduction	0.006756757	pathway Jaccard similarity	0.003257439	cluster evidence
EGF/EGFR signaling pathway	NOD-like receptor (NLR) proteins	0.006756757	pathway Jaccard similarity	0.002379359	cluster evidence
EGF/EGFR signaling pathway	S6K1 signaling	0.006756757	pathway Jaccard similarity	0.000192703	cluster evidence
EGF/EGFR signaling pathway	SARS coronavirus protease	0.006802721	pathway Jaccard similarity	0.005233923	cluster evidence
BAD activation and translocation to mitochondria	EGF/EGFR signaling pathway	0.006802721	pathway Jaccard similarity	0.001190015	cluster evidence
EGF/EGFR signaling pathway	PELP1 modulation of estrogen receptor activity	0.006802721	pathway Jaccard similarity	0.000941343	cluster evidence
EGF/EGFR signaling pathway	Fas signaling pathway in cardiomyocytes	0.006802721	pathway Jaccard similarity	0.000123244	cluster evidence
EGF/EGFR signaling pathway	Fas signaling pathway in hepatocytes	0.006849315	pathway Jaccard similarity	0.0051091	cluster evidence
ADP signalling through P2Y purinoceptor 1	EGF/EGFR signaling pathway	0.006849315	pathway Jaccard similarity	0.002631456	cluster evidence
EGF/EGFR signaling pathway	NOSTRIN-mediated endothelial NOS trafficking	0.006896552	pathway Jaccard similarity	0.005172467	cluster evidence
EGF/EGFR signaling pathway	GRB7 events in ERBB2 signaling	0.006896552	pathway Jaccard similarity	0.003871137	cluster evidence
Activation of RAS in B cells	EGF/EGFR signaling pathway	0.006896552	pathway Jaccard similarity	0.001261523	cluster evidence
Activation of NOXA and translocation to mitochondria	EGF/EGFR signaling pathway	0.006896552	pathway Jaccard similarity	0.001047992	cluster evidence
Axonal growth stimulation	EGF/EGFR signaling pathway	0.006896552	pathway Jaccard similarity	0.000745037	cluster evidence
EGF/EGFR signaling pathway	G2 phase pathway	0.006896552	pathway Jaccard similarity	0.000132718	cluster evidence
CREB phosphorylation through the activation of adenylate cyclase	EGF/EGFR signaling pathway	0.006896552	pathway Jaccard similarity	3.25E-05	cluster evidence
EGF/EGFR signaling pathway	GPCR downstream signaling	0.006944444	pathway Jaccard similarity	0.00239063	cluster evidence
EGF/EGFR signaling pathway	Inhibition of Huntington's disease neurodegeneration by histone deacetylase inhibitors (HDACs)	0.006944444	pathway Jaccard similarity	0.001371766	cluster evidence
Activation of PKB	EGF/EGFR signaling pathway	0.006944444	pathway Jaccard similarity	0.000375569	cluster evidence
EGF/EGFR signaling pathway	Gap junction activity regulation	0.006993007	pathway Jaccard similarity	0.006077723	cluster evidence
EGF/EGFR signaling pathway	Oligomerization of connexins into connexons	0.006993007	pathway Jaccard similarity	0.002167834	cluster evidence
EGF/EGFR signaling pathway	ERK1 activation	0.006993007	pathway Jaccard similarity	0.001314567	cluster evidence
EGF/EGFR signaling pathway	Signaling to STAT3	0.006993007	pathway Jaccard similarity	0.001306654	cluster evidence
EGF/EGFR signaling pathway	SHC activation	0.006993007	pathway Jaccard similarity	0.000483729	cluster evidence
Activation of BIM and translocation to mitochondria	EGF/EGFR signaling pathway	0.006993007	pathway Jaccard similarity	0.000330438	cluster evidence
Activation of BMF and translocation to mitochondria	EGF/EGFR signaling pathway	0.006993007	pathway Jaccard similarity	9.36E-05	cluster evidence
EGF/EGFR signaling pathway	Metabolism	0.007458405	pathway Jaccard similarity	0.207031541	cluster evidence
EGF/EGFR signaling pathway	Interleukin-1 regulation of extracellular matrix	0.007722008	pathway Jaccard similarity	0.013674959	cluster evidence
Cell cycle	EGF/EGFR signaling pathway	0.008488964	pathway Jaccard similarity	0.101864073	cluster evidence
EGF/EGFR signaling pathway	Salivary secretion	0.00877193	pathway Jaccard similarity	0.025092964	cluster evidence
EGF/EGFR signaling pathway	Platelet homeostasis	0.009049774	pathway Jaccard similarity	0.01155602	cluster evidence
EGF/EGFR signaling pathway	RIG-I/MDA5-mediated induction of interferon-alpha/beta pathways	0.009302326	pathway Jaccard similarity	0.009388857	cluster evidence
EGF/EGFR signaling pathway	RANKL regulation of apoptosis and immune response	0.009389671	pathway Jaccard similarity	0.016653862	cluster evidence
EGF/EGFR signaling pathway	SIDS susceptibility pathways	0.009708738	pathway Jaccard similarity	0.008348332	cluster evidence
EGF/EGFR signaling pathway	Signaling by TGF-beta receptor complex	0.009756098	pathway Jaccard similarity	0.020682412	cluster evidence
BDNF signaling pathway	EGF/EGFR signaling pathway	0.010050251	pathway Jaccard similarity	0.112839842	cluster evidence
EGF/EGFR signaling pathway	Pre-NOTCH expression and processing	0.010204082	pathway Jaccard similarity	0.014940019	cluster evidence
EGF/EGFR signaling pathway	Phagosome	0.010273973	pathway Jaccard similarity	0.046425594	cluster evidence
Apoptotic execution phase	EGF/EGFR signaling pathway	0.010471204	pathway Jaccard similarity	0.052927762	cluster evidence
EGF/EGFR signaling pathway	Nucleotide-binding domain, leucine rich repeat containing receptor (NLR) signaling pathways	0.010752688	pathway Jaccard similarity	0.017350758	cluster evidence
EGF/EGFR signaling pathway	Wnt interactions in lipid metabolism and immune response	0.010869565	pathway Jaccard similarity	0.005620171	cluster evidence
EGF/EGFR signaling pathway	Vasopressin-regulated water reabsorption	0.010928962	pathway Jaccard similarity	0.010874852	cluster evidence
EGF/EGFR signaling pathway	Gastrin pathway	0.010928962	pathway Jaccard similarity	0.008982992	cluster evidence
EGF/EGFR signaling pathway	Heart development	0.010928962	pathway Jaccard similarity	0.003200409	cluster evidence
EGF/EGFR signaling pathway	Mitotic G1-G1/S phases	0.010989011	pathway Jaccard similarity	0.026896467	cluster evidence
EGF/EGFR signaling pathway	Insulin secretion regulation by glucagon-like peptide-1	0.010989011	pathway Jaccard similarity	0.013078826	cluster evidence
EGF/EGFR signaling pathway	Generation of second messenger molecules	0.011428571	pathway Jaccard similarity	0.00353213	cluster evidence
E2F-mediated regulation of DNA replication	EGF/EGFR signaling pathway	0.011627907	pathway Jaccard similarity	0.006819277	cluster evidence
EGF/EGFR signaling pathway	Signaling by NOTCH	0.011673152	pathway Jaccard similarity	0.030190428	cluster evidence
EGF/EGFR signaling pathway	Pancreatic beta-cell development regulation	0.011695906	pathway Jaccard similarity	0.000225498	cluster evidence
EGF/EGFR signaling pathway	Stathmin and breast cancer resistance to antimicrotubule agents	0.011764706	pathway Jaccard similarity	0.023003957	cluster evidence
EGF/EGFR signaling pathway	PD-1 signaling	0.011764706	pathway Jaccard similarity	0.004335816	cluster evidence
EGF/EGFR signaling pathway	T cell receptor calcium pathway	0.011904762	pathway Jaccard similarity	0.001900196	cluster evidence
Cell cycle: G1/S checkpoint	EGF/EGFR signaling pathway	0.011976048	pathway Jaccard similarity	0.008681635	cluster evidence
EGF/EGFR signaling pathway	G-protein beta-gamma signalling	0.011976048	pathway Jaccard similarity	0.001968109	cluster evidence
EGF/EGFR signaling pathway	Inhibition of activated T cell apoptosis by neuropeptides VIP and PACAP	0.012121212	pathway Jaccard similarity	0.005358117	cluster evidence
ALK1 pathway	EGF/EGFR signaling pathway	0.012121212	pathway Jaccard similarity	0.004793833	cluster evidence
Alpha-9 beta-1 integrin pathway	EGF/EGFR signaling pathway	0.012195122	pathway Jaccard similarity	0.008251257	cluster evidence
Corticotropin releasing hormone pathway	EGF/EGFR signaling pathway	0.012195122	pathway Jaccard similarity	0.007260577	cluster evidence
EGF/EGFR signaling pathway	Plexin D1 signaling	0.012269939	pathway Jaccard similarity	0.024231209	cluster evidence
EGF/EGFR signaling pathway	SREBP signaling	0.012269939	pathway Jaccard similarity	0.004487353	cluster evidence
EGF/EGFR signaling pathway	Rho cell motility signaling pathway	0.012345679	pathway Jaccard similarity	0.020149468	cluster evidence
EGF/EGFR signaling pathway	Hypoxia and p53 in the cardiovascular system	0.012345679	pathway Jaccard similarity	0.009899486	cluster evidence
EGF/EGFR signaling pathway	Progesterone-initiated oocyte maturation	0.012345679	pathway Jaccard similarity	0.009468599	cluster evidence
EGF/EGFR signaling pathway	Interleukin-11 pathway	0.012345679	pathway Jaccard similarity	0.005541131	cluster evidence
EGF/EGFR signaling pathway	Signaling events mediated by the hedgehog family	0.012345679	pathway Jaccard similarity	0.001262142	cluster evidence
EGF/EGFR signaling pathway	Interleukin-4 regulation of apoptosis	0.012406948	pathway Jaccard similarity	0.046632421	cluster evidence
EGF/EGFR signaling pathway	Nitric oxide signaling pathway	0.01242236	pathway Jaccard similarity	0.002673574	cluster evidence
EGF/EGFR signaling pathway	FSH regulation of apoptosis	0.012531328	pathway Jaccard similarity	0.106840809	cluster evidence
EGF/EGFR signaling pathway	Gene expression regulation in pancreatic beta cells	0.012578616	pathway Jaccard similarity	0.000225498	cluster evidence
EGF/EGFR signaling pathway	Ras activation upon calcium influx through NMDA receptor	0.012658228	pathway Jaccard similarity	0.002298488	cluster evidence
Bone remodeling	EGF/EGFR signaling pathway	0.012738854	pathway Jaccard similarity	0.00107485	cluster evidence
EGF/EGFR signaling pathway	Nitric oxide metabolism	0.012820513	pathway Jaccard similarity	0.009712584	cluster evidence
Apoptotic cleavage of cellular proteins	EGF/EGFR signaling pathway	0.012820513	pathway Jaccard similarity	0.006819328	cluster evidence
Destabilization of mRNA by KSRP	EGF/EGFR signaling pathway	0.012820513	pathway Jaccard similarity	0.004933592	cluster evidence
EGF/EGFR signaling pathway	G1/S-specific transcription	0.012820513	pathway Jaccard similarity	0.004565218	cluster evidence
EGF/EGFR signaling pathway	Platelet sensitization by LDL	0.012820513	pathway Jaccard similarity	0.004058851	cluster evidence
Atypical NF-kappaB pathway	EGF/EGFR signaling pathway	0.012820513	pathway Jaccard similarity	0.003319879	cluster evidence
EGF/EGFR signaling pathway	Hypoxia-inducible factor in the cardivascular system	0.012903226	pathway Jaccard similarity	0.007848109	cluster evidence
EGF/EGFR signaling pathway	LPA4-mediated signaling events	0.012903226	pathway Jaccard similarity	0.006097728	cluster evidence
EGF/EGFR signaling pathway	Rap1 signaling	0.012903226	pathway Jaccard similarity	0.004858266	cluster evidence
EGF/EGFR signaling pathway	Selenium metabolism and selenoproteins	0.012903226	pathway Jaccard similarity	0.003660793	cluster evidence
EGF/EGFR signaling pathway	JNK (c-Jun kinases) phosphorylation and activation mediated by activated human TAK1	0.012903226	pathway Jaccard similarity	0.001568248	cluster evidence
EGF/EGFR signaling pathway	Inhibitor of DNA binding (ID) signaling pathway	0.012903226	pathway Jaccard similarity	0.000132718	cluster evidence
EGF/EGFR signaling pathway	Sema3A/PAK-dependent axon repulsion	0.012987013	pathway Jaccard similarity	0.036437907	cluster evidence
AKT phosphorylation of cytosolic targets	EGF/EGFR signaling pathway	0.013071895	pathway Jaccard similarity	0.000577674	cluster evidence
EGF/EGFR signaling pathway	p27 phosphorylation regulation during cell cycle progression	0.013157895	pathway Jaccard similarity	0.010234703	cluster evidence
EGF/EGFR signaling pathway	Keap1-Nrf2 pathway	0.013157895	pathway Jaccard similarity	0.005045371	cluster evidence
EGF/EGFR signaling pathway	TACI and BCMA stimulation of B cell immune responses	0.013157895	pathway Jaccard similarity	0.001537297	cluster evidence
EGF/EGFR signaling pathway	Salmonella infection	0.013245033	pathway Jaccard similarity	0.013709447	cluster evidence
EGF/EGFR signaling pathway	ERK inactivation	0.013245033	pathway Jaccard similarity	0.002187767	cluster evidence
Attenuation of GPCR signaling	EGF/EGFR signaling pathway	0.013333333	pathway Jaccard similarity	0.006247898	cluster evidence
EGF/EGFR signaling pathway	Glypican-3 pathway	0.013333333	pathway Jaccard similarity	0.001224514	cluster evidence
EGF/EGFR signaling pathway	Osteopontin signaling	0.013333333	pathway Jaccard similarity	0.000673077	cluster evidence
EGF/EGFR signaling pathway	Glycoprotein 1b-IX-V activation signaling	0.013422819	pathway Jaccard similarity	0.005192154	cluster evidence
EGF/EGFR signaling pathway	Netrin mediated repulsion signals	0.013422819	pathway Jaccard similarity	0.004326948	cluster evidence
EGF/EGFR signaling pathway	Interferon-alpha signaling pathway	0.013422819	pathway Jaccard similarity	0.004130112	cluster evidence
EGF/EGFR signaling pathway	TGF-beta regulation of skeletal system development	0.013452915	pathway Jaccard similarity	0.012295681	cluster evidence
EGF/EGFR signaling pathway	Inactivation of Cdc42 and Rac	0.013513514	pathway Jaccard similarity	0.007007683	cluster evidence
EGF/EGFR signaling pathway	MAP kinase pathway regulation through dual specificity phosphatases	0.013513514	pathway Jaccard similarity	0.001750849	cluster evidence
EGF/EGFR signaling pathway	Stabilization of mRNA by HuR	0.013605442	pathway Jaccard similarity	0.004593261	cluster evidence
EGF/EGFR signaling pathway	Transcription factor regulation of microRNAs related to cardiac hypertrophy	0.013605442	pathway Jaccard similarity	0.001306654	cluster evidence
EGF/EGFR signaling pathway	Endothelial NOS activation	0.01369863	pathway Jaccard similarity	0.00876422	cluster evidence
EGF/EGFR signaling pathway	Gamma-secretase-mediated ErbB4 signaling pathway	0.01369863	pathway Jaccard similarity	0.00056395	cluster evidence
Activation of PKC through G-protein coupled receptors	EGF/EGFR signaling pathway	0.01369863	pathway Jaccard similarity	0.000164708	cluster evidence
Apoptosis modulation and signaling	EGF/EGFR signaling pathway	0.013761468	pathway Jaccard similarity	0.006022721	cluster evidence
EGF/EGFR signaling pathway	G beta-gamma signaling through PI3K gamma	0.013793103	pathway Jaccard similarity	0.001698828	cluster evidence
EGF/EGFR signaling pathway	PIK3C1/B pathway	0.013793103	pathway Jaccard similarity	0.000252831	cluster evidence
EGF/EGFR signaling pathway	Neuroregulin receptor degredation protein-1 controls ErbB3 receptor recycling	0.013888889	pathway Jaccard similarity	0.005646814	cluster evidence
EGF/EGFR signaling pathway	Phospholipase C delta-1 interactions in phospholipid-associated cell signaling	0.013888889	pathway Jaccard similarity	0.001364525	cluster evidence
EGF/EGFR signaling pathway	FOSB gene expression and drug abuse	0.013888889	pathway Jaccard similarity	0.000949155	cluster evidence
Disinhibition of SNARE formation	EGF/EGFR signaling pathway	0.013888889	pathway Jaccard similarity	0.000723235	cluster evidence
EGF/EGFR signaling pathway	Mitochondrial pathway of apoptosis: caspases	0.013953488	pathway Jaccard similarity	0.040548689	cluster evidence
EGF/EGFR signaling pathway	Serotonin receptor 2 and STAT3 signaling	0.013986014	pathway Jaccard similarity	0.001627555	cluster evidence
Activation of PUMA and translocation to mitochondria	EGF/EGFR signaling pathway	0.013986014	pathway Jaccard similarity	9.36E-05	cluster evidence
EGF/EGFR signaling pathway	Gastric acid secretion	0.014150943	pathway Jaccard similarity	0.021675575	cluster evidence
E2F transcription factor network	EGF/EGFR signaling pathway	0.014150943	pathway Jaccard similarity	0.006176982	cluster evidence
EGF/EGFR signaling pathway	Myc repressed pathway	0.014218009	pathway Jaccard similarity	0.013881286	cluster evidence
EGF/EGFR signaling pathway	Viral myocarditis	0.014354067	pathway Jaccard similarity	0.026995043	cluster evidence
EGF/EGFR signaling pathway	MicroRNA regulation of DNA damage response	0.014423077	pathway Jaccard similarity	0.018158946	cluster evidence
Antiviral mechanism by interferon-stimulated genes	EGF/EGFR signaling pathway	0.014423077	pathway Jaccard similarity	0.013648443	cluster evidence
EGF/EGFR signaling pathway	Lipid and lipoprotein metabolism	0.014492754	pathway Jaccard similarity	0.059425374	cluster evidence
EGF/EGFR signaling pathway	G1 to S cell cycle control	0.014634146	pathway Jaccard similarity	0.012351123	cluster evidence
EGF/EGFR signaling pathway	Ubiquitin-mediated proteolysis	0.014652015	pathway Jaccard similarity	0.047258814	cluster evidence
EGF/EGFR signaling pathway	Endochondral ossification	0.014705882	pathway Jaccard similarity	0.002203187	cluster evidence
EGF/EGFR signaling pathway	Interferon alpha/beta signaling	0.014851485	pathway Jaccard similarity	0.009187319	cluster evidence
EGF/EGFR signaling pathway	HIV infection	0.014880952	pathway Jaccard similarity	0.047148422	cluster evidence
Caspase cascade in apoptosis	EGF/EGFR signaling pathway	0.015228426	pathway Jaccard similarity	0.0386613	cluster evidence
EGF/EGFR signaling pathway	Integration of energy metabolism	0.015267176	pathway Jaccard similarity	0.04210942	cluster evidence
EGF/EGFR signaling pathway	Vibrio cholerae infection	0.015544041	pathway Jaccard similarity	0.022861916	cluster evidence
Amyotrophic lateral sclerosis (ALS)	EGF/EGFR signaling pathway	0.015706806	pathway Jaccard similarity	0.008149779	cluster evidence
EGF/EGFR signaling pathway	Oncostatin M	0.015730337	pathway Jaccard similarity	0.092849672	cluster evidence
Arf6 integrin-mediated signaling pathway	EGF/EGFR signaling pathway	0.016042781	pathway Jaccard similarity	0.01966045	cluster evidence
ATM pathway	EGF/EGFR signaling pathway	0.016129032	pathway Jaccard similarity	0.011737781	cluster evidence
EGF/EGFR signaling pathway	Presenilin action in Notch and Wnt signaling	0.016129032	pathway Jaccard similarity	0.006780044	cluster evidence
EGF/EGFR signaling pathway	Energy metabolism	0.016129032	pathway Jaccard similarity	0.006447656	cluster evidence
Cytoplasmic ribosomal proteins	EGF/EGFR signaling pathway	0.016326531	pathway Jaccard similarity	0.076623639	cluster evidence
EGF/EGFR signaling pathway	G alpha (z) signaling events	0.016393443	pathway Jaccard similarity	0.01128775	cluster evidence
EGF/EGFR signaling pathway	HNF3B pathway	0.016393443	pathway Jaccard similarity	0.00046125	cluster evidence
EGF/EGFR signaling pathway	HNF3A pathway	0.016483516	pathway Jaccard similarity	0.000933841	cluster evidence
Alpha-M beta-2 integrin signaling	EGF/EGFR signaling pathway	0.016759777	pathway Jaccard similarity	0.015282049	cluster evidence
EGF/EGFR signaling pathway	FOXM1 transcription factor network	0.016759777	pathway Jaccard similarity	0.005970519	cluster evidence
EGF/EGFR signaling pathway	Pancreatic secretion	0.016806723	pathway Jaccard similarity	0.026253518	cluster evidence
EGF/EGFR signaling pathway	FAS pathway and stress induction of heat shock protein regulation	0.016949153	pathway Jaccard similarity	0.012387209	cluster evidence
EGF/EGFR signaling pathway	MEF2D role in T cell apoptosis	0.01734104	pathway Jaccard similarity	0.006662484	cluster evidence
EGF/EGFR signaling pathway	HIF-2-alpha transcription factor network	0.01744186	pathway Jaccard similarity	0.003802058	cluster evidence
EGF/EGFR signaling pathway	Gap junction trafficking and regulation	0.017857143	pathway Jaccard similarity	0.014791982	cluster evidence
EGF/EGFR signaling pathway	TNFR1 signaling pathway	0.017857143	pathway Jaccard similarity	0.012387209	cluster evidence
Apoptosis intrinsic pathway	EGF/EGFR signaling pathway	0.017857143	pathway Jaccard similarity	0.001952098	cluster evidence
EGF/EGFR signaling pathway	mRNA stability regulation by proteins that bind AU-rich elements	0.01793722	pathway Jaccard similarity	0.028109803	cluster evidence
CDO in myogenesis	EGF/EGFR signaling pathway	0.017964072	pathway Jaccard similarity	0.006481	cluster evidence
C-Myb transcription factor network	EGF/EGFR signaling pathway	0.018018018	pathway Jaccard similarity	0.044007606	cluster evidence
EGF/EGFR signaling pathway	Endosomal sorting complex required for transport (ESCRT) pathway	0.018072289	pathway Jaccard similarity	0.019323634	cluster evidence
EGF/EGFR signaling pathway	Response to elevated platelet cytosolic calcium	0.018181818	pathway Jaccard similarity	0.041707831	cluster evidence
EGF/EGFR signaling pathway	Insulin regulation of blood glucose	0.018181818	pathway Jaccard similarity	0.012799519	cluster evidence
EGF/EGFR signaling pathway	Oxidative stress	0.018181818	pathway Jaccard similarity	0.004892505	cluster evidence
CTCF pathway	EGF/EGFR signaling pathway	0.018181818	pathway Jaccard similarity	0.004829819	cluster evidence
EGF/EGFR signaling pathway	G0 and early G1 pathway	0.018404908	pathway Jaccard similarity	0.008330728	cluster evidence
EGF/EGFR signaling pathway	Interferon alpha signaling regulation	0.018404908	pathway Jaccard similarity	0.00373585	cluster evidence
EGF/EGFR signaling pathway	Opioid signaling	0.01843318	pathway Jaccard similarity	0.011958306	cluster evidence
EGF/EGFR signaling pathway	Signaling events mediated by PRL	0.01863354	pathway Jaccard similarity	0.017818446	cluster evidence
EGF/EGFR signaling pathway	Epstein-Barr virus LMP1 signaling	0.01875	pathway Jaccard similarity	0.006689577	cluster evidence
CTLA4 inhibitory signaling	EGF/EGFR signaling pathway	0.01875	pathway Jaccard similarity	0.006069111	cluster evidence
EGF/EGFR signaling pathway	T cell receptor downstream signaling	0.01875	pathway Jaccard similarity	0.002338931	cluster evidence
EGF/EGFR signaling pathway	Huntington's disease	0.018808777	pathway Jaccard similarity	0.016862786	cluster evidence
EGF/EGFR signaling pathway	Y branching of actin filaments	0.018867925	pathway Jaccard similarity	0.015916109	cluster evidence
EGF/EGFR signaling pathway	p38 MK2 pathway	0.018867925	pathway Jaccard similarity	0.011339296	cluster evidence
EGF/EGFR signaling pathway	S1P/S1P1 pathway	0.018867925	pathway Jaccard similarity	0.008444654	cluster evidence
EGF/EGFR signaling pathway	T cell activation co-stimulatory signal	0.018867925	pathway Jaccard similarity	0.00397727	cluster evidence
EGF/EGFR signaling pathway	HIV factor interactions with host	0.018939394	pathway Jaccard similarity	0.042161428	cluster evidence
EGF/EGFR signaling pathway	Factors involved in megakaryocyte development and platelet production	0.019157088	pathway Jaccard similarity	0.02367635	cluster evidence
Corticosteroids and cardioprotection	EGF/EGFR signaling pathway	0.019230769	pathway Jaccard similarity	0.014407223	cluster evidence
EGF/EGFR signaling pathway	RIG-I-like receptor signaling pathway	0.019230769	pathway Jaccard similarity	0.009755825	cluster evidence
Effect of METS on macrophage differentiation	EGF/EGFR signaling pathway	0.019230769	pathway Jaccard similarity	0.007783373	cluster evidence
Activation of BH3-only proteins	EGF/EGFR signaling pathway	0.019354839	pathway Jaccard similarity	0.001722432	cluster evidence
EGF/EGFR signaling pathway	KIT signaling regulation	0.019480519	pathway Jaccard similarity	0.031474494	cluster evidence
EGF/EGFR signaling pathway	PI3K subunit p85 role in regulation of actin organization and cell migration	0.019480519	pathway Jaccard similarity	0.013597833	cluster evidence
AMPK signaling	EGF/EGFR signaling pathway	0.019512195	pathway Jaccard similarity	0.034513698	cluster evidence
EGF/EGFR signaling pathway	S1P/S1P4 pathway	0.019736842	pathway Jaccard similarity	0.0051989	cluster evidence
Downregulation of ERBB2-ERBB3 signaling	EGF/EGFR signaling pathway	0.01986755	pathway Jaccard similarity	0.004114998	cluster evidence
EGF/EGFR signaling pathway	Validated nuclear estrogen receptor alpha network	0.019900498	pathway Jaccard similarity	0.040712436	cluster evidence
EGF/EGFR signaling pathway	Platelet endothelial cell adhesion molecule 1 (PECAM1) interactions	0.02	pathway Jaccard similarity	0.008105966	cluster evidence
Beta-arrestins in GPCR desensitization	EGF/EGFR signaling pathway	0.02	pathway Jaccard similarity	0.005120057	cluster evidence
Down syndrome cell adhesion molecule (DSCAM) interactions	EGF/EGFR signaling pathway	0.020134228	pathway Jaccard similarity	0.006061526	cluster evidence
EGF/EGFR signaling pathway	Gap junction degradation	0.02027027	pathway Jaccard similarity	0.010882094	cluster evidence
EGF/EGFR signaling pathway	Rapid glucocorticoid receptor pathway	0.020408163	pathway Jaccard similarity	0.006929525	cluster evidence
EGF/EGFR signaling pathway	PI3K/AKT signalling	0.020408163	pathway Jaccard similarity	0.00057034	cluster evidence
EGF/EGFR signaling pathway	TSP1-induced apoptosis in microvascular endothelial cell	0.020547945	pathway Jaccard similarity	0.001820495	cluster evidence
EGF/EGFR signaling pathway	Integrin alpha-2b beta-3 signaling	0.020689655	pathway Jaccard similarity	0.007999461	cluster evidence
EGF/EGFR signaling pathway	TAp63 pathway	0.020833333	pathway Jaccard similarity	0.025745595	cluster evidence
EGF/EGFR signaling pathway	Phospholipase C-mediated cascade	0.020942408	pathway Jaccard similarity	0.010764008	cluster evidence
EGF/EGFR signaling pathway	ERK activation	0.020979021	pathway Jaccard similarity	0.001567399	cluster evidence
Androgen receptor regulation of biosynthesis and transcription	EGF/EGFR signaling pathway	0.021052632	pathway Jaccard similarity	0.011816368	cluster evidence
Calcium regulation in the cardiac cell	EGF/EGFR signaling pathway	0.021126761	pathway Jaccard similarity	0.032218203	cluster evidence
EGF/EGFR signaling pathway	Nef-mediates down modulation of cell surface receptors by recruiting them to clathrin adapters	0.021126761	pathway Jaccard similarity	0.003465704	cluster evidence
EGF/EGFR signaling pathway	p130Cas linkage to MAPK signaling for integrins	0.021276596	pathway Jaccard similarity	0.005634583	cluster evidence
EGF/EGFR signaling pathway	HES/HEY pathway	0.021621622	pathway Jaccard similarity	0.01755371	cluster evidence
EGF/EGFR signaling pathway	Regulation of NFAT transcription factors	0.02173913	pathway Jaccard similarity	0.010743874	cluster evidence
EGF/EGFR signaling pathway	RhoA activity regulation	0.021857923	pathway Jaccard similarity	0.012192479	cluster evidence
EGF/EGFR signaling pathway	G-protein-mediated events	0.022099448	pathway Jaccard similarity	0.009220651	cluster evidence
EGF/EGFR signaling pathway	Urokinase-type plasminogen activator (uPA) and uPAR-mediated signaling	0.022346369	pathway Jaccard similarity	0.015313808	cluster evidence
EGF/EGFR signaling pathway	Nuclear signaling by ErbB4	0.02259887	pathway Jaccard similarity	0.003961676	cluster evidence
Aurora B signaling	EGF/EGFR signaling pathway	0.022727273	pathway Jaccard similarity	0.029459148	cluster evidence
EGF/EGFR signaling pathway	FRA pathway	0.022988506	pathway Jaccard similarity	0.005312477	cluster evidence
EGF/EGFR signaling pathway	Interferon signaling	0.023178808	pathway Jaccard similarity	0.030094958	cluster evidence
EGF/EGFR signaling pathway	p73 transcription factor network	0.023255814	pathway Jaccard similarity	0.045935537	cluster evidence
EGF/EGFR signaling pathway	Prion diseases	0.023255814	pathway Jaccard similarity	0.002671524	cluster evidence
EGF/EGFR signaling pathway	Syndecan 2 pathway	0.023529412	pathway Jaccard similarity	0.011673045	cluster evidence
EGF/EGFR signaling pathway	Phospholipid metabolism	0.023668639	pathway Jaccard similarity	0.021158896	cluster evidence
EGF/EGFR signaling pathway	Syndecan 4 pathway	0.023668639	pathway Jaccard similarity	0.0121385	cluster evidence
Alpha-synuclein signaling	EGF/EGFR signaling pathway	0.023668639	pathway Jaccard similarity	0.010683381	cluster evidence
EGF/EGFR signaling pathway	Hypothetical network for drug addiction	0.023668639	pathway Jaccard similarity	0.004355807	cluster evidence
EGF/EGFR signaling pathway	Inactivation of GSK3 by Akt causes accumulation of beta-catenin in alveolar macrophages	0.023952096	pathway Jaccard similarity	0.008128994	cluster evidence
Apoptosis	EGF/EGFR signaling pathway	0.024064171	pathway Jaccard similarity	0.073665874	cluster evidence
EGF/EGFR signaling pathway	Sema4D in semaphorin signaling	0.024096386	pathway Jaccard similarity	0.019001683	cluster evidence
EGF/EGFR signaling pathway	S1P/S1P3 pathway	0.024096386	pathway Jaccard similarity	0.005481644	cluster evidence
EGF/EGFR signaling pathway	Skeletal myogenesis control by HDAC and calcium/calmodulin-dependent kinase (CaMK)	0.024096386	pathway Jaccard similarity	0.003573597	cluster evidence
EGF/EGFR signaling pathway	Mitochondrial pathway of apoptosis: multidomain Bcl-2 family	0.024154589	pathway Jaccard similarity	0.026976612	cluster evidence
cAMP cell motility pathway inferred from amoeba model	EGF/EGFR signaling pathway	0.024630542	pathway Jaccard similarity	0.011911047	cluster evidence
EGF/EGFR signaling pathway	TGF-beta regulation of extracellular matrix	0.02467344	pathway Jaccard similarity	0.156739495	cluster evidence
EGF/EGFR signaling pathway	Signaling by GPCR	0.024747938	pathway Jaccard similarity	0.041008596	cluster evidence
EGF/EGFR signaling pathway	Semaphorin interactions	0.024752475	pathway Jaccard similarity	0.056650417	cluster evidence
EGF/EGFR signaling pathway	HIF-1 transcriptional activity in hypoxia	0.024752475	pathway Jaccard similarity	0.040133505	cluster evidence
Amoebiasis	EGF/EGFR signaling pathway	0.025	pathway Jaccard similarity	0.018396275	cluster evidence
Angiogenesis	EGF/EGFR signaling pathway	0.025	pathway Jaccard similarity	0.005918801	cluster evidence
EGF/EGFR signaling pathway	Interleukin-5 regulation of apoptosis	0.025179856	pathway Jaccard similarity	0.033980058	cluster evidence
EGF/EGFR signaling pathway	MHC class II antigen presentation	0.025210084	pathway Jaccard similarity	0.015146927	cluster evidence
EGF/EGFR signaling pathway	PKC-catalyzed phosphorylation of inhibitory phosphoprotein of myosin phosphatase	0.025316456	pathway Jaccard similarity	0.00876247	cluster evidence
Androgen receptor proteolysis and transcription regulation	EGF/EGFR signaling pathway	0.025380711	pathway Jaccard similarity	0.016227923	cluster evidence
Apoptotic signaling in response to DNA damage	EGF/EGFR signaling pathway	0.025477707	pathway Jaccard similarity	0.004901127	cluster evidence
4-1BB-dependent immune response	EGF/EGFR signaling pathway	0.025477707	pathway Jaccard similarity	0.00143395	cluster evidence
EGF/EGFR signaling pathway	p53 signaling pathway	0.025641026	pathway Jaccard similarity	0.036410399	cluster evidence
EGF/EGFR signaling pathway	Telomeres, telomerase, cellular aging, and immortality	0.025641026	pathway Jaccard similarity	0.014762974	cluster evidence
Calcineurin in effects in keratinocyte differentiation	EGF/EGFR signaling pathway	0.025641026	pathway Jaccard similarity	0.003598045	cluster evidence
Calcium signaling pathway	EGF/EGFR signaling pathway	0.025723473	pathway Jaccard similarity	0.028711671	cluster evidence
EGF/EGFR signaling pathway	HIV-1 Nef as negative effector of Fas and TNF	0.025773196	pathway Jaccard similarity	0.020903642	cluster evidence
EGF/EGFR signaling pathway	Pathogenic Escherichia coli infection	0.025906736	pathway Jaccard similarity	0.060086578	cluster evidence
Cell to cell adhesion signaling	EGF/EGFR signaling pathway	0.025974026	pathway Jaccard similarity	0.014489729	cluster evidence
EGF/EGFR signaling pathway	Membrane trafficking	0.026217228	pathway Jaccard similarity	0.049844203	cluster evidence
Arf6 vesicle-mediated transport	EGF/EGFR signaling pathway	0.026315789	pathway Jaccard similarity	0.007552871	cluster evidence
EGF/EGFR signaling pathway	Prolactin receptor signaling pathway	0.026315789	pathway Jaccard similarity	0.003200379	cluster evidence
EGF/EGFR signaling pathway	Repression of pain sensation by the transcriptional regulator DREAM	0.026315789	pathway Jaccard similarity	0.002700121	cluster evidence
DCC-mediated attractive signaling	EGF/EGFR signaling pathway	0.026490066	pathway Jaccard similarity	0.008611382	cluster evidence
EGF/EGFR signaling pathway	Interferon gamma signaling regulation	0.026490066	pathway Jaccard similarity	0.007127917	cluster evidence
EGF/EGFR signaling pathway	Signal attenuation	0.026666667	pathway Jaccard similarity	0.010359526	cluster evidence
EGF/EGFR signaling pathway	Signal regulatory protein (SIRP) family interactions	0.026666667	pathway Jaccard similarity	0.007383829	cluster evidence
EGF/EGFR signaling pathway	MAP kinase downregulation by phosphorylation of MEK1 by Cdk5/p35	0.026666667	pathway Jaccard similarity	0.001684483	cluster evidence
EGF/EGFR signaling pathway	Type I interferon (interferon-alpha/beta) pathway	0.026737968	pathway Jaccard similarity	0.015265532	cluster evidence
EGF/EGFR signaling pathway	Type II interferon signaling (interferon-gamma)	0.02688172	pathway Jaccard similarity	0.009777784	cluster evidence
CD28-dependent Vav1 pathway	EGF/EGFR signaling pathway	0.027027027	pathway Jaccard similarity	0.006209755	cluster evidence
Activation of Src by protein tyrosine phosphatase alpha	EGF/EGFR signaling pathway	0.027210884	pathway Jaccard similarity	0.003598812	cluster evidence
EGF/EGFR signaling pathway	NOD signaling pathway	0.027272727	pathway Jaccard similarity	0.021801455	cluster evidence
Actions of nitric oxide in the heart	EGF/EGFR signaling pathway	0.027322404	pathway Jaccard similarity	0.018341634	cluster evidence
EGF/EGFR signaling pathway	Nef-mediated CD4 downregulation	0.02739726	pathway Jaccard similarity	0.004020103	cluster evidence
EGF/EGFR signaling pathway	T cell receptor regulation of apoptosis	0.027624309	pathway Jaccard similarity	0.16215584	cluster evidence
EGF/EGFR signaling pathway	FYVE-finger proteins in vesicle transport	0.027777778	pathway Jaccard similarity	0.011431134	cluster evidence
EGF/EGFR signaling pathway	Nef-mediated CD8 downregulation	0.027777778	pathway Jaccard similarity	0.003897998	cluster evidence
EGF/EGFR signaling pathway	MEK activation	0.027777778	pathway Jaccard similarity	0.002591642	cluster evidence
EGF/EGFR signaling pathway	Signaling by EGFR	0.027972028	pathway Jaccard similarity	0.006373047	cluster evidence
EGF/EGFR signaling pathway	EGFR1 pathway	0.028070175	pathway Jaccard similarity	0.073100033	cluster evidence
EGF/EGFR signaling pathway	Nifedipine activity	0.028169014	pathway Jaccard similarity	0.005502126	cluster evidence
EGF/EGFR signaling pathway	Ion channel and phorbal esters signaling pathway	0.028169014	pathway Jaccard similarity	0.004422507	cluster evidence
EGF/EGFR signaling pathway	Oocyte meiosis	0.028340081	pathway Jaccard similarity	0.017839699	cluster evidence
EGF/EGFR signaling pathway	Negative regulation of FGFR signaling	0.028409091	pathway Jaccard similarity	0.006171889	cluster evidence
Adherens junction cell adhesion	EGF/EGFR signaling pathway	0.028708134	pathway Jaccard similarity	0.042205923	cluster evidence
EGF/EGFR signaling pathway	Interleukin-23-mediated signaling events	0.028901734	pathway Jaccard similarity	0.004347752	cluster evidence
EGF/EGFR signaling pathway	Myocyte adrenergic pathway	0.028985507	pathway Jaccard similarity	0.012309845	cluster evidence
Arf6 signal transduction regulation	EGF/EGFR signaling pathway	0.029239766	pathway Jaccard similarity	0.016641775	cluster evidence
EGF/EGFR signaling pathway	Integrated cancer pathway	0.029239766	pathway Jaccard similarity	0.002838821	cluster evidence
EGF/EGFR signaling pathway	Ephrin receptor A forward pathway	0.029411765	pathway Jaccard similarity	0.017456736	cluster evidence
Adipocytokine signaling pathway	EGF/EGFR signaling pathway	0.02970297	pathway Jaccard similarity	0.014484432	cluster evidence
EGF/EGFR signaling pathway	Retinoblastoma protein regulation	0.029850746	pathway Jaccard similarity	0.015335131	cluster evidence
EGF/EGFR signaling pathway	Interleukin-12-mediated signaling events	0.03	pathway Jaccard similarity	0.006167912	cluster evidence
CDC42 activity regulation	EGF/EGFR signaling pathway	0.030120482	pathway Jaccard similarity	0.012160297	cluster evidence
EGF/EGFR signaling pathway	Retinoic acid receptor-mediated signaling	0.030120482	pathway Jaccard similarity	0.01089503	cluster evidence
EGF/EGFR signaling pathway	MicroRNAs in muscle cell differentiation	0.030120482	pathway Jaccard similarity	0.005128885	cluster evidence
EGF/EGFR signaling pathway	Tumor necrosis factor (TNF) pathway	0.030120482	pathway Jaccard similarity	0.002828454	cluster evidence
EGF/EGFR signaling pathway	Wnt signaling pathway and pluripotency	0.030172414	pathway Jaccard similarity	0.017064543	cluster evidence
EGF/EGFR signaling pathway	TSH regulation of gene expression	0.03030303	pathway Jaccard similarity	0.017254597	cluster evidence
EGF/EGFR signaling pathway	Thyroid cancer	0.03030303	pathway Jaccard similarity	0.007423127	cluster evidence
EGF/EGFR signaling pathway	Nef in HIV-1 replication and disease pathogenesis	0.030487805	pathway Jaccard similarity	0.009154555	cluster evidence
EGF/EGFR signaling pathway	TRAIL signaling pathway	0.030487805	pathway Jaccard similarity	0.003427114	cluster evidence
EGF/EGFR signaling pathway	G-protein signaling pathways	0.030567686	pathway Jaccard similarity	0.016483476	cluster evidence
BAD phosphorylation regulation	EGF/EGFR signaling pathway	0.030674847	pathway Jaccard similarity	0.006446377	cluster evidence
EGF/EGFR signaling pathway	TNF/stress-related signaling	0.030674847	pathway Jaccard similarity	0.001760101	cluster evidence
EGF/EGFR signaling pathway	Interleukin-27-mediated signaling events	0.030864198	pathway Jaccard similarity	0.003758757	cluster evidence
EGF/EGFR signaling pathway	Inositol phosphate metabolism	0.03125	pathway Jaccard similarity	0.020793138	cluster evidence
EGF/EGFR signaling pathway	Ras-independent pathway in NK cell-mediated cytotoxicity	0.03125	pathway Jaccard similarity	0.010221081	cluster evidence
EGF/EGFR signaling pathway	Signal transduction of S1P receptor	0.03125	pathway Jaccard similarity	0.009261848	cluster evidence
EGF/EGFR signaling pathway	Notch signaling pathway	0.031496063	pathway Jaccard similarity	0.049778017	cluster evidence
EGF/EGFR signaling pathway	Nephrin interactions	0.03164557	pathway Jaccard similarity	0.013167769	cluster evidence
AKT signaling pathway	EGF/EGFR signaling pathway	0.03164557	pathway Jaccard similarity	0.008147284	cluster evidence
E-cadherin keratinocyte pathway	EGF/EGFR signaling pathway	0.031847134	pathway Jaccard similarity	0.019496948	cluster evidence
CD28-dependent PI3K/Akt signaling	EGF/EGFR signaling pathway	0.031847134	pathway Jaccard similarity	0.002631019	cluster evidence
EGF/EGFR signaling pathway	Thrombin signaling through protease-activated receptors	0.031914894	pathway Jaccard similarity	0.007407483	cluster evidence
EGF/EGFR signaling pathway	Small cell lung cancer	0.032110092	pathway Jaccard similarity	0.011800067	cluster evidence
EGF/EGFR signaling pathway	Nicotinic acetylcholine receptor role in the regulation of apoptosis	0.032467532	pathway Jaccard similarity	0.005198278	cluster evidence
Beta-arrestin-dependent recruitment of Src kinases in GPCR signaling	EGF/EGFR signaling pathway	0.032679739	pathway Jaccard similarity	0.005410944	cluster evidence
EGF/EGFR signaling pathway	Sprouty regulation of FGF signaling	0.032894737	pathway Jaccard similarity	0.00573989	cluster evidence
B cell survival pathway	EGF/EGFR signaling pathway	0.032894737	pathway Jaccard similarity	0.004896136	cluster evidence
EGF/EGFR signaling pathway	Inhibition of platelet activation by aspirin	0.032894737	pathway Jaccard similarity	0.003420286	cluster evidence
EGF/EGFR signaling pathway	Interleukin-10 anti-inflammatory signaling pathway	0.032894737	pathway Jaccard similarity	0.002797052	cluster evidence
EGF/EGFR signaling pathway	Serotonin receptor 2 and ELK-SRF/GATA4 signaling	0.032894737	pathway Jaccard similarity	0.000457003	cluster evidence
EGF/EGFR signaling pathway	Wnt signaling pathway	0.033333333	pathway Jaccard similarity	0.048225544	cluster evidence
Activation of Rac	EGF/EGFR signaling pathway	0.033333333	pathway Jaccard similarity	0.007516423	cluster evidence
EGF/EGFR signaling pathway	PI3K class IB pathway	0.033557047	pathway Jaccard similarity	0.002869645	cluster evidence
EGF/EGFR signaling pathway	Netrin-1 signaling	0.033898305	pathway Jaccard similarity	0.017745659	cluster evidence
EGF/EGFR signaling pathway	Tight junction	0.033962264	pathway Jaccard similarity	0.079813678	cluster evidence
Adipogenesis	EGF/EGFR signaling pathway	0.033962264	pathway Jaccard similarity	0.021610439	cluster evidence
EGF/EGFR signaling pathway	Splicing regulation through Sam68	0.034246575	pathway Jaccard similarity	0.001895645	cluster evidence
EGF/EGFR signaling pathway	Senescence and autophagy	0.034482759	pathway Jaccard similarity	0.010324867	cluster evidence
EGF/EGFR signaling pathway	EGFR transactivation by gastrin	0.034482759	pathway Jaccard similarity	0.007512456	cluster evidence
cAMP receptor, G-protein-independent pathways inferred from amoeba model	EGF/EGFR signaling pathway	0.034482759	pathway Jaccard similarity	0.002070236	cluster evidence
EGF/EGFR signaling pathway	Signal transduction through IL-1R	0.034682081	pathway Jaccard similarity	0.003067249	cluster evidence
EGF/EGFR signaling pathway	RSK activation	0.035211268	pathway Jaccard similarity	0.000867109	cluster evidence
EGF/EGFR signaling pathway	Rho GTPase cycle	0.035294118	pathway Jaccard similarity	0.031551275	cluster evidence
EGF/EGFR signaling pathway	PIK3C1/AKT pathway	0.035294118	pathway Jaccard similarity	0.01761498	cluster evidence
EGF/EGFR signaling pathway	TOR signaling	0.035502959	pathway Jaccard similarity	0.006125958	cluster evidence
EGF/EGFR signaling pathway	HIF-1 degradation in normoxia	0.036199095	pathway Jaccard similarity	0.024444007	cluster evidence
EGF/EGFR signaling pathway	Vascular smooth muscle contraction	0.036290323	pathway Jaccard similarity	0.017778935	cluster evidence
EGF/EGFR signaling pathway	p38-alpha and p38-beta regulation	0.036363636	pathway Jaccard similarity	0.010008857	cluster evidence
EGF/EGFR signaling pathway	Reelin signaling pathway	0.036585366	pathway Jaccard similarity	0.011766541	cluster evidence
EGF/EGFR signaling pathway	Mammalian calpain regulation of cell motility	0.037037037	pathway Jaccard similarity	0.018072372	cluster evidence
EGF/EGFR signaling pathway	SMAD2/3 nuclear pathway	0.037209302	pathway Jaccard similarity	0.00618956	cluster evidence
EGF/EGFR signaling pathway	Signal transduction	0.037533512	pathway Jaccard similarity	0.175143549	cluster evidence
EGF/EGFR signaling pathway	Tumor suppressor Arf inhibits ribosomal biogenesis	0.037735849	pathway Jaccard similarity	0.015449431	cluster evidence
Collagen binding in corneal epithelia mediated by Erk and PI-3 Kinase	EGF/EGFR signaling pathway	0.037974684	pathway Jaccard similarity	0.014504958	cluster evidence
EGF/EGFR signaling pathway	Mitochondrial pathway of apoptosis: antiapoptotic Bcl-2 family	0.037974684	pathway Jaccard similarity	0.006953774	cluster evidence
EGF/EGFR signaling pathway	Type 2 diabetes mellitus	0.038043478	pathway Jaccard similarity	0.021059096	cluster evidence
EGF/EGFR signaling pathway	Phosphatidylinositol metabolism	0.038043478	pathway Jaccard similarity	0.020319787	cluster evidence
Chagas disease	EGF/EGFR signaling pathway	0.038135593	pathway Jaccard similarity	0.013755119	cluster evidence
EGF/EGFR signaling pathway	FoxO family signaling	0.038251366	pathway Jaccard similarity	0.021859517	cluster evidence
EGF/EGFR signaling pathway	Melanogenesis	0.038626609	pathway Jaccard similarity	0.011767594	cluster evidence
EGF/EGFR signaling pathway	Wnt/calcium/cyclic GMP pathway	0.038647343	pathway Jaccard similarity	0.00724062	cluster evidence
EGF/EGFR signaling pathway	Skeletal muscle hypertrophy is regulated via AKT/mTOR pathway	0.038709677	pathway Jaccard similarity	0.007494536	cluster evidence
EGF/EGFR signaling pathway	STAT3 pathway	0.038961039	pathway Jaccard similarity	0.005970255	cluster evidence
EGF/EGFR signaling pathway	IGF-1 receptor and longevity	0.038961039	pathway Jaccard similarity	0.004740058	cluster evidence
EGF/EGFR signaling pathway	G-protein-independent seven transmembrane receptor signaling	0.038961039	pathway Jaccard similarity	0.004244049	cluster evidence
EGF/EGFR signaling pathway	Interleukin-12/STAT4 pathway	0.039106145	pathway Jaccard similarity	0.00345225	cluster evidence
Downstream signaling events Of B cell receptor (BCR)	EGF/EGFR signaling pathway	0.039130435	pathway Jaccard similarity	0.014708007	cluster evidence
EGF/EGFR signaling pathway	Neuronal system	0.039215686	pathway Jaccard similarity	0.022053612	cluster evidence
CBL signaling regulation	EGF/EGFR signaling pathway	0.039215686	pathway Jaccard similarity	0.007326658	cluster evidence
EGF/EGFR signaling pathway	Long-term depression	0.039408867	pathway Jaccard similarity	0.0110413	cluster evidence
AP-1 transcription factor network	EGF/EGFR signaling pathway	0.039408867	pathway Jaccard similarity	0.010356569	cluster evidence
EGF/EGFR signaling pathway	G alpha q pathway	0.039408867	pathway Jaccard similarity	0.007274591	cluster evidence
EGF/EGFR signaling pathway	Endocytotic role of NDK, phosphins and dynamin	0.039473684	pathway Jaccard similarity	0.032536033	cluster evidence
EGF/EGFR signaling pathway	GRB2-SOS provides linkage to MAPK signaling for integrins	0.039473684	pathway Jaccard similarity	0.01041151	cluster evidence
EGF/EGFR signaling pathway	GluR2-containing AMPA receptor trafficking	0.039735099	pathway Jaccard similarity	0.003781949	cluster evidence
Aldosterone-regulated sodium reabsorption	EGF/EGFR signaling pathway	0.039772727	pathway Jaccard similarity	0.017396035	cluster evidence
EGF/EGFR signaling pathway	Plasma membrane estrogen receptor signaling	0.04	pathway Jaccard similarity	0.016932618	cluster evidence
EGF/EGFR signaling pathway	Signaling to p38 via RIT and RIN	0.04	pathway Jaccard similarity	0.00415904	cluster evidence
EGF/EGFR signaling pathway	p53 activity regulation	0.040160643	pathway Jaccard similarity	0.030847846	cluster evidence
EGF/EGFR signaling pathway	PAC1 receptor pathway	0.040229885	pathway Jaccard similarity	0.00807903	cluster evidence
EGF/EGFR signaling pathway	MAP kinase inactivation of SMRT corepressor	0.040268456	pathway Jaccard similarity	0.015207327	cluster evidence
EGF/EGFR signaling pathway	Retrograde neurotrophin signaling	0.040268456	pathway Jaccard similarity	0.006698943	cluster evidence
CBL-mediated ligand-induced downregulation of EGF receptors	EGF/EGFR signaling pathway	0.040540541	pathway Jaccard similarity	0.012125709	cluster evidence
EGF/EGFR signaling pathway	Melanocyte development and pigmentation pathway	0.040540541	pathway Jaccard similarity	0.003380605	cluster evidence
EGF/EGFR signaling pathway	Interleukin-22 soluble receptor signaling pathway	0.040540541	pathway Jaccard similarity	0.003174167	cluster evidence
EGF/EGFR signaling pathway	p38 alpha/beta MAPK downstream pathway	0.040697674	pathway Jaccard similarity	0.007156051	cluster evidence
Activation of the AP-1 family of transcription factors	EGF/EGFR signaling pathway	0.04137931	pathway Jaccard similarity	0.002769191	cluster evidence
EGF/EGFR signaling pathway	N-cadherin signaling events	0.041666667	pathway Jaccard similarity	0.025662262	cluster evidence
EGF/EGFR signaling pathway	PIP biosynthesis at the plasma membrane	0.041916168	pathway Jaccard similarity	0.017730303	cluster evidence
EGF/EGFR signaling pathway	Mechanism of gene regulation by peroxisome proliferators via PPAR-alpha	0.042105263	pathway Jaccard similarity	0.019291915	cluster evidence
EGF/EGFR signaling pathway	Signaling by Robo receptor	0.042168675	pathway Jaccard similarity	0.017698302	cluster evidence
EGF/EGFR signaling pathway	Myometrial relaxation and contraction pathways	0.042253521	pathway Jaccard similarity	0.033312147	cluster evidence
CREB phosphorylation	EGF/EGFR signaling pathway	0.042253521	pathway Jaccard similarity	0.000203794	cluster evidence
CD40/CD40L signaling	EGF/EGFR signaling pathway	0.042424242	pathway Jaccard similarity	0.003450368	cluster evidence
Calcineurin-dependent NFAT signaling role in lymphocytes	EGF/EGFR signaling pathway	0.042553191	pathway Jaccard similarity	0.022427391	cluster evidence
EGF/EGFR signaling pathway	Glutamate binding and activation of AMPA receptors and synaptic plasticity	0.042682927	pathway Jaccard similarity	0.010036921	cluster evidence
EGF/EGFR signaling pathway	Innate immune system	0.0430839	pathway Jaccard similarity	0.025842688	cluster evidence
EGF/EGFR signaling pathway	IGF1 receptor signaling through beta-arrestin	0.044025157	pathway Jaccard similarity	0.006294412	cluster evidence
EGF/EGFR signaling pathway	Leishmaniasis	0.044117647	pathway Jaccard similarity	0.007028997	cluster evidence
Dorso-ventral axis formation	EGF/EGFR signaling pathway	0.044303797	pathway Jaccard similarity	0.008123894	cluster evidence
Agrin in postsynaptic differentiation	EGF/EGFR signaling pathway	0.044444444	pathway Jaccard similarity	0.024309896	cluster evidence
Adaptive immune system	EGF/EGFR signaling pathway	0.044755245	pathway Jaccard similarity	0.091560476	cluster evidence
CCR3 signaling in eosinophils	EGF/EGFR signaling pathway	0.044871795	pathway Jaccard similarity	0.012374479	cluster evidence
EGF/EGFR signaling pathway	TWEAK signaling pathway	0.045714286	pathway Jaccard similarity	0.008920612	cluster evidence
EGF/EGFR signaling pathway	Integrin cell surface interactions	0.046296296	pathway Jaccard similarity	0.02072438	cluster evidence
EGF/EGFR signaling pathway	RAC1 activity regulation	0.046783626	pathway Jaccard similarity	0.029974131	cluster evidence
EGF/EGFR signaling pathway	EGFR interaction with phospholipase C-gamma	0.046783626	pathway Jaccard similarity	0.018008697	cluster evidence
ATF2 transcription factor network	EGF/EGFR signaling pathway	0.047120419	pathway Jaccard similarity	0.006850874	cluster evidence
EGF/EGFR signaling pathway	T cell receptor/JNK pathway	0.047297297	pathway Jaccard similarity	0.000928465	cluster evidence
EGF/EGFR signaling pathway	fMLP induced chemokine gene expression in HMC-1 cells	0.047619048	pathway Jaccard similarity	0.005880161	cluster evidence
EGF/EGFR signaling pathway	G alpha (12/13) signaling events	0.048076923	pathway Jaccard similarity	0.014134565	cluster evidence
EGF/EGFR signaling pathway	Toll-like receptor signaling pathway regulation	0.048148148	pathway Jaccard similarity	0.018029172	cluster evidence
EGF/EGFR signaling pathway	Phospholipase C signaling pathway	0.048611111	pathway Jaccard similarity	0.006285176	cluster evidence
EGF/EGFR signaling pathway	Integrins in angiogenesis	0.048780488	pathway Jaccard similarity	0.027440402	cluster evidence
EGF/EGFR signaling pathway	Nectin adhesion pathway	0.049079755	pathway Jaccard similarity	0.018433777	cluster evidence
EGF/EGFR signaling pathway	Signaling by FGFR1 mutants	0.049079755	pathway Jaccard similarity	0.014001765	cluster evidence
Cell surface interactions at the vascular wall	EGF/EGFR signaling pathway	0.049107143	pathway Jaccard similarity	0.034715208	cluster evidence
EGF/EGFR signaling pathway	NCAM signaling for neurite out-growth	0.049751244	pathway Jaccard similarity	0.009721056	cluster evidence
EGF/EGFR signaling pathway	Post-translational regulation of adherens junction stability and disassembly	0.05	pathway Jaccard similarity	0.035221465	cluster evidence
EGF/EGFR signaling pathway	FSH signaling pathway	0.05	pathway Jaccard similarity	0.00330841	cluster evidence
EGF/EGFR signaling pathway	Epithelial cell signaling in Helicobacter pylori infection	0.050251256	pathway Jaccard similarity	0.024237416	cluster evidence
EGF/EGFR signaling pathway	Physiological and pathological hypertrophy of the heart	0.050314465	pathway Jaccard similarity	0.007104415	cluster evidence
EGF/EGFR signaling pathway	Telomerase regulation	0.050505051	pathway Jaccard similarity	0.023244451	cluster evidence
Cell-cell communication	EGF/EGFR signaling pathway	0.050583658	pathway Jaccard similarity	0.047006235	cluster evidence
EGF/EGFR signaling pathway	Transmission across chemical synapses	0.050793651	pathway Jaccard similarity	0.021757962	cluster evidence
EGF/EGFR signaling pathway	Integrin-linked kinase signaling	0.050847458	pathway Jaccard similarity	0.026701476	cluster evidence
EGF/EGFR signaling pathway	Interleukin-2 signaling pathway	0.05106383	pathway Jaccard similarity	0.265463292	cluster evidence
EGF/EGFR signaling pathway	Gastrin-CREB signaling pathway via PKC and MAPK	0.051515152	pathway Jaccard similarity	0.022225334	cluster evidence
EGF/EGFR signaling pathway	Shigellosis	0.051813472	pathway Jaccard similarity	0.027854049	cluster evidence
EGF/EGFR signaling pathway	Regular glucocorticoid receptor pathway	0.051886792	pathway Jaccard similarity	0.017661805	cluster evidence
EGF/EGFR signaling pathway	Oxidative stress-induced gene expression via Nrf2	0.051948052	pathway Jaccard similarity	0.008537403	cluster evidence
EGF/EGFR signaling pathway	G13 signaling pathway	0.052631579	pathway Jaccard similarity	0.029807756	cluster evidence
EGF/EGFR signaling pathway	Signaling by FGFR1 fusion mutants	0.052631579	pathway Jaccard similarity	0.014001765	cluster evidence
EGF/EGFR signaling pathway	FRS2-mediated cascade	0.052631579	pathway Jaccard similarity	0.007795492	cluster evidence
EGF/EGFR signaling pathway	MAL role in Rho-mediated activation of SRF	0.052631579	pathway Jaccard similarity	0.006518912	cluster evidence
EGF/EGFR signaling pathway	Phosphatidylinositol signaling system	0.052884615	pathway Jaccard similarity	0.024594623	cluster evidence
EGF/EGFR signaling pathway	Tie2 signaling	0.052980132	pathway Jaccard similarity	0.007207599	cluster evidence
EGF/EGFR signaling pathway	Pertussis toxin-insensitive CCR5 signaling in macrophage	0.052980132	pathway Jaccard similarity	0.006970716	cluster evidence
EGF/EGFR signaling pathway	Mitochondrial pathway of apoptosis: BH3-only Bcl-2 family	0.053097345	pathway Jaccard similarity	0.016427697	cluster evidence
EGF/EGFR signaling pathway	PI3K/AKT activation	0.053254438	pathway Jaccard similarity	0.005542628	cluster evidence
Activation of NMDA receptor upon glutamate binding and postsynaptic events	EGF/EGFR signaling pathway	0.053254438	pathway Jaccard similarity	0.002310277	cluster evidence
EGF/EGFR signaling pathway	SHC-related events	0.053333333	pathway Jaccard similarity	0.010243297	cluster evidence
Cadmium-induced DNA biosynthesis and proliferation in macrophages	EGF/EGFR signaling pathway	0.053333333	pathway Jaccard similarity	0.001997983	cluster evidence
EGF/EGFR signaling pathway	Fas signaling pathway	0.053497942	pathway Jaccard similarity	0.030067085	cluster evidence
Costimulation by the CD28 family	EGF/EGFR signaling pathway	0.054455446	pathway Jaccard similarity	0.015192452	cluster evidence
CD28 co-stimulation	EGF/EGFR signaling pathway	0.055214724	pathway Jaccard similarity	0.010085943	cluster evidence
Ceramide signaling pathway	EGF/EGFR signaling pathway	0.055555556	pathway Jaccard similarity	0.005170358	cluster evidence
EGF/EGFR signaling pathway	Influence of Ras and Rho proteins on G1 to S transition	0.055900621	pathway Jaccard similarity	0.008067062	cluster evidence
Alpha-6 beta-1 and alpha-6 beta-4 integrin signaling	EGF/EGFR signaling pathway	0.056497175	pathway Jaccard similarity	0.035197353	cluster evidence
EGF/EGFR signaling pathway	eIF4E and p70 S6 kinase regulation	0.056603774	pathway Jaccard similarity	0.01149796	cluster evidence
EGF/EGFR signaling pathway	RhoA signaling pathway	0.056818182	pathway Jaccard similarity	0.024665424	cluster evidence
EGF/EGFR signaling pathway	Immune system	0.057567317	pathway Jaccard similarity	0.135331435	cluster evidence
BAD phosphorylation mediated by IGF1R signaling	EGF/EGFR signaling pathway	0.058064516	pathway Jaccard similarity	0.006672621	cluster evidence
Disease	EGF/EGFR signaling pathway	0.058441558	pathway Jaccard similarity	0.214712899	cluster evidence
E-cadherin nascent AJ-like junctions pathway	EGF/EGFR signaling pathway	0.058823529	pathway Jaccard similarity	0.038690016	cluster evidence
EGF/EGFR signaling pathway	PI3K cascade	0.058823529	pathway Jaccard similarity	0.012623445	cluster evidence
EGF/EGFR signaling pathway	Thromboxane A2 receptor signaling	0.059139785	pathway Jaccard similarity	0.016788872	cluster evidence
EGF/EGFR signaling pathway	ERBB4 signaling events	0.059171598	pathway Jaccard similarity	0.011670919	cluster evidence
EGF/EGFR signaling pathway	Platelet aggregation (plug formation)	0.05952381	pathway Jaccard similarity	0.013534581	cluster evidence
EGF/EGFR signaling pathway	Signaling by constitutively active EGFR	0.059602649	pathway Jaccard similarity	0.022054819	cluster evidence
EGF/EGFR signaling pathway	FRS2-mediated activation	0.059602649	pathway Jaccard similarity	0.00811801	cluster evidence
EGF/EGFR signaling pathway	p75 neurotrophin receptor-mediated signaling	0.06	pathway Jaccard similarity	0.022174065	cluster evidence
EGF/EGFR signaling pathway	Serotonin receptor 4/6/7 and NR3C signaling	0.06	pathway Jaccard similarity	0.00472548	cluster evidence
EGF/EGFR signaling pathway	NFAT involvement in hypertrophy of the heart	0.060606061	pathway Jaccard similarity	0.010672786	cluster evidence
EGF/EGFR signaling pathway	Hemostasis pathway	0.06097561	pathway Jaccard similarity	0.098047428	cluster evidence
EGF/EGFR signaling pathway	Glycoprotein VI-mediated activation cascade	0.06097561	pathway Jaccard similarity	0.011947768	cluster evidence
EGF/EGFR signaling pathway	TrkA receptor signaling pathway	0.06122449	pathway Jaccard similarity	0.006126969	cluster evidence
Calcium signaling by HBx of hepatitis B virus	EGF/EGFR signaling pathway	0.06122449	pathway Jaccard similarity	0.004369989	cluster evidence
EGF/EGFR signaling pathway	T cell receptor/Ras pathway	0.061643836	pathway Jaccard similarity	0.002271667	cluster evidence
EGF/EGFR signaling pathway	Ras family activation regulation	0.061728395	pathway Jaccard similarity	0.013785065	cluster evidence
EGF/EGFR signaling pathway	Signaling by the B cell receptor (BCR)	0.061818182	pathway Jaccard similarity	0.027393906	cluster evidence
EGF/EGFR signaling pathway	Granule cell survival pathway	0.061946903	pathway Jaccard similarity	0.00776154	cluster evidence
EGF/EGFR signaling pathway	Interleukin-2/STAT5 pathway	0.062111801	pathway Jaccard similarity	0.014664627	cluster evidence
EGF/EGFR signaling pathway	Signaling pathway from G-protein families	0.062111801	pathway Jaccard similarity	0.006298993	cluster evidence
EGF/EGFR signaling pathway	Jak-STAT signaling pathway	0.0625	pathway Jaccard similarity	0.039608285	cluster evidence
EGF/EGFR signaling pathway	Interferon-gamma signaling pathway	0.0625	pathway Jaccard similarity	0.020136679	cluster evidence
EGF/EGFR signaling pathway	Signaling by FGFR mutants	0.062857143	pathway Jaccard similarity	0.023447305	cluster evidence
EGF/EGFR signaling pathway	Interleukin receptor SHC signaling	0.062893082	pathway Jaccard similarity	0.017228435	cluster evidence
EGF/EGFR signaling pathway	Signaling by insulin receptor	0.063829787	pathway Jaccard similarity	0.027009159	cluster evidence
EGF/EGFR signaling pathway	Toll receptor cascades	0.063829787	pathway Jaccard similarity	0.01178121	cluster evidence
Bladder cancer	EGF/EGFR signaling pathway	0.063953488	pathway Jaccard similarity	0.014431201	cluster evidence
EGF/EGFR signaling pathway	Phosphoinositides and their downstream targets	0.064102564	pathway Jaccard similarity	0.013172916	cluster evidence
EGF/EGFR signaling pathway	T cell receptor signaling in naive CD8+ T cells	0.065217391	pathway Jaccard similarity	0.013308387	cluster evidence
Bacterial invasion of epithelial cells	EGF/EGFR signaling pathway	0.065326633	pathway Jaccard similarity	0.044594832	cluster evidence
EGF/EGFR signaling pathway	Melanoma	0.065326633	pathway Jaccard similarity	0.014295047	cluster evidence
EGF/EGFR signaling pathway	Long-term potentiation	0.065656566	pathway Jaccard similarity	0.006391757	cluster evidence
EGF/EGFR signaling pathway	Progesterone-mediated oocyte maturation	0.0657277	pathway Jaccard similarity	0.0183551	cluster evidence
EGF/EGFR signaling pathway	TNF-alpha signaling pathway	0.066079295	pathway Jaccard similarity	0.026974683	cluster evidence
EGF/EGFR signaling pathway	Leukocyte transendothelial migration	0.066115702	pathway Jaccard similarity	0.049746203	cluster evidence
CD8/T cell receptor downstream pathway	EGF/EGFR signaling pathway	0.066326531	pathway Jaccard similarity	0.005293965	cluster evidence
Developmental biology	EGF/EGFR signaling pathway	0.066539924	pathway Jaccard similarity	0.10905808	cluster evidence
EGF/EGFR signaling pathway	G alpha 13 pathway	0.066666667	pathway Jaccard similarity	0.013888396	cluster evidence
EGF/EGFR signaling pathway	Human cytomegalovirus and MAP kinase pathways	0.067114094	pathway Jaccard similarity	0.00354776	cluster evidence
EGF/EGFR signaling pathway	SHC1 events in EGFR signaling	0.067567568	pathway Jaccard similarity	0.013447837	cluster evidence
EGF/EGFR signaling pathway	Netrin-mediated signaling events	0.067901235	pathway Jaccard similarity	0.021296786	cluster evidence
EGF/EGFR signaling pathway	Interleukin-9 signaling pathway	0.068027211	pathway Jaccard similarity	0.004613114	cluster evidence
Alpha-V beta-3 integrin/OPN pathway	EGF/EGFR signaling pathway	0.068322981	pathway Jaccard similarity	0.014978008	cluster evidence
Adrenergic pathway	EGF/EGFR signaling pathway	0.069230769	pathway Jaccard similarity	0.019835102	cluster evidence
EGF/EGFR signaling pathway	Recycling pathway of cell adhesion molecule L1	0.069620253	pathway Jaccard similarity	0.012507124	cluster evidence
EGF/EGFR signaling pathway	G alpha s pathway	0.069672131	pathway Jaccard similarity	0.008010649	cluster evidence
EGF/EGFR signaling pathway	VEGFR1 pathway	0.070063694	pathway Jaccard similarity	0.043520139	cluster evidence
EGF/EGFR signaling pathway	SHC1 events in ERBB2 signaling	0.070967742	pathway Jaccard similarity	0.013229326	cluster evidence
EGF/EGFR signaling pathway	Immune system signaling by interferons, interleukins, prolactin, and growth hormones	0.071246819	pathway Jaccard similarity	0.059904004	cluster evidence
EGF/EGFR signaling pathway	JNK/MAPK pathway	0.071823204	pathway Jaccard similarity	0.022313379	cluster evidence
ATM-dependent DNA damage response	EGF/EGFR signaling pathway	0.072115385	pathway Jaccard similarity	0.022485557	cluster evidence
EGF/EGFR signaling pathway	LPA receptor mediated events	0.072916667	pathway Jaccard similarity	0.032794155	cluster evidence
EGF/EGFR signaling pathway	L1CAM interactions	0.073059361	pathway Jaccard similarity	0.050820449	cluster evidence
EGF/EGFR signaling pathway	Interleukin-2/PI3K pathway	0.073170732	pathway Jaccard similarity	0.024758318	cluster evidence
EGF/EGFR signaling pathway	Interleukin-7 signaling pathway	0.073170732	pathway Jaccard similarity	0.010516397	cluster evidence
EGF/EGFR signaling pathway	Estrogen receptor signaling pathway	0.073333333	pathway Jaccard similarity	0.007293028	cluster evidence
EGF/EGFR signaling pathway	Nerve growth factor (NGF) pathway	0.073333333	pathway Jaccard similarity	0.006578796	cluster evidence
EGF/EGFR signaling pathway	PTEN-dependent cell cycle arrest and apoptosis	0.073825503	pathway Jaccard similarity	0.01346425	cluster evidence
Colorectal cancer	EGF/EGFR signaling pathway	0.074074074	pathway Jaccard similarity	0.011908453	cluster evidence
EGF/EGFR signaling pathway	Gap junction pathway	0.074418605	pathway Jaccard similarity	0.041224675	cluster evidence
EGF/EGFR signaling pathway	Serotonin HTR1 group and FOS pathway	0.074534161	pathway Jaccard similarity	0.00379064	cluster evidence
Alpha-6 beta-4 integrin signaling pathway	EGF/EGFR signaling pathway	0.075	pathway Jaccard similarity	0.024329593	cluster evidence
EGF/EGFR signaling pathway	Seven transmembrane receptor signaling through beta-arrestin	0.075	pathway Jaccard similarity	0.010593898	cluster evidence
EGF/EGFR signaling pathway	PI3K events in ERBB2 signaling	0.075581395	pathway Jaccard similarity	0.018389442	cluster evidence
EGF/EGFR signaling pathway	PI3K class IB pathway in neutrophils	0.076023392	pathway Jaccard similarity	0.013732763	cluster evidence
Axon guidance	EGF/EGFR signaling pathway	0.076212471	pathway Jaccard similarity	0.141542321	cluster evidence
EGF/EGFR signaling pathway	VEGF, hypoxia, and angiogenesis	0.076470588	pathway Jaccard similarity	0.02786639	cluster evidence
EGF/EGFR signaling pathway	Signaling events mediated by T cell protein tyrosine phosphatase (TC-PTP)	0.076470588	pathway Jaccard similarity	0.022694302	cluster evidence
EGF/EGFR signaling pathway	Integrated breast cancer pathway	0.077205882	pathway Jaccard similarity	0.039988158	cluster evidence
EGF/EGFR signaling pathway	Trefoil factor initiation of mucosal healing	0.078313253	pathway Jaccard similarity	0.013421839	cluster evidence
EGF/EGFR signaling pathway	PI3K/PLC/TRK pathway	0.079268293	pathway Jaccard similarity	0.029530726	cluster evidence
EGF/EGFR signaling pathway	VEGF signaling pathway	0.07960199	pathway Jaccard similarity	0.026507411	cluster evidence
EGF/EGFR signaling pathway	IGF1 signaling pathway	0.08	pathway Jaccard similarity	0.006872194	cluster evidence
Androgen receptor signaling, proteolysis, and transcription regulation	EGF/EGFR signaling pathway	0.080188679	pathway Jaccard similarity	0.040726126	cluster evidence
EGF/EGFR signaling pathway	Sprouty regulation of tyrosine kinase signals	0.080536913	pathway Jaccard similarity	0.009503793	cluster evidence
EGF/EGFR signaling pathway	mTOR signaling pathway	0.080851064	pathway Jaccard similarity	0.030649778	cluster evidence
EGF/EGFR signaling pathway	Platelet activation, signaling and aggregation	0.08125	pathway Jaccard similarity	0.066326	cluster evidence
EGF/EGFR signaling pathway	MicroRNAs in cardiomyocyte hypertrophy	0.081339713	pathway Jaccard similarity	0.010680966	cluster evidence
EGF/EGFR signaling pathway	Natural killer cell-mediated cytotoxicity	0.081712062	pathway Jaccard similarity	0.029321195	cluster evidence
Actin cytoskeleton regulation	EGF/EGFR signaling pathway	0.08259587	pathway Jaccard similarity	0.074316511	cluster evidence
EGF/EGFR signaling pathway	RANKL signaling pathway	0.083333333	pathway Jaccard similarity	0.025935114	cluster evidence
EGF/EGFR signaling pathway	Signaling events mediated by PTP1B	0.084269663	pathway Jaccard similarity	0.021081259	cluster evidence
EGF/EGFR signaling pathway	GAB1 signalosome	0.084337349	pathway Jaccard similarity	0.018070542	cluster evidence
EGF/EGFR signaling pathway	ERBB2 role in signal transduction and oncology	0.084415584	pathway Jaccard similarity	0.013661342	cluster evidence
EGF/EGFR signaling pathway	Endocytosis	0.085714286	pathway Jaccard similarity	0.115331687	cluster evidence
EGF/EGFR signaling pathway	Phospholipids as signaling intermediaries	0.085889571	pathway Jaccard similarity	0.009468063	cluster evidence
CREB transcription factor and its extracellular signals	EGF/EGFR signaling pathway	0.086092715	pathway Jaccard similarity	0.00963872	cluster evidence
EGF/EGFR signaling pathway	SHP2 signaling	0.087912088	pathway Jaccard similarity	0.028446434	cluster evidence
Acute myeloid leukemia	EGF/EGFR signaling pathway	0.087912088	pathway Jaccard similarity	0.016276626	cluster evidence
Cell differentiation by G alpha (i/o) pathway inferred from mouse Neuro2A model	EGF/EGFR signaling pathway	0.088757396	pathway Jaccard similarity	0.008746816	cluster evidence
EGF/EGFR signaling pathway	Nuclear events mediated by MAP kinases	0.089171975	pathway Jaccard similarity	0.004591022	cluster evidence
EGF/EGFR signaling pathway	Interleukin-1 signaling pathway	0.090163934	pathway Jaccard similarity	0.016212986	cluster evidence
EGF/EGFR signaling pathway	Ephrin receptor B forward pathway	0.092391304	pathway Jaccard similarity	0.030655133	cluster evidence
EGF/EGFR signaling pathway	Rac1 cell motility signaling pathway	0.092783505	pathway Jaccard similarity	0.036189229	cluster evidence
EGF/EGFR signaling pathway	Signal transduction by L1	0.093167702	pathway Jaccard similarity	0.036619423	cluster evidence
EGF receptor transactivation by GPCRs in cardiac hypertrophy	EGF/EGFR signaling pathway	0.09375	pathway Jaccard similarity	0.013293541	cluster evidence
EGF/EGFR signaling pathway	Interleukin-3, interleukin-5, and GM-CSF signaling	0.094117647	pathway Jaccard similarity	0.02556394	cluster evidence
EGF/EGFR signaling pathway	T cell receptor signaling in naive CD4+ T cells	0.094736842	pathway Jaccard similarity	0.02359428	cluster evidence
EGF/EGFR signaling pathway	Prostate cancer	0.095238095	pathway Jaccard similarity	0.028378501	cluster evidence
EGF/EGFR signaling pathway	Growth hormone receptor signaling	0.095238095	pathway Jaccard similarity	0.013220644	cluster evidence
EGF/EGFR signaling pathway	Endothelins	0.096256684	pathway Jaccard similarity	0.02042322	cluster evidence
EGF/EGFR signaling pathway	Fc epsilon receptor I signaling in mast cells	0.096385542	pathway Jaccard similarity	0.011483707	cluster evidence
EGF/EGFR signaling pathway	ERK5 role in neuronal survival pathway	0.098039216	pathway Jaccard similarity	0.007093232	cluster evidence
EGF/EGFR signaling pathway	Ras signaling pathway	0.098684211	pathway Jaccard similarity	0.011707773	cluster evidence
EGF/EGFR signaling pathway	Signaling to ERKs	0.099378882	pathway Jaccard similarity	0.019246115	cluster evidence
EGF/EGFR signaling pathway	Keratinocyte differentiation	0.1	pathway Jaccard similarity	0.012080097	cluster evidence
EGF/EGFR signaling pathway	Inhibition of cellular proliferation by Gleevec	0.1	pathway Jaccard similarity	0.005288874	cluster evidence
EGF/EGFR signaling pathway	MAPK/TRK pathway	0.100628931	pathway Jaccard similarity	0.007439173	cluster evidence
EGF/EGFR signaling pathway	Pathways in cancer	0.101654846	pathway Jaccard similarity	0.053784862	cluster evidence
EGF/EGFR signaling pathway	Interleukin-2 receptor beta chain in T cell activation	0.102857143	pathway Jaccard similarity	0.019748841	cluster evidence
EGF/EGFR signaling pathway	Endometrial cancer	0.102857143	pathway Jaccard similarity	0.019314786	cluster evidence
EGF/EGFR signaling pathway	Signaling events mediated by focal adhesion kinase	0.10326087	pathway Jaccard similarity	0.027243936	cluster evidence
Chemokine signaling pathway	EGF/EGFR signaling pathway	0.10367893	pathway Jaccard similarity	0.036721293	cluster evidence
EGF/EGFR signaling pathway	IGF1 pathway	0.103896104	pathway Jaccard similarity	0.018674599	cluster evidence
EGF/EGFR signaling pathway	Renal cell carcinoma	0.104712042	pathway Jaccard similarity	0.023703252	cluster evidence
EGF/EGFR signaling pathway	GM-CSF-mediated signaling events	0.10625	pathway Jaccard similarity	0.020269522	cluster evidence
EGF/EGFR signaling pathway	Interleukin-4 signaling pathway	0.108597285	pathway Jaccard similarity	0.023700282	cluster evidence
EGF/EGFR signaling pathway	Signaling by ERBB4	0.109004739	pathway Jaccard similarity	0.019172259	cluster evidence
EGF/EGFR signaling pathway	Signaling by ERBB2	0.109589041	pathway Jaccard similarity	0.033810868	cluster evidence
EGF/EGFR signaling pathway	FGF signaling pathway	0.10989011	pathway Jaccard similarity	0.032198548	cluster evidence
CDC42 signaling events	EGF/EGFR signaling pathway	0.110526316	pathway Jaccard similarity	0.050317823	cluster evidence
EGF/EGFR signaling pathway	Integrin-mediated cell adhesion	0.110599078	pathway Jaccard similarity	0.031730255	cluster evidence
EGF/EGFR signaling pathway	Signaling by interleukins	0.111111111	pathway Jaccard similarity	0.035282231	cluster evidence
EGF/EGFR signaling pathway	Signaling events regulated by Ret tyrosine kinase	0.111111111	pathway Jaccard similarity	0.023807834	cluster evidence
Angiopoietin receptor Tie2-mediated signaling	EGF/EGFR signaling pathway	0.111111111	pathway Jaccard similarity	0.010807371	cluster evidence
EGF/EGFR signaling pathway	EGFR downregulation	0.112582781	pathway Jaccard similarity	0.073916605	cluster evidence
EGF/EGFR signaling pathway	Glioma	0.113513514	pathway Jaccard similarity	0.023377178	cluster evidence
EGF/EGFR signaling pathway	ERK1/ERK2 MAPK pathway	0.113513514	pathway Jaccard similarity	0.021890801	cluster evidence
Differentiation pathway in PC12 cells	EGF/EGFR signaling pathway	0.113861386	pathway Jaccard similarity	0.04525415	cluster evidence
EGF receptor (ErbB1) signaling pathway	EGF/EGFR signaling pathway	0.113924051	pathway Jaccard similarity	0.02693658	cluster evidence
EGF/EGFR signaling pathway	Non-small cell lung cancer	0.114285714	pathway Jaccard similarity	0.020909018	cluster evidence
Chronic myeloid leukemia	EGF/EGFR signaling pathway	0.114583333	pathway Jaccard similarity	0.026071792	cluster evidence
EGF/EGFR signaling pathway	Signaling by FGFR in disease	0.116182573	pathway Jaccard similarity	0.036632749	cluster evidence
EGF/EGFR signaling pathway	Focal adhesion	0.11641791	pathway Jaccard similarity	0.084331175	cluster evidence
EGF/EGFR signaling pathway	Thyroid-stimulating hormone signaling pathway	0.118918919	pathway Jaccard similarity	0.018716444	cluster evidence
EGF/EGFR signaling pathway	Fc gamma receptor-mediated phagocytosis	0.119047619	pathway Jaccard similarity	0.038526029	cluster evidence
EGF/EGFR signaling pathway	MAPK cascade role in angiogenesis	0.120218579	pathway Jaccard similarity	0.049167884	cluster evidence
Angiotensin II-stimulated signaling through G-proteins and beta-arrestin	EGF/EGFR signaling pathway	0.120218579	pathway Jaccard similarity	0.011675422	cluster evidence
EGF/EGFR signaling pathway	GnRH signaling pathway	0.12037037	pathway Jaccard similarity	0.023105057	cluster evidence
EGF/EGFR signaling pathway	Interleukin-3 signaling pathway	0.120481928	pathway Jaccard similarity	0.022070314	cluster evidence
EGF/EGFR signaling pathway	PI3K pathway	0.121387283	pathway Jaccard similarity	0.022332042	cluster evidence
EGF/EGFR signaling pathway	TPO signaling pathway	0.121621622	pathway Jaccard similarity	0.008666805	cluster evidence
EGF/EGFR signaling pathway	EPO receptor signaling	0.121794872	pathway Jaccard similarity	0.011468961	cluster evidence
EGF/EGFR signaling pathway	Fc epsilon receptor I signaling pathway	0.12244898	pathway Jaccard similarity	0.030279783	cluster evidence
EGF/EGFR signaling pathway	Neurotrophic factor-mediated Trk receptor signaling	0.122905028	pathway Jaccard similarity	0.042014864	cluster evidence
Bioactive peptide-induced signaling pathway	EGF/EGFR signaling pathway	0.12345679	pathway Jaccard similarity	0.01327308	cluster evidence
EGF/EGFR signaling pathway	TGF-beta signaling pathway	0.124137931	pathway Jaccard similarity	0.063793031	cluster evidence
EGF/EGFR signaling pathway	G alpha 12 pathway	0.124260355	pathway Jaccard similarity	0.010016085	cluster evidence
EGF/EGFR signaling pathway	MAPK signaling pathway	0.126237624	pathway Jaccard similarity	0.040712307	cluster evidence
EGF/EGFR signaling pathway	Pancreatic cancer	0.128342246	pathway Jaccard similarity	0.021893415	cluster evidence
EGF/EGFR signaling pathway	Signaling events mediated by stem cell factor receptor (c-Kit)	0.128654971	pathway Jaccard similarity	0.029033823	cluster evidence
EGF/EGFR signaling pathway	Signaling by PDGF	0.128755365	pathway Jaccard similarity	0.023175619	cluster evidence
EGF/EGFR signaling pathway	T cell receptor signaling pathway	0.129032258	pathway Jaccard similarity	0.028324942	cluster evidence
EGF/EGFR signaling pathway	G alpha i pathway	0.131818182	pathway Jaccard similarity	0.022523811	cluster evidence
Angiotensin II-mediated activation of JNK pathway via Pyk2-dependent signaling	EGF/EGFR signaling pathway	0.132075472	pathway Jaccard similarity	0.018763898	cluster evidence
EGF/EGFR signaling pathway	Signaling events mediated by VEGFR1 and VEGFR2	0.134408602	pathway Jaccard similarity	0.066377057	cluster evidence
EGF/EGFR signaling pathway	Signaling by SCF-KIT	0.134715026	pathway Jaccard similarity	0.05123769	cluster evidence
EGF/EGFR signaling pathway	ERBB2/ERBB3 signaling events	0.134969325	pathway Jaccard similarity	0.016893674	cluster evidence
EGF/EGFR signaling pathway	ERBB1 internalization pathway	0.1375	pathway Jaccard similarity	0.052949223	cluster evidence
EGF/EGFR signaling pathway	Interleukin-5 signaling pathway	0.137724551	pathway Jaccard similarity	0.012711862	cluster evidence
EGF/EGFR signaling pathway	PDGFA signaling pathway	0.14	pathway Jaccard similarity	0.012979874	cluster evidence
EGF/EGFR signaling pathway	Signaling of hepatocyte growth factor receptor	0.140127389	pathway Jaccard similarity	0.01962977	cluster evidence
EGF/EGFR signaling pathway	Integrin signaling pathway	0.142857143	pathway Jaccard similarity	0.056199528	cluster evidence
EGF/EGFR signaling pathway	Interleukin-6 signaling pathway	0.145945946	pathway Jaccard similarity	0.034993057	cluster evidence
CXCR4 signaling pathway	EGF/EGFR signaling pathway	0.147321429	pathway Jaccard similarity	0.039463306	cluster evidence
EGF/EGFR signaling pathway	Natural killer cell receptor signaling pathway	0.148571429	pathway Jaccard similarity	0.023644751	cluster evidence
EGF/EGFR signaling pathway	MAP kinase signaling pathway	0.150259067	pathway Jaccard similarity	0.009166156	cluster evidence
EGF/EGFR signaling pathway	Insulin signaling pathway	0.151515152	pathway Jaccard similarity	0.072742107	cluster evidence
EGF/EGFR signaling pathway	Leptin signaling pathway	0.154285714	pathway Jaccard similarity	0.024342628	cluster evidence
EGF/EGFR signaling pathway	Signaling by NGF	0.16025641	pathway Jaccard similarity	0.048593143	cluster evidence
EGF/EGFR signaling pathway	T cell signal transduction	0.160621762	pathway Jaccard similarity	0.022222621	cluster evidence
EGF/EGFR signaling pathway	Kit receptor signaling pathway	0.160714286	pathway Jaccard similarity	0.042931142	cluster evidence
EGF/EGFR signaling pathway	Neurotrophin signaling pathway	0.160869565	pathway Jaccard similarity	0.048451671	cluster evidence
Antigen-activated B-cell receptor generation of second messengers	EGF/EGFR signaling pathway	0.165562914	pathway Jaccard similarity	0.063791824	cluster evidence
EGF/EGFR signaling pathway	Fibroblast growth factor receptor pathway	0.171428571	pathway Jaccard similarity	0.030482415	cluster evidence
EGF/EGFR signaling pathway	Prolactin activation of MAPK signaling	0.173913043	pathway Jaccard similarity	0.036498018	cluster evidence
EGF/EGFR signaling pathway	Signaling by EGFR in cancer	0.177570093	pathway Jaccard similarity	0.097510293	cluster evidence
EGF/EGFR signaling pathway	NGF signaling via TRKA from the plasma membrane	0.178723404	pathway Jaccard similarity	0.036585336	cluster evidence
EGF/EGFR signaling pathway	ERBB signaling pathway	0.180904523	pathway Jaccard similarity	0.042104607	cluster evidence
EGF/EGFR signaling pathway	Signaling events mediated by hepatocyte growth factor receptor (c-Met)	0.189189189	pathway Jaccard similarity	0.059450804	cluster evidence
EGF/EGFR signaling pathway	PDGFB signaling pathway	0.194690265	pathway Jaccard similarity	0.079372741	cluster evidence
EGF/EGFR signaling pathway	Epidermal growth factor receptor (EGFR) pathway	0.217391304	pathway Jaccard similarity	0.044931941	cluster evidence
EGF/EGFR signaling pathway	ERBB1 downstream pathway	0.24120603	pathway Jaccard similarity	0.084149499	cluster evidence
