# Supplementary material for: Network models of protein phosphorylation, acetylation, and ubiquitination connect metabolic and cell signaling pathways in lung cancer
Source: PLoS Comput Biol. 2023 Mar 30;19(3):e1010690. doi: 10.1371/journal.pcbi.1010690 (PMC10089347; doi:10.1371/journal.pcbi.1010690)
Supplement: S4 Table — (XLSX) [file pcbi.1010690.s019.xlsx]

## Sheet: ReadMe
Sheets in this Workbook contain the drug-affected sites (median fold-change at least 2.25 up or down (absolute log2 fold-change at least 1.17) in drug-treated vs. control cells) for the sample groups used in the analyses in this manuscript
Sites had to be observed in at least two experiments to be included.
Sample Group Definitions
h3122.criz	H3122 cells treated with crizotinib (5 samples)
hcc78.criz	HCC78 cells treated with crizotinib (2 samples)
all.alk.criz	cells with ALK driver mutation treated with crizotinib, specifically: H3122/Crizotinib (5 samples), H2228/Crizotinib (1 sample), STE1/Crizotinib (1 sample)
all.criz	all crizotinib treated cells, specifically: H3122/Crizotinib (5 samples), H2228/Crizotinib (1 sample), STE1/Crizotinib (1 sample), HCC78/Crizotinib (2 samples)
pc9.erl	PC9 cells treated with erlotinib (5 samples)
all.erl	all erlotinib treated cells, specifically: PC9/Erlotinib (5 samples), HCC4006/Erlotinib (1 sample), HCC827/Erlotinib (1 sample)
all.dasat	all dasatinib treated cells, specifically H2286/Dasatinib (1 sample), H366/Dasatinib (1 sample)
all.drug	all TKI treated cells, specifically H3122/Crizotinib (5 samples), H2228/Crizotinib (1 sample), STE1/Crizotinib (1 sample), HCC78/Crizotinib (2 samples), PC9/Erlotinib (5 samples), HCC4006/Erlotinib (1 sample), H2286/Dasatinib (1 sample), H366/Dasatinib (1 sample) HCC827/Erlotinib (1 sample), H1781/Afatinib

## Sheet: h3122.criz
id	Log2Ratio
ABI2 p Y213	-2.87665
ABRAXAS1 ack K268	-1.31514
ACLY p Y682	2.01041
ACOT7 p Y194	1.72409
ACSL4 ubi K401	-1.73247
ACTB ubi K191; ACTG1 ubi K191; ACTG2 ubi K192; ACTC1 ubi K193; ACTA1 ubi K193; ACTBL2 ubi K192	2.1401
ACTG1 ack K326; ACTA1 ack K328	-1.32107
ACTG1 ubi K191; ACTA1 ubi K193; ACTBL2 ubi K192	2.22544
ACTG1 ubi K328; ACTA1 ubi K330	-2.09055
ACTR5 p Y564	-1.58403
ADAM9 p Y769	-1.26298
ADGRG1 ubi K673	-1.18361
ADIRF ack K70	-3.15589
ADRM1 ubi K21	-1.72769
ADRM1 ubi K34	-1.21275
ADRM1 ubi K42	-1.3068
AFF1 ack K582	-1.9334
AFF4 ack K572	-2.14391
AGTPBP1 ack K715	-2.01742
AHNAK p Y715	-1.85785
AHSA1 ack K203	-1.3198
ALDOA ack K147; ALDOC ack K147	-1.63134
ALDOC ack K42	-2.47403
ALK p Y1078	-2.49747
ALK p Y1096	-2.93475
ALK p Y1359	-1.2387
ALK p Y1507	-1.88496
ALK p Y1584	-2.80489
ALK p Y1586	-3.90128
ALYREF ack K4	2.63914
ANTXR2 ubi K371	-2.08919
ANXA2P2 p Y24; ANXA2 p Y24	-1.42838
APH1A ubi K95	-1.80599
APP ubi K751	-1.36886
ARCN1 ubi K323	-2.00513
ARHGAP1 ubi K212	1.3695
ARHGAP32 p Y1537	-2.55825
ARHGEF5 p Y656	-3.10515
ARID1A ack K1612	-2.13543
ARID1A ack K980	-3.14058
ARIH1 ubi K144	2.60598
ASXL2 ack K1271	-4.39606
ATG3 p Y18	-1.76399
ATP11A ubi K678	-1.17054
ATP11A ubi K716	-2.22152
ATP1A1 p Y260	-1.24272
ATP1A1 ubi K21	-1.16994
ATP1A1 ubi K22	-1.16994
ATP5F1A ack K539	4.13136
ATP6V0D1 p Y347	-1.68303
ATRX ack K967	-2.02026
ATXN3 ubi K117	-2.79884
AUP1 ubi K316	-3.91696
BCAR1 p Y234	1.47006
BCL9 ack K94	-2.72992
BCL9 ack K96	-2.72992
BCL9 ack K98	-2.72992
BCL9L ack K108	-2.21912
BCR p Y177	-4.27682
BRAP ubi K381	-1.21264
BRAP ubi K385	-1.92336
BRD2 ack K31	-3.27921
BRD8 ack K81	-1.60484
BRF1 ack K590	-1.22765
CALM3 ack K95	-4.11663
CBL p S675	-4.3204
CBL p Y674	-3.77141
CBLB p Y889	-3.76019
CBX1 ubi K150	-1.52956
CCDC50 ubi K129	-1.74398
CCDC50 ubi K152	-3.70537
CCDC50 ubi K215	-1.72486
CCND1 ubi K46	-2.86447
CCND1 ubi K95	-2.30435
CCPG1 ubi K530	2.67698
CCT7 ubi K145	-1.57259
CCT7 ubi K55	-2.79326
CCZ1 ubi K116	-1.27892
CD2AP p Y361	-1.59321
CDC42 ubi K133	-1.77602
CDK1 p T14	1.6068
CDK1 p Y19	2.27849
CDK16 p Y176	-3.767
CDK5RAP3 ubi K166	-1.23754
CEACAM3 p Y230	-1.81129
CERS2 ubi K131	-1.9657
CFL1 ubi K144	-2.3878
CFL1 ubi K92; CFL2 ubi K92	-2.12726
CFL1 ubi K95; CFL2 ubi K95	-3.45643
CGN p Y45	-1.22579
CGN p Y99	-1.49705
CIZ1 ack K260	-1.21828
CLDN10 ubi K214	-1.66981
CLN3 ubi K262	3.18316
CLTC ubi K1501	-1.52758
CLTC ubi K1609	-1.96753
CLTC ubi K619	-1.26571
CMPK1 ubi K43	-2.27402
COPA ubi K827	-1.29179
CPD p Y1344	-2.60593
CRABP2 ubi K31	-2.219
CRABP2 ubi K83	-2.98401
CREBBP ack K1762	1.66011
CRIP2 p Y13	-1.31936
CRK p Y251	-1.92166
CSRNP3 p T271	-4.41642
CTAGE1 ubi K103	-3.13083
CTAGE1 ubi K65	-1.17283
CTNND1 p Y174	-2.02822
CTNND1 p Y96	-2.4422
CTNND1 ubi K810	-1.33697
CTTN ack K107	-1.40542
CTTN ack K124	-1.74673
CTTN ack K161	-1.71222
CTTN ack K87	-1.29062
CTTN p S156	-1.5709
CUL3 ubi K262	-1.33602
CUL5 ubi K724	-1.24567
CYP51A1 ubi K412	-1.48772
DAD1 ubi K82	-1.50174
DAZAP2 p Y165	-1.43088
DBI ack K55	-1.78394
DBNL ack K280	-2.38113
DCAF7 ubi K81	1.30932
DCBLD2 p Y732	-1.44353
DCBLD2 p Y750	-1.32044
DDI2 ubi K153	-2.15859
DDX24 ack K17	-1.33136
DDX39B ack K188	-1.26538
DHCR24 ubi K496	1.60494
DNAJC5 ubi K72	-1.56267
DPY30 ack K35	-1.67958
DSG2 p Y968	-1.36819
DUSP6 ubi K68	-2.40607
EEF1A1 ack K255; EEF1A2 ack K255	2.2921
EEF1A1 ubi K172	-1.32372
EEF1A1 ubi K179	-1.48743
EEF1A1 ubi K180	-1.48743
EEF1G ubi K294	-2.38237
EEF2 ubi K512	-2.41627
EIF1 p Y30	-1.75778
EIF2S1 p Y150	-1.70127
EIF5A ack K34	-1.65296
EMC7 p S114	-4.32852
EMC7 p T113	-4.32852
EML4 p T252	-2.17164
EML4 p Y247	-3.08459
EML4 p Y265	-3.27062
EML4 p Y267	-3.25056
EML4 p Y305	-3.31991
ENAH p Y529	-1.73685
ENO1 ack K71	-2.64383
ENO1 p Y287	1.63353
ENO1 ubi K420	5.75092
ENO1 ubi K64	4.00301
ENO1 ubi K89	-1.45347
ENSA ack K114	-1.22807
ENSA ack K63	-1.88301
ENSA ack K63; ARPP19 ack K58	-1.29051
ENSA p Y64; ARPP19 p Y59	-1.38098
ENSA ubi K63	-3.08032
ENSA ubi K74	-1.70662
ENSA ubi K76	-2.23254
EP300 ack K1550	-3.6285
EP300 ack K1560	-1.73269
EP300 ack K1800; CREBBP ack K1837	1.67672
EPB41L2 p Y577	-1.5524
EPHA2 ubi K617	1.27749
EPHA7 p Y791	-1.69685
EPHB3 p Y608	-1.41753
EPHB4 p Y590	-1.41753
EPS15L1 ubi K679	-1.61163
EPS8 p T499	-2.24594
EPS8 p Y774	-1.34956
ERBB3 p Y1307	-2.00087
ERBIN p Y1293	-1.48606
ERGIC3 ubi K8	-2.66626
ETNK1 ubi K172	-1.62632
EZR ubi K143	-2.10513
EZR ubi K458	-1.5808
FABP5 p Y131	1.2341
FAF2 ubi K167	-1.36207
FAM83F p S112	3.44476
FGF8 p Y75	2.16366
FLNB p Y2502	-1.40307
FNBP1L p Y291	-3.34817
FRS2 p Y306	-1.89234
FTSJ3 ack K233	-2.09358
GAB1 p Y627	-1.92529
GAB1 p Y659	-4.5847
GAB2 p S622	-2.367
GAB2 p Y293	-2.23443
GAB2 p Y324	-3.45977
GAB2 p Y614	-1.77763
GABPB2 ack K341	-1.79982
GAPDH ubi K215	-1.63524
GAREM1 p Y271	-2.35695
GAREM1 p Y453	-1.32095
GAREM1 p Y701	-2.78678
GIT1 p Y545	-1.18845
GNAS ubi K338	-1.76435
GNAS ubi K96	-1.29799
GNG12 ubi K34	-3.7858
GPRC5A p Y317	-1.69968
GRB10 p Y404	-3.05458
GRB2 p Y209	-2.25431
GRB2 ubi K109	-3.79802
GSK3A p Y279; GSK3B p Y216	3.19523
GSK3B p S215	-6.64386
GSK3B p Y216	1.34492
GSN ubi K245	-1.26579
GSTO1 ack K160	-1.57398
GTF2F1 ack K407	-1.72727
H2AFV ack K14	-1.46607
H2AFY ubi K116	-3.43305
H2AFY ubi K117	-2.72514
H2AFY ubi K123	-1.25712
H2AFY2 ubi K117	-1.32599
H2AFZ ack K14	-1.20076
H3F3B ack K10; HIST3H3 ack K10	-1.21453
H3F3B ack K80; HIST3H3 ack K80	-1.80469
H3F3B ubi K24	-2.22438
HDAC1 ubi K74	-1.29435
HDAC1 ubi K89; HDAC2 ubi K90	-1.61607
HERC1 ubi K2881	-1.80946
HGS p Y286	-1.73387
HGS ubi K207	-1.9636
HIST1H1E ack K46; HIST1H1D ack K47; HIST1H1C ack K46	-1.6429
HIST1H1E ack K90; HIST1H1B ack K93	-1.5231
HIST1H1E ubi K64	-1.88945
HIST1H1E ubi K75	-1.6904
HIST1H2BD ubi K117; HIST1H2BC ubi K117; HIST2H2BE ubi K117; HIST2H2BF ubi K117; HIST1H2BH ubi K117; HIST1H2BA ubi K118; HIST1H2BN ubi K117; HIST1H2BM ubi K117; HIST1H2BL ubi K117	-2.09698
HIST1H2BD ubi K121; HIST1H2BC ubi K121; HIST2H2BE ubi K121; HIST2H2BF ubi K121; HIST1H2BH ubi K121; HIST1H2BA ubi K122; HIST1H2BN ubi K121; HIST1H2BM ubi K121; HIST1H2BL ubi K121	-2.31943
HIST1H2BK ack K117; HIST1H2BO ack K117; HIST1H2BB ack K117; HIST1H2BD ack K117; HIST1H2BI ack K117; HIST2H2BE ack K117; HIST2H2BF ack K117; HIST1H2BN ack K117; HIST1H2BM ack K117; HIST1H2BL ack K117	1.39593
HIST1H2BK ubi K109; HIST1H2BO ubi K109; HIST1H2BB ubi K109; HIST1H2BD ubi K109; HIST1H2BI ubi K109; HIST2H2BE ubi K109; HIST2H2BF ubi K109; HIST1H2BN ubi K109; HIST1H2BM ubi K109; HIST1H2BL ubi K109	-3.42424
HIST1H2BK ubi K117	-2.09698
HIST1H2BK ubi K121	-1.19298
HIST1H2BK ubi K6; HIST1H2BI ubi K6; HIST2H2BE ubi K6	-1.39573
HIST1H3A ack K24; H3F3A ack K24; HIST2H3A ack K24	1.27177
HIST1H4A ack K13	-6.64386
HIST1H4A ack K17	-6.64386
HIST2H2AC ack K96; HIST2H2AA3 ack K96; H2AFJ ack K96	-1.18128
HIST4H4 ack K13	-1.19229
HIST4H4 ack K17	-1.19328
HIST4H4 ack K6	-1.82625
HIST4H4 ack K78	-2.59324
HIST4H4 ack K9	-1.64576
HIST4H4 ubi K32	-3.26929
HLA-A ubi K200; HLA-B ubi K200; HLA-F ubi K197	-1.83196
HMGB1 ubi K114	-2.45586
HMGB3 ubi K125	-2.63839
HMGB3 ubi K126	-2.63839
HNRNPA1 p Y366	-2.77178
HNRNPA1 ubi K350	-1.76937
HNRNPA2B1 ack K168	-2.14288
HNRNPA3 ubi K148	-1.78966
HNRNPAB ack K330	-1.1892
HNRNPC ubi K39	1.52646
HNRNPK ubi K405	-1.32699
HNRNPK ubi K422	-1.51332
HNRNPL ack K59	1.98947
HNRNPM p Y64	-1.2575
HNRNPM ubi K381	-1.17813
HSP90AA1 p Y627	-1.30111
HSP90AA1 ubi K185; HSP90AB1 ubi K180	-1.22328
HSP90AA1 ubi K446	-1.18925
HSP90AA1 ubi K58	1.91234
HSPA4 p Y336	1.23749
HSPA8 ack K348	-1.5153
HSPA8 ubi K108	-1.50681
HSPA8 ubi K348	-3.94496
HSPA8 ubi K524	-1.38493
HSPA8 ubi K71	1.52853
HSPD1 ack K473	-2.30661
ICE1 ack K1218	1.50455
ICK p Y159	-1.20723
ID1 ack K20	-2.03666
IDE ubi K192	-1.38404
IFNGR1 p Y304	-1.42417
ILF2 ubi K186	-1.38186
IMPDH2 ubi K208	-4.16161
INPPL1 p Y1135	-2.16922
INPPL1 p Y1162	-2.42047
INPPL1 p Y886	-4.98912
INPPL1 p Y986	-2.12825
INPPL1 p Y987	-2.49032
IRS1 p T88	-4.40197
IRS1 p Y612	-3.35879
IRS1 p Y941	-2.61457
IRS1 p Y989	-3.12313
IRS2 p Y111	-1.32554
IRS2 p Y576	-3.06114
IRS2 p Y803	-1.84344
IRS2 p Y823	-1.23024
ITGB4 p Y1510	-3.23523
ITM2B ubi K16	-1.35913
ITM2C ubi K14	-1.87715
ITM2C ubi K17	-2.07472
ITSN2 p Y968	-1.8345
ITSN2 ubi K705	-2.05471
JADE2 ack K32	-1.1989
JOSD1 ubi K180	-2.00698
JUNB ack K240	-3.01056
KAT6A ack K815	-2.24889
KMT2C ack K2832	2.57557
KMT5B ack K20	1.73362
KRT18 ubi K317	-1.73473
KRT18 ubi K426	-1.33627
LAGE3 ubi K95	-1.88857
LDHB ubi K308	-1.41425
LMNB1 ubi K312	-1.97133
LSR p Y323	-1.53856
LSR p Y406	-2.21852
LYN p Y508	1.41399
MAPK1 p T185	-2.67867
MARCH6 ubi K56	-1.30311
MBIP ubi K170	-2.16536
MCL1 ubi K234	-2.91291
MCL1 ubi K238	-1.29646
MCL1 ubi K40	-2.05058
MDM2 ubi K364	-1.28354
MDM2 ubi K45	-1.3951
ME2 ack K240	1.78764
MED6 ack K236	-1.93704
MED6 ack K241	-2.4801
MED8 ack K259	-1.8383
MEF2D ack K511	-2.21414
MFSD1 ubi K249	-1.24613
MGA ack K2659	1.73984
MIB1 ubi K28	-1.36448
MIF ack K78	1.84058
MINDY2 ubi K309	1.27595
MISP p Y350	-1.57194
MISP p Y638	-3.52876
MPHOSPH10 ack K189	-1.25414
MPHOSPH10 ack K193	-1.25414
MPZL1 p Y241	-1.50282
MRGBP ack K185	-2.16267
MSMO1 ubi K284	-1.41554
MVP ubi K444	-1.32227
MYC ack K148	-2.10488
MYC ubi K148	-3.8022
MYH1 ubi K1097	4.42869
MYH9 p Y9	-1.52997
MYH9 ubi K1415	-3.18014
MYH9 ubi K1638	-2.71515
MYH9 ubi K821; MYH10 ubi K828; MYH14 ubi K845	-2.06647
MYH9 ubi K833	-2.17812
MYH9 ubi K856	-2.76099
MYO6 ubi K1076	-1.75286
MYO6 ubi K915	-1.48162
MYO6 ubi K916	-1.48162
NBEA ubi K2353	-2.37901
NCAPD2 ubi K1201	-1.31869
NCL ack K545	-2.28942
NCL ack K646	-1.5458
NECTIN2 p Y454	-1.49713
NEDD8 ubi K48	-1.45186
NEDD9 p Y345	2.15196
NFIA ack K276	-1.7748
NFRKB ack K1083	-2.34926
NIPSNAP2 ack K143	2.05519
NME1 ubi K100; NME2 ubi K100	-3.97249
NME2 ubi K124	-1.68556
NNT ack K70	-1.46117
NOLC1 ack K510	-2.36729
NOMO3 ubi K1211	-4.58008
NONO ack K467	-1.71532
NOP58 ack K441	-1.40587
NPAT ack K1228	-1.87242
NQO1 ack K31	-1.27762
NRAS ubi K128	-1.84861
NUDT1 p Y48	-1.57563
OCIAD2 ack K41	1.437
OCLN p Y368	-1.64741
OTUB1 ubi K71	-1.33474
OTUB1 ubi K84	-1.67873
OTUD4 ack K343	-2.26158
PABPC1 ubi K188	-1.65376
PABPC1 ubi K78	-1.54997
PABPC4 ubi K188	-1.65376
PAQR7 ubi K197	-1.31838
PCDH1 ubi K894	-1.43429
PCNP ack K89	-3.1935
PCP4L1 ack K55	-1.26613
PDCD6IP ubi K640	-1.41423
PDPK2P ack K277	-1.63141
PDXDC1 p Y677	-1.18119
PFDN5 ubi K55	-2.09897
PFN1 ack K105	-1.40182
PFN1 ubi K105	-2.77938
PFN1 ubi K70	-2.50114
PHEX ubi K629	-1.45348
PHEX ubi K637	-1.68007
PHLDA2 ubi K57	-2.78513
PI4K2A p Y402	-1.57418
PI4KB p Y805	3.03071
PIP5K1A ubi K103	-1.64611
PIPSL ubi K559; PSMD4 ubi K74	-1.35338
PIPSL ubi K568	-1.22928
PIPSL ubi K620; PSMD4 ubi K135	-1.42197
PKM ack K135	4.38517
PKM p Y105	2.16189
PKM ubi K270	-1.43168
PKP3 p Y84	-1.55218
PKP4 p S273	-1.80656
PKP4 p T419	-1.36693
PKP4 p T477	-1.33633
PKP4 p Y275	-1.23772
PKP4 p Y306	-1.3785
PKP4 p Y421	-1.3344
PKP4 p Y425	-1.65967
PLAA ack K529	3.77744
PLAA ubi K311	-1.83276
PLEC ack K2452	-3.56808
PLEKHA5 p Y398	-1.26985
PLEKHG1 p Y1042	1.44214
PLSCR1 ubi K223	-3.2528
PNMA1 ubi K283	-2.31735
PNP ubi K179	-1.18622
PNP ubi K95	-1.91279
POLR2A ubi K1350	-2.04018
PPIA ubi K28	-1.58331
PPIL2 ack K490	-1.67956
PPP1CA ubi K260; PPP1CB ubi K259	-2.23531
PPP1CB ubi K25	-2.69252
PPP2CA ubi K41	-3.27892
PPP2R3C ubi K54	-2.05697
PRKAR1A ubi K244	-1.28102
PRKD1 p S251	-1.7394
PRKDC ubi K2908	-1.85263
PSMA2 ubi K64	-1.35698
PSMA6 ubi K104	-1.4999
PSMA6 ubi K171	-2.88109
PSMB4 ubi K201	-1.95083
PSMB5 ubi K91	-3.23274
PSMD1 ack K310	-1.51561
PSMD1 ack K838	-1.45659
PSMD1 ubi K310	-1.78817
PSMD12 ack K221	-2.45308
PSMD2 ubi K178	-1.42126
PSMD4 ubi K365	-1.62998
PSMD4 ubi K40	-1.24377
PSMD4 ubi K83	-1.22928
PSME1 ubi K245	-1.69004
PTGES3 ack K33	-1.21157
PTK2 p Y397	-2.28937
PTK2 p Y861	-1.25145
PTPN11 p T547	-2.22865
PTPN11 p Y546	-3.05819
PTPN11 p Y584	-2.83067
PUF60 ack K454	-2.29527
RAB10 ubi K49	-1.36837
RAB1A ubi K119; RAB1B ubi K116	-1.5954
RAB1A ubi K191	-1.19044
RABGEF1 ubi K263	-1.70689
RAC1 ubi K147	-1.68619
RACK1 ubi K106	-4.88558
RAD18 ubi K197	-2.10891
RAD23A ubi K122	-3.9449
RAD23A ubi K69; RAD23B ubi K67	-3.30755
RAD23B ubi K147	-1.9384
RAD23B ubi K36	-1.24382
RAPH1 p Y1226	-1.40933
RASA1 p Y460	-1.4463
RBBP4 ack K4	2.44583
RBM26 ack K709	-2.03291
RDH11 ubi K105	-1.20919
RDH11 ubi K112	-1.9341
RNASEH2B p S21	-2.98685
RNASEH2B p Y23	-2.98685
RNF13 ubi K233	-3.81547
RNF185 ubi K80	-1.31906
RNF5 ubi K75	-1.28181
RPL10 ubi K101	-1.5402
RPL11 ubi K178	-1.45315
RPL11 ubi K52	-3.48518
RPL13A ubi K125	-2.39757
RPL13A ubi K25	-3.87756
RPL14 ack K204	-1.8876
RPL15 ubi K153	-3.6015
RPL15 ubi K83	-2.48087
RPL18 ubi K49	-2.64679
RPL18A ubi K136	-1.65692
RPL19 ubi K153	-1.91433
RPL23A ubi K115	-2.35894
RPL24 ubi K93	-2.08371
RPL27A ubi K94	-2.28883
RPL29 ubi K38	-1.22754
RPL3 ubi K300	-1.34995
RPL30 ubi K23	-1.25034
RPL35A ubi K45	-3.42654
RPL37 ubi K3	-2.83661
RPL37 ubi K31	-2.57877
RPL4 ubi K106	-5.62373
RPL4 ubi K173	-2.93838
RPL4 ubi K327	-5.10931
RPL4 ubi K353	-3.49161
RPL4 ubi K364	-2.9367
RPL4 ubi K368	-3.4276
RPL5 ubi K27	-2.14496
RPL6 ubi K207	-2.38977
RPL6 ubi K210	-3.53268
RPL6 ubi K218	-3.77443
RPL6 ubi K262	-2.93463
RPL6 ubi K87	-3.36133
RPL6 ubi K94	-3.09299
RPL7 ubi K127	-1.55483
RPL7 ubi K19	-2.38879
RPL7 ubi K20	-2.71346
RPL7 ubi K77	-4.77213
RPL7A ubi K125	-3.18557
RPL7A ubi K131	-2.9248
RPL7A ubi K217	-1.94523
RPL7A ubi K48	-1.52897
RPL8 ubi K60	-3.1001
RPL9P9 ubi K21	-3.42753
RPN1 ubi K538	-1.43262
RPS10 ubi K107	-1.95102
RPS10 ubi K139	-1.42322
RPS20 ack K4	-1.67913
RPS20 ack K8	-1.42085
RPS24 ubi K83	-2.94485
RPS24 ubi K84	-2.53413
RPS27A ubi K104	-3.61203
RPS27A ubi K11; UBA52 ubi K11	-1.51079
RPS27A ubi K27; UBA52 ubi K27	-1.31817
RPS27A ubi K6; UBA52 ubi K6	-3.0757
RPS27A ubi K63; UBA52 ubi K63	-2.29211
RPS3 ubi K141	-3.65336
RPS3 ubi K197	-3.4333
RPS3 ubi K214	-2.08415
RPS3 ubi K62	-3.22424
RPS3 ubi K90	-2.34122
RPS3A ubi K249	-2.87729
RPS8 ack K128	-1.2387
RPS9 ubi K155	-1.95906
RSF1 ack K1390	-1.64091
RTCB ack K496	-3.61949
RTN3 ubi K1018	-1.97512
S100A10 ubi K28	-1.81653
S100A13 ubi K30	-1.41048
S100A13 ubi K61	-1.54835
S100A14 ubi K27	-1.22092
S100A16 ack K61	-1.1701
S100A16 p Y20	2.75014
S100A9 ubi K51	-1.38087
S100A9 ubi K57	-5.05875
SAE1 ack K4	-1.75151
SARS2 ack K110	1.41551
SCAMP3 p Y35	-1.60301
SCEL p Y295	-1.59728
SCP2 ubi K453	-1.39334
SEC16A p Y813	-1.37997
SEMA4B ubi K740	-1.9011
SEPT9 p Y278	-1.28105
SERBP1 p Y207	-2.32744
SET ubi K154	-1.27024
SFPQ ubi K466	-2.26947
SFT2D2 ubi K6	-1.32385
SGTA ubi K200	-1.17063
SH3PXD2B p Y25	-1.94751
SHC1 p Y427	-1.30554
SHC4 p Y424	-1.17198
SIRPA ack K483	-5.67735
SLC16A3 ubi K428	1.44451
SLC1A5 p Y524	-1.47096
SLC1A5 ubi K537	-2.2252
SLC25A4 ack K10	2.21205
SLC25A5 ack K10	4.58638
SLC25A5 ubi K147	-2.22325
SLC27A3 ubi K436	-2.56139
SLC38A2 ubi K59	-1.57297
SLC3A2 ubi K122	1.40264
SLC3A2 ubi K166	-2.19855
SLC5A6 ubi K599	-2.0585
SLC7A11 ubi K12	-1.89426
SLC7A11 ubi K222	-1.71066
SLC7A11 ubi K37	-1.40503
SLCO4A1 ubi K353	-2.06876
SLCO4A1 ubi K367	-2.35049
SLTM ack K803	-1.95436
SMARCC1 ack K354	-1.33451
SNRPN ack K8	-1.21023
SNW1 ack K170	-1.27581
SNX6 ubi K307	-1.42159
SOX11 ack K179	-1.6959
SPAG7 ack K197	-2.0058
SPATS2L p Y15	-1.8434
SPDEF p Y329	-1.96976
SRCIN1 p Y264	-2.02064
SREBF1 ack K313	-1.38916
SRP54 ubi K442	-2.57494
SRPRB ubi K191	-1.2173
SRSF9 p Y179	-2.01945
SSRP1 ack K319	-1.63485
ST13P5 ubi K364	-3.17673
STARD9 ack K570	-3.31287
STAT3 p Y705	-1.80737
SUB1 ubi K68	-1.30099
SV2A ubi K143	-2.75672
SV2A ubi K485	-3.02592
SYAP1 p Y60	-1.31669
SYK p Y296	-1.43162
SYTL1 p Y304	-1.20923
TCEAL3 ack K99	-1.42019
TCF20 ack K446	-2.82708
TCOF1 ack K322	-1.70877
TCP1 ubi K126	-4.00661
TDP2 ubi K24	-2.77097
THRAP3 ack K252	-1.29329
TIAM1 p Y1323	-1.32999
TJP1 p Y1524	-2.38472
TKT p Y275	1.55747
TMEM106B ubi K14	-2.3441
TMEM192 ubi K254	-1.36784
TMEM230 ubi K16	-2.36309
TMEM30A ubi K24	-1.28013
TMSB4X ack K15	-1.50583
TMUB1 ubi K108	-1.26462
TNK2 p Y859	-2.06055
TNPO1 ubi K85	-1.73361
TNS2 p Y483	-2.21749
TNS3 p Y354	1.32395
TOLLIP ubi K66	-1.17457
TOM1 ubi K385	-4.87665
TOM1L2 ubi K106	-2.0208
TOM1L2 ubi K400	-1.20383
TOMM70 ubi K170	-2.35947
TOP2A ubi K131; TOP2B ubi K152	-1.73748
TP53 ubi K164	-2.11876
TPD52 ubi K138	-1.23597
TPI1 ubi K193	-1.66921
TRAFD1 ubi K129	-1.91187
TRIM33 ack K763	-1.7526
TRIR ack K128	1.40173
TUBA1B p Y103; TUBA4A p Y103; TUBA1C p Y103	-1.34234
TUBA1B p Y312; TUBA4A p Y312; TUBA1C p Y312	-1.91255
TUBA1B ubi K326; TUBA1A ubi K326; TUBA1C ubi K326	1.39982
TUBA1B ubi K336; TUBA1A ubi K336; TUBA1C ubi K336	1.58515
TUBA1B ubi K96; TUBA4A ubi K96; TUBA1C ubi K96	-1.95804
TUBB4A p Y340; TUBB p Y340; TUBB4B p Y340; TUBB3 p Y340; TUBB2A p Y340; TUBB6 p Y340; TUBB2B p Y340	-1.63525
TXNIP p Y334	-2.76679
TXNIP ubi K26	-1.50669
UBA52 ack K88	-1.35209
UBB ubi K29; RPS27A ubi K29; UBA52 ubi K29	-1.95991
UBE2N ack K92	1.84414
UBN2 ack K1148	-1.93869
UBQLN1 ubi K45	-1.8988
UBXN1 ubi K83	-3.8382
UIMC1 ubi K31	-1.58538
UMPS p Y37	1.26004
USF3 ack K32	-1.7525
USF3 ack K33	-1.7525
USP14 ubi K342	-1.58599
VAMP2 ubi K52; VAMP3 ubi K35	1.87583
VCP ubi K20	-1.85731
VCP ubi K231	-2.28935
VCP ubi K389	-1.62456
VCP ubi K668	-2.01545
VEGFA ack K147	-1.3874
VEGFA ack K149	-1.3874
VEGFA ack K152	-1.3874
VPS45 ubi K257	-1.24484
VPS45 ubi K450	-1.82483
VPS45 ubi K454	-1.82483
WBP11 ack K13	-1.33102
WLS ubi K12	-2.43805
WLS ubi K13	-2.43805
WRNIP1 ubi K633	-1.32731
XRCC5 ack K265	-3.14499
XRCC5 ubi K532	-1.36218
YBX1 ubi K137	-2.70789
YWHAZ ack K3	-1.23869
YWHAZ ack K9	-1.76454
YWHAZ ubi K11	-1.1883
YWHAZ ubi K85	-1.96941
ZDHHC5 p Y533	-1.86294
ZFP42 ack K231	-1.26027
ZFR ack K495	-1.79387
ZMYM2 ack K1280	-1.535
ZMYM3 ack K984	2.97529
ZNF185 p Y581	-2.5426
ZRANB2 ack K54	-1.24052

## Sheet: hcc78.criz
id	Log2Ratio
ABI1 p Y213	-1.72177
ACTB ack K68; ACTG1 ack K68	-1.2449
ACTB p Y294; ACTG1 p Y294	2.71747
ACTB ubi K50; ACTG1 ubi K50; ACTG2 ubi K51; ACTC1 ubi K52; ACTA1 ubi K52	2.20265
ACTB ubi K61; ACTG1 ubi K61; ACTG2 ubi K62; ACTC1 ubi K63; ACTA1 ubi K63	3.36533
ADAM9 p S758	-2.80276
ADAM9 p T761	-2.89311
ADAM9 p Y769	-1.69582
ADAM9 p Y778	-1.80836
ADRM1 ubi K34	1.36612
AFAP1L2 p Y56	-3.48712
AFDN p Y1230	-3.93622
AHNAK p Y121	-3.79711
AHNAK p Y1469	-4.30844
AHNAK p Y715	-3.34852
AHNAK p Y964	-4.49627
ANAPC7 ack K462	1.19695
ANXA2P2 ack K157; ANXA2 ack K157	1.44089
ANXA2P2 p Y30; ANXA2 p Y30	-1.40568
APLP2 p Y750	-2.42284
ARHGEF5 p S652	-3.25805
ARHGEF5 p Y1097	-1.4913
ARHGEF5 p Y656	-3.87081
BAIAP2L1 p Y274	-3.05196
BRD4 ack K102	-1.31692
BRD4 ack K111	-1.31692
CALM3 ack K22	1.5719
CBL p Y674	-1.62831
CCT8 ubi K62	1.26053
CDK1 p T14	1.50599
CDK2 p T14	1.35646
CDK3 p T14	1.35646
CHD4 ubi K1092	1.45484
CLDN1 p Y210	-3.84008
CLDN3 p Y219	-3.09188
CLDN4 p Y208	-1.30317
CNN3 p Y261	-2.15006
COBLL1 ack K949	1.22626
CPD p T1368	-1.70546
CPD p Y1376	-1.91006
CTNND1 p Y174	-4.72191
CTNND1 p Y228	-2.28686
CTNND1 p Y257	-2.13827
CTNND1 p Y334	-4.39229
CTNND1 p Y904	-3.06297
CTTN p Y228	-4.84311
CTTN p Y334	-3.10652
CYSRT1 p Y12	-3.09874
DDIT4 ubi K129	-1.51679
EGFR p Y1092	1.57618
EIF4H p Y12	-1.51042
EPB41 p Y660	-1.69868
EPB41L2 p S614	-2.23637
EPB41L2 p Y623	-2.82803
EPHA2 p T587	-2.03793
EPHA2 p Y772	-1.69516
EPHB1 p Y594	-2.13009
EPHB1 p Y600	-1.66771
EPHB2 p Y577	-3.72361
EPHB2 p Y596	-2.16891
EPHB2 p Y602	-1.73216
EPHB4 p Y574	-1.53599
EPS8 p Y525	-1.33823
ERBIN p Y1104	-2.39208
ERBIN p Y884	-5.86982
EZR ubi K79; RDX ubi K79	-1.38609
F11R p Y280	-1.59741
FAF2 p Y79	-2.23923
FERMT2 p Y179	-2.65731
FRS2 p Y306	-3.59511
FYN p Y420; YES1 p Y426; SRC p Y419	1.2853
G6PD p Y503	-1.17179
GAB2 p Y293	-1.81912
GPRC5A p S301	-2.41331
GPRC5A p Y320	-1.41186
H2AFX ubi K120	1.56411
H2AFY ubi K117	1.61547
HIPK2 p Y361	1.52774
HIST1H2BK ack K6; HIST1H2BC ack K6; HIST2H2BE ack K6	1.77294
HIST1H4A ack K13	3.64501
HIST1H4A ack K17	3.64501
HIST1H4A ack K60	-3.03672
HIST1H4A ubi K32	-2.17098
HNRNPR ack K103; SYNCRIP ack K100	-1.69912
IFI44 ubi K199	1.61353
IFNGR1 p Y304	-3.37082
INPPL1 p Y886	-3.37851
KIRREL1 p Y622	-2.97398
KRT18 p Y13	-3.79009
KRT19 p Y65	-1.25572
LCK p Y394	1.2853
LPP p Y297	-3.41544
LSR p Y328	-2.65383
LYN p Y397; HCK p Y411	1.38374
LYSMD2 p Y208	-2.40015
MAPK14 p Y182	2.08551
MDH2 ack K324	1.45032
MILR1 p Y338	-3.22324
MPZL1 p Y263	-1.97147
MUC1 p Y1203	-2.45627
MUC1 p Y1229	-1.17302
MYH9 p Y11	-1.93444
MYO1E p Y7	-2.53069
MYO1E p Y989	-3.7907
NAA50 ack K34	-1.19804
NECTIN4 p Y502	-1.76044
OCLN p Y342	-1.69468
OCLN p Y368	-2.85669
PARD3 p Y1080	-1.96585
PDXDC1 p Y677	-3.23312
PFN1 p Y129	1.63716
PFN1 ubi K70	-1.51782
PI4KB p Y805	-1.49032
PKP4 p Y1168	-2.56515
PTPN11 p Y584	-2.21482
PTPN6 p Y536	-1.21012
PTPN6 p Y564	-2.42249
PTPRE p Y696	-1.22818
PTPRJ p Y1311	1.17965
PTPRK p Y858	-2.91519
PTTG1IP p Y165	-1.69721
RACK1 ubi K106	1.47528
RAPH1 p Y524	-2.18828
RNF213 ubi K2136	1.51079
ROS1 p Y2227	-2.49749
ROS1 p Y2274	-2.49959
RPL9 ubi K21	1.331
RPS10 p Y12	1.74289
SCAMP1 ubi K334	-1.19233
SCEL p Y295	-2.20808
SLC16A3 ubi K431	1.89803
SLC25A6 ack K23	-2.32771
SLC43A3 ubi K249	1.58727
SLC7A5 ubi K19	3.41167
SNRNP200 ack K745	2.34999
SRRM2 ack K2602	1.50354
STAM2 p Y371	-2.06312
SYK p Y323	3.18847
TAGLN2 p Y192; TAGLN3 p Y192	-1.68394
TKT p Y275	1.74362
TMSB10 ack K4	1.31107
TNK2 p Y827	-1.22533
TNK2 p Y859	-2.68298
TOP2A ubi K639	2.0367
TPI1 ack K275	1.17285
TUBA1B p Y103; TUBA4A p Y103; TUBA1A p Y103; TUBA1C p Y103; TUBA8 p Y103	-2.96739
TUBA1B ubi K112; TUBA1A ubi K112; TUBA1C ubi K112	2.95623
TUBA1B ubi K304; TUBA4A ubi K304; TUBA1A ubi K304	1.5434
TXNRD1 p Y163	2.10848
UBA1 ubi K635	3.61339
UGGT1 p T1282	3.80745
UGGT1 p T1284	3.80745
UGGT1 ubi K1280	1.81904
UGGT1 ubi K1283	1.81904
UGGT1 ubi K1287	1.81904
VCL p Y822	1.19572
VDAC1 ack K96	2.51073
YEATS4 ack K131	1.48122

## Sheet: all.alk.criz
id	Log2Ratio
ABCC1 ubi K496	-1.93641
ABCC5 p Y10	-2.8448
ABHD2 ubi K57	-1.69582
ABI1 p Y198	-3.76186
ABI2 p Y213	-2.87665
ABRAXAS1 ack K268	-1.31514
ACLY p Y682	1.2076
ACOT7 p Y194	1.72409
ACOT9 ack K156	-2.5176
ACSL4 ubi K401	-1.73247
ACTB p Y218; ACTG1 p Y218; POTEE p Y918	1.89709
ACTB ubi K191; ACTG1 ubi K191; ACTG2 ubi K192; ACTC1 ubi K193; ACTA1 ubi K193; ACTBL2 ubi K192	1.6035
ACTG1 ack K326; ACTA1 ack K328	-1.32107
ACTG1 ubi K191; ACTA1 ubi K193; ACTBL2 ubi K192	2.22544
ACTG1 ubi K328; ACTA1 ubi K330	-2.09055
ACTR5 p Y564	-1.58403
ADAM9 p S758	-2.2683
ADAM9 p Y769	-1.26298
ADAM9 p Y778	-2.00907
ADGRG1 ubi K673	-1.18361
ADIRF ack K70	-3.15589
ADRM1 ubi K21	-1.81354
ADRM1 ubi K34	-1.21275
ADRM1 ubi K42	-1.3068
AFDN p Y1230	-2.75749
AFDN p Y1497	-3.43013
AFF1 ack K582	-1.9334
AFF4 ack K572	-2.14391
AGTPBP1 ack K715	-2.01742
AHNAK p Y1469	-4.35222
AHNAK p Y160	-1.5327
AHNAK p Y5836	-4.46807
AHNAK p Y715	-2.76294
AHNAK p Y964	-5.19334
AHSA1 ack K203	-1.3198
AKR1C3 ack K246	-1.97843
AKR1D1 ack K71	-1.64957
ALDOA ack K147; ALDOC ack K147	-1.55652
ALDOC ack K42	-2.47403
ALK p Y1078	-2.22182
ALK p Y1092	-3.05652
ALK p Y1096	-2.69633
ALK p Y1359	-1.2387
ALK p Y1507	-1.88496
ALK p Y1584	-2.80489
ALK p Y1586	-3.90128
ALYREF ack K4	2.63914
ANAPC7 ack K462	-1.4199
ANK3 ack K4327	-1.96616
ANO1 p Y7	-1.23353
ANTXR2 ubi K371	-2.08919
ANXA1 ack K97	-1.30227
ANXA2 ubi K266	1.47062
ANXA2P2 ack K104; ANXA2 ack K104	1.38846
ANXA2P2 p Y24; ANXA2 p Y24	-1.42838
ANXA2P2 ubi K104; ANXA2 ubi K104	-1.26422
ANXA5 ack K70	-1.64758
ANXA5 ack K86	-1.64801
APH1A p Y256	-1.47025
APH1A ubi K95	-1.80599
APLP2 p Y750	-4.18823
APP ubi K751	-1.68912
ARCN1 ubi K323	-2.00513
ARHGAP1 ubi K212	1.3695
ARHGAP12 p S240	-2.30613
ARHGAP12 p Y243	-2.40787
ARHGAP32 p Y1537	-2.55825
ARHGAP5 p Y1109	-2.78587
ARHGEF5 p S652	-1.68135
ARHGEF5 p Y656	-2.72033
ARID1A ack K1612	-2.13543
ARID1A ack K980	-3.14058
ARID4B ack K904	-1.24371
ARIH1 ubi K144	2.60598
ASXL2 ack K1271	-4.39606
ATG3 p Y18	-1.76399
ATP11A ubi K716	-2.22152
ATP1A1 ubi K21	-1.16994
ATP1A1 ubi K22	-1.16994
ATP1A1 ubi K671	-2.71035
ATP5F1A ack K539	3.53796
ATP5F1B ack K259	1.42437
ATP6V0D1 p Y347	-1.8352
ATP6V1A ubi K139	2.58087
ATRX ack K967	-2.09233
ATXN3 ubi K117	-2.45529
AUP1 ubi K316	-3.91696
AXL p Y702	-2.85832
AXL p Y866	-3.91053
BABAM2 ubi K382	-2.59443
BAIAP2 p Y164	-1.21477
BCAR1 p Y234	1.47006
BCL9 ack K94	-2.72992
BCL9 ack K96	-2.72992
BCL9 ack K98	-2.72992
BCL9L ack K108	-2.21912
BCR p Y177	-2.66491
BCR p Y279	-1.31925
BRAP ubi K381	-1.21264
BRAP ubi K385	-2.20212
BRD2 ack K31	-3.27921
BRD8 ack K481	-1.60901
BRD8 ack K81	-1.60484
BRF1 ack K590	-1.22765
CADM1 p Y440	-1.20119
CALM3 ack K95	-2.75883
CALM3 ubi K31	-2.45097
CAP1 ubi K412	-1.83343
CAPN1 p Y387	-1.84542
CAPN1 ubi K398	-1.63995
CAPZA1 ack K19	-2.7921
CAV1 p Y14	-3.69203
CAVIN1 p Y308	-2.5082
CBL p S675	-4.3204
CBL p Y674	-3.77141
CBL p Y700	-3.58534
CBLB p Y889	-3.76019
CBX1 ubi K150	-1.52956
CBX1 ubi K43	-1.65198
CBX3 ubi K52	-1.95136
CBX5 ubi K154	-2.39812
CCDC50 ubi K129	-1.74398
CCDC50 ubi K152	-3.4237
CCDC50 ubi K215	-1.72486
CCND1 ubi K46	-2.86447
CCND1 ubi K95	-2.30435
CCPG1 ubi K530	2.67698
CCT2 ack K342	1.52027
CCT7 ubi K145	-1.57259
CCT7 ubi K55	-2.79326
CCZ1 ubi K116	-1.27892
CD2AP p Y361	-1.92811
CDC42 ubi K133	-1.77602
CDC42BPB p Y1638	-2.95791
CDCP1 p Y806	-2.01877
CDK1 p T14	1.6068
CDK1 p Y19	1.80878
CDK11B ack K467	-1.1943
CDK16 p Y176	-3.767
CDK5 ack K56	-1.17233
CDV3 p Y244	-2.99304
CEACAM3 p Y230	-1.81129
CERS2 ubi K131	-1.9657
CETN2 ubi K120	-2.02228
CFL1 ubi K144	-2.3878
CFL1 ubi K92; CFL2 ubi K92	-2.12726
CFL1 ubi K95; CFL2 ubi K95	-3.45643
CGN p Y45	-1.19832
CIZ1 ack K260	-1.21828
CLDN1 p Y210	-1.24361
CLDN10 ubi K214	-1.66981
CLDN3 p Y219	-2.06158
CLN3 ubi K262	3.0384
CLTC ubi K1501	-1.52758
CLTC ubi K1609	-1.96753
CMIP ubi K74	-2.16857
CMPK1 ubi K43	-2.27402
CNN2 p Y12	-1.63399
CNN3 p Y261	-1.78192
COBLL1 ack K949	1.23799
COPA ubi K827	-1.29179
CPD p Y1344	-2.60593
CPSF6 ack K79	-2.30784
CRABP2 ubi K31	-2.219
CRABP2 ubi K83	-2.98401
CREBBP ack K1762	1.66011
CRIP2 p Y13	-1.31936
CRIP2 p Y77	-1.30516
CRK p Y251	-1.92166
CSRNP3 p T271	-4.41642
CTAGE1 ubi K103	-3.13083
CTAGE1 ubi K65	-1.17283
CTNNA1 ubi K797	-1.78841
CTNNAL1 p Y536	-2.56081
CTNND1 p S230	3.96525
CTNND1 p S320	-4.11498
CTNND1 p Y174	-3.3735
CTNND1 p Y193	-3.24506
CTNND1 p Y228	-1.40046
CTNND1 p Y241	-2.74981
CTNND1 p Y248	-1.86812
CTNND1 p Y904	-1.18387
CTNND1 p Y96	-2.4422
CTNND1 ubi K810	-1.33697
CTTN ack K107	-1.40542
CTTN ack K124	-1.74673
CTTN ack K161	-1.71222
CTTN ack K87	-1.29062
CTTN p S156	-1.5709
CTTN p S405	-1.5375
CTTN p Y228	-1.26182
CUL3 ubi K262	-1.33602
CUL5 ubi K724	-1.24567
CXADR p Y318	-2.46021
CYP51A1 ubi K412	-1.48772
DAD1 ubi K82	-1.50174
DAG1 ubi K793	-3.87403
DAPP1 p Y139	-2.42555
DAZAP2 p Y165	-1.43088
DBI ack K55	-1.17317
DBNL ack K280	-2.38113
DCBLD2 p Y732	-1.44353
DCBLD2 p Y750	-1.85346
DCUN1D1 ubi K143	-1.75574
DDB1 ubi K1131	-1.93034
DDI2 ubi K153	-2.16419
DDR1 p Y797	-2.64706
DDX24 ack K17	-1.33136
DDX39B ack K188	-1.26538
DDX46 ack K977	-2.782
DGKA p Y623	-2.01163
DHCR24 ubi K496	1.60494
DLD ack K122	-1.46383
DLST ack K277	-1.48528
DNAH14 ubi K2919	-3.22406
DNAJC5 ubi K72	-1.56267
DNM2 p Y125; DNM3 p Y125	-1.51879
DOK1 p Y409	-1.64649
DPY30 ack K35	-1.67958
DSG2 p Y1013	-4.88602
DSG2 p Y968	-1.58666
DUSP6 ubi K68	-2.40607
DVL1P1 p Y346	-2.08885
EEF1A1 ack K255; EEF1A2 ack K255	2.2921
EEF1A1 ubi K172	-1.32372
EEF1A1 ubi K179	-1.48743
EEF1A1 ubi K180	-1.48743
EEF1G ubi K294	-2.38237
EEF2 ubi K512	-2.41627
EFNB2 p Y330; EFNB1 p Y343	-5.77736
EGFR p Y998	-2.11194
EGFR ubi K737	-1.35256
EIF1 p Y30	-1.75778
EIF2S1 p Y150	1.27138
EIF3A ubi K105	-2.8631
EIF4A3 p Y132	1.55758
EIF4G1 ubi K770	1.60106
EIF5A ack K34	-1.65296
EMC7 p S114	-2.03299
EMC7 p T113	-2.03299
EML4 p T252	-2.17164
EML4 p Y247	-2.26629
EML4 p Y265	-3.19047
EML4 p Y267	-3.25056
EML4 p Y305	-3.31991
ENAH p Y529	-1.73685
ENO1 ack K256	-1.81154
ENO1 ack K5	-1.91051
ENO1 ack K71	-1.27036
ENO1 ubi K420	5.75092
ENO1 ubi K64	4.00301
ENO1 ubi K89	-1.45347
ENSA ack K114	-1.22807
ENSA ack K63	-1.88301
ENSA ack K63; ARPP19 ack K58	-1.29051
ENSA p Y64; ARPP19 p Y59	-1.83402
ENSA ubi K63	-3.08032
ENSA ubi K74	-1.70662
ENSA ubi K76	-2.23254
EP300 ack K1550	-3.6285
EP300 ack K1560	-1.73269
EP400 ack K345	-2.04655
EPB41 p Y660	-1.44647
EPB41L2 p Y577	-1.5524
EPHA2 p T771	-3.46868
EPHA2 p Y588	-3.8064
EPHA2 ubi K603	-2.03508
EPHA2 ubi K617	1.27749
EPHA7 p Y791	-1.69685
EPHB3 p Y608	-1.41753
EPHB3 p Y614	-2.28264
EPHB4 p Y590	-1.41753
EPHB4 p Y596	-2.28264
EPRS ack K300	-1.76335
EPS15L1 ubi K679	-1.61163
EPS8 p T499	-2.24594
EPS8 p Y485	-3.05215
ERBB3 p Y1307	-2.00087
ERBIN p Y1293	-3.42666
ERBIN p Y884	-2.86068
ERGIC3 ubi K8	-2.66626
ERRFI1 p Y458	-1.55548
ETFB p Y192	-3.77648
ETNK1 ubi K172	-1.62632
EZR ubi K143	-2.10513
EZR ubi K458	-1.5808
FABP5 p Y131	1.2341
FAF1 ubi K221	-2.59721
FAF2 ubi K167	-1.36207
FAF2 ubi K400	-1.17976
FAM83F p S112	2.84019
FASN ack K1429	-1.37101
FASN ack K2406	-1.47501
FASN ack K298	-1.21072
FASN ubi K1158	-2.02056
FAT1 p Y4242	-3.11601
FBXO22 ack K40	-1.63518
FER p Y402	-2.4583
FGF8 p Y75	2.16366
FH ack K292	-1.17996
FLNB p Y2502	-1.40307
FLOT2 ubi K100	-1.30508
FNBP1L p Y291	-3.13721
FRS2 p Y306	-2.18175
FRS2 p Y349	-2.97461
FRS2 p Y392	-1.66423
FTSJ3 ack K233	-2.09358
G6PD ubi K95	-2.47463
GAB1 p Y47	-2.59878
GAB1 p Y627	-1.92529
GAB1 p Y659	-4.00747
GAB2 p S622	-2.367
GAB2 p Y293	-2.23443
GAB2 p Y324	-3.45977
GAB2 p Y614	-1.18825
GABPB2 ack K341	-1.79982
GAPDH ubi K215	-1.63524
GAREM1 p Y271	-1.8013
GAREM1 p Y701	-2.78678
GDI2 p Y203	1.34842
GIT1 p Y545	-1.31029
GLUD1 ack K527	-1.29728
GLYR1 ack K135	-1.96159
GNAS ubi K274	-2.64173
GNAS ubi K338	-1.76435
GNAS ubi K96	-1.29799
GNG12 ubi K34	-3.02758
GPRC5A p S301	-2.25073
GPRC5A p Y300	1.28042
GPRC5A p Y317	-2.37821
GPRC5A ubi K285	-1.18898
GPRC5C p Y414	1.19796
GRB10 p Y404	-2.92501
GRB2 p Y209	-1.25603
GRB2 ubi K109	-3.79802
GSK3A p S278; GSK3B p S215	-1.35185
GSK3B p S215	-6.64386
GSK3B p Y216	1.34492
GSN ubi K245	-1.26579
GSTO1 ack K160	-1.33048
GTF2F1 ack K407	-1.72727
H2AFV ack K14	-1.46607
H2AFY ubi K116	-3.43305
H2AFY ubi K117	-3.09203
H2AFY2 ubi K117	-1.32599
H2AFZ ack K14	-1.20076
H3F3B ack K10; HIST3H3 ack K10	-1.21453
H3F3B ack K80; HIST3H3 ack K80	-1.80469
H3F3B ubi K24	-2.22438
HADH ack K179	1.20682
HDAC1 ubi K74	-1.29435
HDAC1 ubi K89; HDAC2 ubi K90	-1.61607
HERC1 ubi K2881	-1.80946
HGS p Y286	-1.73442
HGS p Y334	-1.47197
HGS ubi K207	-1.9636
HIST1H1E ack K90; HIST1H1B ack K93	-1.5231
HIST1H1E ubi K64	-1.88945
HIST1H1E ubi K75	-1.6904
HIST1H2BK ack K117; HIST1H2BO ack K117; HIST1H2BB ack K117; HIST1H2BD ack K117; HIST1H2BI ack K117; HIST2H2BE ack K117; HIST2H2BF ack K117; HIST1H2BN ack K117; HIST1H2BM ack K117; HIST1H2BL ack K117	1.39593
HIST1H2BK ack K21; HIST1H2BD ack K21; HIST1H2BC ack K21; HIST2H2BE ack K21; HIST2H2BC ack K21; HIST1H2BH ack K21; HIST1H2BN ack K21; HIST1H2BL ack K21	1.72116
HIST1H2BK ubi K109; HIST1H2BO ubi K109; HIST1H2BB ubi K109; HIST1H2BD ubi K109; HIST1H2BI ubi K109; HIST2H2BE ubi K109; HIST2H2BF ubi K109; HIST1H2BN ubi K109; HIST1H2BM ubi K109; HIST1H2BL ubi K109	-3.42424
HIST1H2BK ubi K6; HIST1H2BI ubi K6; HIST2H2BE ubi K6	-1.39573
HIST1H3A ack K10; H3F3A ack K10; HIST2H3A ack K10	3.65015
HIST1H3A ack K15; H3F3A ack K15; HIST2H3A ack K15	3.06408
HIST1H4A ack K13	-4.41749
HIST1H4A ack K17	-4.41749
HIST1H4A ack K78	-1.24508
HIST1H4A ack K9	-1.74484
HIST2H2AC ack K96; HIST2H2AA3 ack K96; H2AFJ ack K96	-1.18128
HIST2H2AC ubi K96; HIST2H2AA3 ubi K96; H2AFJ ubi K96	-1.39732
HIST4H4 ack K13	-1.19229
HIST4H4 ack K17	-1.19328
HIST4H4 ack K6	-1.82625
HIST4H4 ack K78	-2.59324
HIST4H4 ack K9	-1.64576
HIST4H4 ubi K32	-3.26929
HJURP ubi K286	2.15288
HLA-A ubi K200; HLA-B ubi K200; HLA-F ubi K197	-1.83196
HMGB1 ubi K114	-2.45586
HMGB3 ubi K125	-2.63839
HMGB3 ubi K126	-2.63839
HNRNPA1 p Y366	-2.77178
HNRNPA1 ubi K350	-1.76937
HNRNPA2B1 ack K168	-2.14288
HNRNPA3 ubi K148	-1.78966
HNRNPAB ack K330	-1.1892
HNRNPAB ack K91	-2.36362
HNRNPC ack K39	-1.5474
HNRNPC ubi K39	1.52646
HNRNPD ack K129	-1.69679
HNRNPD ack K197	-1.35334
HNRNPK ubi K405	-1.32699
HNRNPK ubi K422	-1.51332
HNRNPL ack K59	1.98947
HNRNPM ubi K381	-1.17813
HNRNPR ubi K103; SYNCRIP ubi K100	-1.21224
HNRNPU ubi K524	-1.27838
HSP90AA1 p Y627	-1.26567
HSP90AA1 ubi K446	-1.18925
HSP90AA1 ubi K58	1.91234
HSPA1B ubi K539	-1.73192
HSPA8 ack K348	-1.5153
HSPA8 ubi K108	-1.50681
HSPA8 ubi K348	-3.94496
HSPA8 ubi K524	-1.38493
HSPA8 ubi K539	-1.788
HSPA8 ubi K71	1.52853
ICE1 ack K1218	1.50455
ICK p Y159	-1.20723
ID1 ack K20	-2.03666
IDE ubi K192	-1.38404
IFNGR1 p Y304	-2.06235
IL6ST p Y905	-2.98524
ILF2 ubi K186	-1.38186
ILF3 ubi K257	-1.49294
INF2 ack K666	-1.44796
INPP5D p Y1022	-4.85993
INPP5D p Y40	-2.08386
INPPL1 p Y1135	-1.75662
INPPL1 p Y1162	-2.42047
INPPL1 p Y886	-4.72211
INPPL1 p Y986	-2.28077
INPPL1 p Y987	-2.49032
IRS1 p T88	-4.40197
IRS1 p Y612	-3.75616
IRS1 p Y941	-2.61457
IRS1 p Y989	-3.01501
IRS2 p Y111	-1.28625
IRS2 p Y542	-1.49794
IRS2 p Y576	-3.06114
IRS2 p Y803	-1.84344
IRS2 p Y823	-1.23024
IRS2 p Y978	-2.93673
ITGB4 p Y1469	-4.48781
ITGB4 p Y1510	-3.6517
ITGB6 p Y762	-1.46405
ITM2B ubi K16	-1.35913
ITM2B ubi K39	-1.17594
ITM2C ubi K14	-1.87715
ITM2C ubi K17	-2.07472
ITSN2 p Y968	-1.90263
ITSN2 ubi K705	-2.05471
JADE2 ack K32	-1.18205
JAK1 p Y1034	-2.46789
JOSD1 ubi K180	-2.21216
JUNB ack K240	-3.01056
KAT6A ack K815	-2.24889
KIAA1217 p Y435	-3.84791
KIAA1522 p Y241	-2.54958
KIRREL1 p Y572	-1.48608
KIRREL1 p Y605	-2.0591
KMT2C ack K2832	2.57557
KMT2C ack K758	-1.23841
KMT5B ack K20	1.73362
KPNB1 ack K867	-2.32422
KRT18 ubi K317	-1.73473
KRT18 ubi K426	-1.33627
KTN1 p Y1353	-1.65856
KTN1 ubi K761	2.36871
LAGE3 ubi K95	-1.88857
LAT2 p Y118	-2.25413
LDHB ack K82	-1.7971
LDHB ubi K308	-1.41425
LDLR p Y845	-2.50638
LMNA ubi K311	-1.43408
LMNB1 ubi K312	-2.18011
LMNB2 ubi K93	-1.52895
LPP p Y273	-5.01714
LPP p Y297	-2.65806
LRPPRC ack K1317	-2.40279
LRRC59 ack K66	-2.53249
LSR p Y406	-2.32234
LSR p Y407	-1.81134
LYSMD2 p Y208	-2.41498
MAML2 ack K204	-1.81549
MAP1B p Y1410	-1.79244
MAP1B p Y1906	-1.47983
MAPK1 p T185	-1.48746
MAPK1 p Y187	-1.28262
MARCH6 ubi K56	-1.30311
MARVELD2 p Y14	-3.05353
MBIP ubi K170	-2.16536
MCL1 ubi K234	-2.91291
MCL1 ubi K238	-1.29646
MCL1 ubi K40	-2.05058
MDH2 ack K324	-1.21197
MDM2 ubi K364	-1.28354
MDM2 ubi K45	-1.3951
ME2 ack K156	-1.58635
MED6 ack K236	-1.93704
MED6 ack K241	-2.4801
MED8 ack K259	-1.8383
MEF2D ack K511	-2.65626
MET p Y1234	-6.64386
MET p Y1235	-6.64386
MET ubi K1190	-3.09371
MFSD1 ubi K249	-1.24613
MGA ack K2659	1.73984
MIA2 p Y1127	-1.78226
MIB1 ubi K28	-1.36448
MINDY2 ubi K309	1.27595
MISP p Y350	-1.57194
MISP p Y638	-6.64386
MPHOSPH10 ack K189	-1.25414
MPHOSPH10 ack K193	-1.25414
MPZL1 p Y241	-2.70298
MPZL1 p Y263	-1.72238
MRGBP ack K185	-2.16267
MSMO1 ubi K284	-1.41554
MST1R p Y1238	-5.24055
MVP ubi K444	-1.32227
MYC ack K148	-2.10488
MYC ubi K148	-3.8022
MYH1 ubi K1097	4.42869
MYH9 p Y11	-1.56536
MYH9 p Y9	-1.26926
MYH9 ubi K1415	-3.18014
MYH9 ubi K1638	-2.71515
MYH9 ubi K821; MYH10 ubi K828; MYH14 ubi K845	-2.06647
MYH9 ubi K833	-2.17812
MYH9 ubi K856	-2.76099
MYO1B ubi K986	-1.36271
MYO1E p Y7	-3.09378
MYO6 ubi K1076	-1.65332
MYO6 ubi K915	-1.48162
MYO6 ubi K916	-1.48162
MYOF ubi K102	-1.94018
NBEA ubi K2353	-2.37901
NCAPD2 ubi K1201	-1.31869
NCK1 p Y112	-2.29357
NCL ack K545	-2.28942
NCL ack K646	-1.69304
NECTIN2 p Y454	-1.49713
NEDD4 ubi K882	-3.23155
NEDD8 ubi K48	-1.79933
NEDD9 p Y345	2.15196
NFIA ack K276	-1.7748
NFRKB ack K1083	-2.34926
NIPSNAP2 ack K143	1.28357
NME1 ubi K100; NME2 ubi K100	-3.97249
NME1 ubi K12; NME2 ubi K12	-1.32525
NME1 ubi K56	-3.05251
NME2 ack K85	2.01731
NME2 ubi K124	-1.68556
NNT ack K70	-1.46117
NOLC1 ack K510	-2.36729
NOMO3 ubi K1211	-4.58008
NONO ack K467	-2.04811
NOP58 ack K441	-1.40587
NQO1 ack K31	-1.27762
NRAS ubi K128	-1.84861
NUDT1 p Y48	-1.57563
NUP58 ubi K422	-2.47281
OCIAD2 ack K41	1.30338
OCLN p Y368	-1.84773
OSMR p Y837	-4.42157
OTUB1 ubi K71	-1.33474
OTUB1 ubi K84	-1.67873
OTUD4 ack K343	-2.26158
OXCT1 ack K418	-1.54266
PABPC1 ubi K188	-1.65376
PABPC1 ubi K78	-1.54997
PABPC4 ubi K188	-1.65376
PAG1 p Y181	-2.04694
PALLD p Y1348	-4.48322
PAQR7 ubi K197	-1.31838
PAXIP1 p Y977	1.32368
PCDH1 ubi K894	-1.43429
PCNA ubi K117	-1.83553
PCNP ack K89	-3.1935
PCP4L1 ack K55	-1.26613
PDAP1 p Y17	-1.46368
PDCD6IP ubi K640	-1.41423
PDLIM4 p Y191	-1.61789
PDPK2P ack K277	-1.63141
PDXDC1 p Y677	-1.63111
PFDN5 ubi K55	-2.09897
PFKFB3 ubi K302	-1.47575
PFN1 ack K105	-2.35227
PFN1 ubi K105	-2.42799
PFN1 ubi K70	-2.50114
PGD ubi K59	-2.67727
PGK1 ack K75	-2.19538
PHEX ubi K629	-1.45348
PHEX ubi K637	-1.68007
PHIP ack K1736	-1.76324
PHLDA2 ubi K57	-2.78513
PI4KB p Y805	3.03071
PIK3C2A p Y73	-3.84612
PIP5K1A ubi K103	-1.66961
PIPSL ubi K559; PSMD4 ubi K74	-1.35338
PIPSL ubi K568	-1.22928
PIPSL ubi K620; PSMD4 ubi K135	-1.42197
PKM ack K135	4.38517
PKM ack K3	1.23384
PKM ack K305; PKLR ack K348	-1.61319
PKM p Y105	1.82483
PKM ubi K270	-1.43168
PKM ubi K322	-1.74261
PKP3 p Y176	-1.54054
PKP3 p Y84	-1.55218
PKP4 p S273	-1.80656
PKP4 p T419	-1.36693
PKP4 p T477	-1.40102
PKP4 p Y1094	-1.25834
PKP4 p Y1168	-1.25756
PKP4 p Y157	-2.32858
PKP4 p Y224	-2.61025
PKP4 p Y275	-1.23772
PKP4 p Y306	-1.3785
PKP4 p Y390	-1.78532
PKP4 p Y421	-1.8817
PKP4 p Y425	-1.65967
PKP4 p Y470	-1.56472
PKP4 p Y478	-3.36368
PLAA ack K529	3.77744
PLAA ubi K311	-1.83276
PLCG1 p Y1253	-1.30164
PLCG1 p Y771	-4.43942
PLCG1 p Y783	-2.81546
PLD3 p Y7	-1.35289
PLEC ack K2452	-3.56808
PLEKHA5 p Y128	-1.19032
PLEKHA5 p Y134	-1.79666
PLEKHA5 p Y353	-1.44274
PLEKHA5 p Y866	-2.27828
PLEKHG1 p Y1042	1.44214
PLPBP p Y69	1.21306
PLSCR1 ubi K223	-3.2528
PLXNA1 p Y1608	-1.91109
PNLIP ack K435	-2.74907
PNMA1 ubi K283	-2.31735
PNP ubi K179	-1.18622
PNP ubi K95	-1.31656
POF1B p Y166	-2.00214
POLI p Y451	-1.92316
POLR2A ubi K1350	-2.04018
PPA2 ack K276	-1.76851
PPIA ack K131	-1.24186
PPIA ubi K28	-1.58331
PPIA ubi K82	-1.5873
PPIL2 ack K490	-1.67956
PPP1CA ubi K260; PPP1CB ubi K259	-2.23531
PPP1CB ubi K25	-2.69252
PPP1R12A p Y496	-1.48768
PPP1R12A p Y911	-1.17986
PPP2CA ubi K41	-3.27892
PPP2R3C ubi K54	-2.05697
PRDX3 ack K91	-2.72006
PRKAR1A ubi K244	-1.28102
PRKAR1A ubi K261	-1.36696
PRKD1 p S251	-1.7394
PRKDC ubi K2908	-1.85263
PRPF4B p S852	-2.61485
PRRC2A p Y17	-1.99675
PSMA2 ubi K64	-1.35698
PSMA3 ubi K57	-3.00564
PSMA6 ubi K104	-1.4999
PSMA6 ubi K171	-2.88109
PSMB4 ubi K201	-1.95083
PSMB5 ubi K91	-3.23274
PSMC6 ubi K197	-1.51549
PSMC6 ubi K48	-2.14334
PSMD1 ack K310	-1.51561
PSMD1 ack K838	-1.68649
PSMD1 ubi K310	-1.70338
PSMD12 ack K221	-2.45308
PSMD2 ubi K178	-1.42126
PSMD4 ubi K122	-1.28288
PSMD4 ubi K262	-2.01273
PSMD4 ubi K365	-1.62998
PSMD4 ubi K40	-1.29843
PSMD4 ubi K83	-1.22928
PSME1 ubi K245	-1.69004
PTBP3 p Y127	-1.21251
PTGES3 ack K33	-1.18749
PTK2 p Y397	-2.64254
PTK2 p Y577	-1.17863
PTK2 p Y861	-1.25145
PTPN11 p S595	-3.98993
PTPN11 p T547	-2.22865
PTPN11 p Y546	-3.4794
PTPN11 p Y584	-2.94127
PTPRK p S856	-2.45917
PTPRK p Y858	-2.89389
PUF60 ack K454	-2.21574
RAB10 ubi K49	-1.36837
RAB1A ubi K119; RAB1B ubi K116	-1.5954
RAB1A ubi K191	-1.19044
RAB34 p Y247	-1.91308
RABGEF1 ubi K263	-1.70689
RAC1 ubi K147	-1.91584
RACGAP1 ubi K292	-1.3725
RACK1 ubi K106	-4.76852
RAD18 ubi K197	-2.10891
RAD23A ubi K122	-3.9449
RAD23A ubi K47	-2.05939
RAD23A ubi K69; RAD23B ubi K67	-3.30755
RAD23B ubi K147	-1.9384
RAD23B ubi K36	-1.24382
RAD23B ubi K45	-2.05939
RAPH1 p Y1226	-1.56593
RAPH1 p Y524	-1.23074
RASA1 p Y460	-1.89502
RBBP5 ubi K244	-2.86521
RBM26 ack K510	-1.78496
RBM26 ack K709	-2.03291
RBM47 p Y283	-1.66405
RBM4B p Y37; RBM4 p Y37	-3.59037
RDH11 ubi K105	-1.20919
RDH11 ubi K112	-1.9341
RERE ack K1158	-2.67035
RNASEH2B p S21	-2.98685
RNASEH2B p Y23	-2.98685
RNASEL ubi K360	-1.64334
RNASEL ubi K362	-1.64334
RNF13 ubi K233	-2.67128
RNF185 ubi K80	-1.31906
RNF5 ubi K75	-1.28181
ROCK2 p Y722	-1.19112
RPL10 ubi K101	-1.5402
RPL10A ack K91	-1.22354
RPL11 ubi K178	-1.45315
RPL11 ubi K52	-3.48518
RPL13A ubi K125	-2.39757
RPL13A ubi K25	-3.64894
RPL14 ack K204	-1.8876
RPL15 ubi K153	-3.6015
RPL15 ubi K83	-2.48087
RPL18 ubi K49	-2.64679
RPL18A ubi K136	-1.65692
RPL19 ubi K153	-1.91433
RPL23A ubi K115	-2.35894
RPL24 ubi K93	-2.08371
RPL27A ubi K94	-1.81377
RPL29 ubi K38	-1.22754
RPL3 ubi K300	-1.34995
RPL30 ubi K23	-1.25034
RPL35A ubi K45	-3.42654
RPL37 ubi K3	-2.83661
RPL37 ubi K31	-2.57877
RPL4 ubi K106	-5.62373
RPL4 ubi K173	-2.93838
RPL4 ubi K327	-5.10931
RPL4 ubi K353	-3.49161
RPL4 ubi K364	-2.9367
RPL4 ubi K368	-3.4276
RPL5 ubi K27	-2.14496
RPL6 ubi K207	-2.33058
RPL6 ubi K210	-3.53268
RPL6 ubi K218	-3.77443
RPL6 ubi K262	-2.5509
RPL6 ubi K87	-3.36133
RPL6 ubi K94	-3.09299
RPL7 ubi K127	-1.55483
RPL7 ubi K19	-2.38879
RPL7 ubi K20	-2.71346
RPL7 ubi K77	-4.77213
RPL7A ubi K125	-3.18557
RPL7A ubi K131	-2.9248
RPL7A ubi K217	-1.94523
RPL7A ubi K48	-1.52897
RPL8 ubi K60	-3.1001
RPL9P9 ubi K21	-3.42753
RPLP0 ubi K26; RPLP0P6 ubi K26	-1.37423
RPN1 ubi K538	-1.43262
RPS10 ubi K107	-1.95102
RPS10 ubi K139	-1.42322
RPS17 ubi K107	-1.73153
RPS17 ubi K19	-1.22655
RPS2 ubi K58	-1.22202
RPS20 ack K34	-1.39888
RPS20 ack K4	-2.15345
RPS20 ack K8	-1.42085
RPS20 ubi K8	-1.17222
RPS24 ubi K83	-2.94485
RPS24 ubi K84	-2.53413
RPS27 ubi K16	-2.09048
RPS27A ubi K104	-3.61203
RPS27A ubi K11; UBA52 ubi K11	-1.51079
RPS27A ubi K27; UBA52 ubi K27	-1.31817
RPS27A ubi K6; UBA52 ubi K6	-3.0757
RPS27A ubi K63; UBA52 ubi K63	-2.29211
RPS3 ubi K141	-3.65336
RPS3 ubi K197	-3.4333
RPS3 ubi K214	-2.21815
RPS3 ubi K62	-3.22424
RPS3 ubi K90	-2.46947
RPS3A ubi K249	-2.87729
RPS9 ubi K155	-1.95906
RSF1 ack K1390	-1.64091
RTCB ack K496	-3.61949
RTN3 ubi K1018	-1.97512
RUNX1 ack K24	-1.97576
S100A10 ubi K28	-1.81653
S100A10 ubi K37	-1.8846
S100A13 ubi K30	-1.41048
S100A13 ubi K61	-1.54835
S100A14 ack K78	-1.43789
S100A14 ubi K27	-1.22092
S100A16 ack K61	-1.1701
S100A16 p Y20	2.75014
S100A9 ubi K51	-1.38087
S100A9 ubi K57	-5.05875
SAE1 ack K4	-1.75151
SARS2 ack K110	1.41551
SCAMP3 p Y35	-3.08237
SCAMP3 p Y83	-1.97915
SCEL p Y295	-1.45169
SCP2 ubi K453	-1.39334
SCRIB p Y1360	-1.94705
SEC16A p Y1209	-1.19635
SEC16A p Y813	-1.37997
SECTM1 ubi K190	-1.52117
SEMA4B ubi K740	-1.9011
SEPT10 ack K104	-1.18872
SEPT9 p Y278	-1.90961
SERBP1 p Y207	-1.92684
SET ubi K154	-1.27024
SFPQ ubi K466	-2.26947
SFT2D2 ubi K6	-1.32385
SGMS2 p Y59	-1.70779
SGTA ubi K200	-1.17063
SH3GLB2 p Y77	-1.977
SHARPIN ubi K189	-1.34689
SHC1 p Y427	-1.30554
SHC4 p Y424	-1.17198
SIGIRR p Y402	-1.80443
SIRPA ack K483	-5.67735
SLC12A4 p Y17	-4.21898
SLC12A7 ubi K1008	-1.30717
SLC16A3 ubi K428	1.44451
SLC1A5 p Y524	-1.47096
SLC1A5 ubi K522	-1.52616
SLC1A5 ubi K537	-2.2252
SLC20A1 p Y388	-3.11307
SLC20A2 p Y354	-2.26014
SLC25A4 ack K23	-2.72913
SLC25A5 ubi K147	-2.22325
SLC25A6 ack K23	-2.90549
SLC27A3 ubi K436	-2.56139
SLC29A1 ubi K255	-1.27342
SLC38A2 ubi K59	-1.41857
SLC3A2 ubi K166	-1.79211
SLC5A6 ubi K599	-2.0585
SLC7A11 ubi K222	-1.71066
SLC7A11 ubi K37	-1.40503
SLCO4A1 ubi K353	-2.06876
SLCO4A1 ubi K367	-2.35049
SLTM ack K803	-1.95436
SMARCC1 ack K354	-1.33451
SMG1 p Y2150	-2.15232
SNAP23 ubi K49	-1.63439
SNRPD3 ack K78	-1.37559
SNRPN ack K8	-1.21023
SNW1 ack K170	-1.27581
SNX6 ubi K307	-1.42159
SNX9 p Y219	-1.74753
SORT1 ubi K818	-2.66537
SOX11 ack K179	-1.6959
SPAG7 ack K197	-2.82104
SPATS2L p Y15	-1.8434
SPDEF p Y329	-2.17233
SPTAN1 p Y1176	-3.84968
SRC p Y530	-1.60185
SRCIN1 p Y264	-2.02064
SREBF1 ack K313	-1.38916
SRP54 ubi K442	-2.57494
SRPRB ubi K191	-1.2173
SRSF9 p Y179	-2.01945
SSRP1 ack K319	-1.63948
SSRP1 ack K84	-1.62215
ST13P5 ubi K364	-3.17673
STAM p Y381	-1.60795
STAM p Y384	-2.68213
STARD9 ack K570	-1.64296
STAT3 p Y705	-2.00958
STEAP2 ubi K26	1.38493
STX12 ubi K58	-3.06778
SUB1 ubi K68	-1.30099
SV2A ubi K143	-2.75672
SV2A ubi K485	-3.02592
SYAP1 p Y60	-1.31669
SYCP1 p Y106	-3.46821
SYK p Y296	-1.43162
SYNCRIP ubi K184	-1.5296
SYTL1 p Y304	-1.20923
TAGLN2 p Y192; TAGLN3 p Y192	-1.84736
TCEAL3 ack K99	-1.42019
TCF20 ack K446	-2.73742
TCOF1 ack K322	-1.70877
TCP1 ubi K126	-4.00661
TDP2 ubi K24	-2.77097
TFG p Y392	-1.76164
THRAP3 ack K252	-1.58967
THRAP3 ack K519	-1.48864
TIA1 p Y48	1.84044
TIAM1 p Y1323	-1.45456
TJP1 p Y1066	-3.47961
TJP1 p Y1191	-2.34055
TJP1 p Y1524	-2.38472
TJP2 p Y1118	-1.44021
TJP3 p Y364	-1.6496
TMC5 p S111	-1.88134
TMC5 p Y83	-1.41505
TMEM106B ubi K14	-2.30197
TMEM192 ubi K254	-1.36784
TMEM230 ubi K16	-2.36309
TMEM30A ubi K24	-1.28013
TMEM59 ubi K315	-1.21023
TMEM87A ubi K484	-1.4552
TMPO ubi K393	-1.30737
TMSB4X ack K15	-1.50583
TMUB1 ubi K108	-1.31751
TNFRSF12A ubi K109	-1.50783
TNK2 p Y859	-2.2655
TNK2 p Y860	-1.68496
TNPO1 ubi K85	-1.73361
TNS2 p Y483	-2.18004
TNS3 p Y802	-4.04907
TOLLIP ubi K66	-1.17457
TOM1 ubi K385	-4.87665
TOM1L2 ubi K106	-1.51448
TOMM70 ubi K170	-2.35947
TOP2A ubi K131; TOP2B ubi K152	-2.08985
TP53 ubi K164	-2.11876
TPD52 ubi K138	-1.23597
TPI1 ack K275	1.63685
TPI1 ubi K193	-1.66921
TPR ubi K494	-1.17127
TRAFD1 ubi K129	-1.91187
TRIM33 ack K763	-1.4656
TRIR ack K128	1.40173
TRIR ack K146	-1.44652
TUBA1B ack K311; TUBA4A ack K311; TUBA1A ack K311; TUBA1C ack K311	-1.27094
TUBA1B p Y103; TUBA4A p Y103; TUBA1A p Y103; TUBA1C p Y103; TUBA8 p Y103	-1.81481
TUBA1B p Y103; TUBA4A p Y103; TUBA1C p Y103	-1.34234
TUBA1B p Y272; TUBA4A p Y272; TUBA1A p Y272	-1.98261
TUBA1B p Y312; TUBA4A p Y312; TUBA1C p Y312	-1.91255
TUBA1B p Y357; TUBA4A p Y357; TUBA1A p Y357; TUBA1C p Y357; TUBA8 p Y357	-1.62679
TUBA1B ubi K336; TUBA1A ubi K336; TUBA1C ubi K336	1.5331
TUBA1B ubi K96; TUBA4A ubi K96; TUBA1C ubi K96	-1.95804
TUBA1C p Y272	-1.98261
TUBAL3 p Y319; TUBA1B p Y312; TUBA4A p Y312; TUBA1A p Y312; TUBA1C p Y312	-2.42267
TUBB4A p Y222; TUBB p Y222; TUBB4B p Y222; TUBB2A p Y222; TUBB2B p Y222	-2.98051
TUBB4A p Y340; TUBB p Y340; TUBB4B p Y340; TUBB3 p Y340; TUBB2A p Y340; TUBB6 p Y340; TUBB2B p Y340	-1.64727
TUFM ack K256	-1.30961
TXNDC17 ubi K98	-1.78095
TXNIP p Y334	-2.76679
TXNIP ubi K26	-1.18592
TYRO3 p Y681; MERTK p Y749	-1.67065
UBA1 ubi K604	-1.53682
UBA52 ack K88	-1.35209
UBASH3B p Y19	-2.47572
UBB ubi K29; RPS27A ubi K29; UBA52 ubi K29	-1.25736
UBN2 ack K1148	-1.93869
UBQLN1 ubi K45	-1.8988
UBXN1 ubi K83	-3.8382
UIMC1 ubi K31	-1.58538
UMPS p Y37	1.20921
USF3 ack K32	-1.7525
USF3 ack K33	-1.7525
USP14 ubi K342	-1.58599
USP24 ubi K1764	-1.47012
USP5 ubi K360	-1.41995
USP5 ubi K553	-1.33095
VAMP2 ubi K59; VAMP3 ubi K42	-1.25887
VCP ubi K20	-1.85731
VCP ubi K231	-2.28935
VCP ubi K389	-1.62456
VCP ubi K651	-2.54375
VCP ubi K668	-1.95126
VDAC1 ack K109	-1.32848
VDAC2 p Y73	1.39074
VDAC3 ack K90	-1.37681
VEGFA ack K147	-1.3874
VEGFA ack K149	-1.3874
VEGFA ack K152	-1.3874
VIM p Y53	-1.46193
VIPAS39 p Y11	-1.65389
VPS45 ubi K257	-1.24484
VPS45 ubi K450	-1.85442
VPS45 ubi K454	-1.82483
VTI1B p Y112	-1.31624
VTI1B p Y115	-1.23944
WBP11 ack K13	-1.66462
WLS ubi K12	-2.43805
WLS ubi K13	-2.43805
WRNIP1 ubi K633	-1.32731
XRCC5 ack K265	-2.07447
XRCC5 ubi K532	-1.36218
YBX1 ubi K137	-2.70789
YWHAE ack K106	-1.30921
YWHAZ ack K3	-1.23869
YWHAZ ack K9	-1.23869
YWHAZ ubi K11	-1.1883
YWHAZ ubi K85	-1.96941
ZC3H14 ubi K489	-1.34697
ZC3HAV1 p Y299	-1.86144
ZC3HAV1 p Y410	-6.18293
ZDHHC5 p S529	-2.58488
ZDHHC5 p Y533	-3.00674
ZFP42 ack K231	-1.26027
ZFR ack K495	-1.79387
ZMYM2 ack K1280	-1.535
ZMYM3 ack K984	1.59036
ZNF185 p Y408	-2.13026
ZNF185 p Y581	-2.5426
ZNF185 p Y597	-2.80355
ZRANB2 ack K54	-1.24052

## Sheet: all.criz
id	Log2Ratio
ABCC1 ubi K496	-1.93641
ABCC5 p Y10	-2.8448
ABHD2 ubi K57	-1.69582
ABI1 p Y198	-3.76186
ABI2 p Y213	-2.87665
ABRAXAS1 ack K268	-1.31514
ACLY p Y682	1.2076
ACOT7 p Y194	1.72409
ACOT9 ack K156	-2.02451
ACSL4 ubi K401	-1.73247
ACTB ack K238; ACTG1 ack K238; POTEE ack K938	-1.87357
ACTB p Y218; ACTG1 p Y218; POTEE p Y918	1.53044
ACTB ubi K191; ACTG1 ubi K191; ACTG2 ubi K192; ACTC1 ubi K193; ACTA1 ubi K193; ACTBL2 ubi K192	1.6035
ACTB ubi K50; ACTG1 ubi K50; ACTG2 ubi K51; ACTC1 ubi K52; ACTA1 ubi K52	2.20265
ACTB ubi K61; ACTG1 ubi K61; ACTG2 ubi K62; ACTC1 ubi K63; ACTA1 ubi K63	2.10988
ACTG1 ack K326; ACTA1 ack K328	-1.32107
ACTG1 ubi K191; ACTA1 ubi K193; ACTBL2 ubi K192	2.22544
ACTG1 ubi K328; ACTA1 ubi K330	-2.09055
ACTR5 p Y564	-1.58403
ADAM9 p S758	-2.2683
ADAM9 p Y769	-1.27498
ADAM9 p Y778	-1.90217
ADGRG1 ubi K673	-1.18361
ADIRF ack K70	-3.15589
ADRM1 ubi K21	-1.72769
ADRM1 ubi K42	-1.3068
AFAP1L2 p Y56	-3.48712
AFDN p Y1230	-2.80889
AFDN p Y1497	-3.43013
AFF1 ack K582	-1.9334
AFF4 ack K572	-2.14391
AGTPBP1 ack K715	-2.01742
AHNAK p S5841	-2.84048
AHNAK p Y121	-4.43544
AHNAK p Y1469	-4.30844
AHNAK p Y160	-1.7744
AHNAK p Y5836	-3.19158
AHNAK p Y715	-3.34852
AHNAK p Y836	-3.2289
AHNAK p Y964	-4.49627
AHSA1 ack K203	-1.3198
AKR1C3 ack K246	-1.97843
ALDOA ubi K200; ALDOC ubi K200	-1.38746
ALDOC ack K42	-2.47403
ALK p Y1078	-2.22182
ALK p Y1092	-3.05652
ALK p Y1096	-2.69633
ALK p Y1359	-1.2387
ALK p Y1507	-1.88496
ALK p Y1584	-2.80489
ALK p Y1586	-3.90128
ANK3 ack K4327	-1.96616
ANO1 p Y7	-1.23353
ANTXR2 ubi K371	-2.08919
ANXA2P2 p Y30; ANXA2 p Y30	-1.36762
ANXA5 ack K86	-1.64801
APH1A p Y256	-1.72181
APH1A ubi K95	-1.80599
APLP2 p Y750	-2.66356
APLP2 p Y757	-3.09543
APP ubi K751	-1.68912
ARCN1 ubi K323	-2.00513
ARHGAP1 ubi K212	1.3695
ARHGAP12 p S240	-1.90301
ARHGAP12 p T231	-2.48333
ARHGAP12 p Y243	-1.95387
ARHGAP32 p Y1537	-2.55825
ARHGAP5 p Y1109	-2.78587
ARHGEF5 p S652	-2.42492
ARHGEF5 p Y656	-3.10515
ARID1A ack K1612	-2.13543
ARID1A ack K980	-3.14058
ARIH1 ubi K144	2.60598
ASXL2 ack K1271	-4.39606
ATG3 p Y18	-1.76399
ATP11A ubi K716	-2.22152
ATP1A1 ubi K21	-1.16994
ATP1A1 ubi K22	-1.16994
ATP1A1 ubi K526	-2.00439
ATP1A1 ubi K671	-2.71035
ATP1A1 ubi K683	1.29447
ATP5F1A ack K539	3.53796
ATP5F1B ack K259	1.42437
ATP6V0D1 p Y347	-1.86772
ATP6V1A ubi K139	2.58087
ATRX ack K967	-2.09233
ATXN3 ubi K117	-2.11173
AUP1 ubi K316	-3.91696
AXL p Y702	-2.85832
AXL p Y866	-3.91053
BAIAP2 p Y164	-1.21477
BAIAP2L1 p Y274	-1.43594
BCAR1 p Y128	-1.57543
BCAR1 p Y234	1.47006
BCL9 ack K94	-2.72992
BCL9 ack K96	-2.72992
BCL9 ack K98	-2.72992
BCL9L ack K108	-2.21912
BCR p Y177	-2.66491
BCR p Y279	-1.57358
BRAP ubi K381	-1.21264
BRAP ubi K385	-2.20212
BRD2 ack K31	-3.27921
BRD8 ack K481	-1.60901
BRD8 ack K81	-1.60484
BRF1 ack K590	-1.22765
CADM1 p Y440	-1.20119
CALM3 ack K14	1.97644
CALM3 ack K95	-1.40103
CALM3 ubi K31	-2.07893
CAP1 ubi K412	-1.83343
CAPN1 p Y387	-1.84542
CAV1 p Y14	-3.34553
CAV1 ubi K39	1.58952
CAVIN1 p Y308	-2.3216
CBL p S675	-4.3204
CBL p Y674	-3.62197
CBL p Y700	-3.45342
CBLB p Y889	-3.76019
CBX1 ubi K150	-1.52956
CBX1 ubi K43	-1.54074
CBX3 ubi K52	-1.95136
CBX5 ubi K154	-2.39812
CCDC14 ubi K617	1.19596
CCDC50 ubi K129	-1.74398
CCDC50 ubi K152	-3.4237
CCDC50 ubi K215	-1.72486
CCDC54 ubi K218	2.03285
CCDC54 ubi K221	2.03285
CCDC54 ubi K222	2.03285
CCND1 ubi K46	-2.86447
CCND1 ubi K95	-2.30435
CCPG1 ubi K530	2.67698
CCT7 ubi K145	-1.57259
CCT7 ubi K55	-2.79326
CCZ1 ubi K116	-1.27892
CD2AP p Y361	-1.92811
CDC42 ubi K133	-1.77602
CDC42BPB p Y1638	-4.27436
CDK1 p T14	1.5491
CDK1 p Y19	1.80878
CDK11B ack K467	-1.1943
CDK16 p Y176	-3.767
CDV3 p Y244	-3.7052
CEACAM3 p Y230	-1.81129
CERS2 ubi K131	-1.9657
CETN2 ubi K120	-2.02228
CFL1 ack K96; CFL2 ack K96	1.23286
CFL1 ubi K144	-2.3878
CFL1 ubi K92; CFL2 ubi K92	-2.12726
CFL1 ubi K95; CFL2 ubi K95	-3.45643
CGN p Y45	-1.19832
CHD4 ubi K1092	1.45484
CIZ1 ack K260	-1.21828
CLDN1 p Y210	-1.98011
CLDN10 ubi K214	-1.66981
CLDN3 p Y219	-2.06158
CLN3 ubi K262	3.0384
CLTB ubi K151	1.22521
CLTC ubi K1501	-1.52758
CLTC ubi K1609	-1.96753
CMIP ubi K74	-1.63281
CMPK1 ubi K43	-2.27402
CNN2 p Y12	-1.96054
CNN3 p Y261	-2.1445
COBLL1 ack K949	1.22626
COPA ubi K827	-1.29179
CPD p Y1344	-2.60593
CPD p Y1376	-1.49615
CPSF6 ack K79	-2.30784
CRABP2 ubi K31	-1.90006
CRABP2 ubi K83	-2.98401
CREBBP ack K1762	1.66011
CRIP2 p Y13	-1.31936
CRIP2 p Y77	-1.30516
CRK p Y251	-1.92166
CSRNP3 p T271	-4.41642
CTAGE1 ubi K103	-3.13083
CTAGE1 ubi K65	-1.17283
CTNNAL1 p Y536	-2.56081
CTNND1 p S230	3.82809
CTNND1 p S320	-4.19561
CTNND1 p Y174	-4.56624
CTNND1 p Y193	-1.92749
CTNND1 p Y228	-2.10205
CTNND1 p Y241	-3.30839
CTNND1 p Y248	-2.3233
CTNND1 p Y334	-2.83541
CTNND1 p Y904	-2.76307
CTNND1 p Y96	-2.7138
CTNND1 ubi K810	-1.33697
CTTN ack K107	-1.40542
CTTN ack K124	-1.74673
CTTN ack K161	-1.71222
CTTN ack K87	-1.29062
CTTN p S156	-1.5709
CTTN p S405	-1.5375
CTTN p Y228	-1.70097
CUL3 ubi K262	-1.33602
CUL5 ubi K724	-1.24567
CXADR p Y318	-2.46021
CYP51A1 ubi K412	-1.48772
DAD1 ubi K82	-1.37199
DAG1 ubi K793	-3.87403
DAZAP2 p Y165	-1.43088
DBNL ack K280	-2.38113
DCBLD2 p Y715	-1.3101
DCBLD2 p Y732	-1.44353
DCBLD2 p Y750	-1.85954
DCUN1D1 ubi K143	-1.75574
DDB1 ubi K1131	-1.93034
DDI2 ubi K153	-2.15299
DDR1 p Y797	-2.64706
DDX24 ack K17	-1.33136
DDX39B ack K188	-1.26538
DDX3X p Y69	-4.43754
DDX3Y p Y69	-4.43754
DDX46 ack K977	-1.61892
DGKA p Y623	-2.01163
DHCR24 ubi K496	1.60494
DLD ack K122	-1.46383
DLD ack K132	1.29103
DLST ack K277	-1.37652
DNAJC5 ubi K72	-1.56267
DNM2 p Y125; DNM3 p Y125	-1.51879
DOK1 p Y409	-1.64649
DPY30 ack K35	-1.67958
DSC2 p Y823; DSC3 p Y818	-1.58769
DSG2 p Y1013	-4.88602
DSG2 p Y968	-1.98774
DSP p Y249	1.3502
DUSP6 ubi K68	-2.40607
DVL1P1 p Y346	-2.08885
EEF1A1 ack K255; EEF1A2 ack K255	2.2921
EEF1A1 ack K408	-1.42156
EEF1A1 ubi K172	-1.32372
EEF1A1 ubi K179	-1.48743
EEF1A1 ubi K180	-1.48743
EEF1A1 ubi K212	-1.57316
EEF1A1 ubi K408	-1.4619
EEF1G ubi K294	-2.38237
EEF2 ubi K512	-2.41627
EFNB1 ubi K289	-1.73408
EFNB2 p Y330; EFNB1 p Y343	-5.39474
EGFR p Y998	-2.11194
EIF1 p Y30	-1.54872
EIF2S1 p Y150	1.27138
EIF3A ubi K105	-2.8631
EIF4A3 p Y132	1.55758
EIF4G1 ubi K770	1.60106
EIF5A ack K34	-1.65296
EMC7 p S114	-2.03299
EMC7 p T113	-2.03299
EML4 p T252	-2.17164
EML4 p Y247	-2.26629
EML4 p Y265	-3.19047
EML4 p Y267	-3.25056
EML4 p Y305	-3.31991
ENAH p Y529	-1.73685
ENO1 ack K256	-1.81154
ENO1 ack K5	-1.91051
ENO1 ubi K420	5.75092
ENO1 ubi K64	4.00301
ENO1 ubi K89	-1.45347
ENSA ack K114	-1.22807
ENSA ack K63	-1.88301
ENSA ack K63; ARPP19 ack K58	-1.29051
ENSA p Y64; ARPP19 p Y59	-1.83402
ENSA ubi K63	-3.08032
ENSA ubi K74	-1.70662
ENSA ubi K76	-2.23254
EP300 ack K1550	-3.6285
EP300 ack K1560	-1.73269
EP400 ack K345	-1.50486
EPB41 p Y660	-1.69868
EPB41L2 p S614	-2.30731
EPB41L2 p S87	-2.58878
EPB41L2 p Y623	-2.18646
EPB41L2 p Y88	-2.76596
EPHA2 p Y588	-3.8064
EPHA2 ubi K603	-2.03508
EPHA2 ubi K617	1.27749
EPHA7 p Y791	-1.69685
EPHB1 p Y594	-1.27956
EPHB1 p Y600	-1.44473
EPHB2 p Y577	-1.54491
EPHB2 p Y596	-1.27956
EPHB2 p Y602	-1.44473
EPHB2 p Y780	-1.35392
EPHB3 p Y608	-1.86163
EPHB3 p Y614	-2.28264
EPHB4 p Y590	-1.86163
EPHB4 p Y596	-2.28264
EPRS ack K300	-1.76335
EPS15L1 ubi K679	-1.61163
EPS8 p T499	-2.24594
EPS8 p Y485	-3.05215
ERBB3 p Y1307	-2.13061
ERBIN p Y1104	-2.02706
ERBIN p Y1164	-2.95994
ERBIN p Y1293	-4.65831
ERBIN p Y884	-5.48162
ERGIC3 ubi K8	-2.66626
ERRFI1 p Y458	-1.55548
ETFB p Y192	-3.77648
ETNK1 ubi K172	-1.62632
EZR ubi K143	-2.10513
EZR ubi K458	-1.5808
FABP5 p Y131	1.2341
FAF1 ubi K221	-2.59721
FAF2 ubi K167	-1.36207
FAF2 ubi K400	-1.17976
FAM83F p S112	2.84019
FASN ack K1429	-1.37101
FASN ack K2406	-1.47501
FASN ubi K1158	-2.02056
FAT1 p Y4242	-3.11601
FBXO22 ack K40	-1.63518
FER p Y402	-2.4583
FERMT2 p Y179	-2.04156
FGF8 p Y75	2.16366
FLNB p Y2502	-1.43081
FLOT1 p Y203	-1.81673
FLOT2 ubi K100	-1.30508
FNBP1L p Y291	-2.84469
FRS2 p Y306	-2.60072
FRS2 p Y349	-2.97461
FRS2 p Y392	-1.66423
FTSJ3 ack K233	-2.09358
G6PD ubi K95	-2.47463
GAB1 p Y47	-2.59878
GAB1 p Y627	-1.92529
GAB1 p Y659	-4.00747
GAB2 p S622	-2.367
GAB2 p Y293	-1.90157
GAB2 p Y324	-3.45977
GAB2 p Y614	-1.18825
GABPB2 ack K341	-1.79982
GAPDH ack K186	-1.42285
GAPDH ubi K215	-1.63524
GAREM1 p Y271	-1.8013
GAREM1 p Y701	-2.78678
GDI2 p Y203	1.34842
GIT1 p Y545	-1.54776
GLUL ubi K372	-1.28354
GLYR1 ack K135	-1.96159
GNAS ubi K274	-2.64173
GNAS ubi K338	-1.76435
GNAS ubi K96	-1.29799
GNG12 ubi K34	-3.02758
GPRC5A p S301	-2.41331
GPRC5A p Y317	-1.69968
GPRC5A ubi K285	-1.18898
GPRC5C p Y414	1.19796
GRB10 p Y404	-2.92501
GRB2 p Y209	-1.25603
GRB2 ubi K109	-1.82866
GRK5 ubi K103	1.77747
GRK5 ubi K108	1.77747
GRK5 ubi K113	1.77747
GSK3B p S215	-6.64386
GSK3B p Y216	1.34492
GSN ubi K245	-1.26579
GTF2F1 ack K407	-1.72727
H2AFV ack K14	-1.46607
H2AFY ubi K116	-3.43305
H2AFY ubi K117	-2.72514
H2AFY2 ubi K117	-1.32599
H2AFZ ack K14	-1.20076
H3F3B ack K10; HIST3H3 ack K10	-1.21453
H3F3B ack K80; HIST3H3 ack K80	-1.80469
H3F3B ubi K24	-2.22438
HDAC1 ubi K74	-1.29435
HDAC1 ubi K89; HDAC2 ubi K90	-1.61607
HERC1 ubi K2881	-1.80946
HGS p Y286	-1.73442
HGS p Y334	-2.93323
HGS ubi K207	-1.9636
HIST1H1E ack K90; HIST1H1B ack K93	-1.5231
HIST1H1E ubi K64	-1.88945
HIST1H1E ubi K75	-1.6904
HIST1H2BK ack K117; HIST1H2BO ack K117; HIST1H2BB ack K117; HIST1H2BD ack K117; HIST1H2BI ack K117; HIST2H2BE ack K117; HIST2H2BF ack K117; HIST1H2BN ack K117; HIST1H2BM ack K117; HIST1H2BL ack K117	1.39593
HIST1H2BK ack K21; HIST1H2BD ack K21; HIST1H2BC ack K21; HIST2H2BE ack K21; HIST2H2BC ack K21; HIST1H2BH ack K21; HIST1H2BN ack K21; HIST1H2BL ack K21	1.72116
HIST1H2BK ubi K109; HIST1H2BO ubi K109; HIST1H2BB ubi K109; HIST1H2BD ubi K109; HIST1H2BI ubi K109; HIST2H2BE ubi K109; HIST2H2BF ubi K109; HIST1H2BN ubi K109; HIST1H2BM ubi K109; HIST1H2BL ubi K109	-3.42424
HIST1H2BK ubi K6; HIST1H2BI ubi K6; HIST2H2BE ubi K6	-1.39573
HIST1H3A ack K15; H3F3A ack K15; HIST2H3A ack K15	1.39751
HIST1H3A ubi K80; H3F3A ubi K80; HIST2H3A ubi K80	-1.66345
HIST1H4A ack K13	-1.31099
HIST1H4A ack K17	-1.31099
HIST1H4A ack K60	-3.03672
HIST1H4A p Y89	-1.23502
HIST2H2AC ack K96; HIST2H2AA3 ack K96; H2AFJ ack K96	-1.18128
HIST2H2AC ubi K96; HIST2H2AA3 ubi K96; H2AFJ ubi K96	-1.39732
HIST4H4 ack K13	-1.19229
HIST4H4 ack K17	-1.19328
HIST4H4 ack K6	-1.82625
HIST4H4 ack K78	-2.59324
HIST4H4 ack K9	-1.64576
HIST4H4 ubi K32	-3.26929
HLA-A ubi K200; HLA-B ubi K200; HLA-F ubi K197	-1.83196
HLA-A.4 ubi Y344	-1.17577
HMGB1 ubi K114	-2.45586
HMGB3 ubi K125	-2.63839
HMGB3 ubi K126	-2.63839
HNRNPA1 p Y366	-2.77178
HNRNPA1 ubi K350	-1.76937
HNRNPA2B1 ack K168	-2.14288
HNRNPA3 ubi K148	-1.78966
HNRNPAB ack K330	-1.1892
HNRNPAB ack K91	-1.65101
HNRNPC ack K39	-1.5474
HNRNPC ubi K39	1.52646
HNRNPD ack K129	-1.45061
HNRNPK ubi K405	-1.32699
HNRNPK ubi K422	-1.51332
HNRNPL ack K411	-1.28058
HNRNPL ack K448	2.15043
HNRNPL ack K59	1.28168
HNRNPM ubi K381	-1.17813
HNRNPR ubi K103; SYNCRIP ubi K100	-1.21224
HNRNPU ubi K524	-1.27838
HSD17B4 ack K84	-2.1525
HSP90AA1 p Y627	-1.26567
HSP90AA1 ubi K446	-1.18925
HSP90AA1 ubi K58	1.91234
HSPA1B ubi K539	-1.73192
HSPA8 ack K3	2.52
HSPA8 ack K348	-1.5153
HSPA8 ack K348; HSPA2 ack K351	-1.55178
HSPA8 ubi K108	-1.50681
HSPA8 ubi K348	-3.94496
HSPA8 ubi K524	-1.38493
HSPA8 ubi K539	-1.788
HSPA8 ubi K71	1.52853
ICE1 ack K1218	1.50455
ICK p Y159	-1.20723
ID1 ack K20	-2.03666
IDE ubi K192	-1.38404
IFI44 ubi K199	1.61353
IFNGR1 p Y304	-2.54595
IFNGR1 p Y311	-1.70979
IL4R p Y821	-2.23064
IL6ST p Y905	-1.34669
ILF2 ubi K186	-1.38186
ILF3 ubi K257	-1.44946
INF2 ack K666	-1.44796
INPP5D p Y1022	-4.85993
INPP5D p Y40	-2.08386
INPPL1 p S1003	-5.25923
INPPL1 p Y1135	-1.75662
INPPL1 p Y1162	-2.42047
INPPL1 p Y886	-4.11869
INPPL1 p Y986	-2.39718
INPPL1 p Y987	-3.22933
IRS1 p T88	-4.40197
IRS1 p Y612	-3.35879
IRS1 p Y941	-2.61457
IRS1 p Y989	-3.01501
IRS2 p Y111	-1.28625
IRS2 p Y542	-1.49794
IRS2 p Y576	-3.06114
IRS2 p Y803	-1.84344
IRS2 p Y823	-1.23024
IRS2 p Y978	-2.93673
ITGB4 p Y1469	-3.60228
ITGB4 p Y1510	-3.6517
ITGB6 p Y762	-1.46405
ITM2B ubi K16	-1.35913
ITM2B ubi K39	-1.17594
ITM2C ubi K14	-1.87715
ITM2C ubi K17	-2.07472
ITSN2 p Y968	-1.77376
ITSN2 ubi K705	-2.05471
JAK1 p Y1034	-2.46789
JOSD1 ubi K180	-2.08294
JUNB ack K240	-3.01056
KAT6A ack K815	-2.24889
KIAA1217 p Y435	-3.84791
KIAA1522 p Y241	-2.54958
KIRREL1 p Y605	-2.66558
KIRREL1 p Y622	-1.94648
KIRREL1 p Y721	-3.33967
KMT2C ack K2832	2.57557
KMT5B ack K20	1.73362
KPNB1 ack K867	-2.32422
KRT18 p Y13	-1.98123
KRT18 ubi K317	-1.73473
KRT18 ubi K426	-1.33627
KRT19 p Y65	-1.25572
KTN1 p Y1353	-1.65856
KTN1 ubi K761	2.36871
LAGE3 ubi K95	-1.88857
LAMTOR1 p Y138	2.45984
LAT2 p Y118	-2.25413
LDHB ack K82	-1.7971
LDHB ubi K308	-1.41425
LDLR p Y845	-2.50638
LMNA ubi K311	-1.60685
LMNB1 ubi K312	-2.18011
LMNB2 ubi K93	-1.52895
LPP p Y273	-6.48861
LPP p Y297	-3.39162
LRP10 p Y474	-2.0457
LRPPRC ack K1317	-2.40279
LRPPRC ack K851	-1.86343
LRRC59 ack K66	-2.40843
LSR p Y323	-1.53856
LSR p Y372	-1.17316
LSR p Y406	-2.45091
LSR p Y407	-1.81134
LYN p Y316	1.75942
LYSMD2 p Y208	-2.40015
MAML2 ack K204	-1.81549
MAP1B p Y1410	-1.79244
MAP1B p Y1906	-1.47983
MAPK1 p Y187	-1.28262
MARCH6 ubi K56	-1.30311
MARCKS p S170	2.71443
MARVELD2 p Y14	-3.05353
MBIP ubi K170	-2.16536
MCL1 ubi K234	-2.91291
MCL1 ubi K238	-1.29646
MCL1 ubi K40	-2.05058
MDH2 ack K185	1.68355
MDM2 ubi K364	-1.28354
MDM2 ubi K45	-1.3951
MED6 ack K236	-1.93704
MED6 ack K241	-2.4801
MED8 ack K259	-1.8383
MEF2D ack K511	-2.65626
MET p Y1234	-6.64386
MET p Y1235	-6.64386
MET ubi K1190	-3.09371
MET ubi K1259	1.46361
MFSD1 ubi K249	-1.24613
MGA ack K2659	1.73984
MIA2 p Y1127	-1.78226
MICAL2 p Y653	-3.05794
MILR1 p Y338	-3.22324
MINDY2 ubi K309	1.27595
MINK1 p Y906	-2.25948
MISP p Y350	-1.74817
MISP p Y638	-6.64386
MPHOSPH10 ack K189	-1.25414
MPHOSPH10 ack K193	-1.25414
MPZL1 p Y241	-2.22607
MPZL1 p Y263	-1.97147
MRGBP ack K185	-2.16267
MSLN ack K319	1.51747
MSMO1 ubi K284	-1.41554
MST1R p Y1238	-5.41627
MTPN ack K4	3.52761
MVP ubi K444	-1.32227
MYC ack K148	-1.7975
MYC ubi K148	-3.8022
MYH1 ubi K1097	4.42869
MYH9 p Y11	-1.56536
MYH9 p Y9	-1.26926
MYH9 ubi K1415	-3.18014
MYH9 ubi K1638	-2.71515
MYH9 ubi K821; MYH10 ubi K828; MYH14 ubi K845	-2.06647
MYH9 ubi K833	-2.17812
MYH9 ubi K856	-2.76099
MYO1E p Y7	-2.53069
MYO1E p Y989	-4.01873
MYO6 ubi K1076	-1.65332
MYO6 ubi K915	-1.48162
MYO6 ubi K916	-1.48162
MYOF ubi K102	-1.36237
NAMPT ubi K189	-1.61759
NBEA ubi K2353	-2.37901
NCAPD2 ubi K1201	-1.31869
NCK1 p Y112	-2.29357
NCL ack K545	-2.28942
NCL ack K646	-1.52674
NECTIN2 p Y454	-1.49713
NEDD4 ubi K882	-3.23155
NEDD9 p Y345	2.15196
NFIA ack K276	-1.7748
NFRKB ack K1083	-2.34926
NIPSNAP2 ack K143	1.28357
NME1 ubi K100; NME2 ubi K100	-3.97249
NME1 ubi K12; NME2 ubi K12	-1.32525
NME1 ubi K56	-3.05251
NME2 ubi K124	-1.68556
NNT ack K70	-1.46117
NOLC1 ack K510	-2.36729
NOMO3 ubi K1211	-4.58008
NONO ack K467	-1.71532
NOP58 ack K441	-1.40587
NPM1 p S125	3.67129
NQO1 ack K31	-1.27762
NRAS ubi K128	-1.84861
NRP1 ubi K910	-1.42935
NUDT1 p Y48	-1.57563
NUP205 ubi K1150	-1.24643
NUP58 ubi K422	-2.47281
OCLN p Y342	-1.50907
OCLN p Y368	-2.18957
OSMR p Y837	-1.70841
OTUB1 ubi K71	-1.33474
OTUB1 ubi K84	-1.67873
OTUD4 ack K343	-2.26158
OXCT1 ack K418	-1.54266
PABPC1 ubi K188	-1.65376
PABPC1 ubi K78	-1.54997
PABPC4 ubi K188	-1.65376
PABPN1 ack K207	-1.34768
PAG1 p Y181	-2.04694
PALLD p Y1348	-4.48322
PAQR7 ubi K197	-1.31838
PAXIP1 p Y977	1.32368
PCDH1 ubi K894	-1.43429
PCNA ubi K117	-1.83553
PCNP ack K89	-3.1935
PCP4L1 ack K55	-1.26613
PDAP1 p Y17	-1.46368
PDCD6IP ubi K640	-1.41423
PDLIM1 p Y321	-1.59457
PDLIM4 p Y191	-1.61789
PDLIM5 p Y251	-1.74252
PDPK2P ack K277	-1.63141
PDXDC1 p Y677	-2.66399
PDZK1IP1 p Y99	-1.22088
PFDN5 ubi K55	-2.09897
PFN1 ack K105	-1.40182
PFN1 ubi K105	-2.42799
PFN1 ubi K70	-1.79733
PGD ubi K59	-2.67727
PHEX ubi K629	-1.45348
PHEX ubi K637	-1.68007
PHIP ack K1736	-1.76324
PHLDA2 ubi K57	-2.78513
PIK3C2A p Y73	-3.84612
PIP5K1A ubi K103	-1.64611
PIPSL ubi K559; PSMD4 ubi K74	-1.2272
PIPSL ubi K568	-1.22928
PKM ack K135	4.38517
PKM ack K3	2.55369
PKM p Y105	1.82483
PKM ubi K270	-1.43168
PKM ubi K336	2.45676
PKM ubi K367	-1.23366
PKP2 p Y88	-2.81854
PKP3 p Y176	-1.33457
PKP3 p Y195	-1.30884
PKP3 p Y84	-1.63699
PKP4 p S273	-1.80656
PKP4 p T419	-1.36693
PKP4 p T477	-1.40102
PKP4 p Y1094	-1.25834
PKP4 p Y1168	-1.56689
PKP4 p Y157	-2.32858
PKP4 p Y224	-2.61025
PKP4 p Y275	-1.23772
PKP4 p Y306	-1.3785
PKP4 p Y390	-1.78532
PKP4 p Y421	-1.8817
PKP4 p Y425	-1.65967
PKP4 p Y470	-1.56472
PKP4 p Y478	-2.38742
PLAA ack K529	3.77744
PLAA ubi K311	-1.83276
PLCG1 p Y1253	-2.4865
PLCG1 p Y771	-4.43942
PLCG1 p Y783	-2.81546
PLD3 p Y7	-1.35289
PLEC ack K2452	-3.56808
PLEKHA5 p Y128	-1.19032
PLEKHA5 p Y134	-1.79666
PLEKHA5 p Y353	-1.44274
PLEKHA5 p Y866	-2.27828
PLEKHG1 p Y1042	1.44214
PLPBP p Y69	1.21306
PLSCR1 ubi K223	-3.2528
PLXNA1 p Y1608	-1.91109
PNLIP ack K435	-2.74907
PNMA1 ubi K283	-2.31735
PNP ubi K179	-1.18622
POF1B p Y166	-2.00214
POLI p Y451	-1.84782
POLR2A ubi K1350	-2.04018
PPA2 ack K276	-1.76851
PPIA ubi K28	-1.54412
PPIA ubi K82	-1.5873
PPIL2 ack K490	-1.67956
PPP1CA ubi K260; PPP1CB ubi K259	-2.23531
PPP1CB ubi K25	-2.69252
PPP1R12A p Y496	-1.48768
PPP1R12A p Y911	-1.17986
PPP2CA ubi K41	-3.27892
PPP2R3C ubi K54	-2.05697
PRDX3 ack K91	-2.72006
PRKAR1A ubi K244	-1.28102
PRKAR1A ubi K261	-1.36696
PRKD1 p S251	-1.7394
PRKD2 p Y378	-1.36414
PRKDC ubi K2908	-1.85263
PRPF4B p S852	-2.61485
PRRC2A p Y17	-1.99675
PSMA2 ubi K64	-1.35698
PSMA3 ubi K57	-3.00564
PSMA6 ubi K104	-1.4999
PSMA6 ubi K171	-2.88109
PSMB4 ubi K201	-1.95083
PSMB5 ubi K91	-3.23274
PSMC6 ubi K48	-2.14334
PSMD1 ack K310	-1.51561
PSMD1 ack K838	-1.45659
PSMD1 ubi K310	-1.70338
PSMD12 ack K221	-2.45308
PSMD2 ubi K178	-1.42126
PSMD3 ack K223	1.17267
PSMD4 ubi K122	-1.28288
PSMD4 ubi K126	-1.39085
PSMD4 ubi K365	-1.62998
PSMD4 ubi K40	-1.29843
PSMD4 ubi K83	-1.22928
PSME1 ubi K245	-1.69004
PTBP3 p Y127	-1.21251
PTGES3 ack K33	-1.18749
PTK2 p Y397	-2.64254
PTK2 p Y577	-1.17863
PTK2 p Y861	-1.25145
PTPN11 p S595	-3.98993
PTPN11 p T547	-2.22865
PTPN11 p Y546	-3.294
PTPN11 p Y584	-2.94127
PTPN6 p Y564	-1.82621
PTPRK p S856	-2.45917
PTPRK p Y858	-2.89389
PUF60 ack K454	-2.21574
RAB10 ubi K49	-1.36837
RAB1A ubi K119; RAB1B ubi K116	-1.5954
RAB1A ubi K191	-1.19044
RAB34 p Y247	-1.91308
RABGEF1 ubi K263	-1.70689
RAC1 ubi K147	-1.45654
RACGAP1 ubi K292	-1.3725
RACK1 ubi K106	-3.16058
RAD18 ubi K197	-2.10891
RAD23A ubi K122	-3.9449
RAD23A ubi K47	-2.05939
RAD23A ubi K69; RAD23B ubi K67	-3.30755
RAD23B ubi K147	-1.9384
RAD23B ubi K36	-1.24382
RAD23B ubi K45	-2.05939
RALGPS2 p Y420	-2.94712
RAPH1 p Y1226	-1.56593
RAPH1 p Y524	-1.53953
RASA1 p Y460	-2.01933
RBBP5 ubi K244	-1.78863
RBM26 ack K510	-1.78496
RBM26 ack K709	-2.03291
RBM47 p Y283	-1.66405
RBM4B p Y37; RBM4 p Y37	-3.59037
RCC2 p Y359	1.25077
RDH11 ubi K105	-1.20919
RDH11 ubi K112	-1.9341
RERE ack K1158	-2.67035
RIPK1 p Y384	-1.65209
RNASEH2B p S21	-2.98685
RNASEH2B p Y23	-2.98685
RNASEL ubi K360	-1.64334
RNASEL ubi K362	-1.64334
RNF13 ubi K233	-2.67128
RNF185 ubi K80	-1.31906
RNF213 ubi K2136	1.39386
RNF5 ubi K75	-1.28181
ROCK2 p Y722	-1.19112
ROS1 p Y2227	-2.49749
ROS1 p Y2274	-2.49959
ROS1 ubi K1893	2.5837
RPL10 ubi K101	-1.5402
RPL11 ubi K178	-1.45315
RPL11 ubi K52	-3.48518
RPL13A ubi K125	-2.39757
RPL13A ubi K25	-3.42032
RPL14 ack K204	-1.8876
RPL15 ubi K153	-3.6015
RPL15 ubi K83	-2.48087
RPL18 ubi K49	-2.64679
RPL18A ubi K136	-1.65692
RPL19 ubi K153	-1.91433
RPL23A ubi K115	-2.35894
RPL24 ubi K93	-2.08371
RPL27A ubi K94	-1.81377
RPL29 ubi K38	-1.22754
RPL3 ubi K300	-1.34995
RPL30 ubi K23	-1.25034
RPL35A ubi K45	-3.42654
RPL37 ubi K3	-2.83661
RPL37 ubi K31	-2.57877
RPL4 ubi K106	-5.62373
RPL4 ubi K140	-1.54081
RPL4 ubi K173	-2.93838
RPL4 ubi K327	-4.96032
RPL4 ubi K353	-3.49161
RPL4 ubi K364	-2.9367
RPL4 ubi K368	-3.4276
RPL5 ubi K27	-2.14496
RPL6 ubi K207	-2.33058
RPL6 ubi K210	-3.53268
RPL6 ubi K218	-3.77443
RPL6 ubi K262	-2.5509
RPL6 ubi K87	-3.36133
RPL6 ubi K94	-3.09299
RPL7 ubi K127	-1.55483
RPL7 ubi K19	-2.38879
RPL7 ubi K20	-2.71346
RPL7 ubi K77	-4.77213
RPL7A ubi K125	-3.18557
RPL7A ubi K131	-2.9248
RPL7A ubi K217	-1.94523
RPL7A ubi K48	-1.52897
RPL8 ubi K60	-3.1001
RPL9P9 ubi K21	-3.42753
RPN1 ubi K538	-1.43262
RPS10 ubi K107	-1.95102
RPS10 ubi K139	-1.42322
RPS12 ack K93	-1.49237
RPS17 ubi K19	-1.22655
RPS20 ack K34	-1.39888
RPS20 ack K4	-1.67913
RPS20 ack K8	-1.31284
RPS24 ubi K83	-2.94485
RPS24 ubi K84	-2.53413
RPS27 ubi K16	-2.09048
RPS27A ubi K104	-3.61203
RPS27A ubi K11; UBA52 ubi K11	-1.51079
RPS27A ubi K27; UBA52 ubi K27	-1.31817
RPS27A ubi K6; UBA52 ubi K6	-3.0757
RPS27A ubi K63; UBA52 ubi K63	-2.29211
RPS3 ack K90	-1.41392
RPS3 ubi K141	-3.30037
RPS3 ubi K197	-2.47045
RPS3 ubi K214	-2.08415
RPS3 ubi K62	-3.22424
RPS3 ubi K90	-2.45394
RPS3A ubi K249	-2.87729
RPS9 ubi K155	-1.95906
RSF1 ack K1390	-1.64091
RTCB ack K496	-3.61949
RTN3 ubi K1018	-1.97512
S100A10 ubi K28	-1.81653
S100A10 ubi K47	-1.22906
S100A11 ack K23	-1.9714
S100A13 ubi K30	-1.41048
S100A13 ubi K61	-1.54835
S100A14 ack K78	-1.43789
S100A14 ubi K27	-1.22092
S100A16 ack K61	-1.1701
S100A16 p Y20	2.75014
S100A9 ubi K25	-3.0566
S100A9 ubi K51	-1.38087
S100A9 ubi K57	-5.05875
SAE1 ack K4	-1.75151
SARS2 ack K110	1.41551
SCAMP1 ubi K334	-1.19233
SCAMP3 p Y35	-3.08237
SCAMP3 p Y83	-3.4201
SCAMP3 p Y86	-1.26154
SCEL p Y295	-1.48154
SCP2 ubi K453	-1.39334
SCRIB p Y1360	-1.94705
SEC16A p Y1209	-1.19635
SEC16A p Y1291	1.24629
SEC16A p Y813	-1.37997
SEMA4B ubi K740	-1.9011
SEPT2 p S218	3.79889
SEPT9 p Y278	-1.8657
SERBP1 p Y207	-1.92684
SET ubi K154	-1.27024
SF3B2 ubi K529	-1.38173
SFPQ ubi K466	-2.26947
SFT2D2 ubi K6	-1.32385
SGMS2 p Y59	-3.6805
SGTA ubi K200	-1.17063
SH3GLB2 p Y77	-1.977
SHARPIN ubi K189	-1.34689
SHC4 p Y424	-1.17198
SHKBP1 ubi K359	-1.80049
SIGIRR p Y402	-1.80443
SIRPA ack K483	-5.67735
SKP1 ubi K57	-1.67232
SLC12A4 p Y17	-4.21898
SLC12A7 ubi K1008	-1.30717
SLC16A3 ubi K428	1.87736
SLC1A5 p Y524	-1.47096
SLC1A5 ubi K522	-1.67893
SLC1A5 ubi K537	-1.79772
SLC20A1 p Y388	-3.11307
SLC20A2 p Y354	-2.26014
SLC25A4 ack K23	-1.62773
SLC25A5 ubi K147	-2.22325
SLC25A6 ack K23	-2.90549
SLC27A3 ubi K436	-2.56139
SLC38A2 ubi K59	-1.41857
SLC3A2 ubi K122	1.38642
SLC3A2 ubi K166	-1.79211
SLC4A7 p Y44	-3.72725
SLC5A6 ubi K599	-2.0585
SLC7A11 ubi K222	-1.71066
SLC7A11 ubi K37	-1.40503
SLCO4A1 ubi K353	-2.06876
SLCO4A1 ubi K367	-1.72302
SLTM ack K803	-1.95436
SMAGP p Y95	-1.66702
SMARCC1 ack K354	-1.33451
SMG1 p Y2150	-2.15232
SNAP23 p Y139	-1.53402
SNAP23 ubi K49	-1.63439
SNRPD3 ack K78	-1.37559
SNRPN ack K8	-1.21023
SNW1 ack K170	-1.27581
SNX6 ubi K307	-1.42159
SNX9 p Y219	-1.74753
SOD2 ack K122	1.39914
SORT1 ubi K818	-2.66537
SOX11 ack K179	-1.6959
SPAG7 ack K197	-2.82104
SPATA31A7 ack K863	4.09557
SPATS2L p Y15	-1.8434
SPDEF p Y329	-2.17233
SPRED1 p Y292	-2.0797
SPTAN1 p Y1176	-1.27172
SPTBN1 p Y2039	-3.454
SRC p Y530	-1.60185
SRCIN1 p Y264	-2.02064
SREBF1 ack K313	-1.38916
SRP54 ubi K442	-2.57494
SRPRB ubi K191	-1.2173
SRSF9 p S211	2.74668
SRSF9 p Y179	-2.01945
SSRP1 ack K319	-1.63948
SSRP1 ack K84	-1.62215
ST13P5 ubi K364	-3.17673
STAM p Y381	-1.60795
STAM p Y384	-2.90517
STAM2 p Y371	-1.97188
STARD9 ack K570	-1.64296
STAT1 p Y701	-1.89212
STAT3 p Y539	-2.40434
STAT3 p Y705	-1.80737
STX12 ubi K58	-3.06778
SUB1 ubi K68	-1.30099
SV2A ubi K143	-2.75672
SV2A ubi K485	-3.02592
SYAP1 p Y60	-1.63725
SYCP1 p Y106	-3.46821
SYK p Y296	-1.43162
SYNCRIP ubi K184	-1.5296
SYTL1 p Y304	-1.20923
TAF6 ack K158	4.42685
TAF6 ack K166	4.42685
TAGLN2 p Y192; TAGLN3 p Y192	-1.76282
TCEAL3 ack K99	-1.42019
TCF20 ack K446	-2.73742
TCOF1 ack K322	-1.70877
TCP1 ubi K126	-4.00661
TDP2 ubi K24	-2.77097
TFG p Y392	-1.76164
THRAP3 ack K252	-1.58967
TIA1 p Y48	1.84044
TIAM1 p Y1323	-1.67193
TJP1 p Y1066	-3.47961
TJP1 p Y1191	-2.34055
TJP1 p Y1524	-2.38472
TJP3 p Y361	-1.61271
TJP3 p Y364	-1.6496
TKT ack K6	3.53144
TMC5 p Y83	-1.41505
TMEM106B ubi K14	-1.39085
TMEM192 ubi K254	-1.36784
TMEM230 ubi K16	-2.36309
TMEM30A ubi K24	-1.28013
TMSB4X ack K15	-1.50583
TMUB1 ubi K108	-1.26462
TNFRSF12A ubi K109	-1.50783
TNK2 p Y859	-2.52798
TNK2 p Y860	-1.72168
TNPO1 ubi K85	-1.73361
TNS2 p Y483	-2.18004
TNS3 p Y802	-4.04907
TOLLIP ubi K66	-1.17457
TOM1 ubi K385	-2.85653
TOM1L1 p Y441	-3.12132
TOMM70 ubi K170	-2.35947
TOP2A ubi K131; TOP2B ubi K152	-2.08985
TOP2A ubi K639	2.0367
TP53 ubi K164	-2.11876
TPD52 ubi K138	-1.23597
TPI1 ack K275	1.63685
TPI1 ubi K193	-1.66921
TPR ubi K494	-1.17127
TRAFD1 ubi K129	-1.91187
TRIM33 ack K763	-1.4656
TRIR ack K128	1.40173
TRIR ack K146	-1.44652
TTN ubi K2079	1.95549
TUBA1B ack K311; TUBA4A ack K311; TUBA1A ack K311; TUBA1C ack K311	-1.27094
TUBA1B p Y103; TUBA4A p Y103; TUBA1A p Y103; TUBA1C p Y103; TUBA8 p Y103	-2.34508
TUBA1B p Y103; TUBA4A p Y103; TUBA1C p Y103	-1.34234
TUBA1B p Y272; TUBA4A p Y272; TUBA1A p Y272	-2.38197
TUBA1B p Y312; TUBA4A p Y312; TUBA1C p Y312	-1.91255
TUBA1B p Y357; TUBA4A p Y357; TUBA1A p Y357; TUBA1C p Y357; TUBA8 p Y357	-1.62679
TUBA1B ubi K304; TUBA4A ubi K304; TUBA1A ubi K304	1.29912
TUBA1B ubi K336; TUBA1A ubi K336; TUBA1C ubi K336	1.27422
TUBA1B ubi K352; TUBA4A ubi K352	-2.4729
TUBA1B ubi K96; TUBA4A ubi K96; TUBA1C ubi K96	-1.95804
TUBA1C p Y272	-2.38197
TUBA4A ubi K338	-1.1725
TUBAL3 p Y319; TUBA1B p Y312; TUBA4A p Y312; TUBA1A p Y312; TUBA1C p Y312	-2.6634
TUBB4A p Y222; TUBB p Y222; TUBB4B p Y222; TUBB2A p Y222; TUBB2B p Y222	-2.98051
TUBB4A p Y340; TUBB p Y340; TUBB4B p Y340; TUBB3 p Y340; TUBB2A p Y340; TUBB6 p Y340; TUBB2B p Y340	-2.26819
TXNIP p Y334	-2.76679
TXNIP ubi K26	-1.18592
TYRO3 p Y681; MERTK p Y749	-1.67065
UBA1 ubi K604	-1.53682
UBA52 ack K88	-1.35209
UBASH3B p Y19	-2.11009
UBN2 ack K1148	-1.93869
UBQLN1 ubi K45	-1.8988
UBXN1 ubi K83	-3.8382
UBXN7 ubi K84	-1.4452
UGGT1 p T1282	1.22442
UGGT1 p T1284	1.22442
UGGT1 ubi K1280	1.81904
UGGT1 ubi K1283	1.81904
UGGT1 ubi K1287	1.81904
UMPS p Y37	1.26004
USF3 ack K32	-1.7525
USF3 ack K33	-1.7525
USO1 ack K202	1.19768
USP14 ubi K342	-1.58599
USP28 ubi K243	-1.3569
USP31 ack K1252	3.22118
USP5 ubi K553	-1.33095
VAMP2 ubi K52; VAMP3 ubi K35	1.47925
VCP ack K8	1.46954
VCP ubi K20	-1.85731
VCP ubi K231	-2.28935
VCP ubi K389	-1.62456
VCP ubi K584	-1.80183
VCP ubi K651	-2.54375
VCP ubi K668	-1.92834
VDAC1 ack K109	-1.32848
VDAC1 ack K96	2.51073
VDAC2 p Y73	1.39074
VDAC3 ack K90	-1.37681
VEGFA ack K147	-1.3874
VEGFA ack K149	-1.3874
VEGFA ack K152	-1.3874
VIM p Y53	-1.46193
VIPAS39 p Y11	-1.65389
VPS45 ubi K257	-1.24484
VPS45 ubi K450	-1.85442
VPS45 ubi K454	-1.82483
VTI1B p Y112	-1.31624
VTI1B p Y115	-1.23944
WBP11 ack K13	-1.33102
WLS ubi K12	-2.43805
WLS ubi K13	-2.43805
WRNIP1 ubi K633	-1.32731
XRCC5 ack K265	-2.07447
XRCC5 ubi K532	-1.36218
YBX1 ubi K137	-2.70789
YWHAB ack K5	4.08564
YWHAE ack K106	-1.50208
YWHAZ ack K9	-1.23869
YWHAZ ubi K11	-1.1883
YWHAZ ubi K85	-1.96941
ZC3H14 ubi K489	-1.34697
ZC3HAV1 p Y299	-1.86144
ZC3HAV1 p Y410	-6.18293
ZDHHC5 p S529	-1.35226
ZDHHC5 p Y533	-2.1795
ZFP42 ack K231	-1.26027
ZFR ack K495	-1.79387
ZMYM2 ack K1280	-1.535
ZMYM3 ack K984	1.59036
ZNF185 p Y408	-1.41391
ZNF185 p Y581	-2.5426
ZNF185 p Y597	-2.80355
ZRANB2 ack K54	-1.24052

## Sheet: pc9.erl
id	Log2Ratio
ABCC3 ubi K278	-2.74453
ABCC4 ubi K695	-1.91964
ABHD2 ubi K57	-1.29623
ABI1 p Y198	-1.32691
ACOT9 ack K103	-3.41908
ACTG1 p Y53; ACTA1 p Y55	-1.21702
ACTG1 ubi K328; ACTA1 ubi K330	-2.19884
ACTG1 ubi K50; ACTA1 ubi K52	-1.70189
ADAM9 p S758	-4.80336
ADAM9 p T761	-2.08843
ADAM9 ubi K741	2.95403
ADIRF ack K70	-2.67586
ADRM1 ubi K21	-1.2808
ADRM1 ubi K34	-1.51135
AFF4 ack K122	-1.8593
AGTPBP1 ack K715	-1.61254
AHNAK p S5841	-2.33297
AHNAK p Y121	-1.34776
AHNAK p Y1469	-1.26478
AHNAK p Y5836	-2.27037
AHSA1 ack K203	-1.91389
AKR1B1 p Y190	1.66824
AKR1B1 ubi K263	-1.27135
ALDH1A3 ack K378	-2.33569
ALDH1A3 ubi K360	-1.29821
ALDH1A3 ubi K374	-1.70073
ALDOA ack K108	-3.93051
ALDOA ack K111	-1.69766
ALDOA ack K13	-2.07736
ALDOA ack K147; ALDOC ack K147	-3.65808
ALDOA p Y3	-2.12982
ALDOA ubi K108	-1.20901
ALDOA ubi K322	-1.18429
ANXA11 ack K255	-1.25481
ANXA2P2 p Y30; ANXA2 p Y30	-1.47728
AP1G1 ubi K362	-1.42918
AP2S1 ubi K45	-1.27263
APP ubi K751	1.49177
ARHGDIA ack K178	-2.84219
ARHGEF5 p Y656	-3.2666
ASH1L p Y1995	-2.43822
ATP1A1 ubi K1019	-1.50111
ATP1A1 ubi K212	-3.65972
ATP1A1 ubi K840	-2.24276
ATP1A1 ubi K9	-1.32368
ATP5F1B ack K133	1.248
ATP6AP1 ubi K380	-2.26693
ATXN8OS ack K162	-1.32249
BAG6 ubi K56	-5.30387
BCAP31 ubi K167	-1.71881
BCAP31 ubi K176	-1.94783
BCAR1 p T385	-1.34256
BCAR1 p Y306	-1.65926
BCAR1 p Y387	-1.26467
BCAR1 p Y410	1.60478
BCAR3 p Y266	-1.41644
BCL9L ack K108	-1.85608
BCR p Y177	-1.27832
BOD1L1 ack K3047	-2.66753
BRD1 ack K418	-3.39596
BRD1 ack K903	-1.57377
BRD3 ack K304	-2.12043
BRD4 ack K102	-1.51527
BRD4 ack K111	-1.51527
BRD8 ack K81	-3.78912
C12orf57 ack K101	-1.73628
CAD ubi K1211	-1.2297
CAV1 ubi K26	-1.85064
CAV1 ubi K39	-1.73329
CBL p Y674	-2.01072
CBX4 ubi K167	1.43552
CCPG1 ubi K530	2.85554
CCT3 ubi K381	-5.07063
CCT5 ubi K399	-2.53995
CCT8 ubi K235	-1.24686
CCT8 ubi K534	-1.23406
CCZ1 ubi K116	-1.9076
CD44 ubi K695	-3.38729
CDC37 ack K78	-2.62713
CDCP1 p S797	-2.84814
CDH1 p Y797	-1.3794
CDK1 ubi K139	-3.61764
CDK5RAP3 ubi K166	-1.59316
CFL1 ack K144	-1.80914
CIP2A ack K40	-1.76373
CIZ1 ack K260	-2.29789
CLDN7 p Y210	-2.44529
CLIC1 ack K131	-1.40716
CLTA ack K242	-1.27194
CLTC ubi K1609	-2.24036
CNNM4 ubi K536	-2.17618
COPS7B ubi K221	-2.23671
CRABP2 ubi K31	-1.82443
CREBBP ack K1014	-5.69227
CREBBP ack K1583	-2.8911
CREBBP ack K1586	-2.39873
CREBBP ack K1588	-1.77206
CREBBP ack K1591	-2.27006
CREBBP ack K1592	-2.27006
CREBBP ack K1595	-2.27006
CREBBP ack K1744	-2.02741
CRIM1 ubi K978	-2.30359
CRIP1 p Y12	-2.35094
CSRNP3 p T271	-3.73187
CTNND1 p S230	-1.33806
CTNND1 ubi K634	-2.14847
CTTN p Y178	1.2258
CUL3 ubi K262	-1.35595
CUL4B ack K55	-6.64386
CYP51A1 ubi K261	-3.23984
CYSTM1 p Y64	-2.61701
DBI ack K55	-1.87068
DCLRE1C ubi K606	-1.21826
DHX15 ack K17	-1.75486
DLG3 p Y673	-3.62096
DNAJB6 ubi K67	-1.33165
DOP1A ack K1892	-2.37662
DPY30 ack K35	1.91631
DPY30 ack K40	-3.42542
DPYD ack K384	-1.17289
DYNC1I2 ubi K255	-1.24799
EED ack K19	-1.2928
EEF1A1 ack K179	-4.24294
EEF1G ack K212	-1.4228
EEF1G ack K434	-1.30858
EFNB2 p Y330; EFNB1 p Y343	-1.41918
EGFR p S1166	-5.04709
EGFR p Y1092	-5.62585
EGFR p Y1110	-4.08592
EGFR p Y1172	-5.2051
EGFR p Y1197	-3.0584
EGFR p Y869	-1.86179
EIF3A ubi K420	-1.52681
EIF4A1 ubi K309	-1.724
EIF5A ack K34	-1.9234
EMD p Y161	-3.02284
ENO1 ubi K256	-1.2664
ENSA p Y64	-3.13632
EP300 ack K1542	-3.01217
EP300 ack K1546	-2.73927
EP300 ack K1549	-1.33166
EP300 ack K1551	-2.21547
EP300 ack K1554	-5.69068
EP300 ack K1555	-5.69068
EP300 ack K1558	-5.69068
EP300 ack K1560	-1.64084
EP300 ack K1760; CREBBP ack K1797	-3.00235
EPHA2 p Y594	-2.2975
EPHA2 p Y772	-1.95981
EPHA2 p Y930	-1.17906
EPHA3 p Y779	1.76626
EPHB4 p Y574	-2.60877
EPN1 ubi K107	-1.73082
EPRS ack K300	-2.29983
EPS8 p Y525	-1.30752
ERBB2 p Y877	1.64231
ERBB3 p Y1328	-2.71804
ERP29 p Y66	-1.79097
ERRFI1 p Y394	-5.43142
ERRFI1 p Y458	-2.27118
EZR ubi K209	2.55072
EZR ubi K211	2.55072
EZR ubi K79; RDX ubi K79	2.57076
EZR ubi K83	-3.45187
F2RL1 ubi K51	-2.35356
FAF2 p Y79	-1.94072
FASN ack K1072	-1.32995
FASN ack K1704	2.0997
FASN ack K2406	-2.70205
FASN ack K298	-1.28122
FASN ack K436	-1.18797
FASN ubi K1911	-1.41865
FASN ubi K2449	2.97985
FEN1 ack K200	-2.90218
FGF8 p Y75	-3.35844
FH ack K292	2.04755
FH ack K66	-2.41358
FOSL2 ack K104	-1.8702
FOSL2 ack K222	-2.34018
FRK p Y387	2.20616
FUBP1 ack K44	-1.20462
G6PD p Y507	4.03162
GAB1 p Y627	-6.64386
GAB1 p Y659	-5.74881
GAB2 p Y293	-1.77308
GAPDH ack K107	-2.62572
GAPDH ack K194	-1.22698
GAPDH ack K215	-1.3563
GAPDH ubi K215	-1.32348
GAPDH ubi K219	-3.47806
GAPDH ubi K61	-3.65434
GGA1 ubi K174	-3.22303
GGA1 ubi K176	-3.22303
GMPS ubi K182	-1.84453
GNAS ubi K300	-1.17815
GPI ack K454	-1.34974
GPRC5A p S301	-1.36756
GPRC5A p Y293	-1.26567
GPRC5A p Y320	-1.86255
GPRC5C p Y438	-1.20837
GPSM1 p Y311	-1.18346
GSK3A p Y279; GSK3B p Y216	-2.18162
GTF2I ack K715	-1.48966
H2AFV ack K116	1.18183
H2AFV ack K12	-1.48336
H2AFV ack K5	-1.4921
H2AFV ack K8	-1.4921
H2AFY ubi K116	-1.89292
H2AFY ubi K295	-1.83306
H2AFZ ack K12	-1.48336
H2AFZ ack K14	-1.67976
H2AFZ ack K5	-1.4921
H2AFZ ack K8	-1.4921
H3F3B ack K24	-1.25217
HADHA ack K60	-1.18606
HDLBP p Y437	-1.42995
HIST1H2BB ack K12	-1.42067
HIST1H2BB ack K13	-1.42067
HIST1H2BB ack K16	-1.40359
HIST1H2BD ack K12	-1.44691
HIST1H2BK ack K117; HIST1H2BO ack K117; HIST1H2BB ack K117; HIST1H2BD ack K117; HIST1H2BI ack K117; HIST2H2BE ack K117; HIST2H2BF ack K117; HIST1H2BN ack K117; HIST1H2BM ack K117; HIST1H2BL ack K117	-1.20434
HIST1H2BK ack K21; HIST1H2BD ack K21; HIST1H2BC ack K21; HIST2H2BE ack K21; HIST2H2BC ack K21; HIST1H2BH ack K21; HIST1H2BN ack K21; HIST1H2BL ack K21	2.48959
HIST1H2BK ack K24; HIST1H2BD ack K24; HIST1H2BC ack K24; HIST2H2BE ack K24; HIST2H2BC ack K24; HIST1H2BH ack K24; HIST1H2BN ack K24; HIST1H2BL ack K24	2.16086
HIST1H2BK ack K6; HIST1H2BC ack K6; HIST2H2BE ack K6	2.82141
HIST1H2BK ack K6; HIST1H2BI ack K6; HIST2H2BE ack K6	-1.40339
HIST1H2BK ubi K109; HIST1H2BO ubi K109; HIST1H2BB ubi K109; HIST1H2BD ubi K109; HIST1H2BI ubi K109; HIST2H2BE ubi K109; HIST2H2BF ubi K109; HIST1H2BN ubi K109; HIST1H2BM ubi K109; HIST1H2BL ubi K109	-4.2076
HIST1H2BK ubi K6; HIST1H2BI ubi K6; HIST2H2BE ubi K6	-1.18668
HIST1H2BL ack K12	-1.42067
HIST1H2BM ack K21	-1.6296
HIST1H2BM ack K6	-1.35736
HIST1H2BN ack K12	-1.42067
HIST1H2BO ack K12; HIST2H2BF ack K12	-1.46549
HIST1H2BO ack K6; HIST2H2BF ack K6	-2.26301
HIST1H3A ack K19; H3F3A ack K19; HIST2H3A ack K19	1.20607
HIST2H2AB ubi K120	-1.99385
HIST2H2BF ack K24	2.71287
HIST2H2BF ack K6; HIST1H2BH ack K6	1.21429
HLA-A ubi K340	-1.20729
HMGN2 ack K82	-1.64014
HNRNPA1 ack K3	-2.0913
HNRNPA1 ack K52	-5.19466
HNRNPA1 ack K8	-2.0913
HNRNPA2B1 ack K112	-1.43974
HNRNPA2B1 ack K168	-1.67362
HNRNPA2B1 ack K59	-1.50853
HNRNPA2B1 p Y174	-2.40831
HNRNPAB ack K330	-1.78578
HNRNPK ubi K405	-3.31269
HNRNPM ack K698	-2.3051
HNRNPR ack K126	-1.29116
HSP90AA1 ack K539	-1.36795
HSP90AA1 ack K585	-3.74058
HSP90AA1 ack K631	-2.57322
HSP90AA1 ubi K539	-1.34424
HSP90AA1 ubi K560; HSP90AB1 ubi K552	-4.4872
HSP90AA1 ubi K74	-2.11564
HSPA1B ubi K512; HSPA1L ubi K514	-2.08365
HSPA8 ubi K524	-5.27357
HSPA8 ubi K601	-2.65934
HSPA9 ack K600	-2.39708
HSPE1 ack K86	1.35991
HTATIP2 ubi K137	-1.22144
ID1 ack K20	-2.15658
IFNGR1 ubi K279	-1.18573
IL37 ack K137	-1.9798
IL37 ack K139	-1.9798
IL37 ack K142	-1.9798
ING5 ack K114	-1.29268
INTS4 ack K26	-4.26117
IRS1 p Y612	-1.81771
IRS2 p Y542	4.1274
IRS2 p Y675	2.95395
ITGB1 ubi K794	-2.02607
ITM2B ubi K39	-2.09198
JADE2 ack K298	-3.45552
JADE2 ack K38	-1.53551
JOSD1 ubi K180	-1.50381
JPT2 ack K142	-1.22085
JUNB ack K240	-2.20847
KAT7 ack K277	-1.21814
KCT2 ubi K239	-3.97604
KCTD10 ubi K25	-1.68663
KIAA1217 p Y244	-1.33857
KIAA1217 p Y393	-1.41554
KLHDC4 ack K20	-2.48208
KLHDC4 ack K23	-2.48208
KLHDC4 ack K24	-2.48208
KMT5B ack K20	-3.27695
KRT18 ack K426	-1.22306
KRT18 p S23	1.57769
LAMTOR1 p Y40	-3.154
LDHB p Y240	1.43462
LDHB ubi K308	-4.92589
LMNB1 ubi K312	1.25716
LPP p T316	1.49148
LPP p Y273	-1.41629
LSR p Y323	-1.61518
LYN p Y194	-2.80122
LYN p Y508	2.15161
MACF1 ubi K4306	-3.64459
MAGEA4 ack K133	-1.22397
MAML1 ack K822	-2.99851
MAP3K14 p Y682	-1.38515
MAPK1 p T185	-3.16495
MAPK1 p Y187	-3.2347
MAPK13 p T180	-3.6677
MAPK3 p Y204	-1.87422
MDH2 ack K307	-1.24019
MEAF6 ack K74	-1.80595
MED1 ack K1076	-6.64386
MED12 ubi K1867	-1.93447
MED6 ack K236	-1.48424
MET ubi K1259	1.55213
MILR1 p Y338	-1.61175
MORC3 ubi K825	-1.78815
MPHOSPH10 ack K189	-1.79416
MPHOSPH10 ack K193	-1.79416
MTREX ack K51	-1.50736
MVP ubi K444	-1.34618
MYBBP1A ack K1317	-1.17145
MYC ack K148	-3.61218
MYH9 ubi K1638	1.87035
MYH9 ubi K856	-3.60304
MYL6 ack K26	-1.2873
MYL6 ubi K81	-1.43226
MYO6 ubi K1076	-1.29209
NAA50 ack K37	-1.54344
NACA ack K108	-1.32913
NACA ack K142	-2.41289
NBEA ubi K2353	-1.52324
NCAPG ubi K522	-1.93224
NCL ack K102	-1.41406
NCL ack K109	-2.37456
NCL ack K124	-2.59407
NCL ack K70	-1.56083
NCOA2 ack K780	-1.83827
NCOA3 ack K87	-6.64386
NCOR2 ack K959	-4.17115
NECTIN2 p Y454	-1.80434
NECTIN4 p Y445	-1.42408
NEDD8 ubi K11	-3.42503
NEDD9 p Y106	1.30587
NFRKB ack K1083	-2.59987
NFRKB ack K1237	2.09772
NME2 ack K124	-1.38074
NOLC1 ack K415	-1.71525
NOLC1 ack K510	-2.56753
NOMO3 ubi K1211	-1.40337
NONO ack K198	-1.29082
NPAT ack K1228	-2.56014
NPM1 ack K150	-1.84668
NPM1 ack K248	-2.93259
NPM1 ack K32	-3.10112
NQO1 ack K31	-1.74466
NRAS ubi K128	-1.19883
NSFL1C ack K172	-3.37386
NSFL1C ubi K172	-2.17513
NUP50 ack K8	-2.78062
NUP85 ubi K92	-4.59106
OSMR p Y839	-1.92408
PABPC1 ubi K312	-1.48547
PABPC1 ubi K78	-2.16227
PAG1 p Y317	-2.36261
PAG1 p Y417	-1.44828
PCLAF ubi K24	-2.82517
PFDN5 ubi K55	3.90132
PFN1 ack K105	-3.20096
PFN1 ubi K105	-1.41293
PFN1 ubi K108	-2.7342
PFN1 ubi K70	-2.19917
PIPSL ubi K559; PSMD4 ubi K74	-1.89439
PKM ack K135	-2.05711
PKM ack K166	2.26694
PKM p Y83	1.40655
PKP4 p Y420	3.01323
PKP4 ubi K518	-2.85275
PLEC ubi K1210	1.17505
PLEKHA6 p Y492	-2.06859
PLEKHA7 p Y1011	1.64819
PLIN3 ack K65	-1.69526
PLK1 ubi K358	-2.20655
PNLIP ack K435	-1.80239
PPIA ack K28	-1.38881
PPM1G ack K247	-1.49895
PPP2CA ubi K21	-2.63638
PPP4C ubi K26	1.21228
PPP4R3A ack K655	-1.27862
PRKCD p Y374	-1.17869
PRRC2A ack K35	-1.94399
PSMC2 ubi K116	-3.36053
PSMC3 ubi K276	-2.10739
PSMC3 ubi K300	-1.77723
PSMD1 ack K310	-1.54424
PSMD1 ubi K310	-2.31591
PSMD2 ubi K66	-1.98703
PSMD2 ubi K858	-5.05281
PSMD4 ack K365	1.61784
PSMD4 ubi K122	-1.67894
PSMD7 ubi K180	-1.44724
PSME1 ubi K245	-3.30348
PTGES3 ubi K33	-1.53277
PTGES3 ubi K35	-1.53277
PTK2 p Y861	2.35071
PTK2B p Y579	-1.38607
PTMA ubi K21	-1.8185
PTPN11 p Y279	-1.4031
PTPN11 p Y584	-1.42594
PTPN11 p Y62	1.34244
PTPN6 p Y564	-1.35704
PTPRH p Y1102	1.27047
PXN p S119	1.27629
RAB13 ubi K138	-3.64564
RAB5C ubi K117	1.76292
RABGEF1 ubi K263	1.59738
RACK1 ubi K106	-5.23688
RAD18 ubi K197	-1.26535
RAD23A ubi K69; RAD23B ubi K67	-1.6159
RAD23A ubi K80	-1.54838
RAD23B ubi K76	-1.20921
RBBP7 ack K119	-1.41009
RBM14 ack K164	-1.22025
RBM26 ack K709	-1.80281
RHOD ubi K121	-1.22632
RP9 ack K118	-1.95969
RPL13A ubi K114	-2.11904
RPL14 ack K204	-1.33526
RPL14 ack K209	-2.01842
RPL14 ack K213	-2.01842
RPL14 ack K214	-2.01842
RPL15 ubi K153	-2.41892
RPL18A ack K136	-1.80762
RPL18A ubi K136	-3.49667
RPL30 ubi K26	-1.21998
RPL35A ubi K45	1.49849
RPL35A ubi K63	-2.84953
RPL4 ubi K165	1.19403
RPL4 ubi K364	-2.16454
RPL6 ack K5	-3.96447
RPL7A ubi K48	-1.19498
RPL9P9 ubi K21	-3.95714
RPLP0 ubi K106	-2.64777
RPLP0 ubi K26	-1.42828
RPS10 p Y12	-1.31691
RPS10 ubi K107	-2.60198
RPS10 ubi K139	-1.45434
RPS10P5 ubi K150	-1.25961
RPS20 ack K8	-1.97928
RPS20 ubi K8	-1.52619
RPS24 ubi K83	-1.44436
RPS24 ubi K84	-1.44436
RPS27A ubi K11; UBA52 ubi K11	-1.68137
RPS27A ubi K27; UBA52 ubi K27	-3.0367
RPS27A ubi K48; UBA52 ubi K48	-1.35819
RPS27A ubi K63; UBA52 ubi K63	-1.655
RPS3 ubi K75	-1.44777
RPS3 ubi K90	-2.29683
RSF1 ack K1390	-1.23732
S100A10 ubi K47	-1.6101
S100A11 ack K3	1.53926
S100A11 ack K55	-1.91044
S100A11 p Y30	1.30429
S100A6 ubi K47	-1.56554
S100A9 ubi K50	-2.2795
S100A9 ubi K51	5.31785
S100A9 ubi K57	-1.72528
S100P ubi K91	2.86346
SBDS ubi K225	-1.85357
SCEL ubi K626	-3.5921
SDHA ack K538	-2.17912
SEC61A1 ubi K392	2.44045
SEC61A1 ubi K395	2.48682
SELENOH ack K20	-2.30714
SET ubi K150	-1.64723
SF3B1 ack K333	-5.39275
SFPQ ack K704	-1.17797
SH3BGRL3 ubi K18	-1.63131
SHC1 p Y427	-3.74224
SHMT2 ack K474	-1.71554
SIN3A ack K875	-1.78073
SIRPA ack K483	-4.02019
SKP1 ubi K142	-1.72212
SLC25A5 ack K10	-1.67333
SLC25A5 ack K92; SLC25A4 ack K92; SLC25A6 ack K92; SLC25A31 ack K104	-1.30999
SLC2A1 ubi K245	-1.84847
SLC38A2 p Y41	1.88965
SLC3A2 ubi K122	-1.76006
SLC43A3 ubi K249	-1.37025
SLC43A3 ubi K255	-1.42124
SLC7A1 ubi K629	-3.95208
SLC7A5 ubi K30	-2.98003
SMC3 ack K105	-2.34715
SMC3 ack K106	-2.34715
SNW1 ack K170	-1.78389
SP100 ack K430	-5.25206
SPART ubi K362	-2.25064
SPTAN1 p Y1176	-3.96837
SPTB ubi K80	-1.43244
SREBF1 ubi K1121	-1.381
SREBF2 ubi K1115	-1.64973
SRFBP1 ack K423	-2.71922
SRSF3 ubi K85	-4.31957
SRSF6 ubi K165	-1.58366
STAG2 ack K62	-1.34134
STAT3 p Y539	-1.44337
STAT3 p Y705	-1.2027
STXBP3 ubi K224	-1.53061
SUB1 ack K53	-2.19751
SUMO2 ack K11	-1.69045
SUMO2 ubi K11	-1.66213
SUMO3 ack K41; SUMO2 ack K42	-2.37654
SVIL ack K1826	-1.74867
SYK p Y296	1.87299
TAGLN2 ack K20	-1.71888
TCF20 ack K446	-2.20443
TCF20 ack K602	-2.37263
TCOF1 ack K393	-2.11331
TCOF1 ack K528	-3.21765
TCOF1 ack K586	-2.28478
TCOF1 ack K811	-1.33039
TCP1 ubi K541	1.20458
TEC p Y519	-1.24649
TFRC ubi K53	-1.88677
THRAP3 ack K252	-1.49609
THRAP3 ack K401	-4.01648
TMEM59 ubi K315	-2.29643
TMPO ubi K334	-5.51034
TMSB10 ack K15	-2.54153
TMSB10 ack K4	-2.54153
TMSB4X ack K15	-3.83652
TNK2 p Y859	-2.52733
TNS3 p Y601	1.82803
TOM1 ubi K106	-2.72956
TOM1 ubi K385	3.04563
TOM1L1 p Y460	-2.64455
TP53 ack K305	-2.18512
TPI1 ubi K193	-1.29295
TPM1 ubi K30	-2.29537
TRAPPC13 ubi K264	-1.55189
TREML1 ack K46	-4.1479
TRIM33 ack K763	-1.352
TRIR ack K146	-1.48724
TTN ubi K2079	1.99997
TUBA1B ack K336; TUBA1C ack K336	-2.14024
TUBA1B ubi K338; TUBA1A ubi K338; TUBA1C ubi K338	2.76307
TUBA1B ubi K370; TUBA4A ubi K370; TUBA1C ubi K370	-2.20337
TUBB4A ubi K216; TUBB ubi K216; TUBB4B ubi K216; TUBB2A ubi K216; TUBB2B ubi K216	1.61415
TUT7 p Y77	-1.86509
TXNRD1 p Y163	-1.8581
UBA1 ubi K593	-1.17371
UBASH3B p Y19	-3.75443
UBASH3B ubi K21	-1.24179
UBASH3B ubi K411	-2.19486
UBE2L3 ubi K145	-2.89548
UBN1 ack K956	-3.07936
UBN2 ack K1148	-2.01378
UBQLN1 ubi K45	-2.46072
UBXN1 ubi K154	-1.51442
UBXN1 ubi K83	-6.64386
UIMC1 ubi K31	-1.22884
UNC45A ack K321	-1.41395
USP14 ubi K342	-1.59326
USP24 ubi K1764	-2.2815
USP5 ubi K360	-1.75188
WEE1 ack K596	-6.64386
WRNIP1 ubi K301	-1.38535
XPO1 ack K693	-1.67304
YBX1 ubi K137	1.18053
YBX1 ubi K93	-2.54977
YIF1A ubi K92	-3.50346
YWHAE ack K50	-2.46381
YWHAG ubi K10	-1.82149
YWHAQ ubi K9	-2.40256
YWHAZ ubi K11	-2.51285
YWHAZ ubi K138	-1.71272
YWHAZ ubi K9	-1.4084
ZER1 ubi K433	-1.9066
ZFP42 ack K231	-1.62
ZFR ack K509	-1.46548
ZMYM2 ack K1280	-2.12735
ZNF638 ack K1477	-2.78598
ZPR1 ubi K299	-1.45034

## Sheet: all.erl
id	Log2Ratio
ABCC3 ubi K278	-2.74453
ABCC4 ubi K695	-1.91964
ABCD3 ubi K260	-1.50941
ABL2 p Y718	1.37241
ABLIM3 p Y538	2.63413
ACOT9 ack K103	-3.41908
ACSL4 ubi K124	-1.98805
ACTB p Y218; ACTG1 p Y218; POTEE p Y918	1.20113
ACTB p Y294; ACTG1 p Y294	1.50463
ACTB ubi K50; ACTG1 ubi K50; ACTG2 ubi K51; ACTC1 ubi K52; ACTA1 ubi K52	1.47907
ACTG1 p Y53; ACTA1 p Y55	-1.21702
ACTG1 ubi K328; ACTA1 ubi K330	-2.19884
ACTG1 ubi K50; ACTA1 ubi K52	-1.70189
ACTN4 p Y265; ACTN1 p Y246	-2.38118
ACTR2 ubi K46	-1.33447
ACTR3 ubi K254	1.34254
ADAM9 p S758	-3.09274
ADAM9 p Y815	-1.56363
ADIRF ack K70	-2.67586
AFF4 ack K122	-1.8593
AGTPBP1 ack K715	-1.61254
AHNAK p Y5836	-1.24044
AHSA1 ack K203	-1.91389
AK4 ack K186	1.33648
AKR1B1 p Y190	1.66824
ALDH1A3 ack K378	-2.33569
ALDH1A3 ubi K360	-1.29821
ALDH1A3 ubi K374	-1.70073
ALDOA ack K108	-3.93051
ALDOA ack K13	-1.90988
ALDOA p Y3	-2.12982
ANAPC7 ack K462	1.39334
ANKRD13A ubi K219	-2.57056
ANKRD13A ubi K257	-2.49157
ANKRD13A ubi K563	1.77256
ANXA2 ubi K266	-1.20817
ANXA2P2 ack K47; ANXA2 ack K47	-1.5566
ANXA2P2 p Y317; ANXA2 p Y317	1.67282
ANXA2P2 ubi K227; ANXA2 ubi K227	-1.81207
AP1G1 ubi K362	-1.42918
APP p T761	1.35212
ARAF p Y155	1.19131
ARAP2 p Y473	2.65895
ARAP2 p Y77	1.83494
ARFGAP3 p Y473	1.30464
ARHGAP12 p T230	2.79568
ARHGAP12 p T231	1.60387
ARHGAP12 p Y243	1.60387
ARHGAP12 p Y355	1.37343
ARHGAP35 p Y1087	1.308
ARHGDIA ack K178	-2.84219
ARHGEF5 p S652	-1.66299
ARHGEF5 p Y1097	1.7543
ARHGEF5 p Y656	-1.96106
ASH1L p Y1995	-2.43822
ATG3 p Y18	1.34339
ATOX1 ubi K60	-1.2953
ATP1A1 ubi K1019	-1.50111
ATP1A1 ubi K212	-1.82609
ATP1A1 ubi K840	-2.24276
ATP2B1 p Y1129	1.65474
ATP5F1B ack K133	1.248
ATP6AP1 ubi K380	-2.26693
ATXN8OS ack K162	-1.32249
AXL p Y481	2.11435
AXL p Y698	-1.27454
AXL p Y703	1.24758
BAG6 ubi K56	-3.09048
BAIAP2L1 p Y293	2.24709
BCAP31 ubi K167	-1.71881
BCAP31 ubi K176	-1.53858
BCAR1 p Y306	-1.65926
BCAR1 p Y410	1.60478
BCAR3 p Y266	-1.41644
BCKDK p Y93	1.78017
BCL9L ack K108	-1.85608
BOD1L1 ack K3047	-2.66753
BRD1 ack K418	-3.39596
BRD1 ack K903	-1.36307
BRD3 ack K304	-2.12043
BRD8 ack K81	-3.78912
C11orf52 p T101	-1.78264
C12orf57 ack K101	-1.73628
CAD ubi K1211	-1.2297
CAV1 p S2	-1.52645
CAV1 p Y6	-2.73501
CAV1 ubi K26	-1.18209
CAV1 ubi K47	-1.28331
CAVIN1 p Y156	3.59553
CAVIN1 ubi K161	2.81666
CAVIN1 ubi K98	1.5158
CBL p S675	1.26032
CBL p T698	2.78566
CBX4 ubi K167	1.43552
CCDC50 p Y144	-1.78748
CCDC50 ubi K300	1.23138
CCND1 ubi K33	-2.72942
CCPG1 ubi K530	2.85554
CCT3 ubi K381	-5.07063
CCT3 ubi K78	-1.41014
CCT5 ubi K399	-2.53995
CCT8 ubi K235	-1.24686
CCT8 ubi K534	-1.23406
CCZ1 ubi K116	-1.9076
CDC123 p Y301	1.47531
CDC37 ack K78	-2.62713
CDC42EP3 p Y63	3.03911
CDCP1 p S797	-2.84814
CDK1 ubi K139	-3.61764
CDK2 p T14	1.19954
CDK3 p T14	1.19954
CDKL5 p Y171	2.09444
CFL1 ack K144	-1.71851
CFL1 ubi K92; CFL2 ubi K92	2.33414
CHMP5 p Y94	1.24909
CIP2A ack K40	-1.76373
CIZ1 ack K260	-2.29789
CLDN3 p Y219	1.40731
CLDN7 p Y210	-2.41879
CLDN7 ubi K208	-1.53056
CLIC1 ack K131	-1.40716
CLIC4 ack K11	-1.38146
CLN3 ubi K262	-1.77755
CLTB ubi K204	-2.07053
CLTC ubi K1609	-2.24036
CNN2 ack K8	-1.44708
CRABP2 ubi K31	-1.40721
CREBBP ack K1014	-5.69227
CREBBP ack K1583	-2.8911
CREBBP ack K1586	-2.39873
CREBBP ack K1588	-1.77206
CREBBP ack K1591	-2.27006
CREBBP ack K1592	-2.27006
CREBBP ack K1595	-2.27006
CRIM1 p Y1033	1.44119
CRIM1 ubi K978	-1.23259
CRIP1 p Y12	-1.20706
CRIP2 p Y198	1.18113
CRIP2 p Y77	1.53314
CSRNP3 p T271	-3.73187
CTNND1 p S171	1.76303
CTNND1 p S230	-1.33806
CTNND1 p S331	2.39583
CTNND1 p Y241	1.29406
CTNND1 p Y865	1.77561
CTNND1 ubi K634	-1.72172
CTTN p S418	1.66614
CTTN p Y178	1.36185
CTTN p Y334	1.34089
CTXN1 ubi K69	-1.21644
CUEDC2 p Y275	-2.38395
CUL3 ubi K262	-1.35595
CUL4B ack K55	-6.64386
CYP51A1 ubi K261	-3.23984
CYSTM1 p Y64	-2.61701
DAG1 p Y886	2.37283
DAPK3 p Y305	1.57324
DBI ack K55	-1.57944
DCBLD1 p Y600	-1.33882
DCBLD2 p Y621	3.15707
DCLRE1C ubi K606	-1.21826
DCTN2 p Y6	1.47524
DDR1 p Y792	2.22939
DDR1 p Y796	2.49889
DDX39B ubi K36	-2.18404
DDX3X p Y104	1.32941
DHX15 ack K17	-1.75486
DHX9 ubi K1048	1.4238
DLG3 p Y673	-2.96469
DNAJB6 ubi K67	-1.33165
DNAJC5 ubi K72	-1.37794
DOK1 p Y409	1.22797
DOP1A ack K1892	-2.37662
DPY30 ack K35	1.91631
DPY30 ack K40	-3.42542
DPYD ack K384	-1.17289
DSC2 p Y823; DSC3 p Y818	3.49643
DSP p Y172	1.39422
DTX3L ubi K198	-1.56965
DVL1P1 p Y626	-1.31184
DVL2 p Y362	1.36662
DVL2 ubi K301; DVL1P1 ubi K285; DVL3 ubi K283	-1.76133
DYNC1I2 ubi K255	-1.24799
DYRK2 p Y382	-1.18931
ECHDC1 ack K217	1.1864
EED ack K19	-1.2928
EEF1A1 ack K179	-4.24294
EEF2 ubi K90	-1.67095
EFNB1 p Y313	2.66795
EGFR p S1166	-4.28595
EGFR p Y1092	-4.60783
EGFR p Y1110	-3.8906
EGFR p Y1172	-5.17586
EGFR p Y1197	-2.91573
EGFR p Y869	-1.74802
EGFR ubi K1061	-1.38811
EGFR ubi K1188	-1.83935
EGFR ubi K970	-1.65623
EHBP1 p Y585	1.86335
EID1 ubi K133	-1.62342
EIF4G1 ubi K770	1.28942
ELFN2 p Y502	1.54058
EMD p Y161	-2.36578
EMD p Y94	-4.79565
ENO1 ubi K256	-1.2664
ENO1 ubi K285	1.83791
ENSA p Y41	1.2484
ENSA p Y64	-3.13632
EP300 ack K1499; CREBBP ack K1535	1.3252
EP300 ack K1542	-3.01217
EP300 ack K1546	-2.73927
EP300 ack K1549	-1.33166
EP300 ack K1551	-2.21547
EP300 ack K1554	-5.69068
EP300 ack K1555	-5.69068
EP300 ack K1558	-5.69068
EP300 ack K1560	-1.64084
EP300 ack K1760; CREBBP ack K1797	-3.00235
EP400 ack K345	1.27229
EPB41L1 p Y864	2.33732
EPHA2 p T771	1.40084
EPHA2 p Y588	3.47894
EPHA2 p Y594	-1.54653
EPHA2 p Y694	2.01246
EPHA2 p Y772	-1.95981
EPHA2 p Y921	-1.45083
EPHA2 ubi K935	-1.37737
EPHA3 p Y779	1.76626
EPHB2 p Y577	2.7833
EPHB4 p Y581	-1.29417
EPHB4 p Y774	1.80514
EPRS ack K300	-2.29983
EPRS p Y690	1.57775
EPS15L1 ubi K531	-1.28621
EPS8 p Y485	3.18142
EPS8 p Y498	-1.34609
ERBB2 p Y877	1.64231
ERBB3 p Y1328	-1.86003
ERBIN p Y1293	1.35412
ERBIN p Y920	1.46689
ERBIN ubi K46	1.48549
ERP29 p Y66	-1.79097
ERRFI1 p Y394	-3.26425
ERRFI1 p Y458	-2.27118
EZR ubi K209	2.55072
EZR ubi K211	2.55072
F2R p Y420	1.39286
F2RL1 ubi K51	-2.35356
FAF2 p Y79	-1.9176
FAM114A1 ack K250	1.66107
FAM83F ubi K326	1.5341
FASN ack K1072	-1.32995
FASN ack K1704	2.0997
FASN ack K2406	-2.70205
FASN ubi K1911	-1.41865
FASN ubi K2449	1.37451
FBXO3 ubi K322	-1.53116
FEN1 ack K200	-2.90218
FERMT2 p Y179	1.29117
FGD4 p Y36	1.31596
FGF8 p Y75	-3.35844
FH ack K292	2.04755
FH ack K66	-2.41358
FLII ubi K30	-1.27639
FLOT1 p Y348	1.74645
FOSL2 ack K104	-1.8702
FOSL2 ack K222	-2.34018
FRK p Y387	2.20616
FRS2 p Y349	1.94309
FUBP1 ack K44	-1.20462
FYN p Y185; FGR p Y180	1.50059
FYN p Y440; YES1 p Y446; SRC p Y439	1.5761
G6PD p Y507	4.03162
G6PD ubi K408	1.22546
GAB1 p Y317	1.34519
GAB1 p Y373	2.19943
GAB1 p Y627	-5.61839
GAB1 p Y659	-2.2176
GAB2 p Y293	-1.77308
GAPDH ack K107	-2.27604
GAPDH ubi K219	-1.86818
GAPDH ubi K61	-1.92725
GFPT1 ubi K48	-1.45625
GGA1 ubi K174	-3.22303
GGA1 ubi K176	-3.22303
GMPS ubi K182	-1.84453
GNA12 ubi K126	-2.07395
GNAI3 p Y354	1.2611
GNAS ubi K300	-1.17815
GNB1 ubi K280	-1.40417
GPATCH1 p Y321	2.75883
GPI ack K142	1.48427
GPI ack K454	-1.34974
GPRC5A p Y293	-1.8082
GPSM1 p Y311	-1.18346
GSK3A p S282; GSK3B p S219	-2.64205
GTF2I ack K715	-1.48966
GYG1 p Y332	1.7036
H2AFV ack K116	1.79069
H2AFV ack K12	-1.48336
H2AFV ack K5	-1.4921
H2AFV ack K8	-1.4921
H2AFY ubi K116	-1.89292
H2AFZ ack K12	-1.48336
H2AFZ ack K14	-1.67976
H2AFZ ack K5	-1.4921
H2AFZ ack K8	-1.4921
H3F3B ack K24	-1.25217
HADHA ack K60	-1.18606
HAS3 ubi K78	-1.32467
HCLS1 p Y103	1.68262
HDLBP p Y437	-1.42995
HEG1 p Y1295	3.79518
HGS p Y334	-2.41684
HIST1H2BB ack K12	-1.42067
HIST1H2BB ack K13	-1.42067
HIST1H2BB ack K16	-1.40359
HIST1H2BD ack K12	-1.44691
HIST1H2BK ack K117; HIST1H2BO ack K117; HIST1H2BB ack K117; HIST1H2BD ack K117; HIST1H2BI ack K117; HIST2H2BE ack K117; HIST2H2BF ack K117; HIST1H2BN ack K117; HIST1H2BM ack K117; HIST1H2BL ack K117	-1.20434
HIST1H2BK ack K6; HIST1H2BI ack K6; HIST2H2BE ack K6	-1.40339
HIST1H2BK ubi K109; HIST1H2BO ubi K109; HIST1H2BB ubi K109; HIST1H2BD ubi K109; HIST1H2BI ubi K109; HIST2H2BE ubi K109; HIST2H2BF ubi K109; HIST1H2BN ubi K109; HIST1H2BM ubi K109; HIST1H2BL ubi K109	-4.2076
HIST1H2BK ubi K6; HIST1H2BI ubi K6; HIST2H2BE ubi K6	-1.18668
HIST1H2BL ack K12	-1.42067
HIST1H2BM ack K21	-1.6296
HIST1H2BN ack K12	-1.42067
HIST1H2BO ack K12; HIST2H2BF ack K12	-1.46549
HIST1H2BO ack K6; HIST2H2BF ack K6	-2.26301
HIST1H3A ack K10; H3F3A ack K10; HIST2H3A ack K10	1.22221
HIST1H3A ack K15; H3F3A ack K15; HIST2H3A ack K15	2.30186
HIST1H3A ack K80; H3F3A ack K80; HIST2H3A ack K80	-1.45638
HIST1H4A ubi K60	-1.64729
HIST2H2AB ubi K120	-1.99385
HIST2H2BF ack K24	2.71287
HIST2H2BF ack K6; HIST1H2BH ack K6	1.47433
HLA-A ubi K340	-1.20729
HMGN2 ack K82	-1.64014
HNRNPA1 ack K3	-1.36267
HNRNPA1 ack K52	-5.19466
HNRNPA1 ack K8	-1.36267
HNRNPA2B1 ack K168	-1.27155
HNRNPA2B1 ack K46	-1.21872
HNRNPA2B1 ack K59	-1.18931
HNRNPA2B1 p Y174	-2.20175
HNRNPA3 ack K126	2.01095
HNRNPAB ack K330	-1.78578
HNRNPC ubi K29	-1.18168
HNRNPF p Y210	1.64679
HNRNPK ubi K405	-1.41958
HNRNPL ack K59	2.47425
HNRNPU ack K814	1.19234
HNRNPU p S271	1.6617
HRH1 p Y301	-1.5326
HRH1 p Y321	2.08127
HRH1 p Y386	1.74363
HSP90AA1 ack K539	-1.36795
HSP90AA1 ack K585	-3.74058
HSP90AA1 ack K631	-2.57322
HSP90AA1 ubi K185; HSP90AB1 ubi K180	-1.46428
HSP90AA1 ubi K539	-1.34424
HSP90AA1 ubi K560; HSP90AB1 ubi K552	-4.4872
HSP90AA1 ubi K74	-1.60616
HSP90AB1 ack K435	1.20613
HSPA1B ubi K512; HSPA1L ubi K514	-2.08365
HSPA1B ubi K56	1.51512
HSPA8 ubi K112	1.2153
HSPA8 ubi K524	-2.79191
HSPA8 ubi K601	-2.65934
HSPA9 ack K600	-2.39708
HSPD1 ack K233	1.52292
HSPE1 ack K86	1.38739
HSPE1 p Y88	1.59386
ICA1 p Y262	1.25839
ID1 ack K20	-2.15658
IFNGR1 ubi K279	-1.18573
IGBP1 p Y145	1.67438
IGF2BP2 ubi K462	-1.19496
IL37 ack K137	-1.9798
IL37 ack K139	-1.9798
IL37 ack K142	-1.9798
ILF2 ubi K45	2.71419
ING5 ack K114	-1.29268
INPP5D p Y915	1.57578
INPPL1 p Y1135	2.91546
INTS4 ack K26	-2.78674
IRS2 p Y542	4.1274
IRS2 p Y675	2.94947
ITCH p Y397	1.5937
ITM2B ubi K39	-1.2458
ITSN2 p Y968	1.55875
JADE2 ack K298	-3.45552
JAG1 ubi K1123	1.53049
JAK2 p Y570	1.34332
JOSD1 ubi K180	-1.38627
JPT2 ack K142	-1.22085
JUNB ack K240	-2.20847
KAT7 ack K277	-1.21814
KCT2 ubi K239	-3.97604
KDF1 p Y397	-2.24587
KHDRBS1 p Y440	1.17774
KIAA1217 p Y244	-1.33857
KIRREL1 p Y625	1.93196
KLHDC4 ack K20	-2.48208
KLHDC4 ack K23	-2.48208
KLHDC4 ack K24	-2.48208
KMT2D ack K3079	1.21178
KMT5B ack K20	-3.27695
KRT18 ack K426	-1.22306
KRT18 p S23	1.57769
KRT18 p S34	-2.8474
KRT18 p Y24	1.5338
LAMB3 ubi K1127	-1.46035
LAMB3 ubi K766	-1.47377
LAMTOR1 p Y40	-2.30431
LAMTOR1 ubi K20	-1.30974
LDHB p Y240	1.43462
LDHB ubi K308	-4.74032
LDLR p Y845	-1.28776
LIN7C ubi K23	-1.57569
LMNB1 ack K271	1.2716
LMNB2 ubi K150	-2.6999
LPP p T316	1.49148
LPP p Y301	1.20031
LSR p Y309	-1.76829
LYN p Y508	3.41788
MACF1 ubi K4306	-3.64459
MAGEA4 ack K133	-1.22397
MAML1 ack K405	-1.59598
MAP3K14 p Y682	-1.38515
MAP7D3 p Y256	2.2234
MAPK1 p T185	-2.50119
MAPK1 p Y187	-2.72561
MAPK13 p T180	-3.6677
MAPK13 p T185	1.63171
MAPK3 p Y204	-1.87422
MAPK9 p T183	1.85881
MARVELD2 p Y14	1.38105
MCM7 ack K4	-1.27961
MDH2 ack K307	-1.24019
MEAF6 ack K74	-1.80595
MED1 ack K1076	-4.01158
MED12 ubi K1867	-1.93447
MERTK p Y929	1.53031
MET p S1236	2.66839
MET p Y1003	2.37171
MET ubi K1259	-1.18499
MFAP3 p Y284	1.6336
MILR1 p Y313	1.3027
MNS1 ack K211	-1.68102
MORF4L1 ubi K249	-1.34264
MPHOSPH10 ack K189	-1.79416
MPHOSPH10 ack K193	-1.79416
MST1R p S1240	-1.89724
MTHFS p Y83	1.5523
MTREX ack K51	-1.50736
MUC1 p Y1203	3.31544
MUC1 p Y1212	1.40321
MUC1 p Y1218	1.65177
MUC1 ubi K1189	-1.18182
MVB12A p S202	1.64916
MVB12A p Y204	2.18156
MVB12A p Y210	1.80877
MVP ubi K444	-1.34618
MYBBP1A ack K1317	-1.17145
MYC ack K148	-3.7117
MYH9 ubi K1638	1.87035
MYH9 ubi K821; MYH10 ubi K828; MYH11 ubi K828; MYH14 ubi K845	1.35914
MYH9 ubi K856	-3.60304
MYL12B ubi K35; MYL12A ubi K34; MYL9 ubi K35	1.53987
MYL6 ack K26	-1.2873
MYL6 ubi K81	-1.19707
MYO1E p Y971	1.3581
MYO6 ubi K1076	-1.29209
MYSM1 ubi K675	-1.28529
NACA ack K108	-1.32913
NACA ack K142	-2.41289
NACA ubi K2063	2.22529
NBEA ubi K2353	-1.52324
NCAPG ubi K522	-1.93224
NCK1 p Y112	1.54774
NCL ack K102	-1.36551
NCL ack K109	-2.37456
NCL ack K398	1.31258
NCL ack K70	-1.56083
NCOA2 ack K780	-1.83827
NCOA3 ack K87	-6.64386
NCOR2 ack K959	-4.17115
NECTIN3 p Y511	1.34176
NEDD8 ubi K11	-1.40235
NEDD9 p Y106	2.01364
NFRKB ack K1083	-2.59987
NFRKB ack K1237	2.09772
NME1 ubi K56	-1.77202
NME2 ack K124	-1.38074
NOC2L ubi K576	-1.42039
NOC2L ubi K649	-1.27084
NOLC1 ack K415	-1.19552
NOLC1 ack K510	-2.56753
NOTCH2 p Y2470	1.30626
NPAT ack K1228	-1.32522
NPC1 ubi K1180	-1.22997
NPM1 ack K150	-1.84668
NPM1 ack K248	-2.93259
NPM1 ack K32	-3.10112
NQO1 ack K31	-1.74466
NSFL1C ack K172	-3.37386
NSFL1C ubi K172	-1.51814
NUP50 ack K8	-2.78062
NUP85 ubi K92	-4.59106
OCLN p Y22	-1.43538
OCLN p Y342	1.51019
OCLN ubi K299	-1.2486
ORAI1 p Y300	1.76518
OSMR p Y839	-2.90915
PABPC1 ubi K312	-1.48547
PAG1 p Y417	-1.44828
PALLD p Y1348	-1.77814
PALLD p Y990	1.49914
PARD3 p Y719	1.41892
PARP9 p Y495	2.34176
PATJ p Y1031	1.58621
PCDH1 p S962	-1.92024
PCDH1 p Y897	2.19766
PCDH1 p Y969	-1.92024
PCLAF ubi K24	-2.82517
PDAP1 p Y17	-1.93253
PDLIM1 p Y151	1.53753
PDLIM1 p Y321	4.07673
PDLIM5 p Y247	1.89507
PDRG1 ubi K27	-1.95745
PDXDC1 p Y677	1.20217
PDZD11 p Y36	1.45526
PEAK1 p Y635	1.54396
PEX19 ubi K130	1.8168
PFDN5 ubi K55	3.90132
PFN1 ack K105	-3.20096
PFN1 ubi K108	-2.7342
PHLDB2 p Y567	2.04205
PIK3R2 p Y460	1.61142
PKM ack K135	-1.90195
PKM ack K166	2.26694
PKM ack K3	-1.23071
PKM ack K89	1.69349
PKM p Y148	1.25687
PKM p Y83	1.66308
PKN2 p S636	-1.24861
PKN2 p Y635	1.70724
PKP2 p Y659	-2.26042
PKP4 p S281	1.48158
PKP4 p Y1156	1.52828
PKP4 p Y275	1.48158
PKP4 p Y390	1.99395
PKP4 p Y420	2.20122
PKP4 p Y478	3.39954
PKP4 ubi K518	-2.85275
PKP4 ubi K518; CTNND2 ubi K540	-1.8342
PLCG1 p Y1253	-2.4231
PLEKHA5 p Y128	-1.63021
PLEKHA6 p Y404	2.26278
PLEKHA6 p Y492	-1.48653
PLEKHA7 p Y1011	2.49519
PLEKHA7 p Y470	2.20789
PLEKHA7 p Y656	1.31361
PLEKHN1 p Y580	1.72011
PLIN3 ack K65	-1.17104
PLK1 ubi K358	-2.20655
PLXNA1 p Y1608	1.38774
PLXNA1 ubi K1822	-1.31731
PLXNB2 ubi K1235	-1.21389
PML ubi K337	-1.47361
PNLIP ack K435	-1.80239
POLR2A ubi K1268	-1.47828
PPM1G ack K247	-1.49895
PPP1CB p Y304	2.56719
PPP1R2 p Y63	1.89022
PPP2CA ubi K21	-2.13
PPP4C ubi K26	1.20351
PPP4R3A ack K655	-1.27862
PRAG1 p Y413	2.88169
PRAG1 p Y489	1.51056
PRKCD ubi K641	-1.63316
PRPF4B p S852	1.2919
PRRC2A ack K35	-1.94399
PRX ack K477	1.40753
PSMB4 ubi K201	-1.55871
PSMC1 p Y71	1.54645
PSMC1 ubi K69	-1.81885
PSMC2 ubi K116	-3.36053
PSMC3 ubi K300	-1.77723
PSMD1 ack K310	-1.54424
PSMD2 ubi K286	-1.19291
PSMD2 ubi K66	-1.98703
PSMD2 ubi K858	-5.05281
PSMD4 ack K365	1.61784
PSMD7 ubi K180	-1.33296
PSME1 ubi K245	-3.30348
PTGES3 ubi K33	-1.53277
PTGES3 ubi K35	-1.53277
PTK2 p Y861	2.67369
PTK6 p Y447	-1.2599
PTMA ack K103	-1.50656
PTMA ubi K21	-1.8185
PTPN11 p Y62	1.34244
PTPN14 p Y485	1.46756
PTPRA p Y271	1.99141
PTPRF p Y1321	2.03269
PTPRH p Y1102	1.27047
PTPRK p S856	2.26149
PTPRM p Y929; PTPRK p Y916	1.73969
PXN p S119	1.27629
QARS ubi K292	1.41198
RAB13 ubi K138	-3.64564
RAB5C ubi K117	1.76292
RABAC1 ubi K118	-1.71525
RACK1 ubi K106	-2.12375
RAD23A ubi K69; RAD23B ubi K67	-1.6159
RAD23A ubi K80	-1.54838
RALGPS2 p Y420	-2.2316
RAP2A ubi K31; RAP2C ubi K31	1.91548
RAP2B ubi K132	1.35226
RAPH1 p Y1226	1.31894
RAPH1 p Y524	1.56775
RASSF8 p Y418	2.53029
RBCK1 ubi K29	1.20456
RBM14 ack K164	-1.17869
RBM14 p Y226	1.1953
RBM14 p Y648	1.19668
RBM26 ack K709	-1.80281
RBM3 p Y117	2.17796
RBM4 p Y194	1.36362
RBM4 ubi K223	1.45843
RBM4B ubi K222	1.98522
REPS1 p Y126	1.98299
RFFL p Y34	1.25819
RHOD ubi K121	-1.22632
RNASEL ubi K360	1.35226
RNASEL ubi K362	1.35226
RNF13 ubi K233	-1.2519
RNF13 ubi K273	-3.73624
RP9 ack K118	-1.95969
RPL10 ubi K101	-1.64045
RPL13A ubi K114	-2.21136
RPL13A ubi K25	-2.03837
RPL14 ack K204	-1.33526
RPL14 ack K209	-2.01842
RPL14 ack K213	-2.01842
RPL14 ack K214	-2.01842
RPL15 ubi K153	-1.98366
RPL18A ack K136	-1.80762
RPL18A ubi K136	-3.49667
RPL30 ubi K32	-2.75933
RPL35A ubi K45	1.49849
RPL35A ubi K63	-2.84953
RPL4 ubi K165	1.19403
RPL4 ubi K364	-1.92952
RPL6 ack K5	-3.96447
RPL7A ubi K212	-1.47484
RPL7A ubi K34	-1.81572
RPL9 ubi K184	-1.41362
RPL9P9 ubi K21	-3.95714
RPLP0 ubi K106	-2.64777
RPLP0 ubi K26	-1.42828
RPLP0 ubi K38; RPLP0P6 ubi K38	-1.4332
RPLP2 ubi K21	-1.74593
RPS10 ubi K107	-1.42476
RPS10 ubi K59	-1.39911
RPS15A ubi K88	-1.82456
RPS20 ack K8	-1.97928
RPS24 ubi K83	-1.44525
RPS24 ubi K84	-1.44436
RPS25 ubi K66	-1.58942
RPS27 p Y31; RPS27L p Y31	1.65058
RPS27A ubi K11; UBA52 ubi K11	-1.68137
RPS27A ubi K27; UBA52 ubi K27	-3.0367
RPS27A ubi K48; UBA52 ubi K48	-1.35819
RPS27A ubi K63; UBA52 ubi K63	-1.655
RPS3 ubi K141	-1.91716
RPS3 ubi K62	-4.47864
RPS3 ubi K90	-2.18756
RSF1 ack K1390	-1.23732
RSF1 ubi K1039	-1.32378
S100A11 ack K3	1.53926
S100A11 ack K55	-1.66788
S100A11 p Y30	1.30429
S100A13 ack K85	-1.4387
S100A2 ack K27	1.29509
S100A6 ubi K47	-1.42601
S100A9 ubi K50	-2.02878
S100A9 ubi K51	5.31785
S100A9 ubi K57	-1.72528
S100P ubi K91	2.86346
SBDS ubi K225	-1.85357
SCAMP3 p S76	-1.7318
SCAMP3 ubi K81	-1.78891
SCEL ubi K626	-3.5921
SCRIB p Y1268	-2.06183
SCRIB ubi K105	1.30011
SDCBP p Y91	1.315
SDHA ack K538	-2.17912
SEC16A p Y1291	2.36488
SEC61A1 ubi K392	2.44045
SEC61A1 ubi K395	2.48682
SELENOH ack K20	-2.30714
SEPT7 p Y30	2.10052
SEPT9 ubi K271	-1.77388
SERBP1 p Y207	2.22521
SF3B1 ack K333	-5.39275
SF3B2 ubi K529	-1.34472
SFPQ ack K704	-1.17797
SH2D3A p S218	1.17706
SH3BGRL3 ubi K18	-1.63131
SH3GLB2 p Y77	1.96106
SHANK2 p Y588	1.38251
SHB p Y336	1.23794
SHC1 p Y427	-2.3822
SHMT2 ack K474	-1.71554
SIRPA ack K483	-4.02019
SIRPA p Y429	1.37121
SLC16A3 ubi K453	4.86962
SLC20A1 p Y388	1.74335
SLC20A1 ubi K389	-1.71987
SLC20A2 p Y377	2.64956
SLC25A5 ack K10	-1.67333
SLC25A5 ack K92; SLC25A4 ack K92; SLC25A6 ack K92; SLC25A31 ack K104	-1.30999
SLC2A1 ubi K245	-1.36969
SLC30A1 ubi K461	-1.37899
SLC38A2 p Y41	1.28946
SLC39A10 ubi K562	1.2341
SLC4A7 p Y44	1.64584
SLC9A1 p S693	2.8308
SLC9A1 p Y683	3.92627
SMAP p Y84	1.66284
SMC3 ack K105	-2.34715
SMC3 ack K106	-2.34715
SNAP23 p Y139	1.551
SNRPC ack K40	-1.99545
SNTB2 ubi K249	-1.74141
SNU13 ubi K33	-1.24116
SP100 ack K430	-5.25206
SPART ubi K362	-2.25064
SPRED1 p Y292	-2.07861
SPTAN1 p Y1176	-1.44439
SPTB ubi K80	-1.43244
SREBF1 ubi K1121	-1.381
SREBF2 ubi K1115	-1.64973
SRFBP1 ack K423	-2.71922
SRGAP2 p Y830	2.28168
SRRM2 ack K2602	1.39122
SRSF3 ubi K85	-2.20664
SRSF6 ubi K165	-1.58366
SSBP1 p Y99	2.70487
SSR4 ubi K95	-1.63123
SSSCA1 ubi K64	-1.46235
ST13 ubi K353	2.3926
STAG2 ack K62	-1.34134
STAM2 p Y371	1.41103
STAT1 p Y701	1.19588
STAT3 p Y539	-1.38974
STEAP1 ubi K39	-3.33082
STX4 p Y115	1.24942
STX6 p Y140	3.13246
STXBP3 ubi K224	-1.53061
SUB1 ack K53	-2.19751
SUGT1 p Y283	1.59772
SUMO2 ack K11	-1.64912
SUMO2 ubi K11	-1.2689
SUMO3 ack K41; SUMO2 ack K42	-2.37654
SVBP p Y40	1.49461
SVIL ack K1826	-1.74867
SYK p Y296	1.87299
TAGLN2 ack K20	-1.45052
TARS p T685	1.22931
TCF20 ack K446	-2.20443
TCF20 ack K602	-2.37263
TCOF1 ack K393	-2.11331
TCOF1 ack K400	-3.22884
TCOF1 ack K528	-3.21765
TCOF1 ack K586	-2.11838
TCOF1 ack K811	-1.33039
TEC p Y519	-1.24649
TFG p Y392	1.60637
THRAP3 ack K252	-1.49609
THRAP3 ack K401	-4.01648
TJP1 p Y1066	1.60691
TJP1 p Y1191	1.39841
TJP1 p Y1199	1.53005
TJP3 p Y364	1.4561
TLN1 p Y26	1.52531
TMC5 p Y146	-1.79331
TMC5 ubi K963	-1.28331
TMEM192 ubi K254	-1.83095
TMEM51 p Y142	2.28848
TMPO ubi K334	-5.51034
TMSB10 ack K15	-1.22717
TMSB10 ack K4	-2.54153
TMSB4X ack K15	-3.83652
TNK2 p Y859	-1.85618
TNS3 p S850	1.68145
TNS3 p Y584	-2.06036
TNS3 p Y601	1.82803
TOM1 ubi K106	-1.455
TOM1 ubi K385	1.35031
TOM1L1 p Y460	-1.2119
TOP2A ubi K676	1.94457
TP53 ack K305	-2.18512
TPI1 ack K275	-1.27006
TRA2B p T201	1.20139
TRAF2 ubi K331	-2.53142
TRAPPC13 ubi K264	-1.55189
TREML1 ack K46	-4.1479
TRIM33 ack K763	-1.19681
TRIM44 ubi K178	-1.23656
TRIR ack K146	-1.31481
TTN ubi K2079	1.99997
TUBA1B ack K336; TUBA1C ack K336	-2.14024
TUBA1B p Y272; TUBA4A p Y272; TUBA1A p Y272	1.53786
TUBA1B ubi K338; TUBA1A ubi K338; TUBA1C ubi K338	1.56572
TUBA1B ubi K352; TUBA4A ubi K352	2.18373
TUBA1B ubi K370; TUBA4A ubi K370; TUBA1C ubi K370	-2.20337
TUBA1C p Y272	1.53786
TUBA4A ubi K336	-1.69271
TUBA4A ubi K338	2.04146
TUBB4A ack K216; TUBB ack K216; TUBB4B ack K216; TUBB2A ack K216; TUBB2B ack K216	-2.24901
TUBB4A p Y340; TUBB p Y340; TUBB4B p Y340; TUBB3 p Y340; TUBB2A p Y340; TUBB6 p Y340; TUBB2B p Y340	1.28462
TUFM ack K238	-1.80488
TUT7 p Y77	-1.86509
TXNRD1 p Y163	-1.8581
TYRO3 p Y685; MERTK p Y753	1.37222
U2AF1L5 ubi K175	-1.45403
UBA1 ubi K411	2.85247
UBA1 ubi K465	1.64039
UBAP2L p Y834	1.8973
UBAP2L ubi K420	1.22684
UBASH3B p Y19	-1.8768
UBASH3B ubi K21	-1.24179
UBASH3B ubi K411	-1.43849
UBE2L3 ubi K145	-2.89548
UBE2L3 ubi K82	-2.09765
UBE2N ubi K92	1.31837
UBN1 ack K956	-3.07936
UBN2 ack K1148	-2.01378
UBQLN1 ubi K45	-2.46072
UBR2 ubi K361	3.23591
UBXN1 ubi K154	-1.51442
UBXN1 ubi K83	-1.51856
UGP2 ubi K91	1.23929
UNC45A ack K321	-1.41395
UNG p Y8	1.17154
USP14 ubi K342	-1.59326
USP15 p Y263	1.53667
USP15 p Y274	2.92606
USP31 ack K1252	-1.80789
USP7 ack K869	2.18052
VCP ubi K505	-1.56943
VIM ubi K334	2.10763
VTA1 p Y278	1.39271
VTI1B p Y112	1.98758
WDR44 p S403	1.98582
WEE1 ack K596	-6.64386
WRNIP1 ubi K286	-1.39151
XPO1 ack K693	-1.67304
XRCC6 ubi K114	-1.20437
YBX1 ubi K93	-2.54977
YES1 p Y194	1.50059
YES1 p Y537	3.36056
YIF1A ubi K92	-3.50346
YTHDF2 p Y37	2.0236
YWHAB ack K5	-2.48097
YWHAE ack K106	1.37714
YWHAE ack K50	-2.25021
YWHAG ubi K10	-1.82149
YWHAQ ack K3	-3.27253
YWHAQ ubi K9	-2.40256
YWHAZ ubi K11	-2.1167
ZC3HAV1 p Y299	1.60661
ZDHHC18 p S19	-1.58802
ZDHHC5 p S529	-1.1859
ZDHHC5 p Y533	-1.1859
ZDHHC5 p Y630	1.71349
ZER1 ubi K433	-1.9066
ZFP42 ack K231	-1.62
ZMYM2 ack K1280	-1.72333
ZNF185 p Y408	1.47891
ZNF451 ubi K858	1.91222
ZNF638 ack K1477	-2.78598

## Sheet: all.dasat
id	Log2Ratio
ACTB ack K191; ACTG1 ack K191; ACTG2 ack K192; ACTC1 ack K193; ACTA1 ack K193; ACTBL2 ack K192	-2.41779
ACTB ubi K191; ACTG1 ubi K191; ACTG2 ubi K192; ACTC1 ubi K193; ACTA1 ubi K193; ACTBL2 ubi K192	2.89759
ADAM9 p T761	-3.7015
ADAM9 p Y769	-3.48544
ADGRG6 p Y1172	-1.32883
ADGRL2 p Y1406	-1.54558
AFDN p Y1230	-1.93275
AHNAK p Y1469	-3.23369
AHNAK p Y715	-2.21939
AHNAK p Y836	-2.1856
AHNAK p Y964	-3.05722
ALDH18A1 ack K550	-1.17391
ANAPC7 ack K462	-2.78837
ANXA2P2 p Y238; ANXA2 p Y238	-2.06163
ANXA2P2 p Y24; ANXA2 p Y24	-2.31679
ANXA2P2 p Y30; ANXA2 p Y30	-1.41666
ARHGAP35 p Y1105	-2.16721
ATIC ack K331	1.21321
AXL p Y703	2.46648
BCAR1 p Y249	-2.00577
BRD4 ack K102	-1.23488
BRD4 ack K111	-1.23488
CASKIN2 p Y253	-1.8574
CAV1 ubi K39	1.22815
CAVIN1 p Y308	-2.28876
CBL p Y674	-1.80104
CCDC173 p Y380	-1.28639
CD44 ubi K739	2.07537
CDK1 p Y19	3.24118
CDK16 p Y176; CDK17 p Y203	-2.05703
CDV3 p Y244	-1.51767
CLTB ubi K151	1.56415
CNN2 p Y12	-1.6453
CNN3 p Y261	-1.87076
CPNE1 ubi K157	-1.68318
CRKL ubi K180	1.46495
CTNNA2 p Y417; CTNNA1 p Y419	-1.50713
CTNNAL1 p Y536	-1.85791
CTNND1 p S230	-1.83685
CTNND1 p Y174	-1.5892
CTNND1 p Y257	-2.52531
CTNND1 p Y904	-1.81427
CTNND1 p Y96	2.40588
CTTN p Y334	-1.2962
CXADR p Y318	-2.75058
DCTN2 p Y6	-1.19657
EFNB2 p Y330; EFNB1 p Y343	-1.36315
EGFR p Y1197	-1.33288
EGFR p Y998	-1.30184
EIF4H p Y12	-1.89192
EMD p Y161	-1.5313
EMD p Y94	-1.85878
ENSA p Y64; ARPP19 p Y59	-1.96806
EPB41 p Y660	-2.12909
EPB41L2 p S614	-2.14677
EPB41L2 p Y623	-2.66825
EPB41L2 p Y88	-1.66
EPHA2 p T587	-5.47007
EPHA2 p Y575	-1.20376
EPHA2 p Y594	-5.43669
EPHA2 p Y772	-4.85232
EPHB4 p Y774	-1.64431
ERBB2 p Y877	-5.42718
FYN p Y213; YES1 p Y222	-3.68746
G6PD p Y507	-1.24265
GAB1 p Y627	-1.93505
HADH ack K179	-1.31638
HGS p Y334	-1.95889
HIST1H2BD ack K121; HIST1H2BC ack K121; HIST2H2BE ack K121; HIST2H2BF ack K121; HIST1H2BH ack K121; HIST1H2BA ack K122; HIST1H2BN ack K121; HIST1H2BM ack K121; HIST1H2BL ack K121	-1.604
HIST1H3A ack K19; H3F3A ack K19; HIST2H3A ack K19	-1.17864
HNRNPA2B1 p Y331	-1.46888
HNRNPH1 p Y266; HNRNPH2 p Y266	-1.55887
IL31RA p Y639	-1.43388
INPPL1 p Y886	-1.2896
IRS2 p Y675	1.40109
ITCH ubi K432	2.14541
ITGB1 p Y783	-2.88386
ITSN2 p Y553	-2.64415
JAK1 p Y217	-1.3504
JUP p Y480	-1.41653
KIAA1549L p Y1417	-1.28661
KIRREL1 p Y622	-3.07742
KIRREL1 p Y625	-2.1498
KIRREL1 p Y721	-3.08749
KRT18 p Y13	-1.75369
LAMTOR1 p Y40	1.95367
LEMD2 p Y122	-1.74111
LPP p Y297	-1.4121
LSM2 p Y4	-1.33856
LSR p Y323	-1.79962
LSR p Y406	-1.22049
MAPK1 p T185	-1.55435
MAPK10 p Y223	-1.29275
MAPK14 p T180	-1.38903
MET p Y1234	-2.5094
MPZL1 p Y241	-1.65734
MPZL1 p Y263	-2.88453
MYH9 p Y11	-1.76212
OCLN p Y315	-2.46311
OCLN p Y342	-1.4191
PIK3R1 p Y467	-3.80479
PKP3 p Y176	-4.41497
PKP3 p Y195	-1.69132
PKP3 p Y84	-2.3039
PKP4 p T477	-5.26946
PKP4 p Y114	-1.78383
PKP4 p Y1168	-3.67107
PKP4 p Y157	-1.51749
PKP4 p Y420	-1.61396
PKP4 p Y421	-2.42599
PLCG1 p Y1253	-4.30985
PLCG1 p Y771	-4.68961
PLEC p Y4615	-1.53829
PPP1R12A p Y496	-1.17258
PRKCD p Y313	-6.1974
PRPF4B p S852	1.75938
PTBP1 p Y127	-1.95252
PTPN11 p Y584	-2.16924
PTPRA p Y798	-2.43861
PTPRE p Y696	-3.02438
PTPRM p Y929; PTPRK p Y916	-1.78155
PTTG1IP p Y174	-2.18655
PXN p Y118	-4.91582
R3HCC1L p Y218	-1.9091
RAB10 p Y6	1.95516
RAB2B p Y3	-1.87685
RAB8A p Y5; RAB8B p Y5	-2.6292
RAPH1 p Y524	-1.47503
RBM14 p Y648	-2.50156
RBM3 p Y117	-1.45425
RBM4 p Y194	-2.02593
RIPK1 p Y384	-2.35805
RPAP3 p Y90	-1.49701
RPS21 p Y53	-2.63782
RPS26 ack K66	-1.43779
RPS27A ubi K113	1.35037
SCAMP3 p Y35	-2.63104
SEC16A p Y1209	-1.65414
SEC16A p Y489	-1.46355
SHC1 p Y427	-1.67748
SLC20A2 p Y354	-1.92626
SNAP29 p Y122	-1.39262
SNRNP40 ack K18	1.51923
SSBP1 p Y99	-1.2632
SSRP1 ack K233	-1.3891
STAM2 p Y371	-3.27599
STAT3 p Y705	-1.18581
SYAP1 p Y60	-1.27729
SYCP1 p Y106	-1.9609
TLN1 p Y26	-2.01634
TNK2 p Y859	-4.94668
TNK2 p Y860	-3.31096
TNS2 p Y483	-3.56827
TNS3 p Y780	-3.91924
TNS3 p Y802	-2.16254
TNS3 p Y855	-3.84419
TUBA1B p Y103; TUBA4A p Y103; TUBA1A p Y103; TUBA1C p Y103; TUBA8 p Y103	-2.96563
TUBAL3 p Y319; TUBA1B p Y312; TUBA4A p Y312; TUBA1A p Y312; TUBA1C p Y312	-1.62717
TUBAL3 ubi K401; TUBA1B ubi K394; TUBA4A ubi K394; TUBA1A ubi K394; TUBA1C ubi K394; TUBA8 ubi K394	1.71153
TUBB ubi K297	1.44525
TUBB ubi K324; TUBB4B ubi K324; TUBB2A ubi K324; TUBB2B ubi K324	2.98839
TUBB ubi K336; TUBB4B ubi K336; TUBB2A ubi K336; TUBB2B ubi K336	1.87033
TUBB ubi K350; TUBB4B ubi K350; TUBB2A ubi K350; TUBB2B ubi K350	1.90842
TUBB4A ubi K216; TUBB ubi K216; TUBB4B ubi K216; TUBB2A ubi K216; TUBB2B ubi K216	1.5113
TUBB4A ubi K350	1.87372
UBB ubi K27; RPS27A ubi K27; UBA52 ubi K27	1.29081
WASL p Y256	-5.26099
ZC3HAV1 p Y410	-1.36418
ZNF185 p Y581	-2.65839

## Sheet: all.drug
id	Log2Ratio
ABCC1 ubi K496	-1.23224
ABCC4 ubi K695	-1.73398
ABCC5 p Y10	-1.60037
ABCD3 ubi K260	-2.27594
ABHD10 ack K101	-2.55613
ABHD2 ubi K282	-1.62691
ABI1 p Y198	-2.53325
ABI2 p Y213	-1.98254
ABLIM1 p Y357	-1.57324
ABLIM1 p Y383	2.07597
ABLIM3 p Y538	-1.37559
ACADVL ack K278	-1.31822
ACOT7 p Y194	1.76607
ACOT9 ack K103	-3.24305
ACSL4 ubi K124	-1.98805
ACSL4 ubi K401	-1.73247
ACSL4 ubi K500	-1.29491
ACTB ack K191; ACTG1 ack K191; ACTG2 ack K192; ACTC1 ack K193; ACTA1 ack K193; ACTBL2 ack K192	-1.17065
ACTB p Y218; ACTG1 p Y218; POTEE p Y918	1.53044
ACTB ubi K191; ACTG1 ubi K191; ACTG2 ubi K192; ACTC1 ubi K193; ACTA1 ubi K193; ACTBL2 ubi K192	1.59736
ACTB ubi K238; ACTG1 ubi K238; POTEE ubi K938	-1.72091
ACTB ubi K50; ACTG1 ubi K50; ACTG2 ubi K51; ACTC1 ubi K52; ACTA1 ubi K52	1.47907
ACTG1 ack K326; ACTA1 ack K328	-1.21311
ACTG1 ubi K328; ACTA1 ubi K330	-2.19884
ACTN1 ubi K195	1.57226
ACTR3 ubi K254	1.34254
ACTR5 p Y564	-1.58403
ADAM9 p S758	-2.2208
ADAM9 p Y778	-1.80836
ADAM9 p Y815	-1.51183
ADIRF ack K70	-2.91587
AFAP1L2 p Y56	-2.12146
AFDN p Y1497	-1.82013
AFF1 ack K582	-1.81025
AFF4 ack K122	-1.8593
AFF4 ack K572	-2.14391
AGTPBP1 ack K715	-2.01742
AHNAK p S5841	-2.48176
AHNAK p Y121	-1.91532
AHNAK p Y1469	-2.06059
AHNAK p Y5836	-1.64523
AHNAK p Y715	-1.75516
AHNAK p Y836	-1.81763
AHNAK p Y964	-1.33734
AHNAK2 p Y4795	-2.43655
AHSA1 ack K203	-1.78838
AHSA1 ack K212	-1.82776
AK3 ack K80	-1.17929
AKR1B1 p Y190	1.66824
ALDH1A3 ack K378	-2.33569
ALDH1A3 ubi K360	-1.29821
ALDH1A3 ubi K374	-1.70073
ALDH1B1 ack K155	2.05589
ALDOA ack K108	-2.41218
ALDOC ack K42	-2.47403
ALK p Y1078	-2.22182
ALK p Y1092	-3.05652
ALK p Y1096	-2.69633
ALK p Y1359	-1.2387
ALK p Y1507	-1.88496
ALK p Y1584	-2.80489
ALK p Y1586	-3.90128
ANK3 ack K4327	-1.96616
ANKRD13A ubi K219	-2.57056
ANKRD13A ubi K27	-1.27257
ANTXR2 ubi K371	-1.51582
ANXA1 ack K257	-1.98503
ANXA1 ubi K26	-1.97451
ANXA1 ubi K312	-1.58856
ANXA2 ack K266	3.11911
ANXA2P2 ubi K227; ANXA2 ubi K227	-1.81207
ANXA2P2 ubi K233; ANXA2 ubi K233	1.21608
ANXA2P2 ubi K313; ANXA2 ubi K313	-1.24832
ANXA5 ack K86	-1.64801
AP1G1 ubi K362	-1.42918
AP2A1 ack K177	-1.66455
APH1A p Y256	-1.24794
APH1A ubi K95	-1.80599
APLP2 p Y750	-2.10024
APLP2 p Y757	-1.4304
ARAF p Y155	1.19131
ARAP1 p Y737	-1.36843
ARAP2 p Y77	1.37246
ARCN1 ubi K323	-2.00513
ARFGAP3 p Y473	1.30464
ARHGAP1 ubi K212	1.3695
ARHGAP12 p T230	1.46817
ARHGAP12 p Y355	1.37343
ARHGAP32 p Y1537	-2.55825
ARHGAP32 p Y1702	-2.38809
ARHGAP39 p Y183	1.24533
ARHGAP5 p Y1091	-1.36332
ARHGAP5 p Y1109	-2.06414
ARHGDIA ack K178	-1.41939
ARHGEF12 p Y66	-1.82526
ARHGEF40 p Y242	-2.07211
ARHGEF5 p S652	-2.42492
ARHGEF5 p Y1097	-1.39654
ARHGEF5 p Y656	-2.6878
ARID1A ack K1612	-2.13543
ARID1A ack K980	-3.14058
ASAP2 p Y724	2.18926
ASXL2 ack K1271	-2.06049
ATIC ack K331	1.21321
ATN1 ack K641	-1.84154
ATOX1 ubi K60	-1.2953
ATP11A ubi K716	-2.22152
ATP1A1 ubi K21	-1.16994
ATP1A1 ubi K212	-2.35595
ATP1A1 ubi K22	-1.16994
ATP2B1 ubi K634	-1.388
ATP5F1A ack K539	2.12763
ATP5F1C ack K79	-1.58867
ATP6AP1 ubi K380	-1.38246
ATP6V1A ubi K139	1.85171
ATXN8OS ack K162	-1.32249
AUP1 ubi K316	-3.91696
AUP1 ubi K377	1.95429
AXL p Y481	1.26984
AXL p Y698	-1.27454
AXL p Y703	1.41499
BAIAP2 p Y164	-1.21477
BAIAP2L1 p Y293	-1.39481
BCAP31 ubi K167	-1.35062
BCAP31 ubi K176	-1.59167
BCKDK p Y93	1.272
BCL9 ack K94	-1.24238
BCL9 ack K96	-1.24238
BCL9 ack K98	-1.24238
BCL9L ack K108	-1.88346
BCL9L ack K1334	-1.39885
BCR p Y279	-1.31925
BRAP ubi K381	-1.51453
BRAP ubi K385	-1.50935
BRD2 ack K31	-3.27921
BRD8 ack K481	-1.60901
BRD8 ack K81	-1.6965
BSG ubi K257	-2.25563
C12orf57 ack K101	-1.34679
CACYBP p Y199	-1.64337
CAD ack K760	-1.43009
CADM1 p Y440	-1.20119
CAP1 p S308	1.30891
CAPN1 p Y387	-1.84542
CAPNS1 ack K179	-1.95655
CAPZA1 ack K19	-1.17079
CASP8AP2 ack K1343	-1.28235
CAV1 p S2	-1.69052
CAV1 p Y6	-2.01349
CAV1 ubi K47	-1.28331
CAVIN1 ubi K95	-1.36689
CBL p S675	-2.59982
CBL p Y674	-2.32457
CBL p Y700	-2.02034
CBLB p Y889	-3.54373
CBX1 ubi K150	-2.014
CBX1 ubi K43	-1.30106
CBX3 ubi K159	-1.79
CBX4 ubi K167	1.43552
CBX5 ubi K154	-1.41716
CCDC14 ubi K617	1.19596
CCDC50 p Y144	-1.78748
CCDC50 ubi K129	-1.50761
CCDC50 ubi K152	-1.78391
CCDC50 ubi K215	-1.39152
CCDC50 ubi K300	1.23138
CCDC54 ubi K218	2.03285
CCDC54 ubi K221	2.03285
CCDC54 ubi K222	2.03285
CCND1 ubi K46	-2.86447
CCND1 ubi K95	-2.30435
CCPG1 ubi K530	2.76626
CCT3 ack K203	-2.43415
CCT3 ubi K381	-1.54804
CCT3 ubi K78	-1.98711
CCT4 ubi K65	-1.5494
CCT5 ubi K399	-2.53995
CCT7 ubi K145	-1.34411
CCT7 ubi K521	-3.04177
CCT7 ubi K55	-2.79326
CCT8 ack K318	-2.5373
CCT8 ubi K235	-1.69574
CCZ1 ubi K116	-1.75733
CD2AP p Y361	-2.26301
CD2AP p Y548	-1.33035
CDA ubi K51	-1.57941
CDC123 p Y301	1.47531
CDC23 ack K467	-1.41251
CDC42 ubi K163	-1.57428
CDC42BPB p Y1638	-2.12962
CDC42EP1 p Y130	-1.24149
CDC42EP1 p Y154	-1.21526
CDCP1 p S797	-1.23333
CDH5 p Y685	-1.27488
CDK1 p Y19	1.28922
CDK1 ubi K139	-1.62077
CDK16 ack K183	-1.42178
CDK16 ack K185	-1.42178
CDK2 p Y19	6.64386
CDK3 p Y19	6.64386
CDV3 p Y244	-1.74691
CENPF ubi K1314	-1.40044
CEP290 ubi K1058	-3.63622
CERS2 ubi K131	-1.9657
CETN2 ubi K120	-1.5821
CFAP36 ubi K116	-2.08103
CFL1 ack K96; CFL2 ack K96	1.23286
CFL1 ubi K92; CFL2 ubi K92	-1.55016
CFL1 ubi K95; CFL2 ubi K95	-3.45643
CHMP5 p Y94	1.24909
CHP1 ubi K182	-1.1925
CIC ack K689	-3.65239
CIP2A ack K40	-1.88594
CIZ1 ack K260	-1.48596
CLDN1 ubi K208	-1.52199
CLDN10 ubi K214	-1.66981
CLDN3 p S209	-1.51247
CLDN3 p Y219	-1.31771
CLTB ack K149	-1.86066
CLTB ubi K204	-2.07053
CLTC ack K1209	1.65928
CLTC ack K637	-1.53108
CLTC ubi K1501	-1.52758
CLTC ubi K1609	-1.96753
CMPK1 ubi K43	-2.21215
CNN2 p Y12	-1.30745
CNN3 p Y261	-1.8425
COPA ubi K238	-1.19406
COPA ubi K827	-1.29179
COPB1 p Y521	-1.6854
CPD p T1368	-1.50554
CPD p Y1344	-2.60593
CPD p Y1376	-1.45118
CPD ubi K1379	-1.81538
CPSF6 ack K79	-2.08337
CRABP2 ack K9	-2.56903
CRABP2 ubi K31	-1.70278
CRABP2 ubi K83	-1.51023
CRAT ack K609	-1.30447
CREBBP ack K1014	-1.27738
CREBBP ack K1583	-1.77376
CREBBP ack K1586	-1.3648
CREBBP ack K1588	-2.07284
CRIM1 ubi K978	-1.26379
CRK p Y251	-1.60433
CSRNP3 p T271	-4.41642
CSRP1 p Y73	-1.59354
CTAGE1 ubi K103	-3.13083
CTAGE1 ubi K65	-1.17283
CTNNA1 p Y177	-1.51613
CTNNA1 p Y619	-1.48004
CTNNAL1 p Y536	-1.7909
CTNNB1 p Y30	-1.35731
CTNND1 p S171	1.76303
CTNND1 p S320	-1.69806
CTNND1 p Y174	-1.83344
CTNND1 p Y241	-1.35641
CTNND1 p Y334	-1.94129
CTNND1 p Y96	-1.23882
CTNND1 ubi K634	-1.26158
CTTN ack K107	-1.40542
CTTN ack K124	-1.74673
CTTN ack K161	-1.18954
CTTN ack K272	-1.25807
CTTN ack K87	-1.22105
CTTN p S405	-1.51758
CTTN p T440	2.18687
CTTN p Y228	-1.26182
CTXN1 ubi K69	-1.21644
CUEDC2 p Y275	-2.52552
CUL3 ubi K262	-1.33602
CXADR p Y318	-2.08015
CYP51A1 ubi K412	-1.48772
CYSTM1 p Y64	-1.22427
DAD1 ubi K82	-1.24225
DAPK3 p Y305	-1.32483
DAPP1 p Y139	-1.18402
DAZAP2 p Y165	-1.39651
DBI ack K55	-1.41388
DBNL ack K280	-1.51726
DCBLD1 p Y600	-1.33882
DCBLD2 p Y621	3.15707
DCBLD2 p Y732	-1.44353
DCBLD2 ubi K560	-1.28044
DDAH2 ack K51	-1.20531
DDB1 ubi K1131	-1.93034
DDR1 p Y796	1.19768
DDR1 p Y797	-2.64706
DDX27 ubi K410	5.04397
DDX39B ack K188	-1.26538
DDX3X p Y104	1.32941
DDX59 ack K270	-1.64023
DGKA p Y623	-2.01163
DHCR24 ubi K496	1.89458
DHX9 ubi K1048	1.4238
DNAH10 ubi K1549	-4.03322
DNAJB6 ubi K67	-1.33165
DNAJC5 ubi K72	-1.56095
DNM2 p Y125; DNM3 p Y125	-1.51879
DOCK1 p Y1811	1.45154
DOP1A ack K1892	-2.37662
DPY30 ack K35	-1.18165
DPY30 ack K40	-1.72509
DSG2 p Y1013	-1.79401
DSG2 p Y968	-1.36819
DSG2 ubi K706	-1.97076
DSP p Y249	1.3502
DTX3L ubi K198	-1.56965
DUSP6 ubi K68	-2.40607
DVL1P1 p Y626	-1.31184
DVL2 p Y362	1.36662
DYNC1H1 ubi K3757	-1.61255
DYNC1H1 ubi K652	-1.35242
ECH1 ack K95	-1.59301
EEF1A1 ack K255; EEF1A2 ack K255	1.67086
EEF1A1 ubi K172	-1.2705
EEF1A1 ubi K179	-1.43002
EEF1A1 ubi K180	-1.43002
EEF1A1 ubi K439	-1.36133
EEF1D ack K117	-1.51857
EEF1G ubi K294	-2.38237
EEF2 ack K426	-1.91645
EEF2 ubi K512	-2.41627
EEF2 ubi K90	-2.992
EEPD1 ubi K156	-3.08435
EFNB1 p Y313	2.66795
EFNB1 ubi K289	-1.28302
EFNB2 p Y316; EFNB1 p Y329	-2.2112
EFNB2 p Y330; EFNB1 p Y343	-1.64236
EGFR p S1166	-1.83422
EGFR p Y1110	-1.30547
EGFR p Y869	-1.37256
EGFR p Y998	-1.27052
EGFR ubi K1061	-1.5868
EGFR ubi K1188	-1.83935
EGFR ubi K716	-2.51719
EGFR ubi K970	-1.65623
EHD1 ubi K475	2.38734
EHD4 ubi K165	-1.62482
EID1 ubi K133	-1.62342
EIF1 ubi K109	-2.19956
EIF2S1 p Y150	1.27138
EIF3A ubi K105	-2.2705
EIF3C ubi K877	-1.46822
EIF3I ubi K85	-1.29921
EIF3M ubi K365	-1.66461
EIF4A3 p Y132	1.55758
EIF4G1 ubi K770	1.28942
EIF5A ack K34	-1.55113
ELFN2 p Y502	1.54058
EMB ubi K305	-1.25288
EMC7 p S114	-2.03299
EMC7 p T113	-2.03299
EMD p Y161	-1.63633
EMD p Y167	-1.2444
EMD p Y94	-3.33917
EML4 p T252	-2.17164
EML4 p Y247	-2.26629
EML4 p Y265	-3.11031
EML4 p Y267	-3.25056
EML4 p Y305	-3.31991
ENO1 ack K5	-1.70936
ENO1 ubi K193	-1.50734
ENO1 ubi K285	1.83791
ENO1 ubi K394; ENO2 ubi K394; ENO3 ubi K394	-1.82759
ENO1 ubi K420	1.84668
ENO1 ubi K89	-1.45347
ENSA ack K114	-1.22807
ENSA ack K63	-1.88301
ENSA ack K63; ARPP19 ack K58	-1.29051
ENSA p Y64	-3.10045
ENSA p Y64; ARPP19 p Y59	-1.83402
ENSA ubi K63	-3.08032
ENSA ubi K74	-1.70662
ENSA ubi K76	-2.23254
EP300 ack K1499; CREBBP ack K1535	1.3252
EP300 ack K1542	-1.7355
EP300 ack K1546	-1.50696
EP300 ack K1550	-2.64925
EP300 ack K1554	-1.41501
EP300 ack K1555	-1.41501
EP300 ack K1558	-1.41501
EP300 ack K1560	-1.68958
EP400 ack K345	-1.26737
EPB41L1 p Y864	2.33732
EPB41L2 p S614	-1.9772
EPB41L2 p S87	-1.77165
EPHA2 p Y694	2.20882
EPHA2 p Y772	-1.6455
EPHA2 ubi K578	-3.18361
EPHA2 ubi K603	-1.6409
EPHA2 ubi K935	-1.37737
EPHA3 p Y779	1.73877
EPN2 ubi K135	-2.5548
EPN3 ubi K117	-1.50432
EPRS ack K300	-2.12822
EPRS p Y690	1.57775
EPS15L1 ubi K492	1.40543
EPS15L1 ubi K679	-1.3277
ERBB3 p Y1159	-1.42696
ERBB3 p Y1307	-1.19443
ERBB3 p Y1328	-1.3381
ERBIN p Y884	-2.22701
ERBIN p Y981	-1.25359
ERBIN ubi K46	1.48549
ERGIC3 ubi K8	-1.98473
ERO1A ack K82	1.25775
ERRFI1 p Y394	-1.2687
ERRFI1 p Y458	-1.76332
ETFB p Y192	-2.13728
ETNK1 ubi K172	-1.53159
EZR ubi K143	-1.41687
EZR ubi K209	1.77149
EZR ubi K211	1.77149
EZR ubi K458	-1.5808
F11R p S287	-1.44532
FABP5 p Y131	1.2341
FAF1 ubi K221	-1.50145
FAF2 p Y79	-1.48015
FAF2 ubi K400	-1.17257
FAM114A1 ack K250	1.66107
FAM83F p S112	2.84019
FAM83F ubi K326	1.53282
FASN ack K1429	-1.37101
FASN ack K2391	-1.68787
FASN ack K2406	-2.09813
FASN ubi K1151	-1.65694
FAT1 p Y4242	-1.52415
FBN2 p T2858	1.48836
FBXO22 ack K40	-1.83668
FBXO3 ubi K322	-1.53116
FEN1 ack K200	-2.90218
FER p Y402	-1.3732
FGD4 p Y36	1.31596
FH ack K66	-2.29986
FIBCD1 ubi K7	-1.98258
FLII ubi K30	-1.27639
FLNA ack K973	-2.13004
FLOT1 p Y348	1.74645
FLOT2 ubi K100	-1.30508
FNBP1L p Y291	-1.41456
FOSL2 ack K104	-2.23937
FOSL2 ack K222	-2.92853
FRMD4B p T872	-1.74008
FRS2 p Y306	-1.7266
FRS2 p Y392	-1.66423
G6PD ubi K408	1.22546
G6PD ubi K95	-2.47463
GAB1 p Y317	1.34519
GAB1 p Y373	2.19943
GAB1 p Y47	-2.59878
GAB1 p Y627	-2.0452
GAB1 p Y659	-3.30549
GAB2 p S622	-2.367
GAB2 p Y266	-1.24625
GAB2 p Y293	-1.7999
GAB2 p Y614	-1.18825
GABPB2 ack K341	-1.79982
GAREM1 p Y271	-1.8013
GAREM1 p Y453	-1.32095
GAREM1 p Y701	-2.78678
GCC2 ubi K939	4.16885
GDI2 p Y203	1.34842
GFPT1 ubi K48	-1.45625
GIPC1 ubi K80	-1.21718
GIT1 p Y545	-1.78523
GLUD1 ack K162; GLUD2 ack K162	-1.27513
GLYR1 ack K135	-1.96159
GMPS ubi K182	-1.24759
GNA12 ubi K126	-2.07395
GNAS ubi K338	-1.7254
GNAS ubi K96	-1.29799
GOLGA7 ubi K103	-1.39353
GPATCH1 p Y321	2.75883
GPI ack K142	-1.1928
GPRC5A p S301	-1.4103
GPRC5A p Y293	-1.8082
GPRC5C p Y414	1.80672
GPRC5C ubi K341	-1.38329
GRB10 p Y404	-2.92501
GRB2 p Y209	-1.25603
GRHL2 ack K528	-1.47226
GRK5 ubi K103	3.20939
GRK5 ubi K108	3.20939
GRK5 ubi K113	3.20939
GSK3B p S215	-6.64386
GTF2F1 ack K407	-1.72727
GTF2I ack K715	-1.48966
H2AFV ack K12	-1.2912
H2AFV ack K14	-1.24473
H2AFV ack K5	-1.44645
H2AFV ack K8	-1.44645
H2AFY ubi K116	-2.85562
H2AFY ubi K121	-1.54002
H2AFY ubi K292	-1.25526
H2AFY2 ubi K117	-1.32599
H2AFZ ack K12	-1.2912
H2AFZ ack K14	-1.26274
H2AFZ ack K5	-1.44645
H2AFZ ack K8	-1.44645
H3F3B ack K10; HIST3H3 ack K10	-1.21453
H3F3B ack K15; HIST3H3 ack K15	-1.26138
H3F3B ack K80; HIST3H3 ack K80	-1.80469
H3F3B ubi K24	-2.22438
HAS3 ubi K78	-1.32467
HAT1 ubi K110	-1.38274
HERC1 ubi K2881	-1.80946
HGS p Y334	-2.93323
HGS ubi K207	-1.9636
HIBCH ack K162	1.33811
HINT3 ubi K115	-1.56896
HIST1H1C ack K17	-1.70304
HIST1H1E ack K106; HIST1H1B ack K109; HIST1H1D ack K107; HIST1H1C ack K106; HIST1H1A ack K109	1.88093
HIST1H1E ack K90; HIST1H1B ack K93	-1.38436
HIST1H1E ubi K64	-1.73724
HIST1H1E ubi K75	-1.6904
HIST1H2BK p Y43; HIST1H2BD p Y43; HIST1H2BC p Y43; HIST2H2BF p Y43; HIST1H2BH p Y43; HIST1H2BN p Y43; HIST1H2BM p Y43; HIST1H2BL p Y43	1.62736
HIST1H2BK ubi K109; HIST1H2BO ubi K109; HIST1H2BB ubi K109; HIST1H2BD ubi K109; HIST1H2BI ubi K109; HIST2H2BE ubi K109; HIST2H2BF ubi K109; HIST1H2BN ubi K109; HIST1H2BM ubi K109; HIST1H2BL ubi K109	-3.71673
HIST1H2BK ubi K6; HIST1H2BI ubi K6; HIST2H2BE ubi K6	-1.29121
HIST1H2BM ack K21	-1.1732
HIST1H3A ubi K37; HIST2H3A ubi K37	4.18905
HIST1H4A ack K60	-1.73765
HIST4H4 ack K6	-1.61563
HIST4H4 ack K9	-1.44525
HIST4H4 ubi K32	-2.16865
HIVEP1 ack K2018	-1.49369
HLA-A ubi K200; HLA-B ubi K200; HLA-F ubi K197	-1.83196
HLA-A ubi K340	-1.20729
HLA-A.4 ubi Y344	-1.17577
HMGB1 ubi K114	-2.45586
HMGB3 ubi K125	-2.63839
HMGB3 ubi K126	-2.63839
HMGN2 ack K82	-1.22416
HNRNPA1 ack K52	-1.42147
HNRNPA2B1 ack K168	-1.67362
HNRNPA3 p S358	-1.79551
HNRNPA3 ubi K148	-1.69805
HNRNPAB ack K330	-1.1892
HNRNPAB ack K91	-1.3935
HNRNPC ubi K29	-1.30009
HNRNPD ack K129	-1.20443
HNRNPF ack K167	-1.29449
HNRNPF ack K98	-1.68325
HNRNPK ubi K405	-1.41958
HNRNPK ubi K422	-1.24846
HNRNPL ack K59	1.6037
HNRNPM ack K672	-1.56443
HNRNPM ubi K381	-1.17813
HNRNPR ack K359	-2.82107
HNRNPU ack K352	1.21227
HNRNPUL1 p Y510	-1.19077
HRH1 p S380	-1.64975
HRH1 p Y301	-1.89743
HRH1 p Y321	2.08127
HRH1 p Y386	1.74363
HSD17B4 ack K84	-2.1525
HSP90AA1 ack K539	-1.36795
HSP90AA1 ack K539; HSP90AA4P ack K247	-2.75289
HSP90AA1 ack K585	-3.74058
HSP90AA1 ubi K185; HSP90AB1 ubi K180	-1.22328
HSP90AA1 ubi K539	-1.34424
HSP90AA1 ubi K560; HSP90AB1 ubi K552	-1.60327
HSP90AA1 ubi K631	-1.23079
HSP90AB1 ubi K72	2.00757
HSPA1B ack K319; HSPA6 ack K321	1.35019
HSPA1B ubi K512; HSPA1L ubi K514	-2.08365
HSPA1B ubi K539	-1.73192
HSPA1B ubi K56	1.51512
HSPA8 ack K348	-1.5153
HSPA8 ubi K108	-1.50681
HSPA8 ubi K112	1.2153
HSPA8 ubi K348	-3.94496
HSPA8 ubi K524	-1.38493
HSPA8 ubi K583	-1.8735
HSPA9 ack K600	-1.37019
HSPD1 ubi K233	-1.82559
HTATIP2 ubi K137	-1.21757
HUWE1 ubi K3345	-2.34241
ICE1 ack K1218	1.50455
ID1 ack K20	-2.15658
IDE ubi K192	-1.38404
IFNGR1 p Y304	-1.42331
IGBP1 p Y145	1.67438
IGF2BP2 ubi K462	-1.19496
IL31RA p Y639	-1.43388
IL37 ack K137	-1.43627
IL37 ack K139	-1.43627
IL37 ack K142	-1.43627
IL4R p Y821	-2.23064
IL6R p Y464	-1.1972
ILF2 ubi K186	-1.38186
ILF3 ack K587	-1.85447
INF2 ack K666	-1.57252
ING5 ack K114	-1.20325
INPP5D p Y1022	-2.98046
INPP5D p Y40	-2.08386
INPP5D p Y865	-1.83195
INPP5D p Y915	1.42382
INPPL1 p S1003	-4.52013
INPPL1 p Y1135	-1.21096
INPPL1 p Y886	-1.93548
INPPL1 p Y986	-2.09213
INPPL1 p Y987	-2.49032
INTS1 ack K47	-1.67869
IQGAP1 ubi K1528	-1.25102
IRS1 p S463	-1.37113
IRS1 p T88	-1.8242
IRS1 p Y612	-1.81771
IRS1 p Y941	-2.61457
IRS1 p Y989	-3.01501
IRS2 p Y111	-1.28625
IRS2 p Y542	1.75505
IRS2 p Y576	-3.06114
IRS2 p Y653	-2.34718
IRS2 p Y803	-1.56408
IRS2 p Y823	-1.23024
IRS2 p Y978	-2.34492
ITCH p Y397	1.5937
ITGB1 p Y795	-1.88343
ITGB3BP ack K140	4.32353
ITGB3BP ack K145	4.32353
ITGB4 p Y1510	-1.22296
ITGB6 p Y762	-1.46405
ITM2B ubi K16	-1.35913
ITM2B ubi K39	-1.2458
ITM2C ubi K14	-1.47579
ITM2C ubi K17	-1.18052
ITSN2 ubi K705	-2.0685
JADE2 ack K298	-2.19027
JAG1 ubi K1123	1.53049
JAK1 p Y217	-2.48301
JOSD1 ubi K180	-1.55976
JUNB ack K240	-2.57043
KAT6A ack K815	-2.34309
KCNK1 ubi K316	-1.29612
KCT2 ubi K239	-1.56675
KCTD10 ubi K52	-3.41545
KDF1 p Y397	-2.24587
KIAA1522 p Y241	-1.66438
KIAA1549L p Y1417	-2.31349
KIRREL1 p Y622	-1.69311
KIRREL1 p Y721	-1.62668
KLHDC4 ack K20	-2.48208
KLHDC4 ack K23	-2.48208
KLHDC4 ack K24	-2.48208
KMT2C ack K1772	-1.46446
KRT18 p S34	-1.88286
KRT19 p Y65	-1.25572
KTN1 ubi K761	2.36871
L1RE1 ubi K285	1.70672
LAGE3 ubi K95	-1.63084
LAMB3 ubi K1127	-1.46035
LAMB3 ubi K766	-1.47377
LAMB3 ubi K786	-1.28509
LASP1 ack K23	-1.20403
LAT2 p Y110	-1.86873
LDHA ubi K59	-1.33748
LDHB ubi K308	-2.40557
LDLR p Y845	-1.28776
LEMD2 ack K416	-1.28266
LEO1 ubi K434	-1.24092
LIN7C ubi K23	-1.57569
LMAN1 ubi K346	-1.68709
LMNA ack K450	-2.95066
LMNA ack K470	1.17065
LMNB1 ubi K102	-1.31182
LMNB2 ubi K150	-2.6999
LPP p Y273	-2.25274
LPP p Y297	-1.71184
LRP10 p Y474	-2.0457
LRP12 ubi K678	-2.127
LRPPRC ack K1317	-1.53251
LRRC59 ack K66	-1.81425
LSR p Y309	-1.76829
LSR p Y323	-1.53856
LYN p Y321	1.21441
LYSMD2 p Y208	-2.17077
MACF1 ubi K4306	-3.64459
MACROD1 ack K163	-1.24892
MAGEA4 ack K133	-1.21045
MAML2 ack K204	-2.42449
MAP3K14 p Y682	-1.38515
MAP4K3 p Y366	-2.33716
MAP7D3 p Y256	2.2234
MAPK1 p T185	-1.83742
MAPK1 p Y187	-1.39286
MAPK10 p S217	2.02072
MAPK10 p T221	-1.20657
MAPK13 p T180	-1.39333
MAPK3 p T202	-1.56568
MARCH6 ubi K56	-1.62148
MARVELD2 p Y23	-1.92382
MBIP ubi K170	-2.16536
MCAM p Y641	-1.50964
MCL1 ubi K234	-2.91291
MCL1 ubi K238	-1.29646
MCL1 ubi K40	-2.05058
MCM7 ubi K145	-1.35992
MDH2 ack K185	1.68355
MDH2 ack K296	1.38633
MDM2 ubi K364	-1.28354
MDM2 ubi K45	-1.3951
MEAF6 ack K74	-1.29376
MED1 ack K1076	-1.2354
MED12 ubi K1867	-1.93447
MED6 ack K236	-1.49558
MED6 ack K241	-1.24094
MED8 ack K259	-1.8383
MEF2D ack K511	-2.06103
MET p Y1235	-3.50921
MET p Y1365	1.39148
MET ubi K1190	-2.69089
MFAP1 ubi K357	-1.26423
MFSD1 ubi K249	-1.17205
MGA ack K2659	1.53438
MIA2 p Y1127	-1.78226
MICAL2 p Y653	-2.3214
MILR1 p Y313	1.3027
MILR1 p Y338	-2.01657
MORC3 ubi K844	-1.35813
MORF4L1 ubi K249	-1.34264
MPHOSPH10 ack K189	-1.56694
MPHOSPH10 ack K193	-1.56694
MPZL1 p Y263	-1.48298
MRPL21 ack K163	1.82185
MSMO1 ubi K284	-1.21197
MSN ubi K83	-2.23347
MST1R p S1240	-1.89724
MTHFS p Y83	1.26494
MTREX ack K51	-1.50736
MTX1 ubi K190	-1.27101
MUC1 p Y1218	1.65177
MVP ubi K444	-1.33423
MYC ack K148	-2.01132
MYC ubi K148	-3.8022
MYH9 p Y11	-1.5018
MYH9 p Y9	-1.67635
MYH9 ubi K1415	-3.18014
MYH9 ubi K82; MYH10 ubi K86	1.4167
MYH9 ubi K821; MYH10 ubi K828; MYH11 ubi K828; MYH14 ubi K845	1.35914
MYH9 ubi K821; MYH10 ubi K828; MYH14 ubi K845	-1.55879
MYH9 ubi K856	-2.89349
MYL12B ubi K151; MYL12A ubi K150	-1.52258
MYL12B ubi K35; MYL12A ubi K34; MYL9 ubi K35	1.51712
MYL6 ubi K81	-1.19707
MYO1E p Y971	1.3581
MYO1E p Y989	-2.25398
MYO6 ubi K1076	-1.4727
MYO6 ubi K915	-1.28061
MYO6 ubi K916	-1.28061
MYOM3 ack K1184	3.84278
MYSM1 ubi K675	-1.28529
NACA ack K142	-1.68758
NACA ubi K2063	2.22529
NAMPT ubi K189	-1.61759
NBEA ubi K2353	-2.1836
NCAPD2 ubi K1201	-1.31869
NCL ack K348	-1.31691
NCL ack K545	-2.28942
NCOA2 ack K780	-1.1912
NCOA3 ack K87	-1.28397
NECTIN2 p Y454	-1.46637
NEDD8 ubi K11	-1.40235
NEDD9 p Y106	2.01364
NEDD9 p Y345	1.69352
NEK9 ack K327	1.53242
NFIA ack K276	-1.43547
NFRKB ack K1083	-2.4249
NIPSNAP2 ack K143	1.18973
NME1 ubi K56	-3.05251
NME2 ubi K56	-1.96116
NOC2L ubi K576	-1.42039
NOC2L ubi K649	-1.27084
NOLC1 ack K510	-2.46741
NOMO3 ubi K1211	-1.48876
NONO ack K467	-1.48922
NOTCH2 p Y2470	1.30626
NPM1 ack K248	-1.77034
NQO1 ack K31	-1.30621
NRAS ubi K128	-1.19883
NSFL1C ack K172	-3.03693
NSFL1C ubi K127	-2.51915
NSFL1C ubi K172	-1.33844
NUDT1 p Y48	-1.57563
NUMA1 ack K1699	-1.7442
NUP188 ack K38	-2.96894
NUP50 ack K8	-2.53738
NUP58 ubi K422	-2.32674
NUP85 ack K92	2.05482
NUP85 ubi K92	-1.68138
NUP98 ubi K757	-1.81424
OAS3 ack K597	-3.2419
OCLN p Y22	-1.43538
OCLN p Y342	-1.38148
OCLN p Y368	-1.55728
OCLN ubi K330	1.29791
OPHN1 p Y370	-3.02207
OSMR p Y839	-2.97788
OTUB1 ubi K84	-1.50286
OTUD4 ack K343	-2.33989
OXCT1 ack K418	-1.82062
PABPC1 ubi K188	-1.65376
PABPC4 ubi K188	-1.65376
PABPN1 ack K207	-1.34768
PAG1 p T340	-1.25666
PAG1 p Y181	-1.75402
PALLD p Y1348	-2.87008
PALLD p Y731	1.19267
PALLD p Y990	1.49914
PANX1 ubi K381	-3.08815
PAQR7 ubi K197	-1.31838
PARD6B p Y101	-1.44539
PAXIP1 p Y977	1.32368
PCDH1 p S962	-1.92024
PCDH1 p Y969	-1.92024
PCDH1 ubi K894	-1.43429
PCDH7 p Y1064	-1.94754
PCNA ubi K117	-1.19027
PCNP ack K89	-2.46208
PCP4L1 ack K55	-1.26613
PDAP1 p Y17	-2.86999
PDLIM4 p Y191	-1.61789
PDLIM5 p Y247	-1.19477
PDLIM5 p Y251	-1.41972
PDXDC1 p Y677	-1.63111
PDZD11 p Y7	-1.43467
PDZK1IP1 p Y99	-1.22088
PEAK1 p Y531	-1.22092
PEX19 ubi K130	1.8168
PFKP ubi K486	1.40188
PFN1 ack K105	-2.35227
PFN1 ubi K105	-1.1724
PFN1 ubi K108	-1.21327
PFN1 ubi K70	-1.23831
PGAM5 ack K88	-1.59548
PGD ubi K59	-1.80714
PHEX ubi K629	-1.45348
PHEX ubi K637	-1.68007
PHIP ack K1736	-1.76324
PHLDA2 ubi K57	-2.78513
PIK3C2A p Y73	-3.84612
PIN4 p Y122	1.83693
PIPSL ubi K568	-1.22928
PKM ack K166	1.98521
PKM ack K62	-1.63631
PKM ack K89	1.69349
PKM p Y105	1.54378
PKM p Y148	2.04704
PKN2 p S636	-1.24861
PKN2 p Y635	1.70724
PKP2 p Y659	-2.26042
PKP2 p Y86	-1.25222
PKP2 p Y88	-2.03415
PKP3 p Y114	-1.32721
PKP3 p Y84	-1.55218
PKP4 p S273	-1.80656
PKP4 p T1174	-2.16086
PKP4 p T419	-1.36693
PKP4 p Y157	-1.55565
PKP4 p Y224	-1.51417
PKP4 p Y306	-1.3785
PKP4 p Y421	-1.19063
PKP4 ubi K518; CTNND2 ubi K540	-1.8342
PLAA ack K529	3.77744
PLAA ubi K311	-1.83276
PLCG1 p Y1253	-2.63925
PLCG1 p Y771	-2.00395
PLCG1 p Y775	-2.02251
PLCG1 p Y783	-1.81493
PLD2 ubi K656	-1.25894
PLEC ack K2452	-3.16361
PLEC ack K4570	-2.0615
PLEC ack K740	-1.45947
PLEC p Y396	-1.38423
PLEC p Y4615	-1.36957
PLEKHA5 p S132	-1.3323
PLEKHA5 p Y353	-1.34914
PLEKHA7 p Y665	-1.74786
PLEKHN1 p Y580	1.72011
PLK1 ubi K358	-1.56245
PLPBP p Y69	1.21306
PLXNA1 ubi K1822	-1.31731
PML ubi K337	-1.47361
PNLIP ack K435	-2.83071
PNMA1 ubi K283	-2.31735
PNP ack K11	1.66496
PNP ubi K179	-1.18622
POF1B p Y166	-2.00214
POLI p Y451	-1.84782
POLR2A ubi K1268	-1.47828
POLR2A ubi K1350	-2.04018
PPA2 ack K276	-1.70844
PPIL2 ack K490	-1.67956
PPP1CA ubi K260; PPP1CB ubi K259	-2.23531
PPP1CB ubi K25	-1.20013
PPP1R12A p Y496	-1.17258
PPP1R13L p Y132	-1.48878
PPP2CA ubi K41	-3.43309
PPP2CB ubi K41; PPP2CA ubi K41	-1.22675
PPP2R3C ubi K54	-2.05697
PPP4C ubi K26	1.20351
PPP4R3A ack K655	-1.22766
PRKAR1A ubi K244	-1.28102
PRKCD p S299	3.49295
PRKCD ubi K641	-1.63316
PRKCH ubi K36	-1.83657
PRKD1 p S251	-1.7394
PRKDC ubi K2908	-1.85263
PRMT1 p Y309	1.27696
PRPF4B p S852	1.56934
PRRC2A ack K35	-1.94399
PSMA2 ubi K64	-1.26475
PSMA6 ubi K171	-1.33423
PSMB4 ubi K201	-1.55871
PSMB5 ubi K91	-1.21405
PSMC1 p Y71	1.54645
PSMC3 ubi K300	-1.57957
PSMC5 ack K222	-2.37231
PSMD1 ack K310	-1.60672
PSMD1 ack K838	-1.45659
PSMD1 ubi K310	-1.61859
PSMD12 ack K221	-2.3352
PSMD2 ubi K286	-1.19291
PSMD2 ubi K858	-5.05281
PSMD4 ack K122	-1.37279
PSMD4 ubi K365	-1.62998
PSMD7 ubi K180	-1.24397
PSME1 ubi K245	-1.75877
PTGES3 ubi K33	-1.30516
PTGES3 ubi K35	-1.30516
PTPN11 p S595	-2.3356
PTPN11 p T547	-2.22865
PTPN11 p Y546	-2.14496
PTPN11 p Y584	-1.9241
PTPN14 p Y485	1.46756
PTPRB p Y1981	1.45811
PTPRF p Y1321	2.03269
PTPRJ ubi K1185	-1.22602
PTPRK p Y858	-1.89392
PTTG1IP p Y165	-1.52447
PUF60 ack K454	-2.21574
PYGL ubi K804	-1.8467
R3HCC1L p Y218	-1.53859
RAB10 ubi K49	-1.3753
RAB11FIP5 ubi K583	-1.24814
RAB1A ubi K191	-1.19044
RAB2B p Y3	-1.66665
RAB34 p Y247	-1.2023
RABAC1 ubi K118	-1.71525
RACK1 ubi K106	-2.12375
RAD23A ubi K122	-1.79252
RAD23A ubi K47	-2.05939
RAD23A ubi K69; RAD23B ubi K67	-1.6159
RAD23B ubi K147	-1.90699
RAD23B ubi K45	-2.05939
RALA ubi K159	-1.3057
RALGPS2 p Y420	-2.67024
RAP2A ubi K31; RAP2C ubi K31	1.91548
RAP2B ubi K132	1.35226
RAPH1 p Y1226	-1.25274
RAPH1 p Y524	-1.22313
RASSF8 p Y418	2.27226
RBBP5 ubi K244	-1.30745
RBCK1 ubi K29	1.20456
RBM26 ack K709	-2.0188
RBM4 ubi K223	1.30051
RBM47 p Y283	-1.66405
RBM4B p Y37; RBM4 p Y37	-3.59037
RBM4B ubi K222	1.98522
RCC2 p Y359	1.25077
RDH10 ubi K319	-1.31301
RDH11 ubi K112	-1.7844
RERE ack K1158	-2.67035
REXO2 p Y122	-1.95902
RHOD ubi K121	-1.22632
RIN1 p Y36	-2.02272
RIPK1 p Y384	-1.6676
RIPK2 p Y381	-1.24047
RNASEH2B p S21	-2.98685
RNASEH2B p Y23	-2.98685
RNF13 ubi K233	-1.52709
RNF13 ubi K273	-3.73624
RNF149 ubi K260	-1.26526
RNF185 ubi K80	-1.31906
ROBO1 p Y1038	-2.14983
ROS1 p Y2227	-2.49749
ROS1 p Y2274	-2.49959
ROS1 ubi K1893	2.5837
RPL10 ubi K101	-1.60071
RPL11 ubi K178	-1.35106
RPL11 ubi K52	-1.74422
RPL13A ubi K114	-2.21136
RPL13A ubi K125	-2.20873
RPL13A ubi K25	-2.83131
RPL14 ack K204	-1.59925
RPL14 ack K209	-2.01842
RPL14 ack K213	-2.01842
RPL14 ack K214	-2.01842
RPL15 ubi K153	-2.59731
RPL18 ubi K78	-1.29352
RPL18A ack K136	-1.80762
RPL18A ubi K136	-1.95893
RPL19 ubi K153	-1.91433
RPL22 ubi K52	-1.31508
RPL23A ubi K115	-2.45264
RPL24 ubi K93	-1.17345
RPL29 ubi K38	-1.22754
RPL3 ubi K294	-1.20163
RPL3 ubi K366	-1.42923
RPL30 ubi K23	-1.25034
RPL30 ubi K32	-2.75933
RPL35 ubi K25	-1.26026
RPL37 ubi K31	-2.50727
RPL38 ubi K4	-2.16598
RPL38 ubi K9	-1.78223
RPL4 ubi K106	-2.49934
RPL4 ubi K173	-2.93838
RPL4 ubi K259	-1.19501
RPL4 ubi K353	-2.85682
RPL4 ubi K364	-2.85148
RPL5 ubi K27	-1.68792
RPL6 ack K5	-1.83046
RPL6 ubi K210	-3.72103
RPL6 ubi K218	-3.67836
RPL6 ubi K237	-1.34769
RPL6 ubi K262	-1.36078
RPL6 ubi K87	-2.23888
RPL6 ubi K94	-3.09299
RPL7 ubi K127	-1.55483
RPL7 ubi K19	-1.95265
RPL7 ubi K20	-2.37303
RPL7 ubi K31	4.15675
RPL7 ubi K77	-4.77213
RPL7A ubi K125	-3.18557
RPL7A ubi K131	-2.9248
RPL7A ubi K212	-1.47484
RPL7A ubi K217	-1.94523
RPL7A ubi K34	-1.81572
RPL8 ubi K60	-3.1001
RPL9 ubi K184	-1.41362
RPL9P9 ubi K21	-3.65538
RPLP0 ubi K106	-1.41782
RPLP0 ubi K26	-1.19687
RPLP0 ubi K38; RPLP0P6 ubi K38	-1.4332
RPLP2 p Y3	-1.37919
RPLP2 ubi K21	-1.78135
RPN1 ack K564	-2.03804
RPN1 ubi K538	-1.43262
RPS10 ubi K107	-1.95102
RPS10 ubi K59	-1.39911
RPS12 ack K93	-1.49237
RPS15A ubi K88	-2.01159
RPS17 ubi K72	-1.45422
RPS20 ack K8	-1.43655
RPS21 ubi K41	-1.7183
RPS24 ubi K83	-1.44613
RPS24 ubi K84	-1.44613
RPS25 ubi K66	-1.58942
RPS27A ubi K104	-3.61203
RPS27A ubi K11; UBA52 ubi K11	-1.59608
RPS27A ubi K27; UBA52 ubi K27	-2.86014
RPS27A ubi K48; UBA52 ubi K48	-1.24865
RPS27A ubi K6; UBA52 ubi K6	-1.43148
RPS27A ubi K63; UBA52 ubi K63	-2.2184
RPS3 ubi K141	-2.36038
RPS3 ubi K214	-1.68186
RPS3 ubi K62	-3.22424
RPS3 ubi K90	-2.19745
RPS3A ack K46	-2.0021
RPS3A ubi K249	-2.87729
RPS8 ubi K193	1.61666
RPS9 ubi K155	-1.82843
RPS9 ubi K30	-2.18982
RSF1 ack K1061	-1.59071
RSF1 ack K1390	-1.53627
RSF1 ubi K1039	-1.32378
RTCB ack K496	-3.61949
RTN3 ubi K1018	-1.97512
S100A10 ubi K28	-1.21657
S100A13 ubi K30	-1.41048
S100A14 ack K78	-1.43789
S100A16 p Y20	2.75014
S100A9 ubi K50	-1.77807
S100A9 ubi K51	-1.25717
S100A9 ubi K57	-3.14918
SARS2 ack K110	1.41551
SCAMP3 p S76	-1.76085
SCAMP3 p Y35	-1.60301
SCAMP3 p Y83	-1.19105
SCEL p Y295	-1.33596
SCRIB p Y1268	-2.06183
SCRIB p Y834	-1.32639
SEC16A p Y1202	-1.35115
SEC16A p Y1209	-1.22034
SEC16A p Y1291	2.04805
SEC31B ack K618	1.56554
SEC31B ack K629	1.56554
SEC61A1 ubi K392	2.44045
SEC61A1 ubi K395	1.76775
SEC63 ubi K287	1.95941
SEMA4B ubi K740	-1.9011
SEPT7 ack K208	1.248
SEPT9 p Y278	-1.28105
SEPT9 ubi K271	-1.77388
SERINC1 ubi K343	-1.25036
SET ack K132	-1.67255
SET ubi K154	-1.27024
SF3B1 ack K333	-4.38029
SF3B2 ubi K529	-1.3614
SFPQ ubi K466	-2.26947
SFT2D2 ubi K6	-1.199
SGMS2 p Y56	-1.69138
SGMS2 p Y59	-1.25196
SGTA ubi K200	-1.17063
SH2D3A p S218	1.17706
SH3PXD2A p Y271	-1.86475
SHANK2 p Y588	1.38251
SHARPIN ubi K318	-1.50805
SHC1 p Y427	-1.3437
SHC4 p Y424	-1.17198
SHKBP1 ubi K359	-1.80049
SHMT2 ack K356	-1.28757
SIGIRR p Y402	-1.26578
SIPA1L1 p Y1133	-3.36132
SIRPA ack K483	-4.71084
SIRPA p Y429	1.37121
SIVA1 ubi K17	-1.34559
SLC12A7 p Y92	-2.2852
SLC16A1 ubi K462	-1.4549
SLC20A1 ubi K320	-1.27282
SLC20A1 ubi K389	-1.22604
SLC20A2 p S256	-1.82602
SLC20A2 p S259	-1.82602
SLC20A2 p Y344	1.25182
SLC20A2 p Y354	-1.26197
SLC25A4 ack K23	-1.62773
SLC25A5 ubi K147	-2.22325
SLC25A6 ack K23	-1.31018
SLC27A3 ubi K436	-2.56139
SLC2A3 ubi K477	-3.86525
SLC30A1 ubi K461	-1.91564
SLC35B3 p Y43	-1.4487
SLC38A2 ubi K59	-1.26417
SLC3A2 ubi K166	-1.38568
SLC4A7 p S55	-2.76452
SLC5A3 ubi K596	-1.32095
SLC6A8 p Y291	-1.65389
SLC6A8 p Y292	-1.65389
SLC7A11 ubi K222	-1.71066
SLC7A11 ubi K37	-1.40503
SLC9A6 ubi K528	-1.79453
SLCO4A1 ubi K353	-2.06876
SLCO4A1 ubi K367	-1.72302
SLITRK4 p Y811	-1.33471
SLTM ack K803	-2.11956
SMAGP p Y95	-1.42511
SMARCC1 ack K354	-1.33451
SMC1B ack K834	-1.549
SMC3 ubi K194	-1.57724
SNRPC ack K40	-1.99545
SNRPN ack K8	-1.21023
SNTB2 ubi K249	-1.74141
SNU13 ubi K33	-1.24116
SNW1 ack K170	-1.2436
SNX33 p Y85	2.43813
SON p Y949	1.93882
SORT1 ubi K818	-2.55773
SOX11 ack K179	-1.6959
SPAG7 ack K197	-2.82104
SPATA31A7 ack K863	1.17647
SPDEF p Y329	-2.17233
SPRED1 p Y292	-1.55234
SPTAN1 p Y1176	-1.8583
SPTB ubi K80	-1.43244
SPTBN1 p Y2039	-3.01959
SQSTM1 ubi K295	-1.28611
SRC p Y530	-2.5181
SRCIN1 p Y400	-1.17926
SREBF1 ack K313	-1.38916
SRFBP1 ack K423	-1.58065
SRGAP2 p Y830	2.28168
SRP54 ubi K442	-2.57494
SRRM2 ack K1186	-1.59986
SRSF9 p S211	2.74668
SRSF9 p Y179	-2.01945
SSH2 p T429	-2.25608
SSR4 ubi K95	-1.63123
SSRP1 ack K233	-1.5162
SSRP1 ack K319	-1.63948
SSRP1 ack K84	-1.62215
SSSCA1 ubi K64	-1.46235
ST13P5 ubi K364	-3.17673
ST14 p S24	-2.33978
STAM p Y384	-2.68213
STAT3 p Y539	-1.497
STAT3 p Y705	-1.2027
STAT5A p Y694; STAT5B p Y699	-1.72649
STX12 ubi K58	-2.72795
STX4 p Y115	1.24942
STX6 p Y140	3.13246
SUMO2 ack K11	-1.64912
SV2A ubi K143	-2.75672
SV2A ubi K485	-3.02592
SVBP p Y40	1.48654
SVIL ack K1826	-1.74867
SYCP1 p Y106	-1.51114
TAF6 ack K158	1.35531
TAF6 ack K166	1.35531
TCEAL3 ack K99	-1.37014
TCF20 ack K446	-2.51956
TCF20 ack K602	-1.51138
TCOF1 ack K322	-2.15755
TCOF1 ack K400	-3.22884
TCOF1 ack K528	-2.57573
TCP1 ubi K126	-4.00661
TCP1 ubi K515	-1.396
TDP2 ubi K24	-2.76387
TENT5C ubi K234	-1.95453
THRAP3 ack K252	-1.32425
THRAP3 ack K401	-4.01648
TIA1 p Y48	1.84044
TIAM1 p Y1323	-1.20542
TJP1 p Y1066	-1.33444
TJP1 p Y1524	-2.38472
TJP2 p Y903	-1.26883
TJP3 p Y361	-1.61271
TKT ack K6	1.29918
TLN1 p Y1116	-2.62221
TMC5 p Y146	-1.7827
TMC5 p Y83	-1.23343
TMC5 ubi K963	-1.28331
TMEM192 ubi K254	-1.56341
TMEM230 p Y29	-5.5481
TMEM230 ubi K16	-1.65037
TMEM30A ubi K24	-1.28013
TMEM51 p Y142	2.28848
TMPO ubi K334	-5.51034
TMSB4X ack K15	-1.57943
TNK2 p Y859	-2.48256
TNK2 p Y860	-2.1808
TNS2 p Y483	-1.25914
TNS3 p Y584	-2.06036
TNS3 p Y601	1.82803
TOLLIP ubi K66	-1.17457
TOM1L1 p Y441	-5.48146
TOM1L2 ubi K421	1.18549
TOMM70 ubi K170	-2.2001
TOP2A ubi K131; TOP2B ubi K152	-1.47356
TOP2A ubi K632	-1.61832
TOP2A ubi K639	2.0367
TOP2A ubi K676	1.94457
TOR4A ubi K75	-1.95481
TP53 ack K305	-2.18512
TPD52 ubi K138	-1.23597
TPI1 p S58	1.18647
TPI1 ubi K193	-1.5901
TPR ack K723	-1.59418
TPX2 p Y519	-2.9481
TRAF2 ubi K331	-1.68849
TRAFD1 ubi K129	-1.91187
TRIM32 ubi K175	1.2247
TRIM33 ack K763	-1.352
TRIM44 ubi K178	-1.23656
TRIR ack K146	-1.44652
TTN ubi K2079	1.95549
TUBA1B ack K336; TUBA1C ack K336	-2.04878
TUBA1B p Y103; TUBA4A p Y103; TUBA1A p Y103; TUBA1C p Y103; TUBA8 p Y103	-2.34508
TUBA1B ubi K352; TUBA4A ubi K352	-1.24845
TUBA1B ubi K370; TUBA4A ubi K370; TUBA1C ubi K370	-1.30097
TUBA4A ubi K336	-1.69271
TUBA4A ubi K60	-1.22215
TUBAL3 p Y319; TUBA1B p Y312; TUBA4A p Y312; TUBA1A p Y312; TUBA1C p Y312	-2.13193
TUBB p Y106; TUBB4B p Y106; TUBB3 p Y106; TUBB2A p Y106; TUBB2B p Y106	1.25195
TUBB4A p Y222; TUBB p Y222; TUBB4B p Y222; TUBB2A p Y222; TUBB2B p Y222	-2.98051
TUBB4B ack K58	-1.39131
TUFM ack K238	-1.21288
TUT7 p Y77	-1.86509
UBA1 ubi K296	-1.4974
UBA1 ubi K411	2.85247
UBA1 ubi K470	-1.30449
UBA52 ack K88	-1.35209
UBAP2L p Y834	1.52336
UBAP2L ubi K420	1.22684
UBASH3B p Y19	-1.5901
UBASH3B ubi K21	-1.24179
UBASH3B ubi K411	-1.54289
UBE2L3 ubi K82	-2.48856
UBE2N ubi K74	1.28182
UBFD1 ubi K126	-1.41495
UBN1 ack K956	-3.052
UBN2 ack K1148	-1.97624
UBQLN1 ubi K45	-2.17976
UBR2 ubi K361	2.42537
UBXN1 ubi K83	-1.51856
UCHL1 ubi K4	-1.27878
UCHL5 ack K158	-2.60679
UCK2 ubi K78	-1.18413
UGP2 ubi K91	1.23929
USF3 ack K32	-1.26136
USF3 ack K33	-1.26136
USP14 ubi K342	-1.58962
USP31 ack K1252	1.51777
VCP ubi K20	-1.77063
VCP ubi K231	-1.89388
VCP ubi K389	-1.62456
VCP ubi K505	-1.56943
VCP ubi K529	-1.84753
VDAC1 ack K96	2.51073
VDAC2 p Y73	1.39074
VDAC3 ack K96	-1.24726
VEGFA ack K147	-1.30214
VEGFA ack K149	-1.30214
VEGFA ack K152	-1.30214
VIM p Y117	-1.75628
VIM p Y53	-1.28845
VIM ubi K334	1.95112
VPS45 ubi K257	-1.24484
VPS45 ubi K450	-1.6521
VPS45 ubi K454	-1.73846
WDR44 p S403	1.98582
WEE1 ack K596	-4.94981
WLS ubi K12	-2.43805
WLS ubi K13	-2.43805
WRNIP1 ubi K225	-1.85416
XRCC1 ack K169	2.55241
XRCC5 ack K155	-1.88368
XRCC5 ack K265	-2.07447
XRCC5 ubi K325	-1.2414
XRCC5 ubi K532	-1.36218
XRCC6 ubi K114	-1.20437
YBX1 ubi K137	-1.55814
YES1 p Y537	3.36056
YIF1A ubi K92	-3.50346
YTHDF2 p Y37	2.0236
YWHAQ ack K3	-3.27253
YWHAQ ubi K9	-1.52714
YWHAZ ack K138	3.87673
YWHAZ ack K27	1.25255
YWHAZ ubi K11	-1.40764
ZC3HAV1 p Y410	-1.36418
ZDHHC18 p S19	-1.58802
ZDHHC5 p S529	-1.33137
ZDHHC5 p Y533	-1.33137
ZER1 ubi K433	-1.9066
ZFP42 ack K231	-1.26027
ZMYM2 ack K1280	-1.535
ZNF185 p Y597	-1.48707
ZNF451 ubi K434	-2.56342
ZNF451 ubi K706	-1.72556
ZNF451 ubi K858	1.27634
