# Supplementary material for: Network models of protein phosphorylation, acetylation, and ubiquitination connect metabolic and cell signaling pathways in lung cancer
Source: PLoS Comput Biol. 2023 Mar 30;19(3):e1010690. doi: 10.1371/journal.pcbi.1010690 (PMC10089347; doi:10.1371/journal.pcbi.1010690)
Supplement: S5 Table — (XLSX) [file pcbi.1010690.s020.xlsx]

## Sheet: enrichment_results_meds_05
Cluster	h3122.criz	hcc78.criz	pc9.erl	all.criz	all.erl	all.dasat	all.drug	num_set	Note
130.141.111	0.00492437	1.25e-16	0.000195023	0.011052	NA	6.45e-16	NA	5	Cluster A
38.41.40	NA	NA	NA	0.000466963	1.13e-09	0.000686688	0.0417884	4	Cluster B
180.173.39	0.00448546	NA	2.8e-09	0.0377086	4.42e-07	NA	0.000477838	5	Cluster C
7.29.7	0.00492437	4.88e-16	0.0186732	0.00883784	NA	4.89e-13	NA	5
10.53.10	0.00140538	2.96e-07	0.0371053	NA	NA	NA	NA	3
7.7.7	NA	6.83e-06	NA	0.0336731	NA	NA	NA	2
7.139.65	NA	1.48e-05	NA	0.00423304	NA	4.9e-05	NA	3
118.107.93	NA	1.48e-05	NA	0.00883784	NA	NA	NA	2
130.57.111	NA	6.97e-05	NA	0.0120512	NA	0.00141601	NA	3
128.139.65	NA	0.000171277	NA	0.0467509	0.00513803	NA	0.0420914	4
28.53.10	0.00175059	0.00021993	0.0442216	0.0377086	NA	NA	NA	4
28.56.10	NA	0.00177875	0.000516456	NA	NA	NA	NA	2
140.162.126	NA	0.018194	0.0162542	0.00263455	NA	0.0034051	NA	4
90.28.82	7.62e-08	NA	0.000248754	4.61e-05	NA	NA	0.0353088	4
65.35.34	2.21e-05	NA	6.35e-05	0.00263455	0.00189115	NA	0.0200774	5
176.206.82	0.000153691	NA	0.030549	0.0105878	NA	NA	NA	3
92.212.34	0.00175059	NA	NA	0.00883784	NA	NA	NA	2
108.114.173	0.00175059	NA	NA	0.0105878	NA	NA	0.0417884	3
272.114.173	0.00175059	NA	NA	0.0105878	NA	NA	0.0417884	3
92.91.86	0.00175059	NA	NA	0.0105878	NA	NA	0.0417884	3
55.157.56	0.00175059	NA	0.000643237	0.0105878	0.00414455	NA	0.0417884	5
271.28.10	0.00175059	NA	NA	0.011052	NA	NA	NA	2
37.173.39	0.00264392	NA	NA	0.0105878	NA	NA	0.0380298	3
10.159.10	0.00264392	NA	NA	0.011052	NA	NA	NA	2
28.159.10	0.00442756	NA	0.00169111	0.020884	NA	NA	NA	3
220.37.36	0.00448546	NA	NA	0.0195682	NA	NA	NA	2
7.105.7	0.00448546	NA	NA	0.0195682	NA	NA	NA	2
107.60.54	0.00448546	NA	NA	0.0321533	NA	NA	NA	2
231.269.73	0.00448546	NA	NA	0.0321533	NA	NA	NA	2
74.143.28	0.00448546	NA	0.000354345	NA	NA	NA	NA	2
276.326.39	0.00492437	NA	NA	0.020884	NA	NA	NA	2
37.39.38	0.00492437	NA	NA	0.0344358	NA	NA	NA	2
142.159.10	0.00492437	NA	NA	NA	NA	NA	NA	1
109.115.27	0.00492437	NA	2.8e-09	NA	4.51e-06	NA	NA	3
37.151.120	0.00505386	NA	NA	0.0289036	NA	NA	NA	2
65.223.34	0.00505386	NA	NA	0.0289036	NA	NA	NA	2
146.105.7	0.00505572	NA	NA	0.011052	NA	NA	NA	2
176.390.82	0.00505572	NA	NA	0.0336731	NA	NA	NA	2
53.60.54	0.00621104	NA	NA	NA	NA	NA	NA	1
108.114.210	0.0070385	NA	NA	0.0344358	NA	NA	NA	2
272.114.162	0.0070385	NA	NA	0.0344358	NA	NA	NA	2
175.10.10	0.0070385	NA	0.0228854	0.0344358	0.00414455	NA	0.0417884	5
220.176.133	0.00815629	NA	NA	0.0336731	NA	NA	NA	2
271.382.10	0.00815629	NA	NA	0.0336731	NA	NA	NA	2
35.377.276	0.00815629	NA	NA	0.0336731	NA	NA	NA	2
271.360.10	0.00818487	NA	NA	0.0467959	NA	NA	NA	2
55.62.56	0.00877861	NA	NA	NA	NA	NA	NA	1
74.28.28	0.00892365	NA	NA	0.0149974	NA	NA	NA	2
272.114.210	0.00892365	NA	NA	0.0467509	NA	NA	NA	2
82.168.34	0.00892365	NA	NA	0.0467509	NA	NA	NA	2
7.142.7	0.00986512	NA	NA	NA	NA	NA	NA	1
108.114.95	0.0123738	NA	NA	0.0467509	NA	NA	NA	2
191.62.165	0.0123738	NA	NA	0.0467509	NA	NA	NA	2
291.405.297	0.0123738	NA	NA	0.0467509	NA	NA	NA	2
76.90.79	0.0161073	NA	NA	0.0467509	NA	NA	NA	2
90.214.82	0.0162608	NA	NA	NA	NA	NA	NA	1
92.223.34	0.0180692	NA	NA	NA	NA	NA	NA	1
92.9.9	0.0180692	NA	NA	NA	NA	NA	NA	1
226.28.82	0.0180692	NA	0.0122277	NA	NA	NA	NA	2
89.35.34	0.0180692	NA	0.0122277	NA	0.0436307	NA	NA	3
107.119.98	0.0188544	NA	0.000354345	NA	0.00803148	NA	0.00859567	4
187.216.82	0.0196298	NA	NA	NA	NA	NA	NA	1
51.57.111	0.0201844	NA	0.0353121	NA	NA	0.00256676	NA	3
10.57.10	0.0247511	NA	NA	NA	NA	NA	NA	1
145.83.129	0.0247511	NA	NA	NA	NA	NA	NA	1
84.62.77	0.0247511	NA	0.00499275	NA	0.0345746	NA	NA	3
126.134.110	0.0295514	NA	NA	NA	NA	NA	NA	1
34.173.39	0.0298319	NA	0.00552491	NA	0.0321649	NA	0.0380298	4
164.81.71	0.0342812	NA	1.09e-05	NA	0.000320695	NA	NA	3
82.119.98	0.0362121	NA	0.00608954	NA	0.0360006	NA	NA	3
82.9.9	0.0423122	NA	NA	NA	NA	NA	NA	1
9.9.9	0.0423122	NA	NA	NA	NA	NA	NA	1
7.55.51	NA	NA	NA	0.00423304	NA	NA	NA	1
85.76.65	NA	NA	NA	0.00613415	0.00399184	0.00479409	NA	3
254.105.7	NA	NA	NA	0.00801393	0.00133578	NA	NA	2
172.57.111	NA	NA	NA	0.00883784	NA	NA	NA	1
166.204.74	NA	NA	NA	0.00883784	NA	NA	0.0353088	2
57.41.40	NA	NA	NA	0.00905657	1.9e-18	0.0395733	0.0353088	4
85.29.78	NA	NA	NA	0.0105878	NA	NA	NA	1
227.162.126	NA	NA	0.0228854	0.0105878	0.0237006	0.00133317	NA	4
202.230.10	NA	NA	NA	0.0195682	NA	NA	NA	1
7.439.64	NA	NA	NA	0.020884	NA	NA	NA	1
7.107.93	NA	NA	NA	0.0289036	NA	NA	NA	1
98.29.7	NA	NA	NA	0.0289036	NA	NA	NA	1
100.105.7	NA	NA	NA	0.0336731	NA	NA	NA	1
170.354.148	NA	NA	NA	0.0336731	NA	NA	NA	1
85.139.65	NA	NA	NA	0.0336731	NA	NA	NA	1
23.98.151	NA	NA	NA	0.0467509	NA	NA	NA	1
50.53.10	NA	NA	NA	0.0467509	NA	NA	NA	1
182.208.30	NA	NA	NA	NA	NA	NA	0.0102345	1
69.75.64	NA	NA	NA	NA	NA	NA	0.0380298	1
56.163.8	NA	NA	NA	NA	0.000892006	NA	NA	1
199.64.114	NA	NA	NA	NA	0.00133578	NA	NA	1
38.253.40	NA	NA	NA	NA	0.00257737	NA	NA	1
146.76.65	NA	NA	NA	NA	0.00297588	NA	NA	1
7.318.93	NA	NA	NA	NA	0.00513803	NA	NA	1
102.142.7	NA	NA	NA	NA	0.0122767	NA	NA	1
106.112.16	NA	NA	NA	NA	0.0436307	NA	NA	1
166.110.74	NA	NA	NA	NA	0.0436307	NA	NA	1
130.53.10	NA	NA	0.00220893	NA	NA	NA	NA	1
283.336.244	NA	NA	0.00316727	NA	NA	NA	NA	1
172.162.126	NA	NA	0.00608954	NA	NA	NA	NA	1
50.56.10	NA	NA	0.00608954	NA	NA	NA	NA	1
255.57.111	NA	NA	0.0147694	NA	NA	NA	NA	1
111.119.98	NA	NA	0.0152419	NA	NA	NA	NA	1
191.81.165	NA	NA	0.0152419	NA	NA	NA	NA	1
194.113.142	NA	NA	0.0381588	NA	NA	NA	NA	1
130.180.111	NA	NA	0.0454607	NA	NA	NA	NA	1
50.56.52	NA	NA	0.0496006	NA	NA	NA	NA	1
84.88.77	NA	NA	0.0496006	NA	NA	NA	NA	1
93.147.40	NA	NA	NA	NA	0.000138599	NA	0.0353088	2
38.248.190	NA	NA	NA	NA	0.0436307	0.000686688	NA	2
172.141.111	NA	NA	0.0305302	NA	NA	0.00141601	NA	2
38.104.92	NA	NA	NA	NA	0.0187765	0.00256676	NA	2
339.115.27	NA	NA	1.09e-05	NA	0.000194645	NA	NA	2
50.57.111	NA	NA	0.00316727	NA	0.00182233	NA	NA	2
176.62.77	NA	NA	0.00316727	NA	0.0122767	NA	NA	2
27.417.27	NA	NA	0.00316727	NA	0.0122767	NA	NA	2
37.87.248	NA	NA	0.00316727	NA	0.0122767	NA	NA	2
177.113.142	NA	NA	0.00242202	NA	0.0134936	NA	NA	2
161.113.142	NA	NA	0.00141775	NA	0.0181882	NA	NA	2
323.282.215	NA	NA	0.00608954	NA	0.0238533	NA	NA	2
82.212.34	NA	NA	0.00608954	NA	0.0321649	NA	NA	2
82.35.34	NA	NA	0.00608954	NA	0.0321649	NA	NA	2
142.56.10	NA	NA	0.00901709	NA	0.035154	NA	NA	2
27.117.38	NA	NA	0.00901709	NA	0.035154	NA	NA	2
294.195.126	NA	NA	0.00901709	NA	0.035154	NA	NA	2
37.339.248	NA	NA	0.00901709	NA	0.035154	NA	NA	2
92.35.34	NA	NA	0.00871515	NA	0.0386941	NA	NA	2
167.120.99	NA	NA	0.0103964	NA	0.0436307	NA	NA	2
313.334.77	NA	NA	0.0103964	NA	0.0436307	NA	NA	2
111.241.26	NA	NA	0.0122277	NA	0.0436307	NA	NA	2
140.195.126	NA	NA	0.0122277	NA	0.0436307	NA	NA	2
149.87.193	NA	NA	0.0122277	NA	0.0436307	NA	NA	2
176.302.82	NA	NA	0.0122277	NA	0.0436307	NA	NA	2
111.457.239	NA	NA	1.53e-05	NA	0.000138599	NA	0.00529437	3
346.119.98	NA	NA	0.00140827	NA	0.00453423	NA	0.0380298	3
