# Supplementary material for: Network models of protein phosphorylation, acetylation, and ubiquitination connect metabolic and cell signaling pathways in lung cancer
Source: PLoS Comput Biol. 2023 Mar 30;19(3):e1010690. doi: 10.1371/journal.pcbi.1010690 (PMC10089347; doi:10.1371/journal.pcbi.1010690)
Supplement: S6 Table — (XLSX) [file pcbi.1010690.s021.xlsx]

## Sheet: Cluster A 130.141.111
Cluster	PTM Site	Annotation	Notes	PMID
130.141.111	EGFR p Y1197	involved in EGFR/growth-factor receptor endocytosis	phosphorylated by ABL which prevents downregulation by endocytosis	16943190
130.141.111	EPS8 p Y525	involved in EGFR/growth-factor receptor endocytosis	might be involved in receptor (EGFR) endocytosis, Golgi trafficking, nucleocytoplasmic transport	23626693
130.141.111	TNK2 p Y859	involved in EGFR/growth-factor receptor endocytosis	nonreceptor tyrosine kinase; found in clathrin-coated pits; involved in growth factor receptor internalization	24413169
130.141.111	MAPK14 p Y182	involved in EGFR/growth-factor receptor endocytosis	clathrin-mediated EGFR internalization induced by inflammatory cytokines and UV irradiation depends on MAPK14-mediated phosphorylation of EGFR itself as well as of RAB5A effectors	16932740
130.141.111	ARHGAP35 p Y1105	involved in integrin signaling/actin regulation	phosphorylation promotes binding to p120 RasGAP; links actin cytoskeletal rearrangements to EGFR/Ras signaling	11536198
130.141.111	CTNND1 p Y228	involved in integrin signaling/actin regulation	phosphorylated by EGFR and SRC; phosphorylation by SRC increased association with RhoA GTPase	17194753; 14996911
130.141.111	PTK2 p Y576	involved in integrin signaling/actin regulation	non-receptor protein-tyrosine kinase implicated in integrin-mediated signal transduction pathways; Y576 lies in catalytic subdomain VIII; phosphorylation required for full activity	7529876
130.141.111	PXN p Y118	involved in integrin signaling/actin regulation	focal adhesion protein; scaffolding protein; phosphorylated in response to integrin-mediated cell adhesion; phosphorylated form binds to Crk; EGFR activates PTK6/BRK, which phosphorylates paxillin which activates Rac1 and promotes cell motility and invasion	15572663
130.141.111	WASL p Y256	involved in integrin signaling/actin regulation	regulates actin remodeling; phosphorylated by ABL2	20146487
130.141.111	NAT10 ack K426	involved in mRNA processing/translation	acetylase; autoacetylates; involved in rRNA production and cell cycle; K426 mutant fails to activate rRNA transcription	27993683
130.141.111	NUDT21 ack K23	involved in mRNA processing/translation	component of cleavage factor; involved in processing and poly-adenylation of 3'-end of RNAs; acetylated by CBP; interaction with poly-A polymerase reduced by acetylation	17172643
130.141.111	RPS20 ubi K8	involved in mRNA processing/translation	ribosomal protein uS10; ubiquitinated by ZNF598, which prevents translation of polyA sequences	28065601
130.141.111	EPS8 p Y525	negative regulation of growth factor signaling	might be involved in receptor (EGFR) endocytosis, Golgi trafficking, nucleocytoplasmic transport	23626693
130.141.111	ERRFI1 p Y394	negative regulation of growth factor signaling	phosphorylation is required for ERRFI1 to bind and inhibit EGFR	29574142
130.141.111	MAPK14 p Y182	negative regulation of growth factor signaling	clathrin-mediated EGFR internalization induced by inflammatory cytokines and UV irradiation depends on MAPK14-mediated phosphorylation of EGFR itself as well as of RAB5A effectors	16932740
130.141.111	PTPN6 p Y536	negative regulation of growth factor signaling	non-receptor tyrosine phosphatase; negatively regulates multiple signal transduction pathways	14699166
130.141.111	PTPN6 p Y564	negative regulation of growth factor signaling	non-receptor tyrosine phosphatase; negatively regulates multiple signal transduction pathways	14699166
130.141.111	PTPRA p Y798	negative regulation of growth factor signaling	receptor-type tyrosine-protein phosphatase alpha; phosphorylation promotes GRB2 binding and attenuation of Ras signaling; phosphorylated by SRC	7518772
130.141.111	TNK2 p Y859	negative regulation of growth factor signaling	nonreceptor tyrosine kinase; found in clathrin-coated pits; involved in growth factor receptor internalization	23716717
130.141.111	ARHGAP35 p Y1105	phosphorylated by ABL-family kinases	phosphorylated by Fyn, Src, Abl2, PTK6	9819392
130.141.111	CDK5 Y15	phosphorylated by ABL-family kinases	phosphorylated by Abl	10896159
130.141.111	EGFR p Y1197	phosphorylated by ABL-family kinases	phosphorylated by ABL which prevents downregulation by endocytosis	16943190
130.141.111	PTPN11 p Y584	phosphorylated by ABL-family kinases	phosphorylated by ABL1 and ABL2	18827006
130.141.111	PTPN6 p Y536	phosphorylated by ABL-family kinases	phosphorylated by ABL1	8692915
130.141.111	PTPN6 p Y564	phosphorylated by ABL-family kinases	phosphorylated by ABL1	8692915
130.141.111	PXN p Y118	phosphorylated by ABL-family kinases	phosphorylated by ABL1	26697169
130.141.111	WASL p Y256	phosphorylated by ABL-family kinases	regulates actin remodeling; phosphorylated by ABL1, ABL2	20146487; 16199863
130.141.111	PTPN11 p Y584	phosphorylated by ALK		17483340
130.141.111	STAT3 p Y705	phosphorylated by ALK		11850821
130.141.111	CTNND1 p Y228	phosphorylated by EGFR		14996911
130.141.111	EGFR p Y1197	phosphorylated by EGFR	autophosphorylates	1314835
130.141.111	GPRC5A p Y350	phosphorylated by EGFR	phosphorylated by EGFR, which inhibits its tumor suppressive activities	25311788
130.141.111	PRKCD p Y334	phosphorylated by EGFR	phosphorylated by EGFR in H2O2-stimulated but not EGF stimulated cells; phosphorylation enhances catalytic activity	17956904
130.141.111	GAB1 p Y659	phosphorylated by MET		10734310
130.141.111	PTK2 p Y576	phosphorylated by MET		16782899
130.141.111	PTPN11 p Y584	phosphorylated by ROS1		16885344
130.141.111	ARHGAP35 p Y1105	phosphorylated by SRC-family kinases	phosphorylated by Fyn, Src, Abl2, PTK6; GAP for RhoA GTPase; phosphorylation promotes binding to p120 RasGAP	11536198
130.141.111	CDK5 Y15	phosphorylated by SRC-family kinases	phosphorylated by Fyn; Y15 phosphorylation is stimulatory for CDK5/p35 activity; CDK5 expression associated with promotion of lung cancer	14757045; 30410599
130.141.111	CTNND1 p Y228	phosphorylated by SRC-family kinases	phosphorylated by SRC; phosphorylation by SRC increased association with RhoA GTPase	17194753
130.141.111	PRKCD p Y334	phosphorylated by SRC-family kinases	phosphorylated by FYN, YES1, LYN, SRC (PMID: 17569658)	18387943; 17569658
130.141.111	PTK2 p Y576	phosphorylated by SRC-family kinases	phosphorylated by FYN, YES, SRC	16293639; 17117420
130.141.111	PTPN6 p Y536	phosphorylated by SRC-family kinases	phosphorylated by LCK, LYN, SRC	8114715; 17675340; 14699166
130.141.111	PTPN6 p Y564	phosphorylated by SRC-family kinases	phosphorylated by LCK, LYN, SRC	8114715; 17675340; 14699166
130.141.111	PTPRA p Y798	phosphorylated by SRC-family kinases		7518772
130.141.111	PTTG1IP p Y174	phosphorylated by SRC-family kinases	phosphorylated by SRC; phosphorylation of Y174 required for its ability to reduce sodium iodide symporter levels at the plasma membrane	23678037
130.141.111	PXN p Y88	phosphorylated by SRC-family kinases	binds SH2 domains after phosphorylation; maybe phosphorylated by SRC	11695992
130.141.111	STAT3 p Y705	phosphorylated by SRC-family kinases	phosphorylated by SRC; phosphorylation stimulates transcriptional activity	14551213
130.141.111	ARHGAP35 p Y1105	signaling molecule or effector downstream of EGFR	links actin cytoskeletal rearrangements to EGFR/Ras signaling	9819392
130.141.111	GAB1 p Y659	signaling molecule or effector downstream of EGFR	multi-subunit docking protein downstream of EGFR and other RTKs	9890893
130.141.111	GPRC5A p Y350	signaling molecule or effector downstream of EGFR	tumor suppressor protein in lung; phosphorylated by EGFR, which inhibits its tumor suppressive activities	25311788
130.141.111	PTPN11 p Y584	signaling molecule or effector downstream of EGFR	promotes proliferation in response to cytokines and growth factors; promotes sustained activation of ERK	18827006
130.141.111	STAT3 p Y705	signaling molecule or effector downstream of EGFR	signal transducer and transcription activator that mediates cellular responses to interleukins, KITLG/SCF, LEP and other growth factors	10688651; 12359225; 12873986; 15194700; 17344214; 18242580; 23084476
Other Notes on Sites in Cluster
130.141.111	ADAM9 p Y769
130.141.111	ALDOA ack K13
130.141.111	ALDOA ack K147; ALDOC ack K147
130.141.111	ARL8B ubi K141
130.141.111	ATRX ack K967
130.141.111	BLVRA ack K269
130.141.111	C11orf52 p Y103
130.141.111	CCT8 ack K400
130.141.111	CDK1 p T14		phosphorylation inhibits kinase activity	21900495
130.141.111	CDK1 p Y15		phosphorylation inhibits kinase activity	21900495
130.141.111	CLDN1 p Y210
130.141.111	CTNND1 p Y257
130.141.111	CTNND1 p Y335
130.141.111	CTNND1 p Y904
130.141.111	CTNND1 ubi K517
130.141.111	CTTN p Y178
130.141.111	CTTN p Y421
130.141.111	CUL5 ubi K724
130.141.111	DLD ack K420
130.141.111	ENO1 ack K343
130.141.111	EPHA2 p T587
130.141.111	EPHA2 p Y575		receptor tyrosine kinase; autophosphorylated; phosphorylation implicated in control of kinase activity and downstream signaling; protein involved in cell-cell signaling and tumor angiogenesis	21538645
130.141.111	EPHA2 p Y772		receptor tyrosine kinase; autophosphorylated; activation loop tyrosine; phosphorylation directly controls kinase activity; protein involved in cell-cell signaling and tumor angiogenesis	21538645
130.141.111	ERBIN p Y1104
130.141.111	FASN ack K1582
130.141.111	FASN ack K298
130.141.111	FAU ack K51
130.141.111	FNBP1L p Y291
130.141.111	FRK p Y46
130.141.111	FRK p Y497		phosphorylated by CSK	7696183
130.141.111	GAPDH ack K107
130.141.111	GAPDH ack K194
130.141.111	GIT1 p Y545
130.141.111	HIPK3 p Y359
130.141.111	HIST1H2BD ack K6		acetylation regulates transcription	16648479
130.141.111	HNRNPM ack K698
130.141.111	INPPL1 p Y886
130.141.111	ITSN2 p Y968
130.141.111	KRT18 p Y13
130.141.111	LDHA ack K126
130.141.111	LSR p Y551
130.141.111	MAPK14 p Y182		phosphorylation is necessary for activation; p38 MAPK; stress induced	11062067
130.141.111	MAPK9 p Y185		phosphorylation is necessary for activation; JNK pathway; stress signaling	11062067
130.141.111	MCM4 ack K858
130.141.111	MPP5 p Y243
130.141.111	NAA50 ack K34		autoacetylates; acetylation modulates substrate specificity; involved in chromosome segregation	19744929
130.141.111	NCL ack K116
130.141.111	NONO ack K198
130.141.111	NPM1 ack K267
130.141.111	PARD3 p Y1080
130.141.111	PFN1 ubi K54
130.141.111	PKP4 p T477
130.141.111	PKP4 p Y1168
130.141.111	PRPF4B p Y849
130.141.111	PRKCD p Y334		phosphorylation enhances catalytic activity	17956904
130.141.111	PTK2 p Y570		erlotinib did not suppress phosphorylation at this site	25193862
130.141.111	PTK2 p Y576		site lies in catalytic subdomain VIII; phosphorylation required for full activity	7529876
130.141.111	PTMS ack K15
130.141.111	PTPN11 p Y584		aka SHP-2; non-receptor tyrosine phosphatase; phosphorylation on Y584 is activating; promotes proliferation in response to cytokines and growth factors; promotes sustained activation of ERK	18827006
130.141.111	PTPN6 p Y564		aka SHP-1; non-receptor tyrosine phosphatase; phosphorylation stimulates catalytic activity; negatively regulates multiple signal transduction pathways; dephosphorylates SRC substrates	14699166; 8692915
130.141.111	PTPRA p Y798		Receptor-type tyrosine-protein phosphatase alpha; phosphorylation promotes GRB2 binding and attenuation of Ras signaling	7518772
130.141.111	PTTG1IP p Y174		Pituitary tumor-transforming gene-binding factor; overexpressed in multiple cancers; phosphorylation of Y174 required for its ability to reduce sodium iodide symporter levels at the plasma membrane	23678037
130.141.111	PTPRE p Y696
130.141.111	PXN p Y88		focal adhesion protein, paxillin; scaffolding protein; binds SH2 domains after phosphorylation	11695992
130.141.111	RPS20 ubi K8		ribosomal protein uS10; ubiquitinated by ZNF598; ubiquitination prevents translation of polyA sequences	28065601
130.141.111	SAFB2 ack K293; SAFB ack K294
130.141.111	SHB p Y268
130.141.111	SLC3A2 ubi K147
130.141.111	SNRNP40 ack K18
130.141.111	SNRNP70 p Y126
130.141.111	SON ack K2055
130.141.111	STAT3 p Y705		Signal transducer and transcription activator that mediates cellular responses to interleukins, KITLG/SCF, LEP and other growth factors; phosphorylation stimulates transcriptional activity	10688651; 12359225; 12873986; 15194700; 17344214; 18242580; 23084476
130.141.111	TARS p Y298
130.141.111	TJP2 p Y1118
130.141.111	TLN1 p Y70
130.141.111	TNK2 p Y859		aka ACK1; a nonreceptor tyrosine kinase; found in clathrin-coated pits; involved in growth factor receptor internalization; phosphorylation is activating; phosphorylated by BMX; autophosphorylates	24413169; 23716717; 21169560
130.141.111	TOM1L2 ubi K106
130.141.111	UMPS p Y37
130.141.111	VDAC1 ack K224
130.141.111	WASL p Y256		regulates actin remodeling; phosphorylation decreases nuclear localization	20146487; 14676198

## Sheet: Cluster C 180.173.39
Site	Cluster	Annotation	Notes	PMID
ALDOA ack K108	180.173.39
ATP5PO ack K60	180.173.39
C12orf57 ack K101	180.173.39
EP300 ack K1551	180.173.39	histone acetyltransferase	protein is activated by autoacetylation; K1551 was not identified as an autoacetylation site, but other sites in that region (K1549 and K1554) are auto-acetylation sites	15004546
H2AFV ack K12	180.173.39	histone subunit	acetylated H2A.Z is found near 5'-end of active genes including housekeeping genes; inactive genes have neither acetylated or unacetylated form; acetylated form might also prevent spread of heterochromatin from insulator regions	16204459
H2AFV ack K5	180.173.39	histone subunit	acetylated H2A.Z is found near 5'-end of active genes including housekeeping genes; inactive genes have neither acetylated or unacetylated form; acetylated form might also prevent spread of heterochromatin from insulator regions	16204459
H2AFV ack K8	180.173.39	histone subunit	acetylated H2A.Z is found near 5'-end of active genes including housekeeping genes; inactive genes have neither acetylated or unacetylated form; acetylated form might also prevent spread of heterochromatin from insulator regions	16204459
H2AFZ ack K12	180.173.39	histone subunit	acetylated by KAT2A (GCN5); facilitated by DNA repair complex XPC–RAD23–CEN2; acetylated protein recruits BRD2, which in turn recruits RNA pol II activating transcription	31527837
H2AFZ ack K5	180.173.39	histone subunit	acetylated by KAT2A (GCN5); facilitated by DNA repair complex XPC–RAD23–CEN2; acetylated protein recruits BRD2, which in turn recruits RNA pol II activating transcription	31527837
H2AFZ ack K8	180.173.39	histone subunit	acetylated by KAT2A (GCN5); facilitated by DNA repair complex XPC–RAD23–CEN2; acetylated protein recruits BRD2, which in turn recruits RNA pol II activating transcription	31527837
HIST1H1E ack K90; HIST1H1B ack K93	180.173.39	histone subunit
HIST1H2AC ack K10; HIST1H2AJ ack K10; HIST2H2AB ack K10	180.173.39	histone subunit
HIST1H2AC ack K6; HIST1H2AJ ack K6; HIST2H2AB ack K6	180.173.39	histone subunit
HIST1H2BK ack K109; HIST1H2BO ack K109; HIST1H2BB ack K109; HIST1H2BD ack K109; HIST1H2BI ack K109; HIST2H2BE ack K109; HIST2H2BF ack K109; HIST1H2BN ack K109; HIST1H2BM ack K109; HIST1H2BL ack K109	180.173.39	histone subunit
HIST4H4 ack K6	180.173.39	histone subunit	acetylation associated with open chromatin	28847821
HIST4H4 ack K9	180.173.39	histone subunit	acetylation associated with open chromatin	28847821
IFNGR1 ubi K279	180.173.39		ubiquitin acceptor site; ubiquitination is required for efficient gene induction via interferon gamma signaling pathway	28883123
KAT7 ack K277	180.173.39	histone acetyltransferase
KRT18 ack K426	180.173.39		intermediate filament protein; acetylation might increase stability	31199680
NBEA ubi K2353	180.173.39
NFIA ack K276	180.173.39	transcriptional activator		28812581
PGK1 ack K131	180.173.39
RIOX2 ack K20	180.173.39
RP9 ack K118	180.173.39	splicing factor		27302685
RPL5 ubi K27	180.173.39
SAE1 ack K4	180.173.39
TMA7 ack K59	180.173.39
TNPO1 ubi K85	180.173.39
WEE1 ack K596	180.173.39

## Sheet: Cluster B 38.41.40
Site	Cluster	Annotation	Notes	PMID	GO/UniProt Annotation
ABCC5 p Y10	38.41.40
ABLIM1 p Y357	38.41.40	actin cytoskeleton modulator	organizes the cell cortex, which is made of filamentous actin (F-actin) and cortex proteins including spectrin, adducin, and myosin	30062045	GO: actin cytoskeleton; GO: actin binding; GO: actin filament binding
ACTC1 ubi K86; ACTA1 ubi K86	38.41.40
ARAP2 p Y77	38.41.40	actin cytoskeleton modulator	GAP that regulates ARF6 and modulates focal adhesions, which connect actin cytoskeleton to extracellular matrix	23295182	UniProt: modulates actin cytoskeleton remodeling by regulating ARF and RHO family members; UniProt: plays a role in focal adhesion assembly and turnover; GO: focal adhesion; GO: focal adhesion assembly
CTNNAL1 p Y534	38.41.40				GO: actin filament binding
CTNNAL1 p Y536	38.41.40	actin cytoskeleton modulator	modulates Rho signaling pathway, which is involved in actin cytoskeletal organization; provides scaffold for ARHGEF1/Lbc	12270917	GO: actin filament binding
CTTN p S405	38.41.40	actin cytoskeleton modulator	organizes actin cytoskeleton and affects cell shape; effector of ARF6 and plays a role in invasion in breast cancer; phosphorylation enhances interaction with N-WASP, which regulates polymerization of actin during endocytosis; phosphorylation and N-WASP binding promotes tumor cell movement	21296879; 16636290; 20444238; 21079800	UniProt: contributes to the organization of the actin cytoskeleton; UniProt: regulates cortical actin-based cytoskeletal rearrangement; GO: cortical actin cytoskeleton; GO: actin filament binding; GO: actin cytoskeleton reorganization; GO: actin filament polymerization
EMD p Y94	38.41.40	actin cytoskeleton modulator	binds actin and increases actin polymerization rate; contributes to actin cortical network in nucleus	15328537	UniProt: Stabilizes and promotes the formation of a nuclear actin cortical network; UniProt: stimulates actin polymerization; GO: actin binding
EPHB2 p Y577	38.41.40	interacts with EGFR pathway	receptor tyrosine kinase; EPHB2 associated with reorganization of the cytoskeleton in cancer; promotes EGFR dynamic behavior resulting in migration and invasion of advanced prostate cancer cells	31805710
EPHB2 p Y584	38.41.40
ERBIN p S872	38.41.40
FKBP4 p Y411	38.41.40
HNRNPC p Y137	38.41.40
HNRNPF p Y210	38.41.40
LARP1 p Y361	38.41.40
LSR p S321	38.41.40
NSFL1C p Y167	38.41.40
ORAI1 p Y300	38.41.40	interacts with EGFR pathway	calcium channel subunit; regulates Ca influx after depletion of intracellular calcium stores; inhibition of SK3/TRPC1/Orai1 channel complex can modulate effectiveness of anti-EGFR mAb in colon cancer; afatinib triggers autophagic degradation of ORAI1 in mutant EGFR lung-cancer cells	16766533; 27102434; 34847639
PARD3 p S715	38.41.40
PIK3R2 p Y460	38.41.40	interacts with EGFR pathway	regulatory subunit of PI3K; resistance to EGFR-TKIs mediated by activation of Met/PI3K/Akt pathway; GO: regulation of actin filament polymerization	26063323	GO: regulation of actin filament polymerization; GO: focal adhesion
PKP4 p Y470	38.41.40
PTPN11 p S595	38.41.40
PTPRK p S856	38.41.40	interacts with EGFR pathway	tyrosine phosphatase that dephosphorylates EGFR	25609089	GO: focal adhesion assembly
PTTG1IP p Y165	38.41.40
RALGPS2 p Y420	38.41.40	actin cytoskeleton modulator	GEF for RALA; involved in cytoskeletal organization maybe via actin depolymerization; involved in formation of actin-rich tunneling nanotubes in bladder cancer	17462626; 29208460
RBM14 p Y648	38.41.40
RBM4 p Y194	38.41.40
REPS1 p Y126	38.41.40	interacts with EGFR pathway	involved in EGFR endocytosis	33407999
RNASEL ubi K360	38.41.40
RNASEL ubi K362	38.41.40
SEC16A p Y1291	38.41.40
SLC20A2 p Y354	38.41.40
SLC38A2 p Y28	38.41.40
SLC9A1 p Y683	38.41.40	interacts with EGFR pathway	Na-H exchanger; pumps H+ out of cell; associates with EGFR in pancreatic cancer cells; inhibition of SLC9A1 sensitized cells to erlotinib	8901634; 25748234	GO: focal adhesion; GO: regulation of focal adhesion assembly
SNAP23 p Y139	38.41.40	interacts with EGFR pathway	involved in vesicular trafficking; promotes formation of a complex of EGFR, Src, and beta-1 integrin, which is involved in formation of invadapodia in cancer	24496451	GO: focal adhesion
SPRED1 p Y292	38.41.40
TJP3 p Y364	38.41.40				UniProt: link tight junction (TJ) transmembrane proteins such as claudins, junctional adhesion molecules, and occludin to the actin cytoskeleton
TMC5 p S111	38.41.40
TNK2 p Y860	38.41.40
TUFM ack K238	38.41.40
USP15 p Y263	38.41.40
YWHAE ack K106	38.41.40				GO: focal adhesion
ZDHHC18 p Y6	38.41.40
ZDHHC5 p Y630	38.41.40	interacts with EGFR pathway	palmitoyltransferase; related palmitoyltransferase, DHHC20, palmitoylates EGFR; reducing palmitoylation of EGFR inhibits tumorogenesis and sensitizes cells to EGFR inhibitors	34610265
