# Supplementary material for: Network models of protein phosphorylation, acetylation, and ubiquitination connect metabolic and cell signaling pathways in lung cancer
Source: PLoS Comput Biol. 2023 Mar 30;19(3):e1010690. doi: 10.1371/journal.pcbi.1010690 (PMC10089347; doi:10.1371/journal.pcbi.1010690)
Supplement: S7 Table — (TXT) [file pcbi.1010690.s022.txt]

Pathway1	Pathway2	PTMClusterWeight	GOSimilarity	JaccardSimilarity
2-LTR circle formation	Abl role in Robo-Slit signaling	0.000272932418348109	0	0
2-LTR circle formation	Abnormal metabolism in phenylketonuria	0.000149400368633293	0	0
2-LTR circle formation	Actin cytoskeleton regulation	0.00672636020627119	0.182328345832644	0
2-LTR circle formation	Actions of nitric oxide in the heart	0.000118772706719792	0.0946021270734345	0
2-LTR circle formation	Activation of BH3-only proteins	0.000129112063079039	0	0
2-LTR circle formation	Activation of chaperones by IRE1 alpha	0.00112201622567165	0.120485923310874	0
2-LTR circle formation	Activation of DNA fragmentation factor	0.000379247089607589	0	0
2-LTR circle formation	Activation of mRNA upon binding of the cap-binding complex and eIFs, and subsequent binding to 43S	0.00218719928426981	0.0788253290472501	0
2-LTR circle formation	Activation of NF-kappaB in B cells	0.00210206756950596	0.148906879329944	0
2-LTR circle formation	Activation of NMDA receptor upon glutamate binding and postsynaptic events	0.000224788030679673	0.117435664808313	0
2-LTR circle formation	Activation of Rac	0.000361765069967905	0	0
2-LTR circle formation	Activation of RAS in B cells	0.000240490722853602	0	0
2-LTR circle formation	Acute myeloid leukemia	0.000580441046941614	0.219449595259568	0
2-LTR circle formation	Adaptive immune system	0.0068128522404132	0.237643493500784	0
2-LTR circle formation	Adherens junction cell adhesion	0.00179744376660034	0.188980526242192	0
2-LTR circle formation	Adipocytokine signaling pathway	0.000506632150203024	0.178879274931266	0
2-LTR circle formation	Adipogenesis	0.000985123770402729	0.273231866641066	0
2-LTR circle formation	ADP signalling through P2Y purinoceptor 12	0.000358914495059863	0	0
2-LTR circle formation	ADP-ribosylation factor	0.000122201839984668	0	0
2-LTR circle formation	Adrenergic pathway	0.00143041830337657	0.149863958509628	0
2-LTR circle formation	AHR signal transduction pathway	0.000118772706719792	0	0
2-LTR circle formation	AKAP95 role in mitosis and chromosome dynamics	0.000139659245696763	0	0
2-LTR circle formation	AKT signaling pathway	0.000118772706719792	0.132481579727739	0
2-LTR circle formation	Alanine, aspartate and glutamate metabolism	0.000168554262047818	0	0
2-LTR circle formation	Aldosterone-regulated sodium reabsorption	0.000550275664483262	0.107156304742999	0
2-LTR circle formation	Alpha-6 beta-1 and alpha-6 beta-4 integrin signaling	0.000609836101422353	0.147612533861971	0
2-LTR circle formation	Alpha-6 beta-4 integrin signaling pathway	0.000495745203769409	0.123229926476757	0
2-LTR circle formation	Alpha-9 beta-1 integrin pathway	0.000356422033288614	0	0
2-LTR circle formation	Alpha-linolenic (omega3) and linoleic (omega6) acid metabolism	0.0009331022849508	0	0
2-LTR circle formation	Alpha-M beta-2 integrin signaling	0.000670822565954103	0.150445278165282	0
2-LTR circle formation	Alpha-synuclein signaling	0.000925409732588827	0.115585003414267	0
2-LTR circle formation	Alzheimer's disease	0.000372600261706561	0.183675944250795	0
2-LTR circle formation	Amino acid and oligopeptide SLC transporters	0.00155688318214232	0	0
2-LTR circle formation	Amino acid biosynthesis and interconversion (transamination)	0.000358177806851612	0	0
2-LTR circle formation	Amino acid metabolism	0.00451984522635271	0.133135450533716	0
2-LTR circle formation	Amino acid transport across the plasma membrane	0.00155688318214232	0	0
2-LTR circle formation	Amino sugar and nucleotide sugar metabolism	0.000197305054141911	0	0
2-LTR circle formation	Amoebiasis	0.00305489339991641	0.18298422384318	0
2-LTR circle formation	AMPK signaling	0.000887872743638601	0.177645967220208	0
2-LTR circle formation	Amyloids	0.000456074724228492	0.161564346310414	0
2-LTR circle formation	Androgen receptor proteolysis and transcription regulation	0.016719405997809	0.303009396269562	0.03125
2-LTR circle formation	Androgen receptor regulation of biosynthesis and transcription	0.000447777660524666	0.25484208588331	0
2-LTR circle formation	Androgen receptor signaling, proteolysis, and transcription regulation	0.000918811127153674	0.278861549073251	0
2-LTR circle formation	Angiopoietin receptor Tie2-mediated signaling	8.88326516197957e-05	0.184355679000435	0
2-LTR circle formation	Angiotensin II-mediated activation of JNK pathway via Pyk2-dependent signaling	0.000224788030679673	0.178589881224779	0
2-LTR circle formation	Antigen presentation: folding, assembly, and peptide loading of class I MHC proteins	0.00493556400176411	0.203007594811849	0
2-LTR circle formation	Antigen processing and presentation	0.000955751377734383	0.191988251489963	0
2-LTR circle formation	Antigen processing: cross presentation	0.00210206756950596	0.123726208246964	0
2-LTR circle formation	Antigen-activated B-cell receptor generation of second messengers	0.00217617734828437	0.245809818185078	0
2-LTR circle formation	Antisense RNA pathway	0.00142568813315446	0	0
2-LTR circle formation	Antiviral mechanism by interferon-stimulated genes	0.00222854688924248	0.164610426556917	0
2-LTR circle formation	AP-1 transcription factor network	0.000339950324088011	0.241604010958754	0
2-LTR circle formation	APC/C-mediated degradation of cell cycle proteins	0.00210206756950596	0.114985197251869	0
2-LTR circle formation	APOBEC3G-mediated resistance to HIV-1 infection	0.00103843460208833	0	0.111111111111111
2-LTR circle formation	Apoptosis	0.00743529247331137	0.254839844060375	0
2-LTR circle formation	Apoptosis intrinsic pathway	0.000129112063079039	0.11818637668411	0
2-LTR circle formation	Apoptosis modulation by HSP70	0.000175896587856719	0.106824217058642	0
2-LTR circle formation	Apoptosis regulation	0.00210206756950596	0.169476512887215	0
2-LTR circle formation	Apoptotic cleavage of cell adhesion proteins	0.00488807359938671	0	0
2-LTR circle formation	Apoptotic DNA fragmentation and tissue homeostasis	0.0016416675756182	0	0
2-LTR circle formation	Apoptotic execution phase	0.0052673206889943	0.173744209209979	0
2-LTR circle formation	Aquaporin-mediated transport	0.000358914495059863	0	0
2-LTR circle formation	Arf6 integrin-mediated signaling pathway	0.000573660281410445	0.101064692248809	0
2-LTR circle formation	Arf6 signal transduction regulation	0.00919744949614102	0.0929663669936416	0
2-LTR circle formation	Arf6 vesicle-mediated transport	0.000319506894126579	0	0
2-LTR circle formation	Arginine and proline metabolism	0.000358177806851612	0	0
2-LTR circle formation	Arrhythmogenic right ventricular cardiomyopathy (ARVC)	0.00526145852689491	0.13483865939202	0
2-LTR circle formation	Asparagine N-linked glycosylation	0.000723027553242617	0	0
2-LTR circle formation	Association of TriC/CCT with target proteins during biosynthesis	0.000864406088895875	0	0
2-LTR circle formation	ATF2 transcription factor network	0.000339950324088011	0.227635125292871	0
2-LTR circle formation	ATM pathway	0.00153068458134382	0.31185467922086	0.0192307692307692
2-LTR circle formation	ATM-dependent DNA damage response	0.000339950324088011	0.214627811903989	0
2-LTR circle formation	Attenuation of GPCR signaling	0.000358914495059863	0	0
2-LTR circle formation	Aurora B signaling	0.00107912044992278	0	0
2-LTR circle formation	Autodegradation of Cdh1 by Cdh1-APC/C	0.00210206756950596	0.0976894210294483	0
2-LTR circle formation	Axon guidance	0.0178422061279686	0.217456616855925	0
2-LTR circle formation	Bacterial invasion of epithelial cells	0.000563185495949377	0.145639073993563	0
2-LTR circle formation	BAD activation and translocation to mitochondria	0.000129112063079039	0	0
2-LTR circle formation	BAD phosphorylation mediated by IGF1R signaling	0.000224788030679673	0.120102006432856	0
2-LTR circle formation	BARD1 signaling events	0.0147098785149887	0.263417938771015	0.0625
2-LTR circle formation	Basal transcription factors	0.0006739072057978	0.135396442742729	0
2-LTR circle formation	Base excision repair	0.000383374949086312	0.26971285162927	0
2-LTR circle formation	Basic mechanisms of SUMOylation	0.000202942341403109	0	0
2-LTR circle formation	Basigin interactions	0.00150661048254907	0	0
2-LTR circle formation	BDNF signaling pathway	0.0132876551172739	0.272479453554808	0
2-LTR circle formation	Beta-1 integrin cell surface interactions	0.000356422033288614	0.113868723707748	0
2-LTR circle formation	Beta-3 integrin cell surface interactions	0.000517007784550517	0.14128468739868	0
2-LTR circle formation	Beta-arrestin-dependent recruitment of Src kinases in GPCR signaling	0.000583702525739536	0	0
2-LTR circle formation	Beta-arrestins in GPCR desensitization	0.000358914495059863	0	0
2-LTR circle formation	Beta-oxidation of myristoyl-CoA to lauroyl-CoA	0.0002332755712377	0	0
2-LTR circle formation	Beta-oxidation of pristanoyl-CoA	0.0009331022849508	0	0
2-LTR circle formation	Beta-oxidation of very long chain fatty acids	0.0009331022849508	0	0
2-LTR circle formation	Bile acid and bile salt biosynthesis via 7-alpha-hydroxycholesterol	0.0009331022849508	0	0
2-LTR circle formation	Bile acid and bile salt metabolism	0.0009331022849508	0	0
2-LTR circle formation	Binding and entry of HIV virion	0.000197305054141911	0	0
2-LTR circle formation	Binding of RNA by insulin-like growth factor 2 mRNA binding proteins (IGF2BPs/IMPs/VICKZs)	0.000564008492236928	0	0
2-LTR circle formation	Bioactive peptide-induced signaling pathway	0.00101037128772397	0.144674669798723	0
2-LTR circle formation	Biological oxidations	0.000254587166634724	0	0
2-LTR circle formation	Biosynthesis of unsaturated fatty acids	0.000714166597312993	0	0
2-LTR circle formation	Bladder cancer	0.000580441046941614	0.184857921289257	0
2-LTR circle formation	Branched-chain amino acid catabolism	0.00212280769826307	0	0
2-LTR circle formation	BTG family proteins and cell cycle regulation	0.000339950324088011	0	0
2-LTR circle formation	Butirosin and neomycin biosynthesis	0.000197305054141911	0	0
2-LTR circle formation	C-Myb transcription factor network	0.00352501714169199	0.259495413740046	0
2-LTR circle formation	C-Myc pathway	0.000223833464782841	0.155979355827765	0
2-LTR circle formation	Cadmium-induced DNA biosynthesis and proliferation in macrophages	0.000224788030679673	0.166946853358562	0
2-LTR circle formation	Calcineurin-dependent NFAT signaling role in lymphocytes	0.000388487953641615	0.169133478553608	0
2-LTR circle formation	Calcium regulation in the cardiac cell	0.00217723381890154	0.135597920777101	0
2-LTR circle formation	Calcium signaling by HBx of hepatitis B virus	0.000224788030679673	0.124514775214245	0
2-LTR circle formation	Calcium signaling pathway	0.00287616693865261	0.169349763398903	0
2-LTR circle formation	cAMP cell motility pathway inferred from amoeba model	0.000444778755826548	0.112232604685054	0
2-LTR circle formation	Cap-dependent translation initiation	0.00683676009874445	0.0893196131802265	0
2-LTR circle formation	Capped intron-containing pre-mRNA processing	0.00658115435919017	0.151847230365919	0
2-LTR circle formation	Carbohydrate metabolism	0.00262875974794994	0.170628582463482	0
2-LTR circle formation	Cardiac muscle contraction	0.000751740624383812	0	0
2-LTR circle formation	CARM1 and regulation of the estrogen receptor	0.000339950324088011	0.21167182133168	0
2-LTR circle formation	Caspase cascade in apoptosis	0.00714410756833442	0.163267510673772	0
2-LTR circle formation	CBL signaling regulation	0.000679441817990639	0.0689107824647932	0
2-LTR circle formation	CBL-mediated ligand-induced downregulation of EGF receptors	0.0002263351738483	0	0
2-LTR circle formation	CCR3 signaling in eosinophils	0.000583702525739536	0.117233594005125	0
2-LTR circle formation	CD28 co-stimulation	0.000670822565954103	0.102713637364033	0
2-LTR circle formation	CD40/CD40L signaling	8.69107913684059e-05	0.160556083034802	0
2-LTR circle formation	CD8/T cell receptor downstream pathway	0.000240490722853602	0.213821742242983	0
2-LTR circle formation	CDC42 activity regulation	0.00343205964197135	0	0
2-LTR circle formation	CDC42 signaling events	0.00138002213640931	0.18087221786669	0
2-LTR circle formation	Cell adhesion molecules (CAMs)	0.000517007784550517	0.14647758688536	0
2-LTR circle formation	Cell cycle	0.0072591459392416	0.310149044971022	0
2-LTR circle formation	Cell cycle checkpoints	0.00210206756950596	0.200961407179508	0
2-LTR circle formation	Cell cycle: G1/S checkpoint	0.000339950324088011	0.194688739662033	0
2-LTR circle formation	Cell differentiation by G alpha (i/o) pathway inferred from mouse Neuro2A model	0.000240490722853602	0.166515955159011	0
2-LTR circle formation	Cell junction organization	0.000536624700432906	0.106372849690763	0
2-LTR circle formation	Cell surface interactions at the vascular wall	0.00289198263336626	0.169694768096256	0
2-LTR circle formation	Cell-cell communication	0.00131536059702109	0.170283059445127	0
2-LTR circle formation	Cell-extracellular matrix interactions	0.000263692282084797	0	0
2-LTR circle formation	Chagas disease	0.00127091344864002	0.194312031247227	0
2-LTR circle formation	Chemokine signaling pathway	0.00118424570715581	0.190203910712065	0
2-LTR circle formation	Cholesterol biosynthesis	0.00164598396714042	0	0
2-LTR circle formation	Chondroitin sulfate/dermatan sulfate metabolism	0.000517007784550517	0	0
2-LTR circle formation	ChREBP activates metabolic gene expression	0.00103626069219141	0	0
2-LTR circle formation	ChREBP regulation by carbohydrates and cAMP	0.000507302443612674	0	0
2-LTR circle formation	Chromatin remodeling by hSWI/SNF ATP-dependent complexes	0.00061271058300701	0	0
2-LTR circle formation	Chromosome maintenance	0.00238730809068426	0.281874504965637	0
2-LTR circle formation	Chronic myeloid leukemia	0.000675971090346556	0.232845651369024	0
2-LTR circle formation	Chylomicron-mediated lipid transport	0.000675027405220346	0	0
2-LTR circle formation	Ck1/Cdk5 regulation by type 1 glutamate receptors	0.000358914495059863	0	0
2-LTR circle formation	Class B GPCRs (secretin family receptors)	0.000358914495059863	0.155737023991215	0
2-LTR circle formation	Class C GPCRs (metabotropic glutamate and pheromone receptors)	0.00445163845658432	0	0
2-LTR circle formation	Clathrin derived vesicle budding	0.00162284149813859	0.163290207480677	0
2-LTR circle formation	Cleavage of growing transcript in the termination region	0.000319442740861777	0	0
2-LTR circle formation	Collagen binding in corneal epithelia mediated by Erk and PI-3 Kinase	0.000224788030679673	0.118627223328286	0
2-LTR circle formation	Collagen biosynthesis and modifying enzymes	0.000158019620669829	0	0
2-LTR circle formation	Colorectal cancer	0.000339950324088011	0.205949039900141	0
2-LTR circle formation	Commissural axon pathfinding regulation by Slit and Robo	0.000272932418348109	0	0
2-LTR circle formation	Control of gene expression by vitamin D receptor	0.00195223075206971	0.200550187065095	0
2-LTR circle formation	Cooperation of prefoldin and TriC/CCT in actin and tubulin folding	0.00142057108078143	0	0
2-LTR circle formation	COPI-mediated vesicle transport	0.000122201839984668	0	0
2-LTR circle formation	Corticosteroids and cardioprotection	0.00073274670082001	0.0994107609602618	0
2-LTR circle formation	Corticotropin releasing hormone pathway	0.000344299000608105	0	0
2-LTR circle formation	Costimulation by the CD28 family	0.000670822565954103	0.122452562596806	0
2-LTR circle formation	CREB transcription factor and its extracellular signals	0.000224788030679673	0.127527577153768	0
2-LTR circle formation	CRMPs in Sema3A signaling	0.000252831393071726	0	0
2-LTR circle formation	CTLA4 inhibitory signaling	0.000670822565954103	0.088023508579132	0
2-LTR circle formation	CXCR4 signaling pathway	0.000954867954384962	0.174240316854981	0
2-LTR circle formation	Cyclin A-Cdk2-associated events at S phase entry	0.00244201789359397	0.151337759882259	0
2-LTR circle formation	Cyclin A/B1-associated events during G2/M transition	0.000198946409251477	0.0974947754863116	0
2-LTR circle formation	Cyclin D-associated events in G1	0.000339950324088011	0.176009385343034	0
2-LTR circle formation	Cycling of Ran in nucleocytoplasmic transport	0.000149400368633293	0	0
2-LTR circle formation	Cyclins and cell cycle regulation	0.000339950324088011	0.14328626621984	0
2-LTR circle formation	Cysteine and methionine metabolism	0.00037158553224178	0	0
2-LTR circle formation	Cystic fibrosis transmembrane conductance regulator (CFTR) and beta 2 adrenergic receptor (b2AR) pathway	0.000191689160760263	0	0
2-LTR circle formation	Cytokine-cytokine receptor interaction	0.000506450063968009	0.212504873864345	0
2-LTR circle formation	Cytokines and inflammatory response	0.000225526293888314	0.161020483776113	0
2-LTR circle formation	Cytoplasmic ribosomal proteins	0.00882149479605741	0.109962510758308	0
2-LTR circle formation	Cytosolic DNA-sensing pathway	0.000225526293888314	0.214250220477007	0
2-LTR circle formation	Cytosolic tRNA aminoacylation	0.00258828035086889	0	0
2-LTR circle formation	D-Glutamine and D-glutamate metabolism	0.000168554262047818	0	0
2-LTR circle formation	DCC-mediated attractive signaling	8.88326516197957e-05	0	0
2-LTR circle formation	Deadenylation of mRNA	0.000148233001164834	0.123425145367313	0
2-LTR circle formation	Deadenylation-dependent mRNA decay	0.000148233001164834	0.127680770039758	0
2-LTR circle formation	Degradation of beta-catenin by the destruction complex	0.00210206756950596	0.128456954349828	0
2-LTR circle formation	Delta Np63 pathway	0.00147202439631256	0.214697733021851	0
2-LTR circle formation	Deposition of new CENP-A-containing nucleosomes at the centromere	0.00119805725475164	0	0
2-LTR circle formation	Destabilization of mRNA by AUF1 (hnRNP D0)	0.00325124263559243	0.127484685006681	0
2-LTR circle formation	Destabilization of mRNA by butyrate response factor 1 (BRF1)	0.000129112063079039	0	0
2-LTR circle formation	Developmental biology	0.0062441026620919	0.271723338483472	0
2-LTR circle formation	Diabetes pathways	0.00168602471790857	0.186243887788621	0
2-LTR circle formation	Differentiation pathway in PC12 cells	0.00118396081097052	0.216023147045728	0
2-LTR circle formation	Dilated cardiomyopathy	0.000831336628050149	0.138312247063299	0
2-LTR circle formation	Disease	0.0251818968538401	0.321559816412802	0.00741839762611276
2-LTR circle formation	Diurnally regulated genes with circadian orthologs	0.000745063558711088	0.213991250744657	0
2-LTR circle formation	DNA end processing prior to end rejoining	0.0145029480593496	0	0.285714285714286
2-LTR circle formation	DNA repair	0.015003315783813	0.335918316824974	0.0377358490566038
2-LTR circle formation	DNA replication	0.00430074545158688	0.228977155960336	0
2-LTR circle formation	DNA replication pre-Initiation	0.00210206756950596	0.18942915245259	0
2-LTR circle formation	DNA strand elongation	0.000158922589930799	0.206574374456346	0
2-LTR circle formation	DNA-PK pathway in nonhomologous end joining	0.0145029480593496	0.317966779972808	0.235294117647059
2-LTR circle formation	Double-strand break repair	0.0145029480593496	0.306874546828686	0.173913043478261
2-LTR circle formation	Downregulation of MTA-3 in ER-negative breast tumors	0.000416996659716934	0.14037068490018	0
2-LTR circle formation	Downregulation of SMAD2/3-SMAD4 transcriptional activity	0.00118607668220413	0.1767169246251	0
2-LTR circle formation	Downstream signaling events Of B cell receptor (BCR)	0.00234255829235956	0.189394361184353	0
2-LTR circle formation	Drug metabolism: cytochrome P450	0.000254587166634724	0	0
2-LTR circle formation	Dual incision reaction in TC-NER	0.00031573862502242	0.157398061776061	0
2-LTR circle formation	E-cadherin nascent AJ-like junctions pathway	0.00203120644397655	0.141930681067901	0
2-LTR circle formation	E2F transcription factor network	0.00255513533374081	0.258783869032412	0
2-LTR circle formation	E2F-mediated regulation of DNA replication	0.000158922589930799	0.165954197351449	0
2-LTR circle formation	ECM-receptor interaction	0.000517007784550517	0.105336354935928	0
2-LTR circle formation	Effect of METS on macrophage differentiation	0.000224788030679673	0.177868849815205	0
2-LTR circle formation	EGF receptor (ErbB1) signaling pathway	0.000329323374473398	0.141084452265326	0
2-LTR circle formation	EGF receptor transactivation by GPCRs in cardiac hypertrophy	0.00101037128772397	0.177675276828649	0
2-LTR circle formation	EGF/EGFR signaling pathway	0.00191060786521464	0.238584109611962	0
2-LTR circle formation	EGFR downregulation	0.000444231837056256	0.0931770047081677	0
2-LTR circle formation	EGFR transactivation by gastrin	0.000240490722853602	0	0
2-LTR circle formation	EGFR1 pathway	0.00162478040699019	0.230208232472583	0
2-LTR circle formation	eIF4E and p70 S6 kinase regulation	0.000148233001164834	0.104595731375398	0
2-LTR circle formation	Electron transport chain	0.000233025212354427	0	0
2-LTR circle formation	Electron transport reaction in mitochondria	0.00109106095505364	0	0
2-LTR circle formation	Endochondral ossification	0.000247577753735171	0.188846581025244	0
2-LTR circle formation	Endocytosis	0.0143920602258818	0.194236080612369	0
2-LTR circle formation	Endocytotic role of NDK, phosphins and dynamin	0.000197305054141911	0	0
2-LTR circle formation	Endometrial cancer	0.000580441046941614	0.190077240637492	0
2-LTR circle formation	Endosomal sorting complex required for transport (ESCRT) pathway	0.00387580743411963	0.0796231899690817	0
2-LTR circle formation	Endothelial NOS activation	0.000118772706719792	0	0
2-LTR circle formation	Endothelins	0.00136928578278383	0.149799573349344	0
2-LTR circle formation	Energy metabolism	0.0195522943975468	0.206890561091071	0
2-LTR circle formation	Entry of influenza virion into host cell via endocytosis	0.000376355227268534	0	0
2-LTR circle formation	Ephrin receptor A forward pathway	0.00251246941776065	0.106435647223933	0
2-LTR circle formation	Ephrin receptor B forward pathway	0.00161084529795737	0.14680946403921	0
2-LTR circle formation	Epidermal growth factor receptor (EGFR) pathway	0.000361645569610408	0.201506203642834	0
2-LTR circle formation	Epithelial cell signaling in Helicobacter pylori infection	0.000825330639497935	0.161483828087527	0
2-LTR circle formation	EPO receptor signaling	0.000495745203769409	0.16779747905291	0
2-LTR circle formation	Epstein-Barr virus LMP1 signaling	0.000118772706719792	0.148494050827802	0
2-LTR circle formation	ERBB signaling pathway	0.000820368600418212	0.204611072554647	0
2-LTR circle formation	ERBB1 downstream pathway	0.00171487087703925	0.217718818234868	0
2-LTR circle formation	ERBB1 internalization pathway	0.00039527812400973	0.114490525840299	0
2-LTR circle formation	ERBB2 role in signal transduction and oncology	0.000224788030679673	0.160181743045153	0
2-LTR circle formation	ERBB2/ERBB3 signaling events	0.000240490722853602	0.158906009608284	0
2-LTR circle formation	ERK1/ERK2 MAPK pathway	0.000599405217913465	0.208883751033449	0
2-LTR circle formation	ERK5 role in neuronal survival pathway	0.000224788030679673	0.147493957849097	0
2-LTR circle formation	Estrogen receptor signaling pathway	0.000358914495059863	0.150246879449708	0
2-LTR circle formation	Estrogen receptor transcription factor targets	0.00061271058300701	0.197496703549057	0
2-LTR circle formation	Eukaryotic protein translation	0.000148233001164834	0	0
2-LTR circle formation	Eukaryotic transcription initiation	0.00013948597119838	0.168695531890706	0
2-LTR circle formation	Eukaryotic translation elongation	0.000843774609417944	0	0
2-LTR circle formation	Extension of telomeres	0.000158922589930799	0.211282932428929	0
2-LTR circle formation	Extracellular matrix organization	0.000158019620669829	0.120916673388564	0
2-LTR circle formation	Factors involved in megakaryocyte development and platelet production	0.00108386989118269	0.263500199534033	0
2-LTR circle formation	Fas signaling pathway	0.000568044388028797	0.227753279513371	0
2-LTR circle formation	Fatty acid beta oxidation	0.00137906093877094	0	0
2-LTR circle formation	Fatty acid biosynthesis	0.00183771431806488	0	0
2-LTR circle formation	Fatty acid metabolism	0.000468950548350988	0	0
2-LTR circle formation	Fatty acid, triacylglycerol, and ketone body metabolism	0.00439026858699008	0.258052610824259	0
2-LTR circle formation	Fatty acyl-CoA biosynthesis	0.00112354772075189	0	0
2-LTR circle formation	Fc epsilon receptor I signaling in mast cells	0.000895610596633776	0.175544262965684	0
2-LTR circle formation	Fc epsilon receptor I signaling pathway	0.000911313288807705	0.174998963224397	0
2-LTR circle formation	Fc gamma receptor-mediated phagocytosis	0.000670822565954103	0.146778374703595	0
2-LTR circle formation	FGF signaling pathway	0.0002263351738483	0.169531880310727	0
2-LTR circle formation	Fibroblast growth factor 1	0.000339950324088011	0.143421547169532	0
2-LTR circle formation	Fibroblast growth factor receptor pathway	0.000336020766258544	0.195727445111278	0
2-LTR circle formation	fMLP induced chemokine gene expression in HMC-1 cells	0.000224788030679673	0.191636277412118	0
2-LTR circle formation	Focal adhesion	0.00150162509164992	0.201619170447737	0
2-LTR circle formation	Folding of actin by CCT/TriC	0.000864406088895875	0	0
2-LTR circle formation	Formation of viral DNA circles by autointegration	0.000841129547946414	0	0.142857142857143
2-LTR circle formation	Formyl peptide interaction with formyl peptide receptors	0.000255059499040355	0	0
2-LTR circle formation	FOXM1 transcription factor network	0.000845043705372814	0.22040125050737	0
2-LTR circle formation	FoxO family signaling	0.000388487953641615	0.176293048360204	0
2-LTR circle formation	FRA pathway	0.000339950324088011	0.176402087380111	0
2-LTR circle formation	FRS2-mediated activation	0.00056825602334614	0.128061066189509	0
2-LTR circle formation	FRS2-mediated cascade	0.000369602785932641	0.145848480791381	0
2-LTR circle formation	Fructose and mannose metabolism	0.000197305054141911	0	0
2-LTR circle formation	FSH regulation of apoptosis	0.0171133145205421	0.269523047035836	0
2-LTR circle formation	FYVE-finger proteins in vesicle transport	0.000836631803332111	0	0
2-LTR circle formation	G alpha (i) signaling events	0.000613973994100218	0.158585205520239	0
2-LTR circle formation	G alpha (s) signaling events	0.000358914495059863	0.141645946011874	0
2-LTR circle formation	G alpha (z) signaling events	0.000978909124393839	0	0
2-LTR circle formation	G alpha 12 pathway	0.000240490722853602	0.180806782976386	0
2-LTR circle formation	G alpha 13 pathway	0.000292775241629933	0.157202015779911	0
2-LTR circle formation	G alpha i pathway	0.000644835046332282	0.184268512249457	0
2-LTR circle formation	G alpha q pathway	0.000619994629333976	0.136405017667304	0
2-LTR circle formation	G alpha s pathway	0.000619994629333976	0.179544920050932	0
2-LTR circle formation	G-protein signaling pathways	0.00138498847495776	0.107690205821434	0
2-LTR circle formation	G0 and early G1 pathway	0.00074307424260476	0.165451439571453	0
2-LTR circle formation	G1 to S cell cycle control	0.000498872914018811	0.215096557118479	0
2-LTR circle formation	G1/S-specific transcription	0.000158922589930799	0.148906485675577	0
2-LTR circle formation	G13 signaling pathway	0.000493507430707312	0.118246036909369	0
2-LTR circle formation	GABA biosynthesis, release, reuptake and degradation	0.000200477417738692	0	0
2-LTR circle formation	Galactose metabolism	0.000197305054141911	0	0
2-LTR circle formation	Gap junction degradation	0.000376355227268534	0	0
2-LTR circle formation	Gap junction pathway	0.00174275105422453	0.160170601885924	0
2-LTR circle formation	Gap junction trafficking and regulation	0.000376355227268534	0	0
2-LTR circle formation	Gap-filling DNA repair biosynthesis and ligation in global genomic nucleotide excision repair	0.000158922589930799	0.197295425375237	0
2-LTR circle formation	Gastric acid secretion	0.000829922147213652	0.107472117582662	0
2-LTR circle formation	Gastrin pathway	0.000339950324088011	0.176185212709015	0
2-LTR circle formation	Gastrin-CREB signaling pathway via PKC and MAPK	0.00141024554201729	0.161946574667884	0
2-LTR circle formation	GATA3-mediated activation of Th2 cytokine expression	0.000358914495059863	0	0
2-LTR circle formation	Gene expression	0.0228471450877294	0.331309759363636	0
2-LTR circle formation	Gene expression regulation in pancreatic beta cells	0.000148387948552811	0.135490868296896	0
2-LTR circle formation	Generation of second messenger molecules	8.88326516197957e-05	0.103793987354969	0
2-LTR circle formation	Generic transcription pathway	0.0022862775090565	0.318517384587053	0
2-LTR circle formation	Ghrelin pathway	0.000887872743638601	0	0
2-LTR circle formation	Glioma	0.000580441046941614	0.191442093310909	0
2-LTR circle formation	Global genomic nucleotide excision repair (GG-NER)	0.000158922589930799	0.214743233945161	0
2-LTR circle formation	Glucagon signaling in metabolic regulation	0.000358914495059863	0	0
2-LTR circle formation	Glucagon-type ligand receptors	0.000358914495059863	0	0
2-LTR circle formation	Gluconeogenesis	0.000659519366714002	0	0
2-LTR circle formation	Glucose metabolism	0.000807907315266813	0.142098073542936	0
2-LTR circle formation	Glucuronidation	0.000197305054141911	0	0
2-LTR circle formation	Glutamate neurotransmitter release cycle	0.000247577753735171	0	0
2-LTR circle formation	Glutathione conjugation	0.000254587166634724	0	0
2-LTR circle formation	Glutathione metabolism	0.000254587166634724	0	0
2-LTR circle formation	Glycerolipid metabolism	0.000928416576506891	0	0
2-LTR circle formation	Glycerophospholipid metabolism	0.000910110390419956	0	0
2-LTR circle formation	Glycolysis	0.00100521236940872	0	0
2-LTR circle formation	Glycolysis and gluconeogenesis	0.00164403380436152	0.139286489361008	0
2-LTR circle formation	Glycoprotein 1b-IX-V activation signaling	0.000263692282084797	0	0
2-LTR circle formation	Glycoprotein VI-mediated activation cascade	0.000670822565954103	0.110923864862997	0
2-LTR circle formation	Glycosaminoglycan metabolism	0.000517007784550517	0.123840474761116	0
2-LTR circle formation	Glyoxylate and dicarboxylate metabolism	0.000924215596522697	0	0
2-LTR circle formation	GM-CSF-mediated signaling events	0.000911313288807705	0.154786252809067	0
2-LTR circle formation	GnRH signaling pathway	0.00138498847495776	0.203849005001808	0
2-LTR circle formation	Golgi-associated vesicle biogenesis	0.000635826636723962	0	0
2-LTR circle formation	GPCR ligand binding	0.000613973994100218	0.193553606292664	0
2-LTR circle formation	Granzyme A-mediated apoptosis pathway	0.000197305054141911	0	0
2-LTR circle formation	Growth hormone receptor signaling	0.00110335992145558	0.144178436734956	0
2-LTR circle formation	Hemostasis pathway	0.00578264309064198	0.266925895085684	0
2-LTR circle formation	Heparan sulfate/heparin glycosaminoglycan (HS-GAG) biosynthesis	0.000517007784550517	0	0
2-LTR circle formation	Heparan sulfate/heparin glycosaminoglycan (HS-GAG) degradation	0.000517007784550517	0	0
2-LTR circle formation	Heparan sulfate/heparin glycosaminoglycan (HS-GAG) metabolism	0.000517007784550517	0	0
2-LTR circle formation	Hexose transport	0.000846411786571625	0.136300325737403	0
2-LTR circle formation	HIF-1 degradation in normoxia	0.00535085042978262	0.181994574061978	0
2-LTR circle formation	HIF-1 transcriptional activity in hypoxia	0.00114034504192712	0.213589644476718	0
2-LTR circle formation	HIF-2-alpha transcription factor network	0.000285666638925197	0.18934229195803	0
2-LTR circle formation	HIV factor interactions with host	0.0048314911779543	0.197136052714036	0.00757575757575758
2-LTR circle formation	HIV genome transcription	0.00013948597119838	0.146410855419601	0
2-LTR circle formation	HIV infection	0.0173785407184736	0.268828437578905	0.025
2-LTR circle formation	HIV life cycle	0.0159348655240856	0.264112893781595	0.0423728813559322
2-LTR circle formation	HIV life cycle early phase	0.0154395477947841	0.248347936274914	0.384615384615385
2-LTR circle formation	HIV-1 transcription initiation	0.00013948597119838	0.132710350928322	0
2-LTR circle formation	HNF3A pathway	0.000659612204462695	0.218266861901256	0
2-LTR circle formation	HNF3B pathway	0.000381663519790511	0.168130265196696	0
2-LTR circle formation	Huntington's disease	0.00246035799642538	0.23440368668096	0
2-LTR circle formation	Hypertrophy pathway	0.00111426694832226	0.139854199422635	0
2-LTR circle formation	Hypoxia and p53 in the cardiovascular system	0.000118772706719792	0.174052799995941	0
2-LTR circle formation	Hypoxia-inducible factor in the cardivascular system	0.000498977490998108	0.132880778281383	0
2-LTR circle formation	Hypoxic and oxygen homeostasis regulation of HIF-1-alpha	0.000118772706719792	0	0
2-LTR circle formation	ID regulation of gene expression	0.000339950324088011	0.118220778737609	0
2-LTR circle formation	IGF-1 receptor and longevity	0.000224788030679673	0.118528257049817	0
2-LTR circle formation	IGF1 pathway	0.000699008004543107	0.104753872894163	0
2-LTR circle formation	IGF1 signaling pathway	0.000224788030679673	0.138354300544754	0
2-LTR circle formation	IKK complex recruitment by IRAK1	0.000430483754491443	0	0
2-LTR circle formation	Immune system	0.0111644570146413	0.29336086109159	0
2-LTR circle formation	Immune system signaling by interferons, interleukins, prolactin, and growth hormones	0.00528764526068984	0.263156583839483	0
2-LTR circle formation	Inactivation of Cdc42 and Rac	0.000272932418348109	0	0
2-LTR circle formation	Inactivation of GSK3 by Akt causes accumulation of beta-catenin in alveolar macrophages	0.000339950324088011	0.151002244842839	0
2-LTR circle formation	Inflammasomes	0.000327899054800488	0	0
2-LTR circle formation	Influence of Ras and Rho proteins on G1 to S transition	0.000564738354767684	0.171435454053737	0
2-LTR circle formation	Influenza factor interactions with host	0.000136887401177678	0	0
2-LTR circle formation	Influenza infection	0.009736430296212	0.149947063848138	0
2-LTR circle formation	Influenza viral RNA transcription and replication	0.00893523921012221	0.140831321705123	0
2-LTR circle formation	Influenza virus-induced apoptosis	0.000136887401177678	0	0
2-LTR circle formation	Inhibition of cellular proliferation by Gleevec	0.000224788030679673	0.129031501289963	0
2-LTR circle formation	Inhibition of matrix metalloproteinases	0.000224788030679673	0	0
2-LTR circle formation	Inhibition of platelet activation by aspirin	0.000224788030679673	0	0
2-LTR circle formation	Innate immune system	0.00144239570582949	0.256073941987112	0
2-LTR circle formation	Inositol phosphate metabolism	0.00117329568347348	0	0
2-LTR circle formation	Insulin receptor substrate (IRS) activation	0.000270957173089736	0	0
2-LTR circle formation	Insulin regulation of blood glucose	0.000332374863852737	0.0989247067071917	0
2-LTR circle formation	Insulin secretion regulation by acetylcholine	0.000785583257044292	0	0
2-LTR circle formation	Insulin secretion regulation by fatty acids bound to GPR40 (FFAR1)	0.000785583257044292	0	0
2-LTR circle formation	Insulin secretion regulation by glucagon-like peptide-1	0.000570417679648711	0	0
2-LTR circle formation	Insulin signaling pathway	0.00504918354489371	0.235816890860143	0
2-LTR circle formation	Integrated breast cancer pathway	0.00239227071731782	0.273356805464994	0
2-LTR circle formation	Integration of energy metabolism	0.00342429887190782	0.179741443876378	0
2-LTR circle formation	Integration of provirus	0.0154395477947841	0	0.625
2-LTR circle formation	Integrin beta-5 pathway	0.000517007784550517	0	0
2-LTR circle formation	Integrin signaling pathway	0.000562781289846132	0.20353902464586	0
2-LTR circle formation	Integrin-linked kinase signaling	0.000869172624648128	0.183961915497788	0
2-LTR circle formation	Integrin-mediated cell adhesion	0.000224788030679673	0.171500661883958	0
2-LTR circle formation	Integrins in angiogenesis	0.000707607591574777	0.135903296122122	0
2-LTR circle formation	Interaction between L1-type proteins and ankyrins	0.000616143731015131	0	0
2-LTR circle formation	Interactions of HIV Vpr protein with host cellular proteins	0.00188777649834402	0.176693240638652	0.0208333333333333
2-LTR circle formation	Interferon alpha/beta signaling	0.00183302759977002	0.214391024456286	0
2-LTR circle formation	Interferon gamma signaling regulation	0.000329358037938972	0	0
2-LTR circle formation	Interferon signaling	0.0042861880926789	0.251744239135812	0
2-LTR circle formation	Interferon-beta enhancer pathway	0.00061271058300701	0.238125911479601	0
2-LTR circle formation	Interferon-gamma signaling pathway	0.000337977289975508	0.258094471976198	0
2-LTR circle formation	Interleukin receptor SHC signaling	0.000224788030679673	0.104841000120915	0
2-LTR circle formation	Interleukin-1 processing	0.000225526293888314	0	0
2-LTR circle formation	Interleukin-1 signaling pathway	0.000932648674861338	0.232697222283927	0
2-LTR circle formation	Interleukin-11 pathway	0.000154508073543833	0	0
2-LTR circle formation	Interleukin-12-mediated signaling events	0.000225526293888314	0.215862162546788	0
2-LTR circle formation	Interleukin-12/STAT4 pathway	0.000225526293888314	0.188950610464064	0
2-LTR circle formation	Interleukin-18 signaling pathway	0.000225526293888314	0	0
2-LTR circle formation	Interleukin-2 receptor beta chain in T cell activation	0.000992793099144863	0.179802205034979	0
2-LTR circle formation	Interleukin-2 signaling pathway	0.0387299306484937	0.328963118697453	0
2-LTR circle formation	Interleukin-2/PI3K pathway	0.000118772706719792	0.158991214150581	0
2-LTR circle formation	Interleukin-23-mediated signaling events	0.000225526293888314	0.157053126840465	0
2-LTR circle formation	Interleukin-27-mediated signaling events	0.000225526293888314	0.140231512378212	0
2-LTR circle formation	Interleukin-3 signaling pathway	0.000904229848670312	0.156327453822919	0
2-LTR circle formation	Interleukin-3, interleukin-5, and GM-CSF signaling	0.000904229848670312	0.111735431573269	0
2-LTR circle formation	Interleukin-4 regulation of apoptosis	0.00424897531618759	0.250721395065208	0
2-LTR circle formation	Interleukin-4 signaling pathway	0.000279576425126272	0.251166988280618	0
2-LTR circle formation	Interleukin-5 regulation of apoptosis	0.0101148939771226	0.237489424810801	0
2-LTR circle formation	Interleukin-5 signaling pathway	0.000670822565954103	0.182995540026356	0
2-LTR circle formation	Interleukin-6 regulation of target genes	0.000247577753735171	0	0
2-LTR circle formation	Interleukin-6 signaling pathway	0.000296615130984141	0.215824074263448	0
2-LTR circle formation	Interleukin-7 signaling pathway	0.000339950324088011	0.149950166961837	0
2-LTR circle formation	Internal ribosome entry pathway	0.000148233001164834	0	0
2-LTR circle formation	Intronless pre-mRNA processing	0.000183302759977002	0	0
2-LTR circle formation	Ion channel function in vascular endothelium	0.000477687201779655	0	0
2-LTR circle formation	Ion channel transport	0.000502518384466794	0	0
2-LTR circle formation	Ion transport by P-type ATPases	0.000502518384466794	0	0
2-LTR circle formation	IRAK2-mediated activation of TAK1 complex	0.000247577753735171	0	0
2-LTR circle formation	Jak-STAT signaling pathway	0.000498688215760885	0.225267643185298	0
2-LTR circle formation	JNK (c-Jun kinases) phosphorylation and activation mediated by activated human TAK1	0.000247577753735171	0	0
2-LTR circle formation	Keap1-Nrf2 pathway	0.000376005661491285	0	0
2-LTR circle formation	Keratinocyte differentiation	0.000224788030679673	0.215880433710026	0
2-LTR circle formation	Kinesins	0.000235003538432053	0	0
2-LTR circle formation	Kit receptor signaling pathway	0.000904229848670312	0.175638459930603	0
2-LTR circle formation	KIT signaling regulation	0.000679441817990639	0	0
2-LTR circle formation	L1CAM interactions	0.00119541990580722	0.170434811821455	0
2-LTR circle formation	Lagging strand processive biosynthesis	0.000158922589930799	0.205773440569668	0
2-LTR circle formation	Leading strand biosynthesis	0.000158922589930799	0.186356495117382	0
2-LTR circle formation	Leishmaniasis	0.000126415696535863	0.199833322315596	0
2-LTR circle formation	Leptin influence on immune response	0.00267415714771643	0.201199287186475	0.0087719298245614
2-LTR circle formation	Leptin signaling pathway	0.000564738354767684	0.19456827807157	0
2-LTR circle formation	Leukocyte transendothelial migration	0.000853208861476465	0.152906411858419	0
2-LTR circle formation	Licensing factor removal from origins	0.00210206756950596	0.116796259791686	0
2-LTR circle formation	Lipid and lipoprotein metabolism	0.00685022532720023	0.26194887580661	0
2-LTR circle formation	Lipid digestion, mobilization, and transport	0.000675027405220346	0	0
2-LTR circle formation	Lipid metabolism regulation by peroxisome proliferator-activated receptor alpha (PPAR-alpha)	0.0022244209854502	0.258052610824259	0
2-LTR circle formation	Lipoprotein metabolism	0.000675027405220346	0	0
2-LTR circle formation	LKB1 signaling events	0.000541001864678902	0.188435127216916	0
2-LTR circle formation	Long-term depression	0.00205581104091186	0.139149979747997	0
2-LTR circle formation	Long-term potentiation	0.000240490722853602	0.17835871312141	0
2-LTR circle formation	LPA receptor mediated events	0.00168119385367807	0.141439848062854	0
2-LTR circle formation	LPA4-mediated signaling events	0.000358914495059863	0	0
2-LTR circle formation	Lysosome	0.00136337008868316	0.189119201144665	0
2-LTR circle formation	Lysosome vesicle biogenesis	0.00162284149813859	0	0
2-LTR circle formation	M phase pathway	0.00235033024156494	0.153721825587638	0
2-LTR circle formation	MAL role in Rho-mediated activation of SRF	0.000224788030679673	0.123223689337464	0
2-LTR circle formation	Malaria	0.000897042151982663	0.153251111609768	0
2-LTR circle formation	Mammalian calpain regulation of cell motility	0.000416477191439936	0.121272559955948	0
2-LTR circle formation	Mammalian target of rapamycin complex 1 (mTORC1)-mediated signaling	0.000148233001164834	0	0
2-LTR circle formation	MAP kinase downregulation by phosphorylation of MEK1 by Cdk5/p35	0.000224788030679673	0	0
2-LTR circle formation	MAP kinase inactivation of SMRT corepressor	0.000224788030679673	0.145077885052668	0
2-LTR circle formation	MAP kinase signaling pathway	0.000224788030679673	0.232292926379699	0
2-LTR circle formation	MAPK cascade role in angiogenesis	0.000855272500675217	0.164270639709989	0
2-LTR circle formation	MAPK signaling pathway	0.00214640695555578	0.262339534217273	0
2-LTR circle formation	MAPK/TRK pathway	0.000240490722853602	0.187946670279753	0
2-LTR circle formation	Maturity onset diabetes of the young	0.000148387948552811	0.161069823934607	0
2-LTR circle formation	Mechanism of gene regulation by peroxisome proliferators via PPAR-alpha	0.00105187499167059	0.198698560118223	0
2-LTR circle formation	Mechanism of protein import into the nucleus	0.000350425040469543	0	0
2-LTR circle formation	Meiosis	0.00138456810357642	0.283649904007525	0
2-LTR circle formation	Meiotic recombination	0.000456074724228492	0.241504737960442	0
2-LTR circle formation	Meiotic synapsis	0.00103032824600182	0.255114961905747	0
2-LTR circle formation	MEK activation	0.000369602785932641	0	0
2-LTR circle formation	Melanocyte development and pigmentation pathway	0.000224788030679673	0	0
2-LTR circle formation	Melanogenesis	0.000599405217913465	0.208807921812227	0
2-LTR circle formation	Melanoma	0.000734949120485446	0.187071156255968	0
2-LTR circle formation	Membrane trafficking	0.00533360621733639	0.168932517370131	0
2-LTR circle formation	Messenger RNA capping	0.00013948597119838	0.118662396449994	0
2-LTR circle formation	Messenger RNA processing	0.00957800900643321	0.18945209835117	0
2-LTR circle formation	Messenger RNA splicing: major pathway	0.00523869630754104	0.117165222119441	0
2-LTR circle formation	Messenger RNA splicing: minor pathway	0.00146170263428728	0	0
2-LTR circle formation	Metabolism	0.016108077902118	0.2761706005625	0
2-LTR circle formation	Metabolism of vitamins and cofactors	0.000887872743638601	0	0
2-LTR circle formation	Metapathway biotransformation	0.000254587166634724	0.102041367348433	0
2-LTR circle formation	MHC class II antigen presentation	0.00176201944087262	0.142726089915859	0
2-LTR circle formation	MicroRNA regulation of DNA damage response	0.000555600629943307	0.242631139330575	0
2-LTR circle formation	Mismatch repair	0.000158922589930799	0.20970092533749	0
2-LTR circle formation	Mitochondrial beta-oxidation of saturated fatty acids	0.0002332755712377	0	0
2-LTR circle formation	Mitochondrial fatty acid beta-oxidation	0.000468950548350988	0	0
2-LTR circle formation	Mitochondrial pathway of apoptosis: BH3-only Bcl-2 family	0.00141827740058336	0.186219501150984	0
2-LTR circle formation	Mitochondrial pathway of apoptosis: caspases	0.000452959034256031	0.171780041071607	0
2-LTR circle formation	Mitochondrial pathway of apoptosis: multidomain Bcl-2 family	0.0131460088434346	0.205186531863695	0.0133333333333333
2-LTR circle formation	Mitochondrial protein import	0.00110516616115638	0	0
2-LTR circle formation	Mitochondrial tRNA aminoacylation	0.00183302759977002	0	0
2-LTR circle formation	Mitotic G1-G1/S phases	0.0027983434558077	0.221285245928521	0
2-LTR circle formation	Mitotic G2-G2/M phases	0.00164341015644849	0.15028903148026	0
2-LTR circle formation	Mitotic metaphase/anaphase transition	0.000805319110928371	0	0
2-LTR circle formation	Mitotic prometaphase	0.00194773560829677	0	0
2-LTR circle formation	Modulation of interferon signaling by chaperones	0.000126415696535863	0.165859551661752	0
2-LTR circle formation	mRNA stability regulation by proteins that bind AU-rich elements	0.00313751591718104	0.149285329250826	0
2-LTR circle formation	mTOR signaling pathway	0.000721098587871173	0.183150173692356	0
2-LTR circle formation	Mu-calpain pathway	0.000191689160760263	0	0
2-LTR circle formation	Muscle contraction	0.000460606935326824	0	0
2-LTR circle formation	Myc active pathway	0.00152186799102555	0.220683940006911	0
2-LTR circle formation	Myc repressed pathway	0.00100650581491347	0.225778904264774	0
2-LTR circle formation	Myocyte adrenergic pathway	0.00102607397989789	0.118844014640443	0
2-LTR circle formation	Myometrial relaxation and contraction pathways	0.00139165056185725	0.230595254482533	0
2-LTR circle formation	N-glycan biosynthesis	0.000356422033288614	0	0
2-LTR circle formation	NADE-dependent death signaling	0.000203262800773698	0	0
2-LTR circle formation	Natural killer cell receptor signaling pathway	0.000619737812461192	0.187856315921534	0
2-LTR circle formation	Natural killer cell-mediated cytotoxicity	0.000366906419389465	0.201891936413781	0
2-LTR circle formation	NCAM signaling for neurite out-growth	0.000369602785932641	0.169613236500787	0
2-LTR circle formation	Nectin adhesion pathway	0.000493507430707312	0.132094491696635	0
2-LTR circle formation	Nef in HIV-1 replication and disease pathogenesis	0.00110921670139929	0.100725883960506	0
2-LTR circle formation	Nef-mediated CD4 downregulation	0.000122201839984668	0	0
2-LTR circle formation	Nef-mediated downregulation of MHC class I complex cell surface expression	0.000987014861414624	0	0
2-LTR circle formation	Negative regulation of FGFR signaling	7.18271003044677e-05	0.124946659069058	0
2-LTR circle formation	Nephrin interactions	0.000921569216050779	0	0
2-LTR circle formation	Nerve growth factor (NGF) pathway	0.000224788030679673	0.13148627633806	0
2-LTR circle formation	Netrin-1 signaling	0.000553454230728168	0	0
2-LTR circle formation	Netrin-mediated signaling events	8.88326516197957e-05	0.111417074933069	0
2-LTR circle formation	Neuroactive ligand-receptor interaction	0.000272932418348109	0.170423092596324	0
2-LTR circle formation	Neuronal system	0.000672843202153536	0.189979634858737	0
2-LTR circle formation	Neurotransmitter release cycle	0.000448055171473863	0	0
2-LTR circle formation	Neurotrophic factor-mediated Trk receptor signaling	0.000580441046941614	0.164582576696428	0
2-LTR circle formation	Neurotrophin signaling pathway	0.000979268148941643	0.221950634878064	0
2-LTR circle formation	NFAT involvement in hypertrophy of the heart	0.000447987923752941	0.206598877298379	0
2-LTR circle formation	NGF signaling via TRKA from the plasma membrane	0.00108915272716855	0.2074774496739	0
2-LTR circle formation	NICD trafficking to the nucleus	0.000223833464782841	0	0
2-LTR circle formation	Nifedipine activity	0.000158922589930799	0	0
2-LTR circle formation	Nitric oxide metabolism	0.000118772706719792	0	0
2-LTR circle formation	Nitrogen metabolism	0.000168554262047818	0	0
2-LTR circle formation	NOD signaling pathway	0.00110268180990004	0.172753074727188	0
2-LTR circle formation	Non-coding RNA metabolism	0.00157596450145057	0.116456914495167	0
2-LTR circle formation	Non-homologous end-joining (NHEJ) pathway	0.0145029480593496	0.319377570677039	0.266666666666667
2-LTR circle formation	Non-small cell lung cancer	0.000580441046941614	0.176085377968302	0
2-LTR circle formation	Notch signaling pathway	0.00157908097729224	0.26033999296552	0
2-LTR circle formation	Nuclear beta-catenin signaling and target gene transcription regulation	0.00163317531658235	0.260994367571625	0
2-LTR circle formation	Nucleotide di- and triphosphate biosynthesis and interconversion	0.000197305054141911	0	0
2-LTR circle formation	Nucleotide excision repair	0.000474661214953219	0.214743233945161	0
2-LTR circle formation	Nucleotide metabolism	0.000601999459285941	0.133520041710415	0
2-LTR circle formation	Nucleotide-binding domain, leucine rich repeat containing receptor (NLR) signaling pathways	0.0010059605630271	0.130273983531927	0
2-LTR circle formation	Oncostatin M	0.0168953868064134	0.272022357379664	0
2-LTR circle formation	One-carbon metabolism	0.000404694405144029	0	0
2-LTR circle formation	Oocyte meiosis	0.000719871507186472	0.192607690876691	0
2-LTR circle formation	Osteoclast signaling	0.000376005661491285	0	0
2-LTR circle formation	Oxidative stress	0.000254587166634724	0.147416590372987	0
2-LTR circle formation	p38 alpha/beta MAPK downstream pathway	9.83233195278936e-05	0.191117608098458	0
2-LTR circle formation	p38 gamma/delta MAPK pathway	0.000339950324088011	0	0
2-LTR circle formation	p38 MK2 pathway	0.000332374863852737	0.116732617835459	0
2-LTR circle formation	p38-alpha and p38-beta regulation	0.000670822565954103	0.113976624668201	0
2-LTR circle formation	p53 activity regulation	0.00209763518175001	0.234009146480139	0
2-LTR circle formation	p53 signaling pathway	0.00122403643246731	0.229270873136297	0
2-LTR circle formation	p73 transcription factor network	0.0010190830525965	0.224737592681927	0
2-LTR circle formation	p75 neurotrophin receptor-mediated signaling	0.000203262800773698	0.207472561886713	0
2-LTR circle formation	Pancreatic beta-cell development regulation	0.000148387948552811	0.174830206891219	0
2-LTR circle formation	Pancreatic cancer	0.000339950324088011	0.199928005956389	0
2-LTR circle formation	Pancreatic secretion	0.000861432879526657	0.140021153735075	0
2-LTR circle formation	Parkin role in the ubiquitin-proteasomal pathway	0.000457529508037833	0	0
2-LTR circle formation	Parkinson's disease	0.00190588977957251	0.106363998493246	0
2-LTR circle formation	Pathogenic Escherichia coli infection	0.00802713794202337	0.146963491583553	0
2-LTR circle formation	Pathways in cancer	0.0016620898460229	0.287403428898	0
2-LTR circle formation	PDGFA signaling pathway	0.000224788030679673	0.151573629677615	0
2-LTR circle formation	PDGFB signaling pathway	0.00261633331264282	0.215717920388556	0
2-LTR circle formation	Pentose phosphate pathway	0.000799012030668981	0	0
2-LTR circle formation	Peptide G-protein coupled receptors	0.000255059499040355	0.166551610887239	0
2-LTR circle formation	Peroxisomal beta-oxidation of tetracosanoyl-CoA	0.0009331022849508	0	0
2-LTR circle formation	Peroxisomal lipid metabolism	0.0009331022849508	0	0
2-LTR circle formation	Peroxisome	0.00128100344164184	0	0
2-LTR circle formation	Phagosome	0.00132983977174445	0.174796760825773	0
2-LTR circle formation	Phase II of biological oxidations: conjugation	0.000254587166634724	0	0
2-LTR circle formation	Phosphatidylinositol metabolism	0.00143649964651738	0	0
2-LTR circle formation	Phosphatidylinositol signaling system	0.00117329568347348	0.106460678736444	0
2-LTR circle formation	Phosphoinositides and their downstream targets	0.00122945954874116	0.0825682749770728	0
2-LTR circle formation	Phospholipase C delta-1 interactions in phospholipid-associated cell signaling	0.000356422033288614	0	0
2-LTR circle formation	Phospholipid metabolism	0.00143649964651738	0.160416523373868	0
2-LTR circle formation	Phospholipids as signaling intermediaries	0.000224788030679673	0.145163305194584	0
2-LTR circle formation	PI3K class IB pathway	0.000240490722853602	0	0
2-LTR circle formation	PI3K class IB pathway in neutrophils	0.000240490722853602	0.136092514585844	0
2-LTR circle formation	PI3K pathway	0.000511447895943338	0.167171457360297	0
2-LTR circle formation	PI3K subunit p85 role in regulation of actin organization and cell migration	0.000589899574717862	0	0
2-LTR circle formation	PI3K/AKT activation	0.000270957173089736	0.148459002116339	0
2-LTR circle formation	PI3K/PLC/TRK pathway	0.00091281591079435	0.151849015811256	0
2-LTR circle formation	PIK3C1/AKT pathway	0.000451147570572529	0.161417495593586	0
2-LTR circle formation	PIP biosynthesis at the Golgi membrane	0.0002632039630439	0	0
2-LTR circle formation	PIP biosynthesis at the plasma membrane	0.00117329568347348	0	0
2-LTR circle formation	PKA activation in glucagon signaling	0.000358914495059863	0	0
2-LTR circle formation	PKB-mediated events	0.000148233001164834	0.105603408540376	0
2-LTR circle formation	Plasma membrane estrogen receptor signaling	0.00138498847495776	0.134212486109624	0
2-LTR circle formation	Platelet activation, signaling and aggregation	0.00286119415553526	0.193388166298172	0
2-LTR circle formation	Platelet adhesion to exposed collagen	0.000670822565954103	0	0
2-LTR circle formation	Platelet calcium homeostasis	0.000223199893073268	0	0
2-LTR circle formation	Platelet endothelial cell adhesion molecule 1 (PECAM1) interactions	0.000670822565954103	0	0
2-LTR circle formation	Platelet homeostasis	0.000582114388133131	0.116942710302549	0
2-LTR circle formation	Polyadenylation of mRNA	0.000183302759977002	0	0
2-LTR circle formation	Post-chaperonin tubulin folding pathway	0.000357762579266773	0	0
2-LTR circle formation	Post-elongation processing of intronless pre-mRNA	0.000319442740861777	0	0
2-LTR circle formation	Post-translational protein modification	0.0010990332147339	0.136400920090686	0
2-LTR circle formation	Post-translational regulation of adherens junction stability and disassembly	0.00136367134678607	0.179000453148942	0
2-LTR circle formation	PPAR signaling pathway	0.000949841574426281	0.15018081429025	0
2-LTR circle formation	PRC2 complex long-term gene silencing through modification of histone tails	0.000139659245696763	0.165502937349672	0
2-LTR circle formation	Pre-NOTCH expression and processing	0.00078698368194412	0.180437060932458	0
2-LTR circle formation	Pre-NOTCH processing in Golgi	0.000223199893073268	0	0
2-LTR circle formation	Presenilin action in Notch and Wnt signaling	0.000339950324088011	0.209587464527591	0
2-LTR circle formation	Primary bile acid biosynthesis	0.0009331022849508	0	0
2-LTR circle formation	Progesterone-initiated oocyte maturation	0.000583702525739536	0.117825789121359	0
2-LTR circle formation	Progesterone-mediated oocyte maturation	0.000341927327247708	0.159529484967887	0
2-LTR circle formation	Prolactin activation of MAPK signaling	0.000965361792032654	0.212237831745691	0
2-LTR circle formation	Prolactin regulation of apoptosis	0.00749099972987662	0.249740095327263	0
2-LTR circle formation	Propanoate metabolism	0.00037158553224178	0	0
2-LTR circle formation	Prostaglandin biosynthesis and regulation	0.00420993207249373	0.0924816443996055	0
2-LTR circle formation	Prostate cancer	0.000922368374189322	0.229682240973403	0
2-LTR circle formation	Proteasome complex	0.00205138477872891	0	0
2-LTR circle formation	Proteasome degradation	0.00210206756950596	0.129976446034473	0
2-LTR circle formation	Protein folding	0.00142057108078143	0	0
2-LTR circle formation	Protein metabolism	0.0123702224692328	0.195252941332109	0
2-LTR circle formation	Protein processing in the endoplasmic reticulum	0.00692081928709539	0.189097176688305	0
2-LTR circle formation	Proteins and DNA sequences in cardicac structures	0.000176989113247133	0.187292913188704	0
2-LTR circle formation	Proximal tubule bicarbonate reclamation	0.000447872753441344	0	0
2-LTR circle formation	PTM: gamma carboxylation, hypusine formation and arylsulfatase activation	0.000376005661491285	0	0
2-LTR circle formation	Purine metabolism	0.00122031713001608	0.216453317788059	0
2-LTR circle formation	Purine ribonucleoside monophosphate biosynthesis	0.000404694405144029	0	0
2-LTR circle formation	Pyrimidine metabolism	0.000336791025340291	0.216116270295784	0
2-LTR circle formation	Pyruvate metabolism	0.000952252098427429	0	0
2-LTR circle formation	Pyruvate metabolism and citric acid (TCA) cycle	0.00166308680738259	0	0
2-LTR circle formation	Rac1 cell motility signaling pathway	0.00172961736562205	0.176889499251338	0
2-LTR circle formation	Ran role in mitotic spindle regulation	0.000149400368633293	0	0
2-LTR circle formation	RANKL regulation of apoptosis and immune response	0.000503770850549038	0.196766094093772	0
2-LTR circle formation	RANKL signaling pathway	0.000679441817990639	0.201827408696691	0
2-LTR circle formation	Rap1 signaling	0.000129112063079039	0	0
2-LTR circle formation	Rapid glucocorticoid receptor pathway	0.000358914495059863	0	0
2-LTR circle formation	Ras activation upon calcium influx through NMDA receptor	0.000224788030679673	0	0
2-LTR circle formation	Ras family activation regulation	0.000907046213679062	0.0984567446881535	0
2-LTR circle formation	Ras signaling pathway	0.000224788030679673	0.144666492870628	0
2-LTR circle formation	Ras-independent pathway in NK cell-mediated cytotoxicity	0.000225526293888314	0.118008183549793	0
2-LTR circle formation	Recycling pathway of cell adhesion molecule L1	0.00075898476300484	0.113825522515478	0
2-LTR circle formation	Reduction of cytosolic calcium levels	0.000223199893073268	0	0
2-LTR circle formation	Reelin signaling pathway	7.18271003044677e-05	0.116320875283799	0
2-LTR circle formation	Regular glucocorticoid receptor pathway	0.000731483289726801	0.272757312405113	0
2-LTR circle formation	Regulation of NFAT transcription factors	0.00139621621977556	0.237016107789643	0
2-LTR circle formation	Regulation of transcription by NOTCH1 intracellular domain	0.000223833464782841	0.230730718314373	0
2-LTR circle formation	Regulatory RNA pathways	0.00013948597119838	0.0938123555020405	0
2-LTR circle formation	Renal cell carcinoma	0.000762284475015546	0.186068381984606	0
2-LTR circle formation	Resolution of abasic sites (AP sites)	0.000383374949086312	0.224182012530968	0
2-LTR circle formation	Resolution of AP sites via the single-nucleotide replacement pathway	0.000329196793428084	0.176780139685227	0
2-LTR circle formation	Response to elevated platelet cytosolic calcium	0.00168251978704747	0.170554228167003	0
2-LTR circle formation	Retinoblastoma protein regulation	0.00110716898063885	0.243626424814545	0
2-LTR circle formation	Retrograde neurotrophin signaling	0.000376355227268534	0	0
2-LTR circle formation	Rev-mediated nuclear export of HIV-1 RNA	0.000956455057505775	0.116216315969063	0
2-LTR circle formation	Rho GTPase cycle	0.000890327691316865	0.123817437956084	0
2-LTR circle formation	RhoA signaling pathway	0.000382629535736306	0.153454129771961	0
2-LTR circle formation	RNA polymerase	0.00013948597119838	0.149662787840176	0
2-LTR circle formation	RNA polymerase I promoter opening	0.000456074724228492	0	0
2-LTR circle formation	RNA polymerase I transcription	0.000726328793425353	0.193129563578243	0
2-LTR circle formation	RNA polymerase I transcription initiation	0.000270254069196861	0.130009275759141	0
2-LTR circle formation	RNA polymerase I, RNA polymerase III, and mitochondrial transcription	0.00143142555371361	0.252867960730837	0
2-LTR circle formation	RNA polymerase II transcription	0.000458928712060157	0.149219281025973	0
2-LTR circle formation	RNA polymerase III abortive and retractive initiation	0.000799098175661075	0	0
2-LTR circle formation	RNA polymerase III transcription	0.00222478630881553	0.220287280607402	0
2-LTR circle formation	RNA polymerase III transcription initiation from type 2 promoter	0.00013948597119838	0	0
2-LTR circle formation	RNA polymerase III transcription initiation From type 3 promoter	0.00013948597119838	0.190135144207929	0
2-LTR circle formation	RNA polymerase III transcription termination	0.000799098175661075	0.182631332985191	0
2-LTR circle formation	S phase	0.0024961960492522	0.21753873213719	0
2-LTR circle formation	S1P/S1P3 pathway	0.000785583257044292	0.114422748335602	0
2-LTR circle formation	S6K1 signaling	0.000148233001164834	0	0
2-LTR circle formation	Salivary secretion	0.000638232986453389	0.143078965008935	0
2-LTR circle formation	Salmonella infection	0.000589899574717862	0	0
2-LTR circle formation	SARS coronavirus protease	0.000346580848696011	0	0
2-LTR circle formation	Selective expression of chemokine receptors during T-cell polarization	0.000126415696535863	0.128035249801887	0
2-LTR circle formation	Selenium pathway	0.000609762242372475	0.177457007777057	0
2-LTR circle formation	Sema3A/PAK-dependent axon repulsion	0.000341927327247708	0	0
2-LTR circle formation	Sema4D in semaphorin signaling	0.00363639159246056	0.104631226148022	0
2-LTR circle formation	Sema4D-mediated inhibition of cell attachment and migration	0.000154508073543833	0	0
2-LTR circle formation	Semaphorin interactions	0.00412640587850742	0.141940421283677	0
2-LTR circle formation	Senescence and autophagy	0.000224788030679673	0.245707766508355	0
2-LTR circle formation	Serotonin receptor 4/6/7 and NR3C signaling	0.000358914495059863	0	0
2-LTR circle formation	SHC-related events	0.000369602785932641	0.127247834352562	0
2-LTR circle formation	SHC1 events in EGFR signaling	0.000640559959022377	0.129440306200188	0
2-LTR circle formation	SHC1 events in ERBB2 signaling	0.000369602785932641	0.157353565136931	0
2-LTR circle formation	SHP2 signaling	0.000366906419389465	0.166525143200954	0
2-LTR circle formation	Signal amplification	0.000785583257044292	0	0
2-LTR circle formation	Signal attenuation	0.000270957173089736	0	0
2-LTR circle formation	Signal transduction	0.00466466153513344	0.26280649766988	0
2-LTR circle formation	Signal transduction by L1	0.000376355227268534	0.14154716633768	0
2-LTR circle formation	Signal transduction of S1P receptor	0.00117329568347348	0	0
2-LTR circle formation	Signaling by constitutively active EGFR	0.000431090529877862	0.118192011507876	0
2-LTR circle formation	Signaling by EGFR in cancer	0.000932607329708689	0.18055050491303	0
2-LTR circle formation	Signaling by ERBB2	0.000488375492652433	0.190714401895478	0
2-LTR circle formation	Signaling by ERBB4	0.000369602785932641	0.206266188646721	0
2-LTR circle formation	Signaling by FGFR in disease	0.000441429886237109	0.206359448654473	0
2-LTR circle formation	Signaling by FGFR mutants	0.000240490722853602	0.160164523099413	0
2-LTR circle formation	Signaling by GPCR	0.00217350436055583	0.209795977399869	0
2-LTR circle formation	Signaling by Hippo	0.000896383356089665	0	0
2-LTR circle formation	Signaling by insulin receptor	0.000788792960187211	0.168884278595764	0
2-LTR circle formation	Signaling by interleukins	0.001532067632065	0.192415708791066	0
2-LTR circle formation	Signaling by NGF	0.00129241552794224	0.23251891627675	0
2-LTR circle formation	Signaling by NOTCH	0.00078698368194412	0.244020832127387	0
2-LTR circle formation	Signaling by NOTCH1	0.000223833464782841	0.23324014355304	0
2-LTR circle formation	Signaling by PDGF	0.000458435437552437	0.195806234970558	0
2-LTR circle formation	Signaling by Robo receptor	0.000361765069967905	0.0890488681911366	0
2-LTR circle formation	Signaling by SCF-KIT	0.00104904460392328	0.176089240361814	0
2-LTR circle formation	Signaling by TGF-beta receptor complex	0.00165795550980371	0.219867335592587	0
2-LTR circle formation	Signaling by the B cell receptor (BCR)	0.00300812000853461	0.19057174404713	0
2-LTR circle formation	Signaling events mediated by focal adhesion kinase	0.000768012109431479	0.154702241054259	0
2-LTR circle formation	Signaling events mediated by HDAC class I	0.00114896302451043	0.246724816518825	0
2-LTR circle formation	Signaling events mediated by HDAC class II	0.000706081114304715	0.210750677685387	0
2-LTR circle formation	Signaling events mediated by hepatocyte growth factor receptor (c-Met)	0.000536005365631023	0.173822995020705	0
2-LTR circle formation	Signaling events mediated by PRL	0.00014426606109301	0.128664795500642	0
2-LTR circle formation	Signaling events mediated by PTP1B	0.000670822565954103	0.153326534767064	0
2-LTR circle formation	Signaling events mediated by stem cell factor receptor (c-Kit)	0.00201431768387586	0.1517721246036	0
2-LTR circle formation	Signaling events mediated by T cell protein tyrosine phosphatase (TC-PTP)	0.000521113593497836	0.172744278513339	0
2-LTR circle formation	Signaling events mediated by VEGFR1 and VEGFR2	0.00102034444397438	0.179798025167303	0
2-LTR circle formation	Signaling events regulated by Ret tyrosine kinase	0.000521370007121273	0.14747056663594	0
2-LTR circle formation	Signaling of hepatocyte growth factor receptor	0.000379296104223506	0.15810784200782	0
2-LTR circle formation	Signaling pathway from G-protein families	0.000224788030679673	0.156755245199887	0
2-LTR circle formation	Signaling to ERKs	0.00056825602334614	0.143666931461758	0
2-LTR circle formation	Signaling to p38 via RIT and RIN	0.000369602785932641	0.118794341952101	0
2-LTR circle formation	SLBP-dependent processing of replication-dependent histone pre-mRNAs	0.000136139980884776	0	0
2-LTR circle formation	SLC-mediated transmembrane transport	0.00414760895713719	0.161067598841946	0
2-LTR circle formation	SMAD2/3 nuclear pathway	0.000424310882521533	0.277662008167062	0
2-LTR circle formation	Small cell lung cancer	0.000339950324088011	0.213724412915867	0
2-LTR circle formation	Smooth muscle contraction	0.000460606935326824	0	0
2-LTR circle formation	Sodium-coupled phosphate cotransporters	0.00184905842269581	0	0
2-LTR circle formation	Sonic Hedgehog (SHH) receptor PTCH1 regulation of cell cycle	0.000198946409251477	0.0923166043916785	0
2-LTR circle formation	Spermatogenesis regulation by CREM	0.000198946409251477	0	0
2-LTR circle formation	Spliceosomal assembly	0.000136139980884776	0	0
2-LTR circle formation	Spliceosome	0.0180343466626505	0.166496746942725	0
2-LTR circle formation	Splicing regulation through Sam68	0.000224788030679673	0	0
2-LTR circle formation	Sprouty regulation of FGF signaling	7.18271003044677e-05	0.0995838437941919	0
2-LTR circle formation	Sprouty regulation of tyrosine kinase signals	0.000296615130984141	0.132234370532752	0
2-LTR circle formation	SREBF and miR-33 in cholesterol and lipid homeostasis	0.00160203934095159	0	0
2-LTR circle formation	Stabilization of mRNA by HuR	0.000198946409251477	0	0
2-LTR circle formation	Starch and sucrose metabolism	0.000197305054141911	0	0
2-LTR circle formation	Stathmin and breast cancer resistance to antimicrotubule agents	0.000315331384827652	0	0
2-LTR circle formation	Statin pathway	0.00164598396714042	0	0
2-LTR circle formation	Steroid biosynthesis	0.00257908625209122	0	0
2-LTR circle formation	Striated muscle contraction	0.000634662153466824	0	0
2-LTR circle formation	SUMOylation as a mechanism to modulate CtBP-dependent gene responses	0.000202942341403109	0	0
2-LTR circle formation	SUMOylation by RanBP2 regulates transcriptional repression	0.000460080103028237	0.172036716534848	0
2-LTR circle formation	Support of platelet aggregation by Eph kinases and ephrins	0.000670822565954103	0	0
2-LTR circle formation	Syndecan 1 pathway	0.00067151585809435	0.111004651314109	0
2-LTR circle formation	Syndecan 2 pathway	0.000416477191439936	0.118576551609471	0
2-LTR circle formation	Systemic lupus erythematosus	0.000931443838836939	0.19097080469962	0
2-LTR circle formation	T cell receptor downstream signaling	0.000430483754491443	0.144361961868172	0
2-LTR circle formation	T cell receptor regulation of apoptosis	0.0215823995790586	0.33033996647972	0.00164744645799012
2-LTR circle formation	T cell receptor signaling in naive CD4+ T cells	0.000601634908594732	0.173372207182209	0
2-LTR circle formation	T cell receptor signaling in naive CD8+ T cells	0.00031231782315807	0.167589168038706	0
2-LTR circle formation	T cell receptor signaling pathway	0.000361645569610408	0.221986041420527	0
2-LTR circle formation	T cell receptor/Ras pathway	0.000240490722853602	0.123707395868119	0
2-LTR circle formation	T cell signal transduction	0.000894655424800395	0.21161243720771	0
2-LTR circle formation	TAK1 activates NF-kappaB by phosphorylation and activation of IKK complex	0.000247577753735171	0.153757034537497	0
2-LTR circle formation	TAK1-mediated activation of p38 MAPK	0.000247577753735171	0	0
2-LTR circle formation	Taste transduction	0.000358914495059863	0	0
2-LTR circle formation	Telomerase regulation	0.0152855410640479	0.31284273847142	0.0285714285714286
2-LTR circle formation	Telomere maintenance	0.000158922589930799	0.259825128496303	0
2-LTR circle formation	Telomeres, telomerase, cellular aging, and immortality	0.0145169763317968	0.205040736646969	0.0909090909090909
2-LTR circle formation	Tetrahydrobiopterin (BH4) biosynthesis, recycling, salvage and regulation	0.000118772706719792	0	0
2-LTR circle formation	Tetrasaccharide linker sequence formation in glycosaminoglycan biosynthesis	0.000517007784550517	0	0
2-LTR circle formation	TGF-beta receptor activation of SMADs	0.000198946409251477	0.115296988968309	0
2-LTR circle formation	TGF-beta receptor signaling in EMT (epithelial to mesenchymal transition)	0.000272932418348109	0.0859016702797473	0
2-LTR circle formation	TGF-beta regulation of extracellular matrix	0.0175789041309959	0.323932499885985	0.00175746924428822
2-LTR circle formation	TGF-beta signaling pathway	0.00115160005533726	0.280453413763199	0
2-LTR circle formation	Th1/Th2 differentiation pathway	0.000351941990424177	0.126712283203214	0
2-LTR circle formation	Thrombin signaling through protease-activated receptors	0.000785583257044292	0.108590028041459	0
2-LTR circle formation	Thromboxane A2 receptor signaling	0.00181282785628701	0.114152427576444	0
2-LTR circle formation	Thymic stromal lymphopoietin (TSLP) pathway	0.000348260268240619	0.177007509818917	0
2-LTR circle formation	Thyroid cancer	0.000898675005235019	0.183856751544495	0
2-LTR circle formation	Thyroid-stimulating hormone signaling pathway	0.000748876441323208	0.207314463836524	0
2-LTR circle formation	Tie2 signaling	0.000240490722853602	0.0952068887958528	0
2-LTR circle formation	Tight junction	0.0050556609374879	0.150643269002259	0
2-LTR circle formation	Tight junction interactions	0.000272932418348109	0	0
2-LTR circle formation	TNF-alpha effects on cytokine activity, cell motility, and apoptosis	0.00101132557228691	0.236154248358707	0
2-LTR circle formation	TNF-alpha signaling pathway	0.000366350460454963	0.206143254755169	0
2-LTR circle formation	Toll receptor cascades	0.00136908381766372	0.251791641726664	0
2-LTR circle formation	Toll-like receptor signaling pathway regulation	0.000247577753735171	0.216684326063117	0
2-LTR circle formation	TP53 network	0.000202942341403109	0.199471748124824	0
2-LTR circle formation	TPO signaling pathway	0.000224788030679673	0.144119504518109	0
2-LTR circle formation	TRAF6-mediated induction of TAK1 complex	0.000247577753735171	0.0993788646463864	0
2-LTR circle formation	TRAF6-mediated IRF7 activation in TLR7/8 or 9 signaling	0.000430483754491443	0	0
2-LTR circle formation	Transcription	0.00164612386030281	0.255909403203617	0
2-LTR circle formation	Transcriptional activity of SMAD2/SMAD3-SMAD4 heterotrimer	0.00118607668220413	0.219867335592587	0
2-LTR circle formation	Transcriptional activity regulation by PML	0.000427730372082782	0.206196565820179	0
2-LTR circle formation	Transcriptional regulation of white adipocyte differentiation	0.000578437018309778	0.248813175260143	0
2-LTR circle formation	Transfer RNA aminoacylation	0.00258828035086889	0	0
2-LTR circle formation	Translation	0.00931216152465181	0.126696603952666	0
2-LTR circle formation	Translation factors	0.00280153485650959	0.104543957996068	0
2-LTR circle formation	Transmembrane transport of small molecules	0.00476146408292868	0.182669137027208	0
2-LTR circle formation	Transmission across chemical synapses	0.000672843202153536	0.184994252249187	0
2-LTR circle formation	Transport of inorganic cations/anions and amino acids/oligopeptides	0.00340594160483814	0	0
2-LTR circle formation	Transport of mature mRNAs derived from intronless transcripts	0.000807054688872482	0.118350636475048	0
2-LTR circle formation	Transport of mature transcript to cytoplasm	0.000750941599083604	0.11867215662808	0
2-LTR circle formation	Transport to the Golgi and subsequent modification	0.000366605519954003	0	0
2-LTR circle formation	Trefoil factor initiation of mucosal healing	0.000224788030679673	0.156761521215785	0
2-LTR circle formation	Tricarboxylic acid (TCA) cycle	0.00129150127514081	0	0
2-LTR circle formation	Tricarboxylic acid (TCA) cycle and respiratory electron transport	0.00166308680738259	0	0
2-LTR circle formation	Triglyceride biosynthesis	0.00112354772075189	0	0
2-LTR circle formation	TrkA receptor signaling pathway	0.000224788030679673	0	0
2-LTR circle formation	TSH regulation of gene expression	0.000401441472402645	0.185506545907796	0
2-LTR circle formation	Tumor suppressor Arf inhibits ribosomal biogenesis	0.000118772706719792	0.179115270389816	0
2-LTR circle formation	Type 2 diabetes mellitus	0.000947093926763407	0.125610110636765	0
2-LTR circle formation	Type II interferon signaling (interferon-gamma)	0.00195944329630588	0.201280504219875	0
2-LTR circle formation	Type II sodium/phosphate cotransporters	0.000888740654433947	0	0
2-LTR circle formation	Ubiquitin-mediated degradation of phosphorylated Cdc25A	0.00210206756950596	0.134268084236345	0
2-LTR circle formation	Ubiquitin-mediated proteolysis	0.00150258938648134	0.218409999277071	0
2-LTR circle formation	Unfolded protein response	0.00112201622567165	0.163278060894135	0
2-LTR circle formation	Urea cycle and metabolism of amino groups	0.000358177806851612	0	0
2-LTR circle formation	Urokinase-type plasminogen activator (uPA) and uPAR-mediated signaling	0.000346580848696011	0.131704784776352	0
2-LTR circle formation	Validated nuclear estrogen receptor alpha network	0.000498872914018811	0.223658955615277	0
2-LTR circle formation	Validated nuclear estrogen receptor beta network	0.00061271058300701	0	0
2-LTR circle formation	Valine, leucine and isoleucine degradation	0.00212280769826307	0	0
2-LTR circle formation	Vascular smooth muscle contraction	0.00114449775210416	0.14935149560898	0
2-LTR circle formation	Vasopressin-regulated water reabsorption	0.000557567732473362	0	0
2-LTR circle formation	VEGF signaling pathway	0.000240490722853602	0.160745786251184	0
2-LTR circle formation	VEGF, hypoxia, and angiogenesis	0.000343560737399465	0.131738439904342	0
2-LTR circle formation	VEGFR1 pathway	0.000216224610376124	0.107416511324231	0
2-LTR circle formation	Vibrio cholerae infection	0.000481116335044531	0	0
2-LTR circle formation	Viral messenger RNA biosynthesis	0.00013948597119838	0	0
2-LTR circle formation	Viral myocarditis	0.00352288868246744	0.105185371237133	0
2-LTR circle formation	Vitamin B5 (pantothenate) metabolism	0.000887872743638601	0	0
2-LTR circle formation	Vitamin C in the brain	0.000158019620669829	0	0
2-LTR circle formation	Vpr-mediated induction of apoptosis by mitochondrial outer membrane permeabilization	0.000233025212354427	0	0
2-LTR circle formation	West Nile virus infection	0.000843774609417944	0	0
2-LTR circle formation	Wnt interactions in lipid metabolism and immune response	0.000339950324088011	0.176577109691539	0
2-LTR circle formation	Wnt signaling pathway	0.000952660907095021	0.277509388462145	0
2-LTR circle formation	Wnt signaling pathway and pluripotency	0.000339950324088011	0.241863433935702	0
2-LTR circle formation	Y branching of actin filaments	0.00132494258653454	0	0
4-1BB-dependent immune response	ABC transporters	0.000457360115402499	0.128078043520974	0
4-1BB-dependent immune response	Abl role in Robo-Slit signaling	3.8317776717798e-05	0.130917916260597	0
4-1BB-dependent immune response	Abnormal metabolism in phenylketonuria	0.000102125114213576	0	0
4-1BB-dependent immune response	Acetylation and deacetylation of RelA in the nucleus	0.000449924956307186	0.428169964885162	0.161290322580645
4-1BB-dependent immune response	Actin cytoskeleton regulation	0.000363566513535709	0.39157003086841	0
4-1BB-dependent immune response	Activation of BH3-only proteins	4.18499452002287e-05	0.268665592773995	0.0277777777777778
4-1BB-dependent immune response	Activation of BIM and translocation to mitochondria	4.18499452002287e-05	0.171138709017417	0.0454545454545455
4-1BB-dependent immune response	Activation of BMF and translocation to mitochondria	4.18499452002287e-05	0.166478507561373	0.0454545454545455
4-1BB-dependent immune response	Activation of chaperones by IRE1 alpha	8.28524967371776e-05	0.244899622731861	0
4-1BB-dependent immune response	Activation of DNA fragmentation factor	0.00261705396870487	0.194823427136418	0
4-1BB-dependent immune response	Activation of mRNA upon binding of the cap-binding complex and eIFs, and subsequent binding to 43S	0.00173031316544812	0.192004847173269	0
4-1BB-dependent immune response	Activation of NF-kappaB in B cells	0.00060654517765783	0.421966990191809	0.0602409638554217
4-1BB-dependent immune response	Activation of PKC through G-protein coupled receptors	0.000449924956307186	0.28603541513051	0.125
4-1BB-dependent immune response	Activation of PUMA and translocation to mitochondria	4.18499452002287e-05	0.232536757135002	0.0434782608695652
4-1BB-dependent immune response	Activation of Src by protein tyrosine phosphatase alpha	0.000118969120336087	0.18991413582448	0
4-1BB-dependent immune response	Activation of the AP-1 family of transcription factors	0.000280644775945139	0.354487460143786	0.153846153846154
4-1BB-dependent immune response	Activation of the pre-replicative complex	4.43426094746588e-05	0.126156805552727	0
4-1BB-dependent immune response	Acute myeloid leukemia	0.000476823299520548	0.428482132532658	0.0547945205479452
4-1BB-dependent immune response	Adaptive immune system	0.00133650639977272	0.524174652771703	0.00805152979066022
4-1BB-dependent immune response	Adherens junction actin cytoskeletal organization	0.000234388949250145	0.162728536826055	0
4-1BB-dependent immune response	Adherens junction cell adhesion	0.000348145647858538	0.312044246413108	0
4-1BB-dependent immune response	Adipocytokine signaling pathway	0.000851508837645184	0.438777541054936	0.0875
4-1BB-dependent immune response	Adipogenesis	0.00017357185063497	0.380003483112928	0
4-1BB-dependent immune response	ADP signalling through P2Y purinoceptor 1	0.000231323250854543	0.143768323233509	0.04
4-1BB-dependent immune response	Adrenergic pathway	0.00029522563689436	0.350409745812192	0.0129032258064516
4-1BB-dependent immune response	Advanced glycosylation endproduct receptor signaling	8.56184334266247e-05	0.231289126057976	0
4-1BB-dependent immune response	Agrin in postsynaptic differentiation	0.000434980794525109	0.360028376533467	0.0307692307692308
4-1BB-dependent immune response	AKAP95 role in mitosis and chromosome dynamics	0.000286444781802441	0.195954420389633	0
4-1BB-dependent immune response	AKT phosphorylation of cytosolic targets	4.1819676209726e-05	0.268076057708398	0.0303030303030303
4-1BB-dependent immune response	AKT signaling pathway	0.000449924956307186	0.384706804459265	0.135135135135135
4-1BB-dependent immune response	Aldosterone-regulated sodium reabsorption	0.000101320919958448	0.268834463584925	0
4-1BB-dependent immune response	Alpha-4 beta-7 integrin signaling	5.1070265826158e-05	0.151375063997004	0
4-1BB-dependent immune response	Alpha-6 beta-1 and alpha-6 beta-4 integrin signaling	2.60224823339963e-05	0.254309621189468	0
4-1BB-dependent immune response	Alpha-6 beta-4 integrin signaling pathway	0.000529794695596079	0.270212247733742	0.02
4-1BB-dependent immune response	Alpha-9 beta-1 integrin pathway	3.29573448798139e-05	0.214759746748653	0
4-1BB-dependent immune response	Alpha-M beta-2 integrin signaling	0.000108791566545244	0.278357588907662	0.0166666666666667
4-1BB-dependent immune response	Alpha-synuclein signaling	0.0010572375378811	0.247584545552648	0
4-1BB-dependent immune response	Alpha-V beta-3 integrin/OPN pathway	0.000491774901507414	0.418522457525138	0.159090909090909
4-1BB-dependent immune response	Alzheimer's disease	0.000135309723560742	0.316867915831232	0
4-1BB-dependent immune response	Amino acid and oligopeptide SLC transporters	6.42668225156372e-05	0	0
4-1BB-dependent immune response	Amino acid metabolism	0.0017035590013313	0.305175371801437	0
4-1BB-dependent immune response	Amino acid transport across the plasma membrane	6.42668225156372e-05	0	0
4-1BB-dependent immune response	Amino sugar and nucleotide sugar metabolism	0.000215313782466956	0.108947607990577	0
4-1BB-dependent immune response	Amoebiasis	0.000472532060646232	0.337499266021716	0.0245901639344262
4-1BB-dependent immune response	AMPK signaling	7.9209982296371e-05	0.331062857994719	0
4-1BB-dependent immune response	Amyloids	0.000830283708176075	0.189870306647792	0
4-1BB-dependent immune response	Amyotrophic lateral sclerosis (ALS)	0.00053347065741004	0.366346154326801	0.0579710144927536
4-1BB-dependent immune response	Androgen receptor regulation of biosynthesis and transcription	0.000307191648262072	0.432036817223606	0.0579710144927536
4-1BB-dependent immune response	Androgen receptor signaling, proteolysis, and transcription regulation	0.000584239211324096	0.391035631830637	0.0188679245283019
4-1BB-dependent immune response	Angiogenesis	2.26071043390459e-05	0.257935851121588	0
4-1BB-dependent immune response	Angiopoietin receptor Tie2-mediated signaling	0.000983908851418817	0.373358293518759	0.0615384615384615
4-1BB-dependent immune response	Angiotensin II-mediated activation of JNK pathway via Pyk2-dependent signaling	0.000589047677549137	0.458577424451282	0.113207547169811
4-1BB-dependent immune response	Angiotensin II-stimulated signaling through G-proteins and beta-arrestin	0.000590171520663961	0.543563474084789	0.0769230769230769
4-1BB-dependent immune response	Antigen presentation: folding, assembly, and peptide loading of class I MHC proteins	0.000561307431689929	0.371052472603708	0
4-1BB-dependent immune response	Antigen processing: cross presentation	0.000156620221350645	0.326351122992925	0
4-1BB-dependent immune response	Antigen-activated B-cell receptor generation of second messengers	0.00133920275860529	0.536036352339224	0.0596330275229358
4-1BB-dependent immune response	Antisense RNA pathway	0.000384464669858687	0.154455669073376	0
4-1BB-dependent immune response	Antiviral mechanism by interferon-stimulated genes	0.000181716867316782	0.307995413954158	0
4-1BB-dependent immune response	AP-1 transcription factor network	1.92528597193526e-05	0.377619026053576	0.0588235294117647
4-1BB-dependent immune response	APC/C activator regulation between G1/S and early anaphase	1.92528597193526e-05	0.17911546481239	0
4-1BB-dependent immune response	APC/C- and Cdc20-mediated degradation of Nek2A	1.92528597193526e-05	0.289815277000451	0
4-1BB-dependent immune response	APC/C-mediated degradation of cell cycle proteins	0.000175873081069997	0.331475022661762	0
4-1BB-dependent immune response	Apoptosis	0.0037135169532396	0.595902227493834	0.0355731225296443
4-1BB-dependent immune response	Apoptosis intrinsic pathway	4.18499452002287e-05	0.274301309792215	0.0204081632653061
4-1BB-dependent immune response	Apoptosis modulation and signaling	4.18499452002287e-05	0.539010894617453	0.0638297872340425
4-1BB-dependent immune response	Apoptosis regulation	0.000190638673557945	0.345266072460588	0.0103092783505155
4-1BB-dependent immune response	Apoptotic cleavage of cell adhesion proteins	0.000245908147902557	0.179591479267739	0
4-1BB-dependent immune response	Apoptotic cleavage of cellular proteins	2.99864425023713e-05	0.278356110925696	0
4-1BB-dependent immune response	Apoptotic DNA fragmentation and tissue homeostasis	0.00018937471265889	0.196191577978871	0
4-1BB-dependent immune response	Apoptotic execution phase	0.00308075454737689	0.320333554856038	0
4-1BB-dependent immune response	Apoptotic signaling in response to DNA damage	2.31731331186192e-05	0.243642079311855	0
4-1BB-dependent immune response	Arf6 integrin-mediated signaling pathway	0.000234388949250145	0.228476200713734	0
4-1BB-dependent immune response	Arf6 signal transduction regulation	0.000518339980649192	0.191806354740675	0
4-1BB-dependent immune response	Arrhythmogenic right ventricular cardiomyopathy (ARVC)	5.96793636185585e-05	0.228415149090773	0
4-1BB-dependent immune response	Assembly of the RAD50-MRE11-NBS1 complex at DNA double-strand breaks	0.000676187342960274	0	0
4-1BB-dependent immune response	Association of TriC/CCT with target proteins during biosynthesis	0.000339353244105529	0.122780952296039	0
4-1BB-dependent immune response	ATF2 transcription factor network	0.000280644775945139	0.387612380410761	0.0675675675675676
4-1BB-dependent immune response	ATM pathway	0.00505910597291365	0.33125477244363	0.0793650793650794
4-1BB-dependent immune response	ATM-dependent DNA damage response	0.000290890646343901	0.387746458242364	0.0303030303030303
4-1BB-dependent immune response	ATM-mediated phosphorylation of repair proteins	0.000676187342960274	0.144961673418282	0
4-1BB-dependent immune response	Atypical NF-kappaB pathway	0.000681248207161729	0.333658845827147	0.15625
4-1BB-dependent immune response	Aurora B signaling	0.000300246910741589	0.236193585108821	0
4-1BB-dependent immune response	Autodegradation of Cdh1 by Cdh1-APC/C	0.000156620221350645	0.302356836993623	0
4-1BB-dependent immune response	Axon guidance	0.00146537318713584	0.40127015946575	0
4-1BB-dependent immune response	Bacterial invasion of epithelial cells	0.000495711752800359	0.256554130359655	0
4-1BB-dependent immune response	BAD phosphorylation mediated by IGF1R signaling	0.000115647696113847	0.310337660984892	0
4-1BB-dependent immune response	BARD1 signaling events	5.8832946231734e-05	0.24105115900891	0
4-1BB-dependent immune response	Basal transcription factors	0.000353655488109976	0.276833713047349	0
4-1BB-dependent immune response	Base excision repair	8.56184334266247e-05	0.182316761691855	0
4-1BB-dependent immune response	Basigin interactions	6.42668225156372e-05	0.137358826562812	0
4-1BB-dependent immune response	BDNF signaling pathway	0.00143756584216298	0.417554812523902	0.00716845878136201
4-1BB-dependent immune response	Benzo(a)pyrene metabolism	5.4963169108001e-05	0.11067108696294	0
4-1BB-dependent immune response	Beta-3 integrin cell surface interactions	8.56184334266247e-05	0.20227434784937	0
4-1BB-dependent immune response	Bioactive peptide-induced signaling pathway	0.000309914146362982	0.341150981471191	0.0338983050847458
4-1BB-dependent immune response	Biological oxidations	0.00155471302346529	0.189474681691233	0
4-1BB-dependent immune response	Bladder cancer	5.35153823883237e-05	0.344365121778118	0
4-1BB-dependent immune response	Bone remodeling	0.000491774901507414	0.434411983603797	0.1875
4-1BB-dependent immune response	Branched-chain amino acid catabolism	4.718892562337e-05	0	0
4-1BB-dependent immune response	Breakdown of the nuclear lamina	5.96793636185585e-05	0.132551584809489	0
4-1BB-dependent immune response	C-Myb transcription factor network	4.43426094746588e-05	0.405989120663096	0
4-1BB-dependent immune response	Cadmium-induced DNA biosynthesis and proliferation in macrophages	0.000449924956307186	0.391371538231581	0.121212121212121
4-1BB-dependent immune response	Calcineurin-dependent NFAT signaling role in lymphocytes	0.000503424576842114	0.403910901936562	0.0416666666666667
4-1BB-dependent immune response	Calcium regulation in the cardiac cell	1.18735215560272e-05	0.260612573574016	0
4-1BB-dependent immune response	Calcium signaling by HBx of hepatitis B virus	1.43267761553986e-05	0.324391608812326	0.0294117647058824
4-1BB-dependent immune response	Calcium signaling pathway	9.70851906399338e-05	0.282526100574403	0
4-1BB-dependent immune response	cAMP receptor, G-protein-independent pathways inferred from amoeba model	1.25715670579634e-05	0.284542858793136	0
4-1BB-dependent immune response	Cap-dependent translation initiation	0.000137496573042757	0.199868660732658	0
4-1BB-dependent immune response	Capped intron-containing pre-mRNA processing	0.000624933631026219	0.241471613930299	0
4-1BB-dependent immune response	Carbohydrate metabolism	0.00026930857088228	0.210174545869519	0
4-1BB-dependent immune response	Caspase cascade in apoptosis	0.000361413414805274	0.380633737699113	0.025974025974026
4-1BB-dependent immune response	Caspase-mediated cleavage of cytoskeletal proteins	0.000156024480048519	0.183010394307897	0
4-1BB-dependent immune response	CBL signaling regulation	8.70321894269823e-05	0.221064264675104	0
4-1BB-dependent immune response	CBL-mediated ligand-induced downregulation of EGF receptors	2.60224823339963e-05	0.194747711055165	0
4-1BB-dependent immune response	CCR3 signaling in eosinophils	2.26071043390459e-05	0.291175739139931	0
4-1BB-dependent immune response	CD28 co-stimulation	1.43267761553986e-05	0.387892298061074	0
4-1BB-dependent immune response	CD28-dependent Vav1 pathway	1.43267761553986e-05	0.275373163305201	0
4-1BB-dependent immune response	CD40/CD40L signaling	0.000730569732252324	0.481933660469558	0.214285714285714
4-1BB-dependent immune response	CD40L signaling pathway	0.000449924956307186	0.479879468257375	0.2
4-1BB-dependent immune response	CD8/T cell receptor downstream pathway	5.38157084832975e-05	0.437032739829116	0.0602409638554217
4-1BB-dependent immune response	Cdc25 and Chk1 regulatory pathway in response to DNA damage	1.92528597193526e-05	0.195760717748806	0
4-1BB-dependent immune response	CDC42 activity regulation	0.000721765852867925	0.189602867468167	0
4-1BB-dependent immune response	CDC42 signaling events	0.000823305897066733	0.484118140081001	0.0843373493975904
4-1BB-dependent immune response	CDK regulation of DNA replication	4.43426094746588e-05	0.176353083457443	0
4-1BB-dependent immune response	CDO in myogenesis	0.000261839803569915	0.324289459947457	0.0425531914893617
4-1BB-dependent immune response	Cell adhesion molecules (CAMs)	5.8832946231734e-05	0.272342027552777	0
4-1BB-dependent immune response	Cell cycle	0.00139377250622045	0.384098802738967	0
4-1BB-dependent immune response	Cell cycle checkpoints	0.000249739959359254	0.328337553891502	0
4-1BB-dependent immune response	Cell cycle progression regulation by PLK3	1.92528597193526e-05	0.228601666960067	0
4-1BB-dependent immune response	Cell cycle: G1/S checkpoint	5.75706364371506e-05	0.270482112932912	0
4-1BB-dependent immune response	Cell cycle: G2/M checkpoint	6.10725359290785e-05	0.263100820673739	0
4-1BB-dependent immune response	Cell death signaling by NRIF in the nucleus	4.18499452002287e-05	0.337275731590563	0.0285714285714286
4-1BB-dependent immune response	Cell differentiation by G alpha (i/o) pathway inferred from mouse Neuro2A model	0.000387424386885044	0.429415225039239	0.0327868852459016
4-1BB-dependent immune response	Cell differentiation pathway	1.25715670579634e-05	0.280175204387879	0
4-1BB-dependent immune response	Cell junction organization	0.000682419590555082	0.221580030096914	0
4-1BB-dependent immune response	Cell surface interactions at the vascular wall	0.000363323606086369	0.261021244191739	0
4-1BB-dependent immune response	Cell to cell adhesion signaling	0.000310365107657263	0.177445094905771	0
4-1BB-dependent immune response	Cell-cell communication	0.00117064701281257	0.302531303411918	0.0136054421768707
4-1BB-dependent immune response	Cell-extracellular matrix interactions	3.29573448798139e-05	0.209343146368804	0
4-1BB-dependent immune response	Ceramide signaling pathway	0.000503648423063442	0.488485113652496	0.0952380952380952
4-1BB-dependent immune response	Chagas disease	0.000730569732252324	0.504642370857028	0.087719298245614
4-1BB-dependent immune response	Chemokine signaling pathway	0.000684604143627182	0.445514496416033	0.0245098039215686
4-1BB-dependent immune response	Chk1/Chk2(Cds1)-mediated inactivation of cyclin B-Cdk1 complex	1.92528597193526e-05	0.15188446530052	0
4-1BB-dependent immune response	ChREBP activates metabolic gene expression	7.9209982296371e-05	0.201945402868469	0
4-1BB-dependent immune response	Chromosome maintenance	0.000944301834633666	0.213444478272728	0
4-1BB-dependent immune response	Chronic myeloid leukemia	0.000865281175880647	0.426145787636493	0.0568181818181818
4-1BB-dependent immune response	Ck1/Cdk5 regulation by type 1 glutamate receptors	2.66321978826779e-05	0.201235598189793	0
4-1BB-dependent immune response	Class C GPCRs (metabotropic glutamate and pheromone receptors)	0.00728057709617708	0.11710141064835	0
4-1BB-dependent immune response	Clathrin derived vesicle budding	0.000526582620163751	0.188691552749967	0
4-1BB-dependent immune response	Cleavage of growing transcript in the termination region	0.000286222009329586	0.128455691806173	0
4-1BB-dependent immune response	Collagen binding in corneal epithelia mediated by Erk and PI-3 Kinase	7.75118959576512e-05	0.299122816127127	0
4-1BB-dependent immune response	Colorectal cancer	5.38157084832975e-05	0.376940782113613	0.025
4-1BB-dependent immune response	Control of cell cycle and breast tumor growth by estrogen-responsive protein Efp	4.13908742093286e-05	0.242269413249247	0
4-1BB-dependent immune response	Cooperation of prefoldin and TriC/CCT in actin and tubulin folding	0.000673460842327724	0.133524950087075	0
4-1BB-dependent immune response	COPI-mediated vesicle transport	0.000526582620163751	0	0
4-1BB-dependent immune response	Corticosteroids and cardioprotection	0.000449924956307186	0.292649733694737	0.0555555555555556
4-1BB-dependent immune response	Costimulation by the CD28 family	0.000303550966963434	0.419678409474654	0
4-1BB-dependent immune response	CREB transcription factor and its extracellular signals	0.000237848803007516	0.293440080147363	0.0238095238095238
4-1BB-dependent immune response	CRMPs in Sema3A signaling	2.66321978826779e-05	0.166037778286387	0
4-1BB-dependent immune response	CTCF pathway	4.1819676209726e-05	0.271772409980967	0
4-1BB-dependent immune response	CTLA4 inhibitory signaling	0.000263789025223807	0.223808118151014	0
4-1BB-dependent immune response	CXCR4 signaling pathway	0.000866508026485522	0.357231302637493	0.0149253731343284
4-1BB-dependent immune response	Cyclin A-Cdk2-associated events at S phase entry	0.000156620221350645	0.331683698714448	0
4-1BB-dependent immune response	Cyclin A/B1-associated events during G2/M transition	1.92528597193526e-05	0.187328712345038	0
4-1BB-dependent immune response	Cyclin B2-mediated events	1.92528597193526e-05	0.152691963323645	0
4-1BB-dependent immune response	Cycling of Ran in nucleocytoplasmic transport	6.24097920194075e-05	0	0
4-1BB-dependent immune response	Cyclins and cell cycle regulation	1.92528597193526e-05	0.249130360391409	0
4-1BB-dependent immune response	Cysteine and methionine metabolism	0.0016607079148026	0.163677626268804	0
4-1BB-dependent immune response	Cytochrome P450 metabolism of xenobiotics	5.4963169108001e-05	0	0
4-1BB-dependent immune response	Cytochrome P450 pathway	0.000262475727572531	0.120377203012963	0
4-1BB-dependent immune response	Cytokine-cytokine receptor interaction	1.16957061785977e-05	0.621387436500603	0.0178571428571429
4-1BB-dependent immune response	Cytoplasmic ribosomal proteins	0.00186000851448845	0.285968758892889	0
4-1BB-dependent immune response	Cytoskeletal remodeling regulation and cell spreading by IPP complex components	3.29573448798139e-05	0.175780139937398	0
4-1BB-dependent immune response	Cytosolic DNA-sensing pathway	0.000449924956307186	0.396731824974794	0.0704225352112676
4-1BB-dependent immune response	Cytosolic sensors of pathogen-associated DNA	0.00053554338973381	0.404768746901077	0.138888888888889
4-1BB-dependent immune response	Cytosolic tRNA aminoacylation	0.00245354222454788	0.178430720085472	0
4-1BB-dependent immune response	DARPP-32 events	2.66321978826779e-05	0.219506933486796	0
4-1BB-dependent immune response	DCC-mediated attractive signaling	4.395447545438e-05	0.15844754199738	0
4-1BB-dependent immune response	Degradation of beta-catenin by the destruction complex	0.000156620221350645	0.331475022661762	0
4-1BB-dependent immune response	Delta Np63 pathway	0.000121029658506097	0.28141767272037	0
4-1BB-dependent immune response	Deposition of new CENP-A-containing nucleosomes at the centromere	0.000884622471015108	0.19459737675021	0
4-1BB-dependent immune response	Deregulation of CDK5 in Alzheimer's disease	2.66321978826779e-05	0.167414190741264	0
4-1BB-dependent immune response	Destabilization of mRNA by AUF1 (hnRNP D0)	0.000215453167582379	0.325078013674238	0
4-1BB-dependent immune response	Destabilization of mRNA by KSRP	0.000231323250854543	0.235718871965656	0.0277777777777778
4-1BB-dependent immune response	Developmental biology	0.00115354253797136	0.468139806923794	0.00917431192660551
4-1BB-dependent immune response	Diabetes pathways	8.28524967371776e-05	0.312663481730264	0
4-1BB-dependent immune response	Differentiation pathway in PC12 cells	0.000738720806299597	0.545056699388408	0.0721649484536082
4-1BB-dependent immune response	Dilated cardiomyopathy	5.96793636185585e-05	0.262200847108535	0
4-1BB-dependent immune response	Disease	0.00363392003986971	0.41811587768857	0.00144300144300144
4-1BB-dependent immune response	DNA repair	0.000676187342960274	0.302152423787584	0
4-1BB-dependent immune response	DNA replication	0.000200962830825304	0.360187158701562	0
4-1BB-dependent immune response	DNA replication pre-Initiation	0.000200962830825304	0.329445121302697	0
4-1BB-dependent immune response	DNA strand elongation	4.43426094746588e-05	0.0891188876989362	0
4-1BB-dependent immune response	DNA-PK pathway in nonhomologous end joining	0.000784686472504287	0.202550953150131	0
4-1BB-dependent immune response	Dorso-ventral axis formation	2.60224823339963e-05	0.315153522489527	0
4-1BB-dependent immune response	Double stranded RNA-induced gene expression	0.000449924956307186	0.402661274956163	0.137931034482759
4-1BB-dependent immune response	Double-strand break repair	0.000676187342960274	0.227253130354745	0
4-1BB-dependent immune response	Down syndrome cell adhesion molecule (DSCAM) interactions	0.000273173196054772	0.2874694789273	0.0689655172413793
4-1BB-dependent immune response	Downregulation of MTA-3 in ER-negative breast tumors	0.000275804301895178	0.228790510141673	0
4-1BB-dependent immune response	Downstream signaling events Of B cell receptor (BCR)	0.00064056362986513	0.425427954573674	0.0442477876106195
4-1BB-dependent immune response	Drug metabolism: cytochrome P450	5.4963169108001e-05	0.149352712068131	0
4-1BB-dependent immune response	Drug metabolism: other enzymes	8.9883667854038e-05	0	0
4-1BB-dependent immune response	E-cadherin keratinocyte pathway	0.000241590472036041	0.229655916834322	0
4-1BB-dependent immune response	E-cadherin nascent AJ-like junctions pathway	0.000641953423234556	0.233276752046481	0
4-1BB-dependent immune response	E2F transcription factor network	1.92528597193526e-05	0.332092814704198	0
4-1BB-dependent immune response	E2F-enabled inhibition of pre-replication complex formation	1.92528597193526e-05	0.133742442812159	0
4-1BB-dependent immune response	E2F-mediated regulation of DNA replication	1.92528597193526e-05	0.236174457761531	0
4-1BB-dependent immune response	EGF receptor (ErbB1) signaling pathway	0.000392698757076643	0.285654636149902	0
4-1BB-dependent immune response	EGF receptor transactivation by GPCRs in cardiac hypertrophy	0.000475947438641182	0.432702712995749	0.125
4-1BB-dependent immune response	EGF/EGFR signaling pathway	0.00143394986335398	0.537194541124357	0.0254777070063694
4-1BB-dependent immune response	EGFR downregulation	2.60224823339963e-05	0.286417285262069	0
4-1BB-dependent immune response	EGFR interaction with phospholipase C-gamma	1.90750443419231e-05	0.259435127780769	0
4-1BB-dependent immune response	EGFR transactivation by gastrin	2.60224823339963e-05	0.204207672945189	0
4-1BB-dependent immune response	EGFR1 pathway	0.00108572328914662	0.316974468477662	0
4-1BB-dependent immune response	eIF4E and p70 S6 kinase regulation	0.000332644170812992	0.278273572892197	0.0217391304347826
4-1BB-dependent immune response	Endocytosis	0.00023283329975713	0.297102620764228	0
4-1BB-dependent immune response	Endogenous Toll-like receptor signaling	0.00060439982958795	0.40704739664915	0.0476190476190476
4-1BB-dependent immune response	Endometrial cancer	2.60224823339963e-05	0.360359782708412	0
4-1BB-dependent immune response	Endothelins	0.000332332974889566	0.356830190368018	0.037037037037037
4-1BB-dependent immune response	Energy metabolism	0.000231323250854543	0.321783787266685	0.0303030303030303
4-1BB-dependent immune response	Ephrin receptor A forward pathway	0.000984556066055624	0.204837634156331	0
4-1BB-dependent immune response	Ephrin receptor B forward pathway	0.000180374798968589	0.429872887097218	0.0126582278481013
4-1BB-dependent immune response	Epidermal growth factor receptor (EGFR) pathway	0.00064097560859262	0.479822565927071	0.0396825396825397
4-1BB-dependent immune response	Epithelial cell signaling in Helicobacter pylori infection	0.00101324515708305	0.489920439420173	0.1
4-1BB-dependent immune response	EPO receptor signaling	0.000174579401356152	0.374790484637637	0.0384615384615385
4-1BB-dependent immune response	Epstein-Barr virus LMP1 signaling	0.000491774901507414	0.469319539919227	0.135135135135135
4-1BB-dependent immune response	ERBB signaling pathway	0.000225502015839534	0.473073448724075	0.0178571428571429
4-1BB-dependent immune response	ERBB1 downstream pathway	0.00024742302048884	0.514777548860452	0.0327868852459016
4-1BB-dependent immune response	ERBB1 internalization pathway	4.41354032803403e-05	0.257072707479297	0
4-1BB-dependent immune response	ERBB2 role in signal transduction and oncology	3.40998659992578e-05	0.344629109194831	0
4-1BB-dependent immune response	ERBB2/ERBB3 signaling events	0.000335514710135063	0.388652015742527	0.032258064516129
4-1BB-dependent immune response	ERBB4 signaling events	4.83452283626986e-05	0.309073864648102	0
4-1BB-dependent immune response	ERK activation	1.92528597193526e-05	0.311121235277786	0
4-1BB-dependent immune response	ERK1 activation	1.92528597193526e-05	0.261825299348988	0
4-1BB-dependent immune response	ERK1/ERK2 MAPK pathway	3.40998659992578e-05	0.433817310744348	0
4-1BB-dependent immune response	ERK5 role in neuronal survival pathway	1.43267761553986e-05	0.339339698080561	0
4-1BB-dependent immune response	Erythropoietin-mediated neuroprotection through NF-kB	0.000449924956307186	0.296002667450396	0.107142857142857
4-1BB-dependent immune response	Estrogen metabolism	5.4963169108001e-05	0.0975064060076496	0
4-1BB-dependent immune response	Estrogen receptor signaling pathway	0.00023879483074491	0.393721914650944	0.0810810810810811
4-1BB-dependent immune response	Eukaryotic protein translation	0.000784686472504287	0.122028276331714	0
4-1BB-dependent immune response	Factors involved in megakaryocyte development and platelet production	6.4949974600476e-05	0.337367485349405	0
4-1BB-dependent immune response	FAS pathway and stress induction of heat shock protein regulation	0.000101529308818787	0.430981794840797	0.0535714285714286
4-1BB-dependent immune response	Fas signaling pathway	0.00105923111159071	0.564889638827209	0.0714285714285714
4-1BB-dependent immune response	Fas signaling pathway in hepatocytes	1.16957061785977e-05	0.215150554162877	0
4-1BB-dependent immune response	Fatty acid beta oxidation	4.718892562337e-05	0.115240170981656	0
4-1BB-dependent immune response	Fatty acid biosynthesis	7.9209982296371e-05	0.0732244915929198	0
4-1BB-dependent immune response	Fatty acid omega oxidation	5.4963169108001e-05	0	0
4-1BB-dependent immune response	Fatty acid, triacylglycerol, and ketone body metabolism	0.000134173151404372	0.392427994785024	0
4-1BB-dependent immune response	Fatty acyl-CoA biosynthesis	7.9209982296371e-05	0.063671377296251	0
4-1BB-dependent immune response	Fc epsilon receptor I signaling in mast cells	5.61767213556272e-05	0.475149367484188	0.0517241379310345
4-1BB-dependent immune response	Fc epsilon receptor I signaling pathway	0.000596697072816934	0.480780845023932	0.0531914893617021
4-1BB-dependent immune response	Fc gamma receptor-mediated phagocytosis	0.000105926305942945	0.315012871009215	0
4-1BB-dependent immune response	FGF signaling pathway	0.00097453705491404	0.326296828776198	0.0253164556962025
4-1BB-dependent immune response	Fibroblast growth factor receptor pathway	0.000768355338490352	0.479417265273944	0.0330578512396694
4-1BB-dependent immune response	Fluoropyrimidine activity	0.000547243783256537	0.167852557994032	0
4-1BB-dependent immune response	fMLP induced chemokine gene expression in HMC-1 cells	0.000983395613717226	0.440421483321205	0.145833333333333
4-1BB-dependent immune response	Focal adhesion	0.000631505851467658	0.44822092267352	0.0160642570281124
4-1BB-dependent immune response	Folate metabolism	0.0018246956561347	0.330311571765489	0.0641025641025641
4-1BB-dependent immune response	Folding of actin by CCT/TriC	0.000339353244105529	0	0
4-1BB-dependent immune response	FOSB gene expression and drug abuse	2.66321978826779e-05	0.200752760748773	0
4-1BB-dependent immune response	FOXM1 transcription factor network	1.92528597193526e-05	0.364509081256148	0
4-1BB-dependent immune response	FoxO family signaling	0.000116225500502705	0.375444605797232	0.0454545454545455
4-1BB-dependent immune response	Free radical-induced apoptosis	0.000449924956307186	0.285757007118235	0.0714285714285714
4-1BB-dependent immune response	FRS2-mediated activation	9.19582729909363e-05	0.321313394779623	0
4-1BB-dependent immune response	FRS2-mediated cascade	0.000292874477705857	0.325889926519573	0
4-1BB-dependent immune response	Fructose and mannose metabolism	0.000110820512601769	0.155330141575224	0
4-1BB-dependent immune response	FSH regulation of apoptosis	0.00983943013522061	0.481654502723103	0.014336917562724
4-1BB-dependent immune response	FSH signaling pathway	0.000231323250854543	0.282115647149553	0.0217391304347826
4-1BB-dependent immune response	FYVE-finger proteins in vesicle transport	1.16957061785977e-05	0.171218695369793	0
4-1BB-dependent immune response	G alpha (z) signaling events	1.18735215560272e-05	0.20950525341665	0
4-1BB-dependent immune response	G alpha 12 pathway	0.000629368264934092	0.539755608466577	0.112903225806452
4-1BB-dependent immune response	G alpha 13 pathway	0.000100299549189712	0.525862156200621	0.0740740740740741
4-1BB-dependent immune response	G alpha i pathway	0.000611975979268091	0.539755608466577	0.0491803278688525
4-1BB-dependent immune response	G alpha q pathway	1.18735215560272e-05	0.390572062148858	0.0344827586206897
4-1BB-dependent immune response	G alpha s pathway	0.000582792182500636	0.539755608466577	0.0447761194029851
4-1BB-dependent immune response	G-protein signaling pathways	1.18735215560272e-05	0.241809623802389	0
4-1BB-dependent immune response	G-protein-independent seven transmembrane receptor signaling	0.000280644775945139	0.344324770151781	0.0540540540540541
4-1BB-dependent immune response	G-protein-mediated events	1.18735215560272e-05	0.252483486511361	0
4-1BB-dependent immune response	G0 and early G1 pathway	1.92528597193526e-05	0.291173430603967	0
4-1BB-dependent immune response	G1 to S cell cycle control	0.000100920962011035	0.286706958801459	0
4-1BB-dependent immune response	G1/S-specific transcription	1.92528597193526e-05	0.225484990919018	0
4-1BB-dependent immune response	G13 signaling pathway	0.00017980138255196	0.308440846451789	0
4-1BB-dependent immune response	G2/M checkpoints	5.91012858013095e-05	0.214234127156542	0
4-1BB-dependent immune response	G2/M DNA damage checkpoint	1.92528597193526e-05	0.196159379510127	0
4-1BB-dependent immune response	G2/M DNA replication checkpoint	1.92528597193526e-05	0	0
4-1BB-dependent immune response	GAB1 signalosome	0.00036352857973397	0.312757233827666	0.0172413793103448
4-1BB-dependent immune response	Gap junction pathway	0.000374888756882843	0.40984198220189	0
4-1BB-dependent immune response	Gastrin-CREB signaling pathway via PKC and MAPK	4.81604968239723e-05	0.34142403166941	0
4-1BB-dependent immune response	GATA3-mediated activation of Th2 cytokine expression	0.00053347065741004	0.34574429257826	0.111111111111111
4-1BB-dependent immune response	Gene expression	0.00610621451583671	0.465891921116249	0.00101317122593718
4-1BB-dependent immune response	Generic transcription pathway	8.19128520254724e-05	0.458983698505488	0
4-1BB-dependent immune response	Ghrelin pathway	7.9209982296371e-05	0.230280229267692	0
4-1BB-dependent immune response	Glioma	6.00409345412963e-05	0.338414602963236	0
4-1BB-dependent immune response	Gluconeogenesis	0.00026930857088228	0.155495663699029	0
4-1BB-dependent immune response	Glucose metabolism	0.00026930857088228	0.194530569562481	0
4-1BB-dependent immune response	Glutamate binding and activation of AMPA receptors and synaptic plasticity	4.1819676209726e-05	0.225770861936743	0
4-1BB-dependent immune response	Glutathione metabolism	0.00239559729483287	0.155653777446843	0
4-1BB-dependent immune response	Glycine, serine and threonine metabolism	4.718892562337e-05	0.158276078714524	0
4-1BB-dependent immune response	Glycolysis	0.00026930857088228	0.142713385525756	0
4-1BB-dependent immune response	Glycolysis and gluconeogenesis	0.000468467190165556	0.143532707199504	0
4-1BB-dependent immune response	Glyoxylate and dicarboxylate metabolism	0.00102394398888252	0	0
4-1BB-dependent immune response	Glypican-3 pathway	5.38157084832975e-05	0.26713359790835	0.0333333333333333
4-1BB-dependent immune response	GM-CSF-mediated signaling events	0.000286193185044467	0.389444629203131	0.0181818181818182
4-1BB-dependent immune response	GnRH signaling pathway	0.00060389859560283	0.549207825407176	0.0521739130434783
4-1BB-dependent immune response	Granule cell survival pathway	0.000343997351755726	0.530568643823389	0.0530973451327434
4-1BB-dependent immune response	Granzyme A-mediated apoptosis pathway	0.000111557503234691	0.231899861972569	0
4-1BB-dependent immune response	GRB2-SOS provides linkage to MAPK signaling for integrins	0.000128318243491946	0.173459334918045	0
4-1BB-dependent immune response	Growth hormone receptor signaling	0.000153654428756038	0.315726729541531	0
4-1BB-dependent immune response	Heart development	0.000263789025223807	0.313799944046026	0
4-1BB-dependent immune response	Heme degradation	0.000124039461638572	0	0
4-1BB-dependent immune response	Hemostasis pathway	0.00204475944659605	0.362862820095226	0.00205338809034908
4-1BB-dependent immune response	HES/HEY pathway	1.25715670579634e-05	0.317302467380305	0
4-1BB-dependent immune response	HIF-1 degradation in normoxia	0.000408538800693243	0.365831978381937	0.0188679245283019
4-1BB-dependent immune response	HIF-1 transcriptional activity in hypoxia	0.000231950671430445	0.321897789979858	0.0117647058823529
4-1BB-dependent immune response	HIV factor interactions with host	0.000559304021178107	0.346932310120386	0
4-1BB-dependent immune response	HIV genome transcription	8.19128520254724e-05	0.242630200489758	0
4-1BB-dependent immune response	HIV infection	0.000559304021178107	0.351179897976106	0
4-1BB-dependent immune response	HIV life cycle	0.000136521420042454	0.309648838097757	0
4-1BB-dependent immune response	HIV-1 elongation complex formation in the absence of HIV-1 Tat	8.19128520254724e-05	0.169709838373967	0
4-1BB-dependent immune response	HIV-1 Nef as negative effector of Fas and TNF	0.000745154508875975	0.467379640231096	0.114285714285714
4-1BB-dependent immune response	Human cytomegalovirus and MAP kinase pathways	0.000983395613717226	0.421164780659979	0.1875
4-1BB-dependent immune response	Huntington's disease	8.9883667854038e-05	0.322647147000671	0
4-1BB-dependent immune response	Hypoxia and p53 in the cardiovascular system	8.36696214099546e-05	0.287591427666822	0.0238095238095238
4-1BB-dependent immune response	Hypoxia-inducible factor in the cardivascular system	5.8832946231734e-05	0.261115469186038	0.0285714285714286
4-1BB-dependent immune response	IGF-1 receptor and longevity	0.000115647696113847	0.261352835740214	0
4-1BB-dependent immune response	IGF1 pathway	0.000485172582605905	0.256669697130642	0
4-1BB-dependent immune response	IGF1 receptor signaling through beta-arrestin	0.000280644775945139	0.345168321906692	0.0465116279069767
4-1BB-dependent immune response	IGF1 signaling pathway	0.000400361693937769	0.353213782488506	0.0512820512820513
4-1BB-dependent immune response	Immune system	0.00221887325052655	0.588899846484735	0.0149551345962114
4-1BB-dependent immune response	Immune system signaling by interferons, interleukins, prolactin, and growth hormones	0.00113274495272711	0.555238808149136	0.0238907849829352
4-1BB-dependent immune response	Inactivation of GSK3 by Akt causes accumulation of beta-catenin in alveolar macrophages	0.000449924956307186	0.318864359180197	0.0416666666666667
4-1BB-dependent immune response	Induction of apoptosis through DR3 and DR4/5 death receptors	0.000509604319925744	0.424668065809317	0.102040816326531
4-1BB-dependent immune response	Influence of Ras and Rho proteins on G1 to S transition	0.000449924956307186	0.42805836202813	0.113636363636364
4-1BB-dependent immune response	Influenza infection	0.0020754089772221	0.25056838938174	0
4-1BB-dependent immune response	Influenza viral RNA transcription and replication	0.00186000851448845	0.239906772492155	0
4-1BB-dependent immune response	Inhibition of activated T cell apoptosis by neuropeptides VIP and PACAP	0.000449924956307186	0.38044833964795	0.121951219512195
4-1BB-dependent immune response	Inhibition of cellular proliferation by Gleevec	5.61767213556272e-05	0.41170978706688	0.0731707317073171
4-1BB-dependent immune response	Innate immune system	0.00112529302455867	0.549842079776739	0.0398773006134969
4-1BB-dependent immune response	Inositol phosphate metabolism	3.96545593473697e-05	0.202373719194538	0
4-1BB-dependent immune response	Insulin receptor substrate (IRS) activation	0.000101320919958448	0.152019307079353	0
4-1BB-dependent immune response	Insulin signaling pathway	0.00109579738583983	0.664632613946966	0.03125
4-1BB-dependent immune response	Integrated breast cancer pathway	0.000251766898532072	0.414473929652818	0.0177514792899408
4-1BB-dependent immune response	Integrated cancer pathway	6.10725359290785e-05	0.262182608001726	0
4-1BB-dependent immune response	Integration of energy metabolism	7.9209982296371e-05	0.287735079482808	0
4-1BB-dependent immune response	Integrin alpha-2b beta-3 signaling	4.12860540649632e-05	0.191755771479454	0
4-1BB-dependent immune response	Integrin cell surface interactions	0.000128318243491946	0.25010294782797	0
4-1BB-dependent immune response	Integrin signaling pathway	0.00647291484779042	0.54926930656481	0.0416666666666667
4-1BB-dependent immune response	Integrin-linked kinase signaling	3.29573448798139e-05	0.271785362314972	0.015625
4-1BB-dependent immune response	Integrin-mediated cell adhesion	0.000458928811534555	0.427611689636568	0.0169491525423729
4-1BB-dependent immune response	Integrins in angiogenesis	0.000430364977341629	0.264548321328572	0
4-1BB-dependent immune response	Interactions of HIV Tat protein with host cellular proteins	8.19128520254724e-05	0.121877736925068	0
4-1BB-dependent immune response	Interactions of HIV Vpr protein with host cellular proteins	0.000302959605567924	0.1926942751594	0
4-1BB-dependent immune response	Interferon alpha signaling regulation	0.000289224190808035	0.217797586326478	0
4-1BB-dependent immune response	Interferon alpha/beta signaling	0.000289224190808035	0.302406973015099	0
4-1BB-dependent immune response	Interferon gamma signaling regulation	0.000289224190808035	0.21703310628249	0.0303030303030303
4-1BB-dependent immune response	Interferon signaling	0.000478320396288143	0.348150711649345	0.0053475935828877
4-1BB-dependent immune response	Interferon-beta enhancer pathway	0.00053554338973381	0.342168322153783	0.0869565217391304
4-1BB-dependent immune response	Interferon-gamma signaling pathway	0.000304680912636622	0.391778405953625	0.0173913043478261
4-1BB-dependent immune response	Interleukin receptor SHC signaling	7.94165010869961e-05	0.285127588913343	0.0212765957446809
4-1BB-dependent immune response	Interleukin-1 processing	0.000449924956307186	0.318270440694387	0.08
4-1BB-dependent immune response	Interleukin-1 regulation of extracellular matrix	0.00149528897263226	0.409877131427505	0.0447761194029851
4-1BB-dependent immune response	Interleukin-1 signaling pathway	0.00118864576260678	0.600966576730455	0.0902255639097744
4-1BB-dependent immune response	Interleukin-10 anti-inflammatory signaling pathway	0.000358945912765675	0.318105218454724	0.0909090909090909
4-1BB-dependent immune response	Interleukin-12-mediated signaling events	0.000991472997382487	0.42110449730932	0.118421052631579
4-1BB-dependent immune response	Interleukin-12/STAT4 pathway	0.0002887221596104	0.385774983941593	0.101694915254237
4-1BB-dependent immune response	Interleukin-2 receptor beta chain in T cell activation	0.000145577045090777	0.371322030032768	0.0140845070422535
4-1BB-dependent immune response	Interleukin-2 signaling pathway	0.00900608021143905	0.604658060737303	0.00813953488372093
4-1BB-dependent immune response	Interleukin-2/PI3K pathway	0.000728040757686391	0.336724779904375	0.0576923076923077
4-1BB-dependent immune response	Interleukin-2/STAT5 pathway	0.000278115801379206	0.321054840331306	0.0416666666666667
4-1BB-dependent immune response	Interleukin-22 soluble receptor signaling pathway	1.25715670579634e-05	0.247877593986785	0
4-1BB-dependent immune response	Interleukin-23-mediated signaling events	0.000462496523365149	0.35656809180518	0.0961538461538462
4-1BB-dependent immune response	Interleukin-27-mediated signaling events	1.25715670579634e-05	0.301475315410839	0.0454545454545455
4-1BB-dependent immune response	Interleukin-3 signaling pathway	0.000353478295828924	0.342432461802947	0.0317460317460317
4-1BB-dependent immune response	Interleukin-3, interleukin-5, and GM-CSF signaling	0.000411416756189685	0.293475370225543	0.015625
4-1BB-dependent immune response	Interleukin-4 regulation of apoptosis	0.000106507301368556	0.442997417417618	0.0034965034965035
4-1BB-dependent immune response	Interleukin-4 signaling pathway	0.000978535852321601	0.437728624989819	0.0689655172413793
4-1BB-dependent immune response	Interleukin-5 regulation of apoptosis	0.000945835817018179	0.49498658365034	0.0314465408805031
4-1BB-dependent immune response	Interleukin-5 signaling pathway	0.000286193185044467	0.376194680036845	0.0454545454545455
4-1BB-dependent immune response	Interleukin-6 regulation of target genes	0.000457360115402499	0.143930411319319	0
4-1BB-dependent immune response	Interleukin-6 signaling pathway	0.000574395388316859	0.466613087266562	0.0340909090909091
4-1BB-dependent immune response	Interleukin-7 signaling pathway	1.25715670579634e-05	0.34114004212558	0
4-1BB-dependent immune response	Interleukin-9 signaling pathway	2.6898343213362e-05	0.320058603485534	0
4-1BB-dependent immune response	Intronless pre-mRNA processing	7.090822686263e-05	0.079929457168331	0
4-1BB-dependent immune response	Jak-STAT signaling pathway	0.00106523082905869	0.387812732429726	0.0138888888888889
4-1BB-dependent immune response	JNK (c-Jun kinases) phosphorylation and activation mediated by activated human TAK1	5.38157084832975e-05	0.499679875219533	0.0285714285714286
4-1BB-dependent immune response	JNK/MAPK pathway	0.000112240092588422	0.566973295135625	0.0735294117647059
4-1BB-dependent immune response	Keap1-Nrf2 pathway	4.18499452002287e-05	0.247266227005786	0.03125
4-1BB-dependent immune response	Keratinocyte differentiation	0.00104635197201965	0.556053523098902	0.203125
4-1BB-dependent immune response	Kit receptor signaling pathway	0.000514394809774692	0.379263973866485	0.0277777777777778
4-1BB-dependent immune response	KIT signaling regulation	4.42561251323283e-05	0.190946680361546	0
4-1BB-dependent immune response	L1CAM interactions	1.16957061785977e-05	0.359312156343091	0
4-1BB-dependent immune response	Leishmaniasis	0.000706683372745957	0.441259128545966	0.0823529411764706
4-1BB-dependent immune response	Leptin signaling pathway	0.000974025659337487	0.437727050146775	0.08
4-1BB-dependent immune response	Leukocyte transendothelial migration	0.000755419385235271	0.277855285731015	0.00735294117647059
4-1BB-dependent immune response	Licensing factor removal from origins	0.000200962830825304	0.302356836993623	0
4-1BB-dependent immune response	Lipid and lipoprotein metabolism	0.00016933352735904	0.396960497001116	0
4-1BB-dependent immune response	Lipid metabolism regulation by peroxisome proliferator-activated receptor alpha (PPAR-alpha)	5.4963169108001e-05	0.392427994785024	0
4-1BB-dependent immune response	Lissencephaly gene (LIS1) in neuronal migration and development	6.4949974600476e-05	0.159925709944586	0
4-1BB-dependent immune response	Localization of the PINCH-ILK-PARVIN complex to focal adhesions	3.29573448798139e-05	0.168485724455332	0
4-1BB-dependent immune response	LPA receptor mediated events	0.000604011138228605	0.335922951371925	0.0493827160493827
4-1BB-dependent immune response	Lysine catabolism	4.718892562337e-05	0	0
4-1BB-dependent immune response	Lysosome	0.000784686472504287	0.196565382224034	0
4-1BB-dependent immune response	MAL role in Rho-mediated activation of SRF	4.18499452002287e-05	0.421005112595324	0.0540540540540541
4-1BB-dependent immune response	Mammalian calpain regulation of cell motility	3.0374655904515e-05	0.314263690141223	0
4-1BB-dependent immune response	MAP kinase downregulation by phosphorylation of MEK1 by Cdk5/p35	2.66321978826779e-05	0.330100305966095	0
4-1BB-dependent immune response	MAP kinase inactivation of SMRT corepressor	0.000238524773640439	0.37199002996715	0.0625
4-1BB-dependent immune response	MAP kinase pathway regulation through dual specificity phosphatases	0.000273173196054772	0.277733439384575	0.0740740740740741
4-1BB-dependent immune response	MAP kinase signaling pathway	0.00103924269096079	0.66487183706392	0.174418604651163
4-1BB-dependent immune response	MAPK cascade role in angiogenesis	0.000814734169779964	0.441115880258787	0.05
4-1BB-dependent immune response	MAPK signaling pathway	0.00136499469066215	0.676086185961728	0.0404984423676012
4-1BB-dependent immune response	MAPK/TRK pathway	0.000562988010063342	0.453661533687175	0.0588235294117647
4-1BB-dependent immune response	Mechanism of gene regulation by peroxisome proliferators via PPAR-alpha	0.000449924956307186	0.349369866731433	0.0405405405405405
4-1BB-dependent immune response	Mechanism of protein import into the nucleus	0.00024412665933619	0.118189299363889	0
4-1BB-dependent immune response	Meiosis	0.000889963071794634	0.204300436601027	0
4-1BB-dependent immune response	Meiotic recombination	0.000830283708176075	0.192828089424114	0
4-1BB-dependent immune response	Meiotic synapsis	0.000889963071794634	0.195472801402959	0
4-1BB-dependent immune response	Melanoma	5.35153823883237e-05	0.339872958079108	0
4-1BB-dependent immune response	Membrane trafficking	0.00104536401632508	0.29025097426751	0
4-1BB-dependent immune response	Messenger RNA processing	0.00159482928471913	0.289746602490806	0
4-1BB-dependent immune response	Messenger RNA splicing: major pathway	0.000505388352780349	0.232275675903548	0
4-1BB-dependent immune response	Messenger RNA splicing: minor pathway	0.000339353244105529	0.127121819235364	0
4-1BB-dependent immune response	Metabolism	0.00889047298194826	0.406519277653967	0
4-1BB-dependent immune response	Metabolism of vitamins and cofactors	0.000294523764763327	0.141093722710794	0
4-1BB-dependent immune response	Metapathway biotransformation	0.00125491013495941	0.222911818335218	0
4-1BB-dependent immune response	Methylation	0.00149974985435729	0	0
4-1BB-dependent immune response	MicroRNA regulation of DNA damage response	0.0007899144460947	0.316338547963291	0
4-1BB-dependent immune response	MicroRNAs in cardiomyocyte hypertrophy	0.00058339798627553	0.514423292973284	0.0714285714285714
4-1BB-dependent immune response	MicroRNAs in muscle cell differentiation	1.18735215560272e-05	0.256622562819826	0
4-1BB-dependent immune response	Mitochondrial pathway of apoptosis: antiapoptotic Bcl-2 family	0.000280644775945139	0.357478507434916	0.0487804878048781
4-1BB-dependent immune response	Mitochondrial pathway of apoptosis: BH3-only Bcl-2 family	0.000199660984152408	0.350481653477928	0.0173913043478261
4-1BB-dependent immune response	Mitochondrial pathway of apoptosis: caspases	6.44570495392746e-05	0.409920102995458	0.0319148936170213
4-1BB-dependent immune response	Mitochondrial pathway of apoptosis: multidomain Bcl-2 family	1.18735215560272e-05	0.303764463506777	0.0111111111111111
4-1BB-dependent immune response	Mitochondrial protein import	0.00111382765673656	0.15161121903465	0
4-1BB-dependent immune response	Mitotic G1-G1/S phases	0.000215721507151954	0.346348117508377	0
4-1BB-dependent immune response	Mitotic G2-G2/M phases	0.000250413595829288	0.240542272621756	0
4-1BB-dependent immune response	Modulation of interferon signaling by chaperones	0.000449924956307186	0.405975734340051	0.162162162162162
4-1BB-dependent immune response	Monoamine transport	0.000231323250854543	0.272717098494964	0.0188679245283019
4-1BB-dependent immune response	mRNA stability regulation by proteins that bind AU-rich elements	0.000387521586366087	0.346832615577125	0.00952380952380952
4-1BB-dependent immune response	mTOR signaling pathway	0.000134278264838262	0.411092938636164	0.00757575757575758
4-1BB-dependent immune response	Mu-calpain pathway	5.16362946057312e-05	0.162640972971362	0
4-1BB-dependent immune response	Muscle contraction	5.16362946057312e-05	0.190604205488402	0
4-1BB-dependent immune response	Myc active pathway	0.000513073731861131	0.301187934172715	0
4-1BB-dependent immune response	Myc repressed pathway	0.000245908147902557	0.312312103201003	0
4-1BB-dependent immune response	Myocyte adrenergic pathway	0.000280644775945139	0.32122682747458	0.0222222222222222
4-1BB-dependent immune response	Myometrial relaxation and contraction pathways	0.0010572375378811	0.370114731536334	0.0174418604651163
4-1BB-dependent immune response	N-cadherin signaling events	0.000870392796994306	0.248115560721125	0.0188679245283019
4-1BB-dependent immune response	Natural killer cell receptor signaling pathway	0.000614752900237836	0.540435911094657	0.0810810810810811
4-1BB-dependent immune response	Natural killer cell-mediated cytotoxicity	0.000303550966963434	0.416471037952067	0.00641025641025641
4-1BB-dependent immune response	NCAM signaling for neurite out-growth	0.000137082041282431	0.334952175742252	0
4-1BB-dependent immune response	Nectin adhesion pathway	0.000168330230175579	0.223022238385573	0
4-1BB-dependent immune response	Negative regulation of FGFR signaling	0.000278115801379206	0.312681458749217	0
4-1BB-dependent immune response	Nephrin interactions	2.58415545080359e-05	0.217873578317989	0
4-1BB-dependent immune response	Nerve growth factor (NGF) pathway	5.61767213556272e-05	0.358279116780293	0.0526315789473684
4-1BB-dependent immune response	Netrin mediated repulsion signals	0.000281901946170151	0.14868917327448	0
4-1BB-dependent immune response	Netrin-1 signaling	0.000303249317285485	0.229977768150666	0
4-1BB-dependent immune response	Netrin-mediated signaling events	4.395447545438e-05	0.327852867009988	0
4-1BB-dependent immune response	Neuroactive ligand-receptor interaction	6.42668225156372e-05	0.271795554330575	0
4-1BB-dependent immune response	Neuronal system	4.1819676209726e-05	0.307632023592485	0
4-1BB-dependent immune response	Neuroregulin receptor degredation protein-1 controls ErbB3 receptor recycling	1.16957061785977e-05	0.180199154730109	0
4-1BB-dependent immune response	Neurotrophic factor-mediated Trk receptor signaling	0.00040514479290588	0.312475551978666	0
4-1BB-dependent immune response	Neurotrophin signaling pathway	0.00107882582898722	0.496539516086073	0.0656934306569343
4-1BB-dependent immune response	NF-kappaB activation	0.000449924956307186	0.361236559387099	0.130434782608696
4-1BB-dependent immune response	NF-kappaB activation by non-typeable Hemophilus influenzae	0.000983395613717226	0.484497124446925	0.186046511627907
4-1BB-dependent immune response	NF-kappaB signaling pathway	0.000449924956307186	0.502343716226779	0.157894736842105
4-1BB-dependent immune response	NFAT involvement in hypertrophy of the heart	0.000279698748207744	0.352938363399689	0.0229885057471264
4-1BB-dependent immune response	NGF signaling via TRKA from the plasma membrane	0.000455184013999971	0.411403701471415	0.012987012987013
4-1BB-dependent immune response	Nicotine activity on dopaminergic neurons	2.66321978826779e-05	0.137516705925247	0
4-1BB-dependent immune response	Nicotinic acetylcholine receptor role in the regulation of apoptosis	2.26071043390459e-05	0.245382816746363	0
4-1BB-dependent immune response	Nitric oxide metabolism	2.58415545080359e-05	0.210535193396468	0
4-1BB-dependent immune response	NOD signaling pathway	0.000730569732252324	0.499003143932664	0.0824742268041237
4-1BB-dependent immune response	NOD-like receptor (NLR) proteins	4.18499452002287e-05	0.385734772382517	0.12
4-1BB-dependent immune response	Non-homologous end-joining (NHEJ) pathway	0.000784686472504287	0.197456687520972	0
4-1BB-dependent immune response	Non-small cell lung cancer	2.60224823339963e-05	0.349191497746959	0
4-1BB-dependent immune response	NOSTRIN-mediated endothelial NOS trafficking	2.58415545080359e-05	0.113936828534602	0
4-1BB-dependent immune response	Notch signaling pathway	6.23820996604095e-05	0.342023265774134	0.0143884892086331
4-1BB-dependent immune response	Nuclear events mediated by MAP kinases	0.000280644775945139	0.391083465407038	0.0869565217391304
4-1BB-dependent immune response	Nuclear signaling by ErbB4	0.000263789025223807	0.31251395245465	0
4-1BB-dependent immune response	Nucleotide metabolism	8.9883667854038e-05	0.200255674226685	0
4-1BB-dependent immune response	Nucleotide-binding domain, leucine rich repeat containing receptor (NLR) signaling pathways	0.000231323250854543	0.484014976597596	0.0634920634920635
4-1BB-dependent immune response	Oncostatin M	0.000867176632486886	0.405494178727113	0.00303030303030303
4-1BB-dependent immune response	One-carbon metabolism	0.00149974985435729	0.134625855860911	0
4-1BB-dependent immune response	Oocyte meiosis	1.92528597193526e-05	0.37247244620476	0
4-1BB-dependent immune response	Opioid signaling	3.40115360460033e-05	0.275814166524921	0
4-1BB-dependent immune response	Osteoclast signaling	4.18499452002287e-05	0.298430354553442	0.0277777777777778
4-1BB-dependent immune response	Osteopontin signaling	0.000449924956307186	0.395892718354896	0.148148148148148
4-1BB-dependent immune response	Oxidative stress	0.000278485195960118	0.345005726720269	0.0444444444444444
4-1BB-dependent immune response	Oxidative stress-induced gene expression via Nrf2	0.000273173196054772	0.308732711325722	0.0789473684210526
4-1BB-dependent immune response	p130Cas linkage to MAPK signaling for integrins	9.53125176106296e-05	0.125877867410804	0
4-1BB-dependent immune response	p38 alpha/beta MAPK downstream pathway	0.000231323250854543	0.335941860236066	0.0545454545454545
4-1BB-dependent immune response	p38 gamma/delta MAPK pathway	0.000302147406555497	0.307455466665823	0.0689655172413793
4-1BB-dependent immune response	p38 MK2 pathway	0.000231323250854543	0.292326172128834	0.025
4-1BB-dependent immune response	p38-alpha and p38-beta regulation	0.00053347065741004	0.468740660988407	0.0638297872340425
4-1BB-dependent immune response	p53 activity regulation	0.000367317795357787	0.355772423114496	0.0147058823529412
4-1BB-dependent immune response	p53 signaling pathway	0.00841905749084661	0.434739539519307	0.00632911392405063
4-1BB-dependent immune response	p73 transcription factor network	0.000835257687314721	0.350857680576118	0.0206185567010309
4-1BB-dependent immune response	p75 neurotrophin receptor signaling via NF-kB	0.000449924956307186	0.413449598449638	0.125
4-1BB-dependent immune response	p75 neurotrophin receptor-mediated signaling	0.000503740664790483	0.459682195848153	0.0434782608695652
4-1BB-dependent immune response	PAC1 receptor pathway	1.18735215560272e-05	0.214136878779712	0
4-1BB-dependent immune response	Packaging of telomere ends	0.000830283708176075	0.152070511606819	0
4-1BB-dependent immune response	Pancreatic cancer	0.00051901957124164	0.434725888440593	0.0588235294117647
4-1BB-dependent immune response	Parkinson's disease	8.9883667854038e-05	0.221419475836841	0
4-1BB-dependent immune response	Pathogenic Escherichia coli infection	0.00116270786731223	0.240059267791028	0
4-1BB-dependent immune response	Pathways in cancer	0.000667774713937525	0.486912145648262	0.0237388724035608
4-1BB-dependent immune response	PD-1 signaling	0.000289224190808035	0.219893187121533	0
4-1BB-dependent immune response	PDGFA signaling pathway	7.59498111994865e-05	0.426705007940475	0.0638297872340425
4-1BB-dependent immune response	PDGFB signaling pathway	0.000946229069083126	0.473553760615657	0.0136054421768707
4-1BB-dependent immune response	Pentose phosphate pathway	0.000110820512601769	0.121810341638843	0
4-1BB-dependent immune response	Peroxisome	0.00239559729483287	0.197297338145798	0
4-1BB-dependent immune response	Pertussis toxin-insensitive CCR5 signaling in macrophage	0.000273173196054772	0.284900424039685	0.0857142857142857
4-1BB-dependent immune response	Phagosome	0.000334107598222196	0.244706573081446	0
4-1BB-dependent immune response	Phase I of biological oxidations: functionalization of compounds	5.4963169108001e-05	0.172146875708187	0
4-1BB-dependent immune response	Phase II of biological oxidations: conjugation	0.00149974985435729	0.143056638539336	0
4-1BB-dependent immune response	Phosphatidylinositol metabolism	3.96545593473697e-05	0.210666208775525	0
4-1BB-dependent immune response	Phosphatidylinositol signaling system	3.96545593473697e-05	0.223802880770085	0
4-1BB-dependent immune response	Phospholipase C-mediated cascade	1.18735215560272e-05	0.245463092434046	0
4-1BB-dependent immune response	Phospholipid metabolism	3.96545593473697e-05	0.22381533780255	0
4-1BB-dependent immune response	Phospholipids as signaling intermediaries	3.69338804944445e-05	0.329717547646415	0
4-1BB-dependent immune response	Phosphorylation of Emi1	1.92528597193526e-05	0.146752141259656	0
4-1BB-dependent immune response	Phosphorylation of proteins involved in the G2/M transition by cyclin A-Cdc2 complexes	1.92528597193526e-05	0.127148227349299	0
4-1BB-dependent immune response	Physiological and pathological hypertrophy of the heart	0.00058339798627553	0.351724035812405	0.0952380952380952
4-1BB-dependent immune response	PI3K cascade	0.000327863895460963	0.312757233827666	0.0131578947368421
4-1BB-dependent immune response	PI3K class IB pathway in neutrophils	1.18735215560272e-05	0.250066113965545	0
4-1BB-dependent immune response	PI3K events in ERBB2 signaling	7.5770576415753e-05	0.312757233827666	0.0158730158730159
4-1BB-dependent immune response	PI3K pathway	0.000127521217669874	0.304481756872381	0
4-1BB-dependent immune response	PI3K subunit p85 role in regulation of actin organization and cell migration	2.58415545080359e-05	0.209334688064016	0
4-1BB-dependent immune response	PI3K/AKT activation	0.000143140596168174	0.313129406846882	0.0178571428571429
4-1BB-dependent immune response	PI3K/PLC/TRK pathway	4.19299395858825e-05	0.288607110554894	0
4-1BB-dependent immune response	PIP biosynthesis at the plasma membrane	3.96545593473697e-05	0.206573193858222	0
4-1BB-dependent immune response	PIP2 hydrolysis	1.18735215560272e-05	0.181440960917445	0
4-1BB-dependent immune response	Plasma membrane estrogen receptor signaling	1.43267761553986e-05	0.285249841246555	0
4-1BB-dependent immune response	Platelet activation, signaling and aggregation	0.00175096845088457	0.298408027407856	0.00446428571428571
4-1BB-dependent immune response	Platelet aggregation (plug formation)	0.000128318243491946	0.235942900220782	0
4-1BB-dependent immune response	Platelet endothelial cell adhesion molecule 1 (PECAM1) interactions	0.000289224190808035	0.17791882433779	0
4-1BB-dependent immune response	Platelet homeostasis	0.000412687040237733	0.220018466547387	0.0099009900990099
4-1BB-dependent immune response	Platelet sensitization by LDL	0.000412687040237733	0.168107876809729	0.0277777777777778
4-1BB-dependent immune response	Polo-like kinase 1 (PLK1) pathway	1.92528597193526e-05	0.269000593298867	0
4-1BB-dependent immune response	Porphyrin and chlorophyll metabolism	0.00242365590498641	0.128104257722543	0
4-1BB-dependent immune response	Porphyrin metabolism	0.000124039461638572	0	0
4-1BB-dependent immune response	Post-chaperonin tubulin folding pathway	0.000334107598222196	0	0
4-1BB-dependent immune response	Post-elongation processing of intronless pre-mRNA	7.090822686263e-05	0.0841497754402636	0
4-1BB-dependent immune response	Post-translational regulation of adherens junction stability and disassembly	0.000305343414338067	0.248762111688866	0
4-1BB-dependent immune response	PRC2 complex long-term gene silencing through modification of histone tails	0.000267191922083088	0.262922470110542	0
4-1BB-dependent immune response	Primary immunodeficiency	0.000784686472504287	0.392815314965901	0
4-1BB-dependent immune response	Progesterone-initiated oocyte maturation	1.92528597193526e-05	0.281684849736214	0
4-1BB-dependent immune response	Progesterone-mediated oocyte maturation	0.000295403452271789	0.375666063539573	0.0192307692307692
4-1BB-dependent immune response	Prolactin activation of MAPK signaling	0.00102807332166131	0.429338119880161	0.0674157303370786
4-1BB-dependent immune response	Prolactin receptor signaling pathway	0.000263789025223807	0.2440776747827	0
4-1BB-dependent immune response	Prolactin regulation of apoptosis	0.00016095806044531	0.382781430099101	0.0072992700729927
4-1BB-dependent immune response	Propanoate metabolism	0.00016095806044531	0	0
4-1BB-dependent immune response	Prostate cancer	0.000509965890848482	0.43030913976692	0.0480769230769231
4-1BB-dependent immune response	Proteasome complex	0.000156620221350645	0.278679208316183	0
4-1BB-dependent immune response	Proteasome degradation	0.000832807564310918	0.315308302701057	0.0121951219512195
4-1BB-dependent immune response	Protein folding	0.000673460842327724	0.158058298798772	0
4-1BB-dependent immune response	Protein kinase A (PKA) at the centrosome	1.92528597193526e-05	0.227549055148039	0
4-1BB-dependent immune response	Protein metabolism	0.00345850874688704	0.265387863727614	0
4-1BB-dependent immune response	Protein processing in the endoplasmic reticulum	5.38157084832975e-05	0.370203562980698	0.0163934426229508
4-1BB-dependent immune response	Proteins and DNA sequences in cardicac structures	0.000263789025223807	0.299322697774538	0
4-1BB-dependent immune response	PTEN-dependent cell cycle arrest and apoptosis	4.41354032803403e-05	0.285280771560041	0
4-1BB-dependent immune response	Pyrimidine biosynthesis	8.9883667854038e-05	0	0
4-1BB-dependent immune response	Pyrimidine metabolism	8.9883667854038e-05	0.237112667089114	0
4-1BB-dependent immune response	Pyruvate dehydrogenase (PDH) complex regulation	4.718892562337e-05	0	0
4-1BB-dependent immune response	Pyruvate metabolism	0.000203652802675978	0.175723750722136	0
4-1BB-dependent immune response	Pyruvate metabolism and citric acid (TCA) cycle	0.00347212038311362	0.105220131688182	0
4-1BB-dependent immune response	RAC1 activity regulation	0.000124039461638572	0.215776616263796	0
4-1BB-dependent immune response	Rac1 cell motility signaling pathway	0.000664788021327343	0.473202684754303	0.0833333333333333
4-1BB-dependent immune response	RAGE pathway	0.000449924956307186	0.335848900213611	0.0126582278481013
4-1BB-dependent immune response	Ran role in mitotic spindle regulation	0.000373822008376521	0.115902651715371	0
4-1BB-dependent immune response	RANKL regulation of apoptosis and immune response	0.00244051364494706	0.378973514039893	0.010752688172043
4-1BB-dependent immune response	RANKL signaling pathway	0.000748682653198668	0.521699387240666	0.15625
4-1BB-dependent immune response	Rapid glucocorticoid receptor pathway	0.000280644775945139	0.292334643034681	0.0740740740740741
4-1BB-dependent immune response	Ras family activation regulation	1.43267761553986e-05	0.231399830880417	0
4-1BB-dependent immune response	Ras signaling pathway	0.000449924956307186	0.38844825790061	0.0697674418604651
4-1BB-dependent immune response	Ras-independent pathway in NK cell-mediated cytotoxicity	2.99293489769297e-05	0.296825612699244	0
4-1BB-dependent immune response	Rb tumor suppressor/checkpoint signaling in response to DNA damage	1.92528597193526e-05	0.246795023551804	0
4-1BB-dependent immune response	Recruitment of NuMA to mitotic centrosomes	0.00015674943276211	0.115367951901347	0
4-1BB-dependent immune response	Recruitment of repair and signaling proteins to double-strand breaks	0.000676187342960274	0.180177757407546	0
4-1BB-dependent immune response	Reelin signaling pathway	6.84821430829066e-05	0.329364292906659	0.0208333333333333
4-1BB-dependent immune response	Regular glucocorticoid receptor pathway	0.0007867261989496	0.409839027319018	0.0851063829787234
4-1BB-dependent immune response	Regulated proteolysis of p75 neurotrophin receptor	0.000449924956307186	0.326936368328626	0.0689655172413793
4-1BB-dependent immune response	Regulation of NFAT transcription factors	6.42668225156372e-05	0.357752970325589	0.0634920634920635
4-1BB-dependent immune response	Regulatory RNA pathways	6.24097920194075e-05	0.129359908383501	0
4-1BB-dependent immune response	Renal cell carcinoma	0.000366550856525246	0.397863192184045	0.0112359550561798
4-1BB-dependent immune response	Response to elevated platelet cytosolic calcium	0.00144034113148862	0.241030778301246	0
4-1BB-dependent immune response	Retinoblastoma protein regulation	0.000303329835667582	0.368339712762361	0.036144578313253
4-1BB-dependent immune response	Retinoic acid receptor-mediated signaling	0.000287931872381423	0.313372830993925	0.0416666666666667
4-1BB-dependent immune response	Retinol metabolism	0.000839649641612288	0	0
4-1BB-dependent immune response	Rev-mediated nuclear export of HIV-1 RNA	0.00024412665933619	0.112511620103257	0
4-1BB-dependent immune response	Rho cell motility signaling pathway	7.75118959576512e-05	0.190082950292331	0
4-1BB-dependent immune response	Rho GTPase cycle	4.18520828445365e-05	0.242937851880204	0
4-1BB-dependent immune response	RhoA activity regulation	4.18520828445365e-05	0.231789153027383	0
4-1BB-dependent immune response	RhoA signaling pathway	0.000367170484874345	0.412227926460285	0.0833333333333333
4-1BB-dependent immune response	RIG-I-like receptor signaling pathway	0.000730569732252324	0.470848028464984	0.109756097560976
4-1BB-dependent immune response	RIG-I/MDA5-mediated induction of interferon-alpha/beta pathways	0.00053554338973381	0.456831655468471	0.0786516853932584
4-1BB-dependent immune response	RNA degradation	5.4304715995148e-05	0.171934806355573	0
4-1BB-dependent immune response	RNA polymerase I promoter opening	0.000830283708176075	0.229169343120213	0
4-1BB-dependent immune response	RNA polymerase I transcription	0.000830283708176075	0.242303718504615	0
4-1BB-dependent immune response	RNA polymerase I, RNA polymerase III, and mitochondrial transcription	0.000830283708176075	0.304410843628145	0
4-1BB-dependent immune response	RNA polymerase II transcription	0.000360333637352632	0.245945371338747	0
4-1BB-dependent immune response	RNA polymerase III transcription	0.000384464669858687	0.284245253719546	0
4-1BB-dependent immune response	S phase	0.000200962830825304	0.331683698714448	0
4-1BB-dependent immune response	Salmonella infection	2.58415545080359e-05	0.10268548491264	0
4-1BB-dependent immune response	SARS coronavirus protease	0.000464935991361972	0.128350832156698	0.0384615384615385
4-1BB-dependent immune response	Selenium metabolism and selenoproteins	0.000449924956307186	0.348212606028524	0.0909090909090909
4-1BB-dependent immune response	Selenium pathway	0.000449924956307186	0.332967353213586	0.038961038961039
4-1BB-dependent immune response	Selenoamino acid metabolism	0.00149974985435729	0.0941732894582896	0
4-1BB-dependent immune response	Sema3A-plexin repulsion signaling by inhibiting integrin adhesion	2.31731331186192e-05	0.13619674747754	0
4-1BB-dependent immune response	Sema4D in semaphorin signaling	4.18520828445365e-05	0.214097746364691	0
4-1BB-dependent immune response	Sema4D-mediated inhibition of cell attachment and migration	4.18520828445365e-05	0.13556320271026	0
4-1BB-dependent immune response	Semaphorin interactions	8.26690470604298e-05	0.283839068842255	0
4-1BB-dependent immune response	Senescence and autophagy	0.00056748910961734	0.361378423792771	0.0347826086956522
4-1BB-dependent immune response	Serotonin HTR1 group and FOS pathway	0.00053347065741004	0.420005711930695	0.0833333333333333
4-1BB-dependent immune response	Serotonin receptor 2 and STAT3 signaling	1.25715670579634e-05	0.19069300288103	0
4-1BB-dependent immune response	Seven transmembrane receptor signaling through beta-arrestin	0.000616810634707936	0.549640648601769	0.0930232558139535
4-1BB-dependent immune response	SHC-related events	3.35796358747512e-05	0.325853016280306	0
4-1BB-dependent immune response	SHC1 events in EGFR signaling	0.000142102078619095	0.326278324186979	0
4-1BB-dependent immune response	SHC1 events in ERBB2 signaling	4.0781158660647e-05	0.325853016280306	0
4-1BB-dependent immune response	Shigellosis	0.00121561069630393	0.439466939702907	0.0933333333333333
4-1BB-dependent immune response	SHP2 signaling	0.000439725785449841	0.339165850357329	0.0266666666666667
4-1BB-dependent immune response	Shuttle for transfer of acetyl groups from mitochondria to the cytosol	0.00102394398888252	0	0
4-1BB-dependent immune response	Signal amplification	0.000231323250854543	0.177289639841143	0.02
4-1BB-dependent immune response	Signal attenuation	0.000167428136785316	0.24326357804588	0
4-1BB-dependent immune response	Signal regulatory protein (SIRP) family interactions	0.000321663887909778	0.162851854250518	0
4-1BB-dependent immune response	Signal transduction	0.00067152973423574	0.460543590412957	0.00677637947725073
4-1BB-dependent immune response	Signal transduction by L1	1.16957061785977e-05	0.359312156343091	0
4-1BB-dependent immune response	Signal transduction through IL-1R	0.00102524555891745	0.514005845817831	0.234042553191489
4-1BB-dependent immune response	Signaling by constitutively active EGFR	4.1752124208453e-05	0.297911565701089	0
4-1BB-dependent immune response	Signaling by EGFR	2.60224823339963e-05	0.181857060414099	0
4-1BB-dependent immune response	Signaling by EGFR in cancer	0.000385666594223946	0.392022892443993	0.00769230769230769
4-1BB-dependent immune response	Signaling by ERBB2	0.000152247353744761	0.392022892443993	0.00826446280991736
4-1BB-dependent immune response	Signaling by ERBB4	0.000334094452699052	0.409706457486086	0.00892857142857143
4-1BB-dependent immune response	Signaling by FGFR in disease	0.0003580792936162	0.395051605368101	0.00680272108843537
4-1BB-dependent immune response	Signaling by FGFR mutants	4.26279850878187e-05	0.256495315294662	0
4-1BB-dependent immune response	Signaling by FGFR1 fusion mutants	2.6898343213362e-05	0.251217763121444	0
4-1BB-dependent immune response	Signaling by FGFR1 mutants	2.6898343213362e-05	0.253125030356672	0
4-1BB-dependent immune response	Signaling by GPCR	7.02985113139484e-05	0.395329652428532	0
4-1BB-dependent immune response	Signaling by Hippo	0.000245908147902557	0.274212011474062	0
4-1BB-dependent immune response	Signaling by insulin receptor	0.000461705480210231	0.358770044315332	0
4-1BB-dependent immune response	Signaling by interleukins	0.000884177772488783	0.554891135951381	0.0487804878048781
4-1BB-dependent immune response	Signaling by NGF	0.000926033942907271	0.44910280684001	0.0299145299145299
4-1BB-dependent immune response	Signaling by PDGF	0.000415055065013327	0.3823856476981	0.00709219858156028
4-1BB-dependent immune response	Signaling by Robo receptor	9.7150722949532e-05	0.321034552665497	0
4-1BB-dependent immune response	Signaling by SCF-KIT	0.000360405479162646	0.37199954310684	0.0103092783505155
4-1BB-dependent immune response	Signaling by TGF-beta receptor complex	0.00014617967454111	0.346356665605373	0
4-1BB-dependent immune response	Signaling by the B cell receptor (BCR)	0.000647089182018103	0.425717567318295	0.0301204819277108
4-1BB-dependent immune response	Signaling events mediated by focal adhesion kinase	0.000243883228036707	0.408084667302231	0.025
4-1BB-dependent immune response	Signaling events mediated by HDAC class I	0.000524906315384557	0.363142231703072	0.0344827586206897
4-1BB-dependent immune response	Signaling events mediated by HDAC class II	0.000196484616457177	0.291612916031338	0
4-1BB-dependent immune response	Signaling events mediated by hepatocyte growth factor receptor (c-Met)	0.000651351553345487	0.444616118478098	0.03125
4-1BB-dependent immune response	Signaling events mediated by PRL	0.00013407482443777	0.297691428560976	0
4-1BB-dependent immune response	Signaling events mediated by PTP1B	0.000187201226629176	0.265995247571611	0
4-1BB-dependent immune response	Signaling events mediated by stem cell factor receptor (c-Kit)	0.000887989333864706	0.394876919278757	0.0140845070422535
4-1BB-dependent immune response	Signaling events mediated by T cell protein tyrosine phosphatase (TC-PTP)	0.000231546375190497	0.275791805222419	0
4-1BB-dependent immune response	Signaling events mediated by VEGFR1 and VEGFR2	0.00108990825703212	0.411607687783537	0.0344827586206897
4-1BB-dependent immune response	Signaling events regulated by Ret tyrosine kinase	0.000514447858917151	0.291625490468147	0.0350877192982456
4-1BB-dependent immune response	Signaling of hepatocyte growth factor receptor	0.000442129295224078	0.423463464997056	0.0357142857142857
4-1BB-dependent immune response	Signaling to ERKs	0.00032531289260575	0.349201910132923	0.0181818181818182
4-1BB-dependent immune response	Signaling to p38 via RIT and RIN	1.92528597193526e-05	0.320312407966747	0
4-1BB-dependent immune response	Signaling to STAT3	1.25715670579634e-05	0.18155383183411	0
4-1BB-dependent immune response	Skeletal muscle hypertrophy is regulated via AKT/mTOR pathway	3.96545593473697e-05	0.226182052288885	0
4-1BB-dependent immune response	Skeletal myogenesis control by HDAC and calcium/calmodulin-dependent kinase (CaMK)	0.000231323250854543	0.312176468642701	0.0425531914893617
4-1BB-dependent immune response	SLC-mediated transmembrane transport	6.42668225156372e-05	0.178611209595435	0
4-1BB-dependent immune response	Small cell lung cancer	0.000472532060646232	0.412809574156192	0.0612244897959184
4-1BB-dependent immune response	Smooth muscle contraction	5.16362946057312e-05	0.156655371350413	0
4-1BB-dependent immune response	Sonic Hedgehog (SHH) receptor PTCH1 regulation of cell cycle	1.92528597193526e-05	0.1919534913888	0
4-1BB-dependent immune response	Spliceosomal assembly	0.000104115248597594	0.0772689138968072	0
4-1BB-dependent immune response	Spliceosome	0.000558519587556291	0.248676340940564	0
4-1BB-dependent immune response	Splicing regulation through Sam68	1.92528597193526e-05	0.316154279460395	0
4-1BB-dependent immune response	Sprouty regulation of FGF signaling	0.000278115801379206	0.312681458749217	0
4-1BB-dependent immune response	Sprouty regulation of tyrosine kinase signals	2.60224823339963e-05	0.324403968563898	0
4-1BB-dependent immune response	SREBF and miR-33 in cholesterol and lipid homeostasis	7.9209982296371e-05	0.213562760276259	0
4-1BB-dependent immune response	SREBP signaling	0.000181716867316782	0.23939229645511	0
4-1BB-dependent immune response	Stabilization of mRNA by HuR	1.18735215560272e-05	0.194619614196682	0
4-1BB-dependent immune response	STAT3 pathway	1.25715670579634e-05	0.269675967839678	0
4-1BB-dependent immune response	Stathmin and breast cancer resistance to antimicrotubule agents	0.000240210606103893	0.254012171754571	0
4-1BB-dependent immune response	Steroid hormone biosynthesis	5.4963169108001e-05	0.121886235376338	0
4-1BB-dependent immune response	Sulfur amino acid metabolism	0.00149974985435729	0.148560195884793	0
4-1BB-dependent immune response	SUMOylation by RanBP2 regulates transcriptional repression	9.64282442267075e-05	0.235417900200338	0
4-1BB-dependent immune response	Syndecan 2 pathway	5.37234667562559e-05	0.284471338269789	0.0192307692307692
4-1BB-dependent immune response	Syndecan 3 pathway	0.000346554766891424	0.215391533327624	0
4-1BB-dependent immune response	Syndecan 4 pathway	2.99864425023713e-05	0.208076866453715	0
4-1BB-dependent immune response	Systemic lupus erythematosus	0.00366256142239016	0.271847486904237	0.00632911392405063
4-1BB-dependent immune response	T cell activation co-stimulatory signal	0.000278115801379206	0.247242538687148	0.025
4-1BB-dependent immune response	T cell receptor downstream signaling	0.000449924956307186	0.451576347883397	0.135135135135135
4-1BB-dependent immune response	T cell receptor regulation of apoptosis	0.00447309058212538	0.653368227584095	0.0179738562091503
4-1BB-dependent immune response	T cell receptor signaling in naive CD4+ T cells	0.000303550966963434	0.512555001749918	0.0235294117647059
4-1BB-dependent immune response	T cell receptor signaling in naive CD8+ T cells	4.42561251323283e-05	0.466977165672771	0.0273972602739726
4-1BB-dependent immune response	T cell receptor signaling pathway	0.000762530449989525	0.557440293028518	0.0816326530612245
4-1BB-dependent immune response	T cell receptor/JNK pathway	9.3630385871698e-05	0.47545415345447	0.0967741935483871
4-1BB-dependent immune response	T cell signal transduction	0.000596697072816934	0.550846942130395	0.0729166666666667
4-1BB-dependent immune response	TACI and BCMA stimulation of B cell immune responses	0.000723098152361958	0.429555735994364	0.222222222222222
4-1BB-dependent immune response	TAK1 activates NF-kappaB by phosphorylation and activation of IKK complex	0.00053554338973381	0.474328334351803	0.128205128205128
4-1BB-dependent immune response	TAK1-mediated activation of p38 MAPK	0.00053347065741004	0.466359650354898	0.0882352941176471
4-1BB-dependent immune response	Tamoxifen metabolism	5.4963169108001e-05	0	0
4-1BB-dependent immune response	TAp63 pathway	0.000868896222985413	0.354221313126418	0.0273972602739726
4-1BB-dependent immune response	Telomerase regulation	0.000283626223403825	0.3613591806771	0.0481927710843374
4-1BB-dependent immune response	Telomere maintenance	0.000830283708176075	0.167835121074185	0
4-1BB-dependent immune response	Telomeres, telomerase, cellular aging, and immortality	1.16957061785977e-05	0.242391757809305	0
4-1BB-dependent immune response	TGF-beta receptor signaling in EMT (epithelial to mesenchymal transition)	6.42668225156372e-05	0.28973704635746	0
4-1BB-dependent immune response	TGF-beta regulation of extracellular matrix	0.00437732053963592	0.494971275033821	0.00171232876712329
4-1BB-dependent immune response	TGF-beta signaling pathway	0.000630266715591865	0.547565060777521	0.0406091370558376
4-1BB-dependent immune response	Thromboxane A2 receptor signaling	0.000245904111803764	0.259099971034521	0.0133333333333333
4-1BB-dependent immune response	Thymic stromal lymphopoietin (TSLP) pathway	0.00017522810631987	0.413490601575276	0.0185185185185185
4-1BB-dependent immune response	Thyroid-stimulating hormone signaling pathway	0.000541548041075302	0.3799850321032	0.0487804878048781
4-1BB-dependent immune response	Tie2 signaling	0.000278115801379206	0.243163691264508	0
4-1BB-dependent immune response	Tight junction	0.000843888322545588	0.24958719980492	0
4-1BB-dependent immune response	Tight junction interactions	0.000268037183162008	0.112579699040842	0
4-1BB-dependent immune response	TNF-alpha effects on cytokine activity, cell motility, and apoptosis	4.18499452002287e-05	0.449325220109938	0.0197368421052632
4-1BB-dependent immune response	TNF-alpha signaling pathway	0.000820214847501379	0.629413455000253	0.12037037037037
4-1BB-dependent immune response	TNF/stress-related signaling	0.00102524555891745	0.569723586899823	0.342857142857143
4-1BB-dependent immune response	TNFR1 signaling pathway	0.000101529308818787	0.435669421855812	0.0869565217391304
4-1BB-dependent immune response	TNFR2 signaling pathway	0.000449924956307186	0.466023808344466	0.225806451612903
4-1BB-dependent immune response	Toll receptor cascades	0.00112529302455867	0.568423146912734	0.0718562874251497
4-1BB-dependent immune response	Toll-like receptor signaling pathway regulation	0.00105815230439205	0.563719971385864	0.0657894736842105
4-1BB-dependent immune response	TP53 network	7.2336228925098e-05	0.24712009225754	0
4-1BB-dependent immune response	TPO signaling pathway	2.6898343213362e-05	0.353722226862135	0.0227272727272727
4-1BB-dependent immune response	TRAF6 mediated NF-kB activation	0.00053554338973381	0.443558109925417	0.2
4-1BB-dependent immune response	TRAIL signaling pathway	4.18499452002287e-05	0.499838094087071	0.116279069767442
4-1BB-dependent immune response	Transcription	0.00118612316213601	0.318280620518928	0
4-1BB-dependent immune response	Transcription factor regulation of microRNAs related to cardiac hypertrophy	1.25715670579634e-05	0.258683608493578	0.037037037037037
4-1BB-dependent immune response	Transcriptional activity of SMAD2/SMAD3-SMAD4 heterotrimer	8.19128520254724e-05	0.344412487193947	0
4-1BB-dependent immune response	Transcriptional regulation of white adipocyte differentiation	0.000449924956307186	0.379882770456203	0.0210526315789474
4-1BB-dependent immune response	Transfer RNA aminoacylation	0.00245354222454788	0.178430720085472	0
4-1BB-dependent immune response	Translation	0.00186000851448845	0.241885576338281	0
4-1BB-dependent immune response	Translation factors	0.000784686472504287	0.167017322497974	0
4-1BB-dependent immune response	Transmembrane transport of small molecules	0.000521626937918136	0.225129962359739	0
4-1BB-dependent immune response	Transmission across chemical synapses	4.1819676209726e-05	0.307632023592485	0
4-1BB-dependent immune response	Transport of inorganic cations/anions and amino acids/oligopeptides	6.42668225156372e-05	0.113199785119741	0
4-1BB-dependent immune response	Transport of mature mRNAs derived from intronless transcripts	6.24097920194075e-05	0.134661289177899	0
4-1BB-dependent immune response	Transport of mature transcript to cytoplasm	0.000215313782466956	0.153935132044433	0
4-1BB-dependent immune response	Trefoil factor initiation of mucosal healing	0.000475947438641182	0.422262073801127	0.0740740740740741
4-1BB-dependent immune response	Tricarboxylic acid (TCA) cycle	0.00331565650606101	0.112655429263251	0
4-1BB-dependent immune response	Tricarboxylic acid (TCA) cycle and respiratory electron transport	0.00347212038311362	0.153840658249689	0
4-1BB-dependent immune response	Triglyceride biosynthesis	7.9209982296371e-05	0.129476268098021	0
4-1BB-dependent immune response	TrkA receptor signaling pathway	1.43267761553986e-05	0.25172878632353	0
4-1BB-dependent immune response	Tryptophan metabolism	8.8981621315301e-05	0.171904408620117	0
4-1BB-dependent immune response	TSH regulation of gene expression	0.000189733682024219	0.354851747475926	0.00862068965517241
4-1BB-dependent immune response	TSP1-induced apoptosis in microvascular endothelial cell	0.000231323250854543	0.258625646853161	0.0769230769230769
4-1BB-dependent immune response	Tumor necrosis factor (TNF) pathway	5.38157084832975e-05	0.531505447295902	0.19047619047619
4-1BB-dependent immune response	Tumor suppressor Arf inhibits ribosomal biogenesis	7.2336228925098e-05	0.245783304453427	0
4-1BB-dependent immune response	TWEAK signaling pathway	0.000730569732252324	0.434044191847549	0.169811320754717
4-1BB-dependent immune response	Type 2 diabetes mellitus	0.000141590994004957	0.365090948197408	0.0294117647058824
4-1BB-dependent immune response	Type I hemidesmosome assembly	0.000156024480048519	0	0
4-1BB-dependent immune response	Type I interferon (interferon-alpha/beta) pathway	0.000524045273076709	0.230116032709226	0
4-1BB-dependent immune response	Type II interferon signaling (interferon-gamma)	0.000271168363387133	0.31384502805337	0.0144927536231884
4-1BB-dependent immune response	Ubiquitin-mediated degradation of phosphorylated Cdc25A	0.000156620221350645	0.336842114605379	0
4-1BB-dependent immune response	Ubiquitin-mediated proteolysis	0.00010065262244146	0.375465381521094	0.00645161290322581
4-1BB-dependent immune response	Unfolded protein response	8.28524967371776e-05	0.306300863926166	0
4-1BB-dependent immune response	Unwinding of DNA	4.43426094746588e-05	0	0
4-1BB-dependent immune response	Urokinase-type plasminogen activator (uPA) and uPAR-mediated signaling	0.000325815083960036	0.211538699167324	0
4-1BB-dependent immune response	Validated nuclear estrogen receptor alpha network	0.000303357379007378	0.355185515198747	0.024390243902439
4-1BB-dependent immune response	Valine, leucine and isoleucine degradation	4.718892562337e-05	0	0
4-1BB-dependent immune response	Vascular smooth muscle contraction	1.18735215560272e-05	0.343496877500065	0
4-1BB-dependent immune response	VEGF signaling pathway	0.000277899333287999	0.360066248426552	0.0105263157894737
4-1BB-dependent immune response	VEGF, hypoxia, and angiogenesis	0.000850083514485844	0.26943870797937	0
4-1BB-dependent immune response	VEGFR1 pathway	0.000263789025223807	0.262549288632417	0
4-1BB-dependent immune response	Vibrio cholerae infection	0.000245908147902557	0.190985818517193	0
4-1BB-dependent immune response	Viral dsRNA-TLR3-TRIF complex activation of RIP1	0.000449924956307186	0.374449380079952	0.125
4-1BB-dependent immune response	Viral myocarditis	3.8317776717798e-05	0.254077873000477	0
4-1BB-dependent immune response	Vitamin A and carotenoid metabolism	0.000784686472504287	0.214496872444402	0
4-1BB-dependent immune response	Vitamin B12 metabolism	0.000449924956307186	0.32616469921245	0.0434782608695652
4-1BB-dependent immune response	Vitamin B5 (pantothenate) metabolism	7.9209982296371e-05	0	0
4-1BB-dependent immune response	Vitamin C (ascorbate) metabolism	0.000215313782466956	0	0
4-1BB-dependent immune response	Wnt interactions in lipid metabolism and immune response	5.4963169108001e-05	0.38612789359626	0
4-1BB-dependent immune response	Wnt signaling pathway	0.0011065590629717	0.404197241776218	0.00803212851405622
4-1BB-dependent immune response	Wnt signaling pathway and pluripotency	0.000249239867303838	0.37457548744142	0.00854700854700855
4-1BB-dependent immune response	Wnt/calcium/cyclic GMP pathway	1.18735215560272e-05	0.282498823523066	0
4-1BB-dependent immune response	Y branching of actin filaments	2.58415545080359e-05	0.181039543224441	0
ABC transporters	ABCA transporters in lipid homeostasis	0.017560387354397	0.537152386791172	0.361702127659574
ABC transporters	Abl role in Robo-Slit signaling	0.000276269710013184	0.107798050972027	0
ABC transporters	Acetylation and deacetylation of RelA in the nucleus	0.000776899094850058	0.12579079503688	0
ABC transporters	Actin cytoskeleton regulation	0.011297941324971	0.2799733377591	0
ABC transporters	Actions of nitric oxide in the heart	0.00287647970532815	0.164759353862025	0
ABC transporters	Activated NOTCH1 signaling in the nucleus	0.00135907326203486	0.162124289221975	0
ABC transporters	Activation of BH3-only proteins	0.00578908795760182	0.1192018871728	0
ABC transporters	Activation of BIM and translocation to mitochondria	0.00528445982373657	0	0
ABC transporters	Activation of BMF and translocation to mitochondria	0.000457360115402499	0	0
ABC transporters	Activation of chaperones by IRE1 alpha	0.00383133103346286	0.205256600153768	0
ABC transporters	Activation of DNA fragmentation factor	0.000597227037519053	0	0
ABC transporters	Activation of IRF3/IRF7 mediated by TBK1/IKK epsilon	8.48635640134471e-05	0.133010175428078	0
ABC transporters	Activation of kainate receptors upon glutamate binding	0.000492749354776886	0	0
ABC transporters	Activation of mRNA upon binding of the cap-binding complex and eIFs, and subsequent binding to 43S	0.0119054112993184	0.299544603329081	0
ABC transporters	Activation of NF-kappaB in B cells	0.00676628716734186	0.184560611899907	0
ABC transporters	Activation of pro-caspase 8	0.000422356589808759	0	0
ABC transporters	Activation of PUMA and translocation to mitochondria	0.000457360115402499	0	0
ABC transporters	Activation of RAS in B cells	0.000264474046892384	0	0
ABC transporters	Activation of the AP-1 family of transcription factors	0.000515233174011869	0.107534110387928	0
ABC transporters	Activation of the pre-replicative complex	0.000489730839940055	0.0970100956174916	0
ABC transporters	Acute myeloid leukemia	0.000412234441645086	0.184551024817955	0
ABC transporters	Acute myocardial infarction	0.00127293583317362	0.154695984386087	0
ABC transporters	Acyl chain remodelling of phosphatidylcholine	0.00261861085681431	0.156484796504672	0
ABC transporters	Adaptive immune system	0.0339743818325499	0.399916622841006	0.00307219662058372
ABC transporters	Adenylate cyclase inhibitory pathway	0.00195509843435161	0	0
ABC transporters	Adherens junction actin cytoskeletal organization	0.00127212005431384	0.0948293604709598	0
ABC transporters	Adherens junction cell adhesion	0.00408277172588725	0.226560399958031	0
ABC transporters	Adipocytokine signaling pathway	0.00192306663783581	0.220412932788463	0
ABC transporters	Adipogenesis	0.00607937871813242	0.310815388144797	0
ABC transporters	ADP signalling through P2Y purinoceptor 1	0.000543533197733534	0	0
ABC transporters	ADP signalling through P2Y purinoceptor 12	0.00272095038606393	0	0
ABC transporters	ADP-ribosylation factor	0.000929619960329524	0.165131340780336	0
ABC transporters	Adrenergic pathway	0.00265516719811208	0.265288405922074	0
ABC transporters	Agrin in postsynaptic differentiation	0.0018059933120829	0.148212801422514	0
ABC transporters	AHR signal transduction pathway	0.00112624513239838	0	0
ABC transporters	AKAP95 role in mitosis and chromosome dynamics	0.00139605516565626	0.0913947927545503	0
ABC transporters	AKT phosphorylation of cytosolic targets	6.01877913112355e-05	0.0863821435082394	0
ABC transporters	AKT signaling pathway	0.000956520354641893	0.133730517709116	0
ABC transporters	Alanine and aspartate metabolism	0.000696888373184453	0	0
ABC transporters	Alanine, aspartate and glutamate metabolism	0.00218076785871256	0.129074430219398	0
ABC transporters	Aldosterone-regulated sodium reabsorption	0.000664591484913421	0.312825171099535	0
ABC transporters	ALK in cardiac myocytes	5.26257962626793e-05	0.130585197854028	0
ABC transporters	ALK1 pathway	0.000270225198983295	0.143197407011714	0
ABC transporters	Allograft rejection	0.00142659737303529	0.1134912401718	0
ABC transporters	Alpha-4 beta-7 integrin signaling	7.31690271891917e-05	0	0
ABC transporters	Alpha-6 beta-1 and alpha-6 beta-4 integrin signaling	0.00459204676991264	0.169167273752686	0
ABC transporters	Alpha-6 beta-4 integrin signaling pathway	0.00263844338557519	0.142905318037741	0
ABC transporters	Alpha-9 beta-1 integrin pathway	5.0783842956648e-05	0.175393066069522	0
ABC transporters	Alpha-E beta-7 integrin cell surface interactions	6.31082859506779e-05	0	0
ABC transporters	Alpha-linolenic (omega3) and linoleic (omega6) acid metabolism	0.00219963311972402	0.328286940140011	0.0175438596491228
ABC transporters	Alpha-M beta-2 integrin signaling	0.00124400840906252	0.218783857486573	0
ABC transporters	Alpha-synuclein signaling	0.00137445935284521	0.16554475595422	0
ABC transporters	Alpha-V beta-3 integrin/OPN pathway	0.000530529142591691	0.167732814856864	0
ABC transporters	Alzheimer's disease	0.00311329708929769	0.336229640640487	0
ABC transporters	Amine ligand-binding G-protein coupled receptors	0.0011321641057403	0.11797016848408	0
ABC transporters	Amino acid and oligopeptide SLC transporters	0.00384941768671155	0.204138753596064	0
ABC transporters	Amino acid biosynthesis and interconversion (transamination)	0.00148387948552811	0.128897996547648	0
ABC transporters	Amino acid metabolism	0.0119511719144381	0.266681271648421	0
ABC transporters	Amino acid transport across the plasma membrane	0.00296246884811316	0.1346672080344	0
ABC transporters	Amoebiasis	0.00281208716985309	0.253254801954097	0
ABC transporters	AMPK signaling	0.000265315045052985	0.201264455138284	0
ABC transporters	Amyloids	0.00221225278534842	0.255213826261214	0.0103092783505155
ABC transporters	Androgen receptor proteolysis and transcription regulation	0.00141805442886458	0.222110478547598	0
ABC transporters	Androgen receptor regulation of biosynthesis and transcription	0.00226320793955121	0.230020893542985	0
ABC transporters	Androgen receptor signaling, proteolysis, and transcription regulation	0.00171996337695182	0.229545655148269	0
ABC transporters	Angiogenesis	0.000198070489599288	0.11593080115519	0
ABC transporters	Angiopoietin receptor Tie2-mediated signaling	0.000709913148679897	0.155204898407806	0
ABC transporters	Angiotensin II-mediated activation of JNK pathway via Pyk2-dependent signaling	0.000529418994900835	0.138082585612114	0
ABC transporters	Angiotensin II-stimulated signaling through G-proteins and beta-arrestin	0.000752847862870945	0.187352373876419	0
ABC transporters	Antigen presentation: folding, assembly, and peptide loading of class I MHC proteins	0.0245131713156766	0.294036809578351	0.00666666666666667
ABC transporters	Antigen processing and presentation	0.00953637190640938	0.295124167809238	0.0158730158730159
ABC transporters	Antigen processing: cross presentation	0.00942251076554541	0.276740661878224	0.0161290322580645
ABC transporters	Antigen-activated B-cell receptor generation of second messengers	0.00508876685693034	0.245724952253405	0
ABC transporters	Antisense RNA pathway	0.00408481652250992	0	0
ABC transporters	Antiviral mechanism by interferon-stimulated genes	0.00725958177561803	0.138008407484123	0
ABC transporters	AP-1 transcription factor network	0.00239919320982791	0.213232339000857	0
ABC transporters	APC/C activator regulation between G1/S and early anaphase	6.96620149927599e-05	0	0
ABC transporters	APC/C- and Cdc20-mediated degradation of Nek2A	8.48635640134471e-05	0.125240111492353	0
ABC transporters	APC/C-mediated degradation of cell cycle proteins	0.00676628716734186	0.197889615739786	0
ABC transporters	Apoptosis	0.0190979815123286	0.280039720563812	0
ABC transporters	Apoptosis intrinsic pathway	0.00578908795760182	0.134948257528956	0
ABC transporters	Apoptosis modulation and signaling	0.000879716705211258	0.169087487713267	0
ABC transporters	Apoptosis modulation by HSP70	0.0031188168304261	0.114677467540957	0
ABC transporters	Apoptosis regulation	0.00676628716734186	0.179454338995734	0
ABC transporters	Apoptotic cleavage of cell adhesion proteins	0.00159063128575902	0	0
ABC transporters	Apoptotic cleavage of cellular proteins	0.000509174333269449	0.105338062006245	0
ABC transporters	Apoptotic DNA fragmentation and tissue homeostasis	0.00464076035179869	0	0
ABC transporters	Apoptotic execution phase	0.00725938400062808	0.210784229430992	0
ABC transporters	Apoptotic signaling in response to DNA damage	0.00132385326650057	0.141451616887661	0
ABC transporters	Aquaporin-mediated transport	0.00198163556380467	0.263231905254638	0
ABC transporters	Arachidonate epoxygenase/epoxide hydrolase pathway	0.00256825295572173	0	0
ABC transporters	Arachidonic acid metabolism	0.00281203097691991	0.214472652161724	0
ABC transporters	Arf6 integrin-mediated signaling pathway	0.0015080291097838	0.167611501287152	0
ABC transporters	Arf6 signal transduction regulation	0.00193488035138901	0.133244033793904	0
ABC transporters	Arf6 vesicle-mediated transport	0.000286410562464065	0.129209876549489	0
ABC transporters	Arginine and proline metabolism	0.00218076785871256	0.160721252073268	0
ABC transporters	Arrhythmogenic right ventricular cardiomyopathy (ARVC)	0.00635436958611208	0.225567447841298	0
ABC transporters	Asparagine N-linked glycosylation	0.00189121895214367	0.253034545451023	0
ABC transporters	Assembly of HIV virion	8.48635640134471e-05	0.116508978967189	0
ABC transporters	Association of licensing factors with the pre-replicative complex	8.48635640134471e-05	0.124889286049592	0
ABC transporters	Association of TriC/CCT with target proteins during biosynthesis	0.00325101106981714	0.178072521380821	0
ABC transporters	Astrocytic glutamate-glutamine uptake and metabolism	0.0023708283241265	0	0
ABC transporters	ATF2 transcription factor network	0.0012185295683781	0.194361629047998	0
ABC transporters	ATM pathway	0.00938294837641633	0.137432181249687	0
ABC transporters	ATM-dependent DNA damage response	0.000598758222769605	0.23643503511602	0
ABC transporters	Attenuation of GPCR signaling	0.00148888620902779	0	0
ABC transporters	Atypical NF-kappaB pathway	6.03358367021927e-05	0.122424642765135	0
ABC transporters	Aurora B signaling	0.000276848365625042	0.122426962275297	0
ABC transporters	Autodegradation of Cdh1 by Cdh1-APC/C	0.00673092029819169	0.168584805018714	0
ABC transporters	Autoimmune thyroid disease	0.00142659737303529	0.10802060129157	0
ABC transporters	Axon guidance	0.0200048919305104	0.334450883012283	0
ABC transporters	B cell survival pathway	0.000140240635445951	0.0939484065128614	0
ABC transporters	Bacterial invasion of epithelial cells	0.0021935120780702	0.19827902210013	0
ABC transporters	BAD activation and translocation to mitochondria	0.000504628133865257	0	0
ABC transporters	BAD phosphorylation mediated by IGF1R signaling	0.00173261470225308	0.126969473973602	0
ABC transporters	BAD phosphorylation regulation	0.00121578361209236	0.123501878886992	0
ABC transporters	BARD1 signaling events	0.00212817514154423	0.109909159756273	0
ABC transporters	Basal cell carcinoma	5.26257962626793e-05	0.175271466243745	0
ABC transporters	Base excision repair	0.00223673472894075	0.117389678399136	0
ABC transporters	Basigin interactions	0.00700164627297773	0.199373768341279	0
ABC transporters	BDNF signaling pathway	0.0237179806301766	0.451419075204207	0.00325732899022801
ABC transporters	Benzo(a)pyrene metabolism	0.00467124468525807	0.185862760032994	0
ABC transporters	Beta-1 integrin cell surface interactions	0.001618167221775	0.185712760687684	0
ABC transporters	Beta-3 integrin cell surface interactions	0.00156591312811041	0.201698618537654	0
ABC transporters	Beta-arrestin-dependent recruitment of Src kinases in GPCR signaling	0.00033268195186345	0.152890602978107	0
ABC transporters	Beta-arrestins in GPCR desensitization	0.000273102596935432	0.157998541191027	0
ABC transporters	Beta-catenin phosphorylation cascade	0.00108856914913718	0.0849780318065814	0
ABC transporters	Beta-oxidation of butanoyl-CoA to acetyl-CoA	8.35256725817795e-05	0	0
ABC transporters	Beta-oxidation of lauroyl-CoA to decanoyl-CoA	8.35256725817795e-05	0	0
ABC transporters	Beta-oxidation of very long chain fatty acids	0.00219963311972402	0.298854502777574	0.0192307692307692
ABC transporters	Bicarbonate transporters	0.000433486256702369	0	0
ABC transporters	Bile acid and bile salt metabolism	0.0046038241590613	0.470382267241365	0.0277777777777778
ABC transporters	Bile salt and organic anion SLC transporters	0.00107825152927648	0.392258584395771	0
ABC transporters	Binding of chemokines to chemokine receptors	0.000382819031893001	0.169867808350203	0
ABC transporters	Binding of RNA by insulin-like growth factor 2 mRNA binding proteins (IGF2BPs/IMPs/VICKZs)	0.000111808382534072	0	0
ABC transporters	Bioactive peptide-induced signaling pathway	0.00286943245806691	0.151199816920818	0
ABC transporters	Biological oxidations	0.00607064149636682	0.320781008821002	0
ABC transporters	Biosynthesis of the N-glycan precursor (dolichol lipid-linked oligosaccharide, LLO) and transfer to a nascent protein	0.00189121895214367	0	0
ABC transporters	Bladder cancer	0.000334142135776749	0.155436402762702	0
ABC transporters	BMAL1-CLOCK/NPAS2 activates circadian expression	0.000933123038012275	0.246991391665888	0
ABC transporters	BMP receptor signaling	0.000871914561997361	0.175957960600957	0
ABC transporters	Bone remodeling	0.000994197570343633	0.125595852872283	0
ABC transporters	Breakdown of the nuclear lamina	0.00456235134408056	0	0
ABC transporters	Butanoate metabolism	8.35256725817795e-05	0.336093730009985	0
ABC transporters	C-Myb transcription factor network	0.00646568630841545	0.276463204437757	0
ABC transporters	C-Myc pathway	5.26257962626793e-05	0.127330191780837	0
ABC transporters	Calcineurin-dependent NFAT signaling role in lymphocytes	0.00467237062712625	0.153027810439952	0
ABC transporters	Calcium regulation in the cardiac cell	0.00566702007249212	0.326029371557359	0
ABC transporters	Calcium signaling by HBx of hepatitis B virus	5.0783842956648e-05	0.113132164426952	0
ABC transporters	Calcium signaling pathway	0.00465476705565638	0.378192516802014	0
ABC transporters	cAMP cell motility pathway inferred from amoeba model	0.000419358402915607	0.19215085707447	0
ABC transporters	Cap-dependent translation initiation	0.0148714496360118	0.301350256568243	0
ABC transporters	Capped intron-containing pre-mRNA processing	0.0262266749248188	0.101387829161001	0
ABC transporters	Carbohydrate metabolism	0.011237020153926	0.370617342458404	0.00355871886120996
ABC transporters	Cardiac muscle contraction	0.00141250429128192	0.282005122449838	0
ABC transporters	CARM1 and regulation of the estrogen receptor	0.00105000169178549	0.138527962714792	0
ABC transporters	CARM1 transcriptional regulation by protein methylation	0.00214890665010463	0.151987529725254	0
ABC transporters	Caspase cascade in apoptosis	0.00728504242486456	0.151118531249796	0
ABC transporters	Cation-coupled chloride cotransporters	0.0017625265382404	0.139004076117649	0
ABC transporters	CBL signaling regulation	0.000896193777339653	0.0887387727109991	0
ABC transporters	CBL-mediated ligand-induced downregulation of EGF receptors	0.000987474893469641	0.0848299495863642	0
ABC transporters	CCR3 signaling in eosinophils	0.00140720543876305	0.156598895937321	0
ABC transporters	CD28 co-stimulation	0.000384120103059317	0.107330976264467	0
ABC transporters	CD28-dependent PI3K/Akt signaling	0.000209022350205004	0.092427757718858	0
ABC transporters	CD28-dependent Vav1 pathway	6.12619554523012e-05	0.0789104026838951	0
ABC transporters	CD40/CD40L signaling	0.000515233174011869	0.135221363028779	0
ABC transporters	CD8/T cell receptor downstream pathway	0.00214843153533018	0.186899087448379	0
ABC transporters	CDC42 activity regulation	0.000286410562464065	0.144759966364062	0
ABC transporters	CDC42 signaling events	0.00366708030057298	0.191933288189819	0
ABC transporters	CDK regulation of DNA replication	0.000489730839940055	0.0881118990736911	0
ABC transporters	Cell adhesion molecules (CAMs)	0.00873546927756715	0.246624243650868	0
ABC transporters	Cell cycle	0.0324595099669478	0.346488980273872	0
ABC transporters	Cell cycle checkpoints	0.00718635599228916	0.187415695337243	0
ABC transporters	Cell cycle negative regulation by p75 neurotrophin receptor	0.000273102596935432	0	0
ABC transporters	Cell cycle: G1/S checkpoint	0.000345893713327594	0.137261832660171	0
ABC transporters	Cell cycle: G2/M checkpoint	0.00269036156886991	0.144773934389783	0
ABC transporters	Cell death signaling by NRIF in the nucleus	0.00155316617383456	0.138213479157453	0
ABC transporters	Cell differentiation by G alpha (i/o) pathway inferred from mouse Neuro2A model	0.00194832616065669	0.181614397804041	0
ABC transporters	Cell junction organization	0.00804253166142433	0.160968759357601	0
ABC transporters	Cell surface interactions at the vascular wall	0.00959818270320596	0.304816214954253	0
ABC transporters	Cell to cell adhesion signaling	0.000250497204561698	0.136914235186375	0
ABC transporters	Cell-cell communication	0.0114548170373124	0.247052975497552	0
ABC transporters	Cell-extracellular matrix interactions	6.03859677331976e-05	0.115699737271692	0
ABC transporters	Cellular response to hypoxia	0.00338217560854728	0.140610699995332	0
ABC transporters	Ceramide signaling pathway	0.000994197570343633	0.160787163621142	0
ABC transporters	Chagas disease	0.00309236869455773	0.185636517562163	0
ABC transporters	Chemokine signaling pathway	0.00477563685273138	0.238816089367482	0
ABC transporters	CHL1 interactions	0.00098330160204113	0	0
ABC transporters	Cholesterol biosynthesis	0.00448145804433178	0.194148841293735	0
ABC transporters	Chondroitin sulfate/dermatan sulfate metabolism	0.00125475103555686	0.193085415604907	0
ABC transporters	ChREBP activates metabolic gene expression	6.46206849603891e-05	0.129872621391743	0
ABC transporters	ChREBP regulation by carbohydrates and cAMP	0.00155350689398818	0.161940374424497	0
ABC transporters	Chromatin remodeling by hSWI/SNF ATP-dependent complexes	8.81360502081573e-05	0	0
ABC transporters	Chromosome maintenance	0.0101687878583796	0.126184410932374	0
ABC transporters	Chronic myeloid leukemia	0.00104265710779064	0.169155703547912	0
ABC transporters	Circadian rhythm	0.00101798660202572	0.253653792538893	0
ABC transporters	Ck1/Cdk5 regulation by type 1 glutamate receptors	0.00225186076278797	0.120269250149438	0
ABC transporters	Class A GPCRs (rhodopsin-like)	0.00278791897080693	0.316980749711616	0
ABC transporters	Class B GPCRs (secretin family receptors)	0.000765851951712317	0.229417129517763	0
ABC transporters	Class C GPCRs (metabotropic glutamate and pheromone receptors)	0.00302581110966821	0	0
ABC transporters	Clathrin derived vesicle budding	0.0102420172351252	0.332416575729483	0
ABC transporters	Cleavage of growing transcript in the termination region	0.00742324380850799	0	0
ABC transporters	Codeine and morphine metabolism	0.00521483335898464	0.330414733610714	0.0576923076923077
ABC transporters	Collagen binding in corneal epithelia mediated by Erk and PI-3 Kinase	5.29971098001279e-05	0.135798850240911	0
ABC transporters	Collecting duct acid secretion	0.00105751592294424	0.300174301989844	0
ABC transporters	Colorectal cancer	0.000666122670163974	0.16616106571626	0
ABC transporters	Complement and coagulation cascades	0.00127293583317362	0.266736490392783	0
ABC transporters	Control of cell cycle and breast tumor growth by estrogen-responsive protein Efp	0.00115858930198485	0.115597644290664	0
ABC transporters	Control of gene expression by vitamin D receptor	0.00986218930052834	0.226121124735334	0
ABC transporters	Cooperation of prefoldin and TriC/CCT in actin and tubulin folding	0.010223769921799	0	0
ABC transporters	COPI-mediated vesicle transport	0.000619266081003384	0	0
ABC transporters	Corticosteroids and cardioprotection	0.00110596632778332	0.134571123137636	0
ABC transporters	Corticotropin releasing hormone pathway	0.000956520354641893	0.165153813126681	0
ABC transporters	Costimulation by the CD28 family	0.000430722425258169	0.131472606955869	0
ABC transporters	CREB transcription factor and its extracellular signals	0.00121578361209236	0.131048343160565	0
ABC transporters	CRMPs in Sema3A signaling	0.000638075117578437	0	0
ABC transporters	CTCF pathway	8.57942710963464e-05	0.124267230617327	0
ABC transporters	CTL mediated immune response against target cells	0.00142659737303529	0	0
ABC transporters	CTLA4 inhibitory signaling	0.000418741852710653	0.106552407784376	0
ABC transporters	CXCR4 signaling pathway	0.00578474393850198	0.186448501108954	0
ABC transporters	Cyanoamino acid metabolism	0.000127277215362712	0	0
ABC transporters	Cyclin A-Cdk2-associated events at S phase entry	0.00676628716734186	0.206832765685579	0
ABC transporters	Cyclin A/B1-associated events during G2/M transition	0.000290956761868256	0.139362727250861	0
ABC transporters	Cyclin D-associated events in G1	0.000249740082286497	0.175805151447671	0
ABC transporters	Cyclins and cell cycle regulation	6.96620149927599e-05	0.122271493989791	0
ABC transporters	Cysteine and methionine metabolism	0.000356422033288614	0	0
ABC transporters	Cystic fibrosis transmembrane conductance regulator (CFTR) and beta 2 adrenergic receptor (b2AR) pathway	0.00149985645817267	0.128686438815904	0.0175438596491228
ABC transporters	Cytochrome P450 metabolism of endogenous sterols	0.00314596650735648	0.237009838550092	0
ABC transporters	Cytochrome P450 pathway	0.00314596650735648	0.295542234339053	0
ABC transporters	Cytokine-cytokine receptor interaction	0.00514976567260851	0.230772133773176	0
ABC transporters	Cytoplasmic ribosomal proteins	0.0145784863634594	0.155121785603465	0
ABC transporters	Cytoskeletal remodeling regulation and cell spreading by IPP complex components	6.03859677331976e-05	0	0
ABC transporters	Cytosolic tRNA aminoacylation	0.00468786484368986	0	0
ABC transporters	DARPP-32 events	0.0016508853293487	0.124097396799768	0
ABC transporters	DCC-mediated attractive signaling	0.000363350989126268	0	0
ABC transporters	Deadenylation of mRNA	0.00315179464393906	0.0788267976757826	0
ABC transporters	Deadenylation-dependent mRNA decay	0.00315179464393906	0.0996586690694691	0
ABC transporters	Death receptor signaling	0.000422356589808759	0.0778292740620802	0
ABC transporters	Defeat of host-mediated resistance by HIV-1	5.95793549280183e-05	0	0
ABC transporters	Degradation of beta-catenin by the destruction complex	0.00778519430148629	0.183011695496792	0
ABC transporters	Delta Np63 pathway	0.00149420464487302	0.16036329982971	0
ABC transporters	Deposition of new CENP-A-containing nucleosomes at the centromere	0.00154432238633231	0	0
ABC transporters	Deregulation of CDK5 in Alzheimer's disease	0.00126121542248467	0.08457913961848	0
ABC transporters	Destabilization of mRNA by AUF1 (hnRNP D0)	0.00854784206567632	0.194756628005625	0
ABC transporters	Destabilization of mRNA by butyrate response factor 1 (BRF1)	0.000504628133865257	0	0
ABC transporters	Destabilization of mRNA by KSRP	0.000941621151121982	0	0
ABC transporters	Developmental biology	0.0136726302264179	0.372493904939219	0
ABC transporters	Diabetes pathways	0.00521749598763423	0.29208153735632	0
ABC transporters	Differentiation pathway in PC12 cells	0.0128198961662194	0.200371167897998	0
ABC transporters	Dilated cardiomyopathy	0.00567862409770864	0.208535108095278	0
ABC transporters	Disease	0.0310557468123812	0.377312604505939	0.00138888888888889
ABC transporters	Disinhibition of SNARE formation	0.000544954151282978	0	0
ABC transporters	Diurnally regulated genes with circadian orthologs	0.00549142488943976	0.214728024656846	0
ABC transporters	DNA end processing prior to end rejoining	0.000427706439946337	0	0
ABC transporters	DNA repair	0.00151077257089376	0.169060212817646	0
ABC transporters	DNA replication	0.0111689652945624	0.219739041480616	0
ABC transporters	DNA replication pre-Initiation	0.00718635599228916	0.178176573721022	0
ABC transporters	DNA strand elongation	0.000922858527078569	0	0
ABC transporters	DNA-PK pathway in nonhomologous end joining	0.00162790308265289	0	0
ABC transporters	Dorso-ventral axis formation	5.6056497796964e-05	0.122575282464483	0
ABC transporters	Double stranded RNA-induced gene expression	0.0018606907214417	0.293293354535572	0
ABC transporters	Double-strand break repair	0.000427706439946337	0.0921032965947004	0
ABC transporters	Down syndrome cell adhesion molecule (DSCAM) interactions	0.000457360115402499	0.0960620545260469	0
ABC transporters	Downregulation of ERBB2-ERBB3 signaling	8.48635640134471e-05	0.121398748165546	0
ABC transporters	Downregulation of ERBB4 signaling	0.00137298618499327	0.129905926181897	0
ABC transporters	Downregulation of MTA-3 in ER-negative breast tumors	0.00879137738788885	0.15769478602116	0
ABC transporters	Downregulation of SMAD2/3-SMAD4 transcriptional activity	0.000357966160948879	0.159240701784189	0
ABC transporters	Downstream signaling events Of B cell receptor (BCR)	0.006766699823918	0.193503847076227	0
ABC transporters	Drug metabolism: cytochrome P450	0.0072394976409798	0.251970991758243	0
ABC transporters	Drug metabolism: other enzymes	0.00255423440487703	0	0
ABC transporters	Dual incision reaction in GG-NER	0.000495412864802707	0	0
ABC transporters	E-cadherin keratinocyte pathway	0.000610070152268704	0.126267461477109	0
ABC transporters	E-cadherin nascent AJ-like junctions pathway	0.00324635777085555	0.178192268472346	0
ABC transporters	E-cadherin signaling events	6.31082859506779e-05	0	0
ABC transporters	E2F transcription factor network	0.00289479325736198	0.184244895809119	0
ABC transporters	E2F-mediated regulation of DNA replication	0.000667666220404324	0.132320799339033	0
ABC transporters	E2F1 destruction pathway	6.96620149927599e-05	0.128998532895805	0
ABC transporters	ECM-receptor interaction	0.00323770531175718	0.200578719570168	0
ABC transporters	EGF receptor (ErbB1) signaling pathway	0.00323855043640943	0.144067122051993	0
ABC transporters	EGF receptor transactivation by GPCRs in cardiac hypertrophy	0.00054880585257385	0.147950601116916	0
ABC transporters	EGF/EGFR signaling pathway	0.00751403094291465	0.246109344171959	0
ABC transporters	EGFR downregulation	0.00104708861035822	0.140554012679107	0
ABC transporters	EGFR interaction with phospholipase C-gamma	0.00127184010988932	0.181107895102704	0
ABC transporters	EGFR transactivation by gastrin	0.000320530544689348	0	0
ABC transporters	EGFR1 pathway	0.0110218087528793	0.325006188360475	0
ABC transporters	eIF2 regulation	0.00191331651770438	0.295005737815642	0
ABC transporters	eIF4E and p70 S6 kinase regulation	0.00317587637932289	0.124771978366149	0
ABC transporters	Electric transmission across gap junctions	0.000739124032165329	0	0
ABC transporters	Electron transport chain	0.00129374630253102	0.312418379779079	0
ABC transporters	Electron transport reaction in mitochondria	0.00121125181109223	0	0
ABC transporters	Elevation of cytosolic calcium levels	0.000237614688859076	0	0
ABC transporters	Endochondral ossification	0.000568600920620729	0.21063202860679	0
ABC transporters	Endocytosis	0.0267748727396882	0.304643489511321	0
ABC transporters	Endocytotic role of NDK, phosphins and dynamin	0.000980013939950005	0.115223008473256	0
ABC transporters	Endogenous Toll-like receptor signaling	0.00117501769216027	0.140702018686253	0
ABC transporters	Endometrial cancer	0.000485031631928854	0.159735646722484	0
ABC transporters	Endosomal sorting complex required for transport (ESCRT) pathway	0.000827982861217508	0.134592775639394	0
ABC transporters	Endosomal/vacuolar pathway	0.00142659737303529	0	0
ABC transporters	Endothelial NOS activation	0.000956520354641893	0.112330544002346	0
ABC transporters	Endothelins	0.0033138135257472	0.163542438045819	0
ABC transporters	Energy metabolism	0.00108689784617371	0.227674684647127	0
ABC transporters	Entry of influenza virion into host cell via endocytosis	0.000288532122186021	0	0
ABC transporters	Ephrin receptor A forward pathway	0.00221491208894911	0.122194417756227	0
ABC transporters	Ephrin receptor B forward pathway	0.00734823748814435	0.199813317195635	0
ABC transporters	Epidermal growth factor receptor (EGFR) pathway	0.00117929579150381	0.230691313892411	0
ABC transporters	Epithelial cell signaling in Helicobacter pylori infection	0.00272049967661388	0.308608239845005	0
ABC transporters	EPO receptor signaling	0.000588539905717481	0.151494140655563	0
ABC transporters	Epstein-Barr virus LMP1 signaling	0.00141388047004439	0.127326424379877	0
ABC transporters	ERBB signaling pathway	0.00171677186934271	0.171685672953473	0
ABC transporters	ERBB1 downstream pathway	0.00597456206409967	0.220192379313353	0
ABC transporters	ERBB1 internalization pathway	0.00110034161352695	0.122808584278743	0
ABC transporters	ERBB2 role in signal transduction and oncology	0.000817225950772565	0.122936553040547	0
ABC transporters	ERBB2/ERBB3 signaling events	0.000942037572444312	0.180890196428146	0
ABC transporters	ERBB4 signaling events	0.00148759297743928	0.129416862064649	0
ABC transporters	ERK inactivation	0.00016487651827305	0.0956607139494407	0
ABC transporters	ERK1/ERK2 MAPK pathway	0.00133789916377459	0.168076340379963	0
ABC transporters	Estrogen metabolism	0.000549908279931005	0.108740463032023	0
ABC transporters	Estrogen receptor signaling pathway	0.000765851951712317	0.148074926876308	0
ABC transporters	Estrogen receptor transcription factor targets	0.00161545574689832	0.209844479938338	0
ABC transporters	Ether lipid metabolism	0.00261861085681431	0.191129669695525	0
ABC transporters	Eukaryotic protein translation	0.00530064984866958	0.294854949947463	0
ABC transporters	Eukaryotic translation elongation	0.00178296592162504	0	0
ABC transporters	Eukaryotic translation initiation ternary complex and 43S complex formation	0.00132385326650057	0.294854949947463	0
ABC transporters	Extension of telomeres	0.000502789702131274	0.0884880374251586	0
ABC transporters	Extrinsic prothrombin activation pathway	0.00127293583317362	0.157244865923008	0
ABC transporters	Facilitative sodium-independent glucose transporters	0.000493338767880686	0	0
ABC transporters	Factors involved in megakaryocyte development and platelet production	0.00334282727339968	0.226860955344162	0
ABC transporters	Fanconi anemia pathway	8.48635640134471e-05	0.118041152336403	0
ABC transporters	Fanconi anemia pathway regulation	8.48635640134471e-05	0.114161885144435	0
ABC transporters	FAS pathway and stress induction of heat shock protein regulation	0.00888434464899817	0.133515119596393	0
ABC transporters	Fas signaling pathway	0.00735886964787794	0.197163035622721	0
ABC transporters	Fas signaling pathway in cardiomyocytes	6.01877913112355e-05	0	0
ABC transporters	Fas signaling pathway in hepatocytes	6.17279940833812e-05	0	0
ABC transporters	Fatty acid beta oxidation	0.00198290241332328	0.325657047597951	0
ABC transporters	Fatty acid biosynthesis	0.00126190055814822	0.32587189118925	0
ABC transporters	Fatty acid elongation in mitochondria	8.35256725817795e-05	0	0
ABC transporters	Fatty acid metabolism	0.00126190055814822	0.366129854140244	0
ABC transporters	Fatty acid, triacylglycerol, and ketone body metabolism	0.00295878509606467	0.427281301867203	0.0138248847926267
ABC transporters	Fatty acyl-CoA biosynthesis	0.00117837488556644	0.181745242347767	0
ABC transporters	Fc epsilon receptor I signaling in mast cells	0.0006749959187403	0.143833118245496	0
ABC transporters	Fc epsilon receptor I signaling pathway	0.00248049167183596	0.173122535487968	0
ABC transporters	Fc gamma receptor-mediated phagocytosis	0.00473899447906736	0.224628802019384	0
ABC transporters	FGF signaling pathway	0.00305744383651154	0.174535659701316	0
ABC transporters	Fibrinolysis pathway	0.00515885347209087	0.153500711517526	0
ABC transporters	Fibroblast growth factor receptor pathway	0.000950649763323596	0.2219576009732	0
ABC transporters	Fluoropyrimidine activity	0.0143023828880032	0.361611360217193	0.0526315789473684
ABC transporters	Focal adhesion	0.00894732499688553	0.280745414509125	0
ABC transporters	Folate biosynthesis	0.00200487393724845	0	0
ABC transporters	Folate metabolism	0.0012474607485555	0.333137668894169	0.0185185185185185
ABC transporters	Folding of actin by CCT/TriC	0.00328965042516202	0	0
ABC transporters	Formyl peptide interaction with formyl peptide receptors	0.000436435142802385	0.0981452341167725	0
ABC transporters	FOXM1 transcription factor network	0.00401015603797502	0.17701295758181	0
ABC transporters	FoxO family signaling	0.00453699131488576	0.158477401784962	0
ABC transporters	FRA pathway	0.00166379668013508	0.204014510684609	0
ABC transporters	FRS2-mediated activation	0.00225488380492266	0.134144458773008	0
ABC transporters	FRS2-mediated cascade	0.000918164811656813	0.122150012534471	0
ABC transporters	Fructose and mannose metabolism	0.00503972949822064	0.141595794061063	0
ABC transporters	FSH regulation of apoptosis	0.0222918515747805	0.400605967819927	0
ABC transporters	FSH signaling pathway	5.0783842956648e-05	0.143343863976948	0
ABC transporters	FXR and LXR regulation of cholesterol metabolism	0.000763761499904173	0.271400409248608	0.0188679245283019
ABC transporters	FYVE-finger proteins in vesicle transport	0.000284088639395148	0.137155902620943	0
ABC transporters	G alpha (12/13) signaling events	0.000962528111651348	0.141164143997191	0
ABC transporters	G alpha (i) signaling events	0.00354020456075932	0.26820362081077	0
ABC transporters	G alpha (s) signaling events	0.00272095038606393	0.237021505134823	0
ABC transporters	G alpha (z) signaling events	0.00272095038606393	0.150979987338941	0
ABC transporters	G alpha 12 pathway	0.000780994368997624	0.171694977266497	0
ABC transporters	G alpha 13 pathway	0.00174620764649079	0.191932046542203	0
ABC transporters	G alpha i pathway	0.00365273323880325	0.272205517824477	0
ABC transporters	G alpha q pathway	0.000237614688859076	0.243171650374573	0
ABC transporters	G alpha s pathway	0.0015140863627964	0.238668951369383	0
ABC transporters	G beta-gamma signaling through PI3K gamma	0.000492749354776886	0	0
ABC transporters	G-protein activation	0.0024478477891285	0	0
ABC transporters	G-protein beta-gamma signalling	0.000492749354776886	0.0934257415273928	0
ABC transporters	G-protein signaling pathways	0.00447230897384349	0.20472956575555	0
ABC transporters	G-protein-independent seven transmembrane receptor signaling	0.000515233174011869	0.184989840472684	0
ABC transporters	G-protein-mediated events	0.00317088204644397	0.191902705316759	0
ABC transporters	G0 and early G1 pathway	0.00148097795513957	0.143587609218108	0
ABC transporters	G1 to S cell cycle control	0.000992520542071329	0.170764604269096	0
ABC transporters	G1/S-specific transcription	0.000502789702131274	0.110322869504913	0
ABC transporters	G13 signaling pathway	0.00325173547170512	0.165176265832887	0
ABC transporters	G2 phase pathway	6.96620149927599e-05	0	0
ABC transporters	G2/M checkpoints	0.000489730839940055	0.128500095339925	0
ABC transporters	GAB1 signalosome	0.000217097373237466	0.118694296676244	0
ABC transporters	GABA A and B receptor activation	0.0024478477891285	0.315759151656046	0
ABC transporters	GABA biosynthesis, release, reuptake and degradation	0.00240145369282807	0.184283120644436	0
ABC transporters	Gamma-aminobutyric acid receptor life cycle	0.000664716531874835	0.156991618327615	0
ABC transporters	Gap junction activity regulation	5.0783842956648e-05	0	0
ABC transporters	Gap junction degradation	0.00140040100119453	0.11998240265447	0
ABC transporters	Gap junction pathway	0.00978159996029367	0.258660837779199	0
ABC transporters	Gap junction trafficking and regulation	0.00145118484415118	0.286358362287915	0
ABC transporters	Gap-filling DNA repair biosynthesis and ligation in global genomic nucleotide excision repair	0.000502789702131274	0	0
ABC transporters	Gastric acid secretion	0.00438320816744193	0.331161466646944	0.00833333333333333
ABC transporters	Gastrin pathway	0.0040708756167777	0.17180452776316	0
ABC transporters	Gastrin-CREB signaling pathway via PKC and MAPK	0.00392532275984842	0.295548087338919	0
ABC transporters	GATA3-mediated activation of Th2 cytokine expression	0.00148888620902779	0.13173684425327	0
ABC transporters	Gene expression	0.0571325659411356	0.370146344769079	0
ABC transporters	Gene expression regulation by hypoxia-inducible factor	0.000776899094850058	0.100971523273569	0
ABC transporters	Gene expression regulation in pancreatic beta cells	6.46206849603891e-05	0.163808693751191	0
ABC transporters	Generation of amyloid beta-peptide by PS1	0.000399996535054178	0	0
ABC transporters	Generation of second messenger molecules	5.90486886088214e-05	0	0
ABC transporters	Generic transcription pathway	0.00241812820053333	0.275947599299728	0
ABC transporters	Ghrelin pathway	0.000763761499904173	0.28359593116019	0.0285714285714286
ABC transporters	Glioma	0.00046829093944205	0.160458670157816	0
ABC transporters	Global genomic nucleotide excision repair (GG-NER)	0.000998202566933981	0.0937938086052979	0
ABC transporters	Glucagon signaling in metabolic regulation	0.00198163556380467	0.15230323955696	0
ABC transporters	Glucagon-type ligand receptors	0.000765851951712317	0	0
ABC transporters	Gluconeogenesis	0.00663321463107481	0.195355372940433	0
ABC transporters	Glucose metabolism	0.00681321513944497	0.266272496933033	0
ABC transporters	GluR2-containing AMPA receptor trafficking	0.000290956761868256	0.109297522539345	0
ABC transporters	Glutamate binding and activation of AMPA receptors and synaptic plasticity	0.00140282564087677	0.121273701665134	0
ABC transporters	Glutamate neurotransmitter release cycle	0.00024687240400943	0.15496881814025	0
ABC transporters	Glutathione conjugation	0.00256825295572173	0.109700531833469	0
ABC transporters	Glutathione metabolism	0.00313804328104706	0.156358786192578	0
ABC transporters	Glycerophospholipid biosynthesis	0.00261861085681431	0.330592628736709	0
ABC transporters	Glycerophospholipid metabolism	0.00261861085681431	0.277856491335507	0
ABC transporters	Glycine metabolism	0.000127277215362712	0	0
ABC transporters	Glycine, serine and threonine metabolism	0.000127277215362712	0.169897957543986	0
ABC transporters	Glycogen metabolism	0.000225064309584285	0.160890378662894	0
ABC transporters	Glycolysis	0.00681321513944497	0.140429171905993	0
ABC transporters	Glycolysis and gluconeogenesis	0.00736528243370921	0.271281434645941	0
ABC transporters	Glycoprotein 1b-IX-V activation signaling	0.000942908299215353	0.108663596901476	0
ABC transporters	Glycoprotein VI-mediated activation cascade	0.000377161458679528	0.118406673300747	0
ABC transporters	Glycosaminoglycan metabolism	0.00166736961825901	0.253443883702627	0.00641025641025641
ABC transporters	Glyoxylate and dicarboxylate metabolism	0.000492749354776886	0	0
[truncated: 643,710 more rows]
